# Supplementary material for: Genetic Interaction Between Site-Specific Epigenetic Marks and Roles of H4v in Transcription Termination in Trypanosoma brucei
Source: Front Cell Dev Biol. 2021 Oct 14;9:744878. doi: 10.3389/fcell.2021.744878 (PMC8551723; doi:10.3389/fcell.2021.744878)
Supplement: Supplementary file 2 [file Table_1.XLSX]

## Sheet: A. Cell line
	Supplementary Table 1. List of cell lines, plasmids and oligo nucleotides used in this study
	A. List of cell lines used in this study
	Name (HSTB)	Genotype	Short name	Plasmid	Ref
	SM	T7 RNA polymerase and Tet repressor (TetR)::NEO *	WT		Wirtz et al., 1999
	188	BES1 promoter::BSD *	WT		Kim et al., 2013
	904 #, @, ^	BES1 promoter::BSD, pCRE-EP1	WT		Shculz et al., 2016
	778 #	JBP1∆/∆, JBP2∆/∆ (= J∆)	J∆		Shculz et al., 2016
	881 #	H3v∆/∆	H3v∆		Shculz et al., 2016
	868 #	H3v∆/∆, J∆/∆	H3v∆ J∆		Shculz et al., 2016
	1043	H4v∆HYG-TK/+, H3v∆/∆	H4v∆/+ het in H3v∆	pKP26	**
	1045	H4v∆HYG-TK/+, H3v∆/∆, J∆/∆	H4v∆/+ het in H3v∆ J∆	pKP26	**
	1067 #	H4v∆/∆	H4v∆		**
	1069 #	H4v∆/∆, J∆/∆	H4v∆ J∆		**
	1074	H3v∆HYG-TK/+, H4v∆/∆	H3v∆/+ het in H4v∆	pDS88	**
	1076	H3v∆HYG-TK/+, H4v∆/∆, J∆/∆	H3v∆/+ het in H4v∆ J∆	pDS88	**
	1082 #	H3v∆/H3v-Ty1-PUR-flox, H4v∆/∆	DKO with floxed H3v-Ty1	pKP33	**
	1088 #	H3v∆/H3v-Ty1-PUR flox, H4v∆/∆, J∆/∆	TKO with floxed H3v-Ty1	pKP33	**
	1093	RPA1-HA::HYG/+, H3v∆/H3v-Ty1-PUR-flox, H4v∆/∆, J∆/∆	TKO with floxed H3v-Ty1 and RPA1-3xHA		**
	1098 # ^	H4v∆HYG-TK/Flag-H4v-PUR-TK-flox, H3v∆/∆, J∆/∆	TKO with floxed Flag-H4v	pKP49	**
	1142 @ ^	H3v∆/H3v-HA-PUR-TK-flox, H4v∆/∆, J∆/∆	TKO with floxed H3v-HA	pDS84	**
	1143	WT-H3v-HYG/H3v-HA-PUR-TK-flox, H4v∆/∆, J∆/∆	TKO with floxed H3v-HA and unfloxed WT-H3v	pSUN11	**
	1144	WT-JBP2-HYG/H3v-HA-PUR-TK-flox, H4v∆/∆, J∆/∆	TKO with floxed H3v-HA and unfloxed WT-JBP1	pSUN13	**
	1145	WT-JBP1-HYG/H3v-HA-PUR-TK-flox, H4v∆/∆, J∆/∆	TKO with floxed H3v-HA and unfloxed WT-JBP2	pSUN14	**
	1246 ^	Flag-H4v-HYG-TK/∆, H3v-HA-PUR-TK-flox/∆, J∆/∆	TKO with floxed Flag-H4v and floxed H3v-HA	pKP49	**
	* SM and HSTB-188 do not have pCRE-EP1 construct and the rest of strains used in this study contain pCRE-EP1. ** These strains were generated in this study. # These strains were used for stranded RNA-seq @ These strains were used for MFA-seq ^ These strains were used for Co-IP

## Sheet: B. Plasmid
	B. List of plasmids used in this study
	Name	Description	reference
	pLEW100-CRE-EP1	Cre-recombinase inducible vector (PHLEO), rDNA spacer	Wirtz et al., 1999
	pMOTag-3H	To in-situ tag a gene of interest, with HYG marker	Oberholzer et al, 2006
	pSY5	loxP-HYG-TK-loxP at JBP1 locus (JBP1 KO, HYG-TK)	Shculz et al., 2016
	pSY14	loxP-PUR-TK-loxP at JBP1 locus (JBP1 KO, PUR-TK)	Shculz et al., 2016
	pSY8	loxP-HYG-TK-loxP at JBP2 locus (JBP2 KO, HYG-TK)	Shculz et al., 2016
	pSY15	loxP-PUR-TK-loxP at JBP2 locus (JBP2 KO, PUR-TK)	Shculz et al., 2016
	pDS88	loxP-HYG-TK-loxP at H3v locus (H3v KO, HYG-TK)	Shculz et al., 2016
	pDS82	loxP-PUR-TK-loxP at H3v locus (H3v KO, PUR-TK)	Shculz et al., 2016
	pKP26	loxP-HYG-TK-loxP at H4v locus (H4v KO, HYG-TK)	This study
	pKP27	loxP-PUR-TK-loxP at H4v locus (H4v KO, PUR-TK)	This study
	pKP33	loxP-H3v-Ty1::PUR-loxP (H3v-Ty1-flox, PUR)	This study
	pDS84	loxP-H3v-3xHA::PUR-TK-loxP (H3v-3xHA-flox, PUR-TK)	This study
	pKP49	loxP-Flag-H4v::PUR-TK-loxP (Flag-H4v-flox, PUR-TK)	This study
	pSUN11	WT-H3v::HYG at H3v locus (H3v, HYG)	This study
	pSUN14	WT-JBP1::HYG at H3v locus (JBP1, HYG)	This study
	pSUN13	WT-JBP2::HYG at H3v locus (JBP2, HYG)	This study

## Sheet: C. Oligos
	C. List of oligo nucleotides used in this study
	Name	Sequence	Description
	225	AGCAGAAGGACAACGGAGAAAACA	Forward to genotype JBP1
	226	TTCGCTACATCGCACAAGTCAAAA	Reverse to genotype JBP1
	227	CTGGCGTTAACAATGGGACTTGGG	Forward to genotype JBP2
	228	GACGGTAGAGTTCCTCAGCGTTAT	Reverse to genotype JBP2
	536	ATGGCCAAGCCTTTGTCTCAAG	Forward to genotype BSD
	537	TTAGCCCTCCCACACATAACCA	Reverse to genotype BSD
	565	TTTGGCCGGCCATGGCGCAAATGAAGAAAATAACA	Forward to genotype a knock-in at H3v locus
	564	TTCCTTCCATTCACTCATTCACTCTC	Reverse to genotype a knock-in at H3v locus
	642	CTCGAGGGTGCTCAAGCTG	Forward to genotype a knock-in at H3v locus
	742	TTATGCTCAGTAACTCCAGGGCCA	Forward to genotype H4v
	751	TTTGGTACCTCAGTCGTACCCGTAAAGAACCTT	Reverse to genotype H4v
	692	GGAGGATAAGCGACAAGCCATGGCGGCACAACTGCGGCAGGAGTGCGACGAAATGATTAAATGCATTAATGCCTACTTGGGTACCGGGCCCCCCCTCGAG	Forward to tag RPA1 using one step PCR method
	693	TTGGCCTGAGAACACACCGCGCCAAATGAAATCAATCGGCTGCTCTCAAATCCAGTTTGATGGTGAAGGCCTTATGGCGGCCGCTCTAGAACTAGTGGAT	Reverse to tag RPA1 using one step PCR method
