# Supplementary material for: Genetic Interaction Between Site-Specific Epigenetic Marks and Roles of H4v in Transcription Termination in Trypanosoma brucei
Source: Front Cell Dev Biol. 2021 Oct 14;9:744878. doi: 10.3389/fcell.2021.744878 (PMC8551723; doi:10.3389/fcell.2021.744878)
Supplement: Supplementary file 3 [file Table_2.XLSX]

## Sheet: A. Summary of bowtie2 mapping
Supplementary Table 2. Summary of RNAseq and MFAseq analysis-Bowtie2 mapping, correlation between replicates, and PCA analysis
A. Summary of bowtie2 mapping
(a) Stranded RNA-seq samples prepared with rRNA depletion and mapped to VSGnome										(b) Stranded RNA-seq samples prepared with rRNA depletion and mapped to Lister 427
Sample_name	DataStore	Total Read Count	Forward Read Count	Reverse Read Count	Unknown Read Count	Mean Read Length	Total Read Length	Fold Coverage		Sample_name	DataStore	Total Read Count	Forward Read Count	Reverse Read Count	Unknown Read Count	Mean Read Length	Total Read Length	Fold Coverage
WT-1	HK1_WT1_Tb427VSG.sam	2576261	395727	2180534	0	255	657998832	195.192		WT-1	HK1_WT1_Lister427.sam	19171564	8378564	10793000	0	257	4942156857	116.325
WT-2	HK2_WT2_Tb427VSG.sam	2336514	364174	1972340	0	264	616920992	183.006		WT-2	HK2_WT2_Lister427.sam	18168480	7971012	10197468	0	266	4840473443	113.932
WT-3	HK3_WT3_Tb427VSG.sam	2341455	363585	1977870	0	265	620905954	184.188		WT-3	HK3_WT3_Lister427.sam	17666655	7727761	9938894	0	267	4723739094	111.184
J-1	HK4_J1_Tb427VSG.sam	1319730	206076	1113654	0	268	354222984	105.078		J-1	HK4_J1_Lister427.sam	19001562	8781117	10220445	0	272	5177541910	121.866
J-2	HK5_J2_Tb427VSG.sam	1428933	210980	1217953	0	264	377823759	112.079		J-2	HK5_J2_Lister427.sam	19595886	9017564	10578322	0	269	5273955168	124.135
J-3	HK6_J3_Tb427VSG.sam	1159744	152295	1007449	0	271	314724296	93.3612		J-3	HK6_J3_Lister427.sam	18177286	8424591	9752695	0	277	5047889880	118.814
H3v-1	HK7_H3v1_Tb427VSG.sam	2011716	270365	1741351	0	268	540936791	160.466		H3v-1	HK7_H3v1_Lister427.sam	18748681	8332317	10416364	0	271	5097969736	119.993
H3v-2	HK8_H3v2_Tb427VSG.sam	1929241	251812	1677429	0	272	526300970	156.124		H3v-2	HK8_H3v2_Lister427.sam	18714055	8339922	10374133	0	275	5163092983	121.526
H3v-3	HK9_H3v3_Tb427VSG.sam	1796261	261396	1534865	0	277	497595582	147.609		H3v-3	HK9_H3v3_Lister427.sam	18932542	8513513	10419029	0	279	5297991666	124.701
H3vJ-1	HK10_H3vJ1_Tb427VSG.sam	2085571	401395	1684176	0	287	599796443	177.926		H3vJ-1	HK10_H3vJ1_Lister427.sam	18553503	8329726	10223777	0	290	5386560508	126.785
H3vJ-2	HK11_H3vJ2_Tb427VSG.sam	1862746	358869	1503877	0	301	562548271	166.877		H3vJ-2	HK12_H3vJ3_Lister427.sam	17689776	7967808	9721968	0	294	5211288130	122.66
H3vJ-3	HK12_H3vJ3_Tb427VSG.sam	2029570	416099	1613471	0	292	592650492	175.807		H3vJ-3	HK11_H3vJ2_Lister427.sam	16981669	7649492	9332177	0	304	5170500634	121.7
H4v-1	HK13_H4v1_Tb427VSG.sam	1437218	286693	1150525	0	256	368091667	109.192		H4v-1	HK13_H4v1_Lister427.sam	18735636	8817721	9917915	0	285	5355042634	126.044
H4v-2	HK14_H4v2_Tb427VSG.sam	1804821	373982	1430839	0	286	517551366	153.529		H4v-2	HK14_H4v2_Lister427.sam	20552973	9420254	11132719	0	290	5963319658	140.361
H4v-3	HK15_H4v3_Tb427VSG.sam	1741201	366420	1374781	0	285	496473460	147.276		H4v-3	HK15_H4v3_Lister427.sam	20035279	9203256	10832023	0	288	5775739604	135.946
H4vJ-1	HK16_H4vJ1_Tb427VSG.sam	1599448	333853	1265595	0	294	470261193	139.5		H4vJ-1	HK16_H4vJ1_Lister427.sam	18936484	8720124	10216360	0	296	5608119732	132
H4vJ-2	HK17_H4vJ2_Tb427VSG.sam	1601778	328323	1273455	0	286	458178282	135.916		H4vJ-2	HK17_H4vJ2_Lister427.sam	18766053	8651818	10114235	0	288	5422124788	127.622
H4vJ-3	HK18_H4vJ3_Tb427VSG.sam	1543716	328259	1215457	0	304	470460990	139.56		H4vJ-3	HK18_H4vJ3_Lister427.sam	18574674	8576984	9997690	0	306	5695754820	134.063
DKOno-1	HK19_double_no1_Tb427VSG.sam	1143979	223616	920363	0	288	330571407	98.0622		DKOno-1	HK19_double_no1_Lister427.sam	18834559	8836773	9997786	0	292	5509401053	129.677
DKOno-2	HK20_double_no2_Tb427VSG.sam	982948	200303	782645	0	292	287438091	85.2669		DKOno-2	HK20_double_no2_Lister427.sam	17230109	8096389	9133720	0	296	5112728549	120.34
DKOno-3	HK21_double_no3_Tb427VSG.sam	1074540	195685	878855	0	284	306197327	90.8318		DKOno-3	HK21_double_no3_Lister427.sam	20004860	9384692	10620168	0	288	5768793427	135.782
DKO_Tet-1	HK22_double_Tet1_Tb427VSG.sam	678541	129790	548751	0	278	188728102	55.9852		DKO_Tet-1	HK22_double_Tet1_Lister427.sam	17753149	8488710	9264439	0	283	5028667768	118.362
DKO_Tet-2	HK23_double_Tet2_Tb427VSG.sam	716586	146681	569905	0	287	206175492	61.1608		DKO_Tet-2	HK23_double_Tet2_Lister427.sam	18376654	8799203	9577451	0	293	5385276180	126.755
DKO_Tet-3	HK24_double_Tet3_noUnal_Tb427VSG.sam	790756	158888	631868	0	283	224118865	66.4836		DKO_Tet-3	HK24_double_Tet3_Lister427.sam	20064284	9586972	10477312	0	287	5775354227	135.937
TKOno-1	HK25_triple_no1_Tb427VSG.sam	1593644	328189	1265455	0	307	489567022	145.227		TKOno-1	HK25_triple_no1_Lister427.sam	16349466	7473681	8875785	0	309	5063914557	119.191
TKOno-2	HK26_triple_no2_Tb427VSG.sam	1879290	381424	1497866	0	273	513719946	152.392		TKOno-2	HK26_triple_no2_Lister427.sam	18357707	8398624	9959083	0	275	5060989411	119.122
TKOno-3	HK27_triple_no3_Tb427VSG.sam	1700877	348794	1352083	0	278	473873478	140.572		TKOno-3	HK27_triple_no3_Lister427.sam	17732718	8144501	9588217	0	281	4987459409	117.392
TKO_Tet-1	HK28_triple_Tet1_Tb427VSG.sam	831847	166678	665169	0	285	237182873	70.359		TKO_Tet-1	HK28_triple_Tet1_Lister427.sam	19032881	9109171	9923710	0	289	5513861390	129.782
TKO_Tet-2	HK29_triple_Tet2_Tb427VSG.sam	765725	162830	602895	0	267	204826290	60.7606		TKO_Tet-2	HK29_triple_Tet2_Lister427.sam	16886259	8102132	8784127	0	276	4676958930	110.083
TKO_Tet-3	HK30_triple_Tet3_Tb427VSG.sam	723915	145414	578501	0	289	209633926	62.1868		TKO_Tet-3	HK30_triple_Tet3_Lister427.sam	17310561	8283001	9027560	0	293	5085850535	119.707
DS-2	HK31_DS2_Tb427VSG.sam	982309	199383	782926	0	287	282171460	83.7046		DS-2	HK31_DS2_Lister427.sam	15409016	7212877	8196139	0	290	4480598655	105.461
DS-3	HK32_DS3_Tb427VSG.sam	915152	189561	725591	0	305	279484292	82.9075		DS-3	HK32_DS3_Lister427.sam	16378199	7704761	8673438	0	307	5040417760	118.638
DS-5	HK33_DS5_Tb427VSG.sam	1481241	269887	1211354	0	288	427711133	126.878		DS-5	HK33_DS5_Lister427.sam	21600561	10043133	11557428	0	291	6288209166	148.008
TS-1	HK34_TS1_Tb427VSG.sam	1888790	353565	1535225	0	281	532284197	157.899		TS-1	HK34_TS1_Lister427.sam	24432109	11351391	13080718	0	284	6954698115	163.695
TS-3	HK35_TS3_Tb427VSG.sam	1362514	255816	1106698	0	285	388704208	115.307		TS-3	HK35_TS3_Lister427.sam	19208350	8966727	10241623	0	287	5517326681	129.863
TS-5	HK36_TS5_Tb427VSG.sam	1321716	253505	1068211	0	275	364144220	108.021		TS-5	HK36_TS5_Lister427.sam	16793176	7805239	8987937	0	278	4671139944	109.946
										H4K10ac ChIP	H4K10ac_m1_Lister427.bowtie_4igv.sam	1386845	765032	621813	0	32	44379040	1.04457
(c) Stranded RNA-seq samples prepared with rRNA depletion and mapped to Tb927v5										(d) Stranded RNA-seq samples prepared with polyA selection and mapped to Lister 427
Sample_name	DataStore	Total Read Count	Forward Read Count	Reverse Read Count	Unknown Read Count	Mean Read Length	Total Read Length	Fold Coverage		sample name	DataStore	Total Read Count	Forward Read Count	Reverse Read Count	Unknown Read Count	Mean Read Length	Total Read Length	Fold Coverage
WT-1	HK1_WT1_Tb927ch.sam	14355627	6948683	7406944	0	258	3705402751	142.194		WT-1	1_wt_polyA_Lister427.sam	23861241	10833422	13027819	0	50	1215883835	28.6187
WT-2	HK2_WT2_Tb927ch.sam	13685674	6627073	7058601	0	266	3650330754	140.081		WT-2	2_WT2_polyA_Lister427.sam	21181747	9600991	11580756	0	50	1079367386	25.4055
WT-3	HK3_WT3_Tb927ch.sam	13262554	6423005	6839549	0	267	3550321989	136.243		WT-3	3_WT3_polyA_Lister427.sam	21845987	9919573	11926414	0	50	1113199341	26.2018
J-1	HK4_J1_Tb927ch.sam	15190601	7417890	7772711	0	272	4142563676	158.97		J-1	22_J1_polyA_Lister427.sam	21831864	9680878	12150986	0	50	1112520128	26.1858
J-2	HK5_J2_Tb927ch.sam	15586832	7602907	7983925	0	269	4199123163	161.141		J-2	23_J2_polyA_Lister427.sam	21586647	9531678	12054969	0	50	1100021837	25.8916
J-3	HK6_J3_Tb927ch.sam	14560124	7129598	7430526	0	277	4045453544	155.244		J-3	24_J3_polyA_Lister427.sam	22997941	10201577	12796364	0	50	1171905908	27.5836
H3v-1	HK7_H3v1_Tb927ch.sam	14407326	6988320	7419006	0	272	3921410064	150.484		H4v-1	16_H4v1_polyA_Lister427.sam	25246133	11193278	14052855	0	50	1286462204	30.2799
H3v-2	HK8_H3v2_Tb927ch.sam	14448549	7008600	7439949	0	276	3991644110	153.179		H4v-2	17_H4v2_polyA_Lister427.sam	23714006	10486797	13227209	0	50	1208398972	28.4425
H3v-3	HK9_H3v3_Tb927ch.sam	14730832	7151565	7579267	0	280	4126489833	158.353		H4v-3	18_H4v3_polyA_Lister427.sam	23804139	10527091	13277048	0	50	1212971124	28.5501
H3vJ-1	HK10_H3vJ1_Tb927ch.sam	14116284	6869536	7246748	0	290	4103549143	157.473		H4vJ-1	19_H4vJ1_polyA_Lister427.sam	24112224	10652645	13459579	0	50	1228689405	28.9201
H3vJ-2	HK11_H3vJ2_Tb927ch.sam	12996109	6321166	6674943	0	304	3962845131	152.074		H4vJ-2	20_H4vJ2_polyA_Lister427.sam	23541115	10380316	13160799	0	50	1199623441	28.236
H3vJ-3	HK12_H3vJ3_Tb927ch.sam	13472881	6547683	6925198	0	295	3975118660	152.545		H4vJ-3	21_H4vJ3_polyA_Lister427.sam	22759636	10045545	12714091	0	50	1159792957	27.2985
H4v-1	HK13_H4v1_Tb927ch.sam	14955179	7360596	7594583	0	286	4282665791	164.347		TKO Tet-1	7_H4vH3vJ1_polyA_Lister427.sam	24640020	11787107	12852913	0	50	1255573872	29.5529
H4v-2	HK14_H4v2_Tb927ch.sam	16143161	7847159	8296002	0	290	4691835931	180.048		TKO Tet-2	8_H4vH3vJ2_polyA_Lister427.sam	24382332	11662561	12719771	0	50	1242415087	29.2432
H4v-3	HK15_H4v3_Tb927ch.sam	15760065	7671043	8089022	0	288	4550381625	174.62		TKO Tet-3	9_H4vH3vJ3_polyA_Lister427.sam	22171058	10603413	11567645	0	50	1129786044	26.5922
H4vJ-1	HK16_H4vJ1_Tb927ch.sam	14903890	7267910	7635980	0	296	4418387500	169.555		TKO no-1	4_H3vJ1_polyA_Lister427.sam	21621805	9847665	11774140	0	50	1101768102	25.9327
H4vJ-2	HK17_H4vJ2_Tb927ch.sam	14753332	7209938	7543394	0	289	4269414445	163.838		TKO no-2	5_H3vJ2_polyA_Lister427.sam	20737434	9427073	11310361	0	50	1056732864	24.8727
H4vJ-3	HK18_H4vJ3_Tb927ch.sam	14651628	7151687	7499941	0	307	4499754576	172.677		TKO noJ-3	6_H3vJ3_polyA_Lister427.sam	24221490	11015992	13205498	0	50	1234243249	29.0508
DKOno-1	HK19_double_no1_Tb927ch.sam	15262590	7441507	7821083	0	292	4471463793	171.592
DKOno-2	HK20_double_no2_Tb927ch.sam	13964675	6814782	7149893	0	296	4147269810	159.151
DKOno-3	HK21_double_no3_Tb927ch.sam	16267620	7929581	8338039	0	288	4697506690	180.266
DKO_Tet-1	HK22_double_Tet1_Tb927ch.sam	14720627	7150230	7570397	0	283	4175369784	160.229
DKO_Tet-2	HK23_double_Tet2_Tb927ch.sam	15247511	7414709	7832802	0	293	4474630617	171.713
DKO_Tet-3	HK24_double_Tet3_noUnal_Tb927ch.sam	16647113	8081983	8565130	0	288	4798850966	184.155
TKOno-1	HK25_triple_no1_Tb927ch.sam	12686504	6185399	6501105	0	310	3934454607	150.984
TKOno-2	HK26_triple_no2_Tb927ch.sam	14237342	6954760	7282582	0	276	3929764998	150.804
TKOno-3	HK27_triple_no3_Tb927ch.sam	13780466	6739654	7040812	0	281	3880354847	148.908
TKO_Tet-1	HK28_triple_Tet1_Tb927ch.sam	15665526	7627253	8038273	0	290	4545131262	174.419
TKO_Tet-2	HK29_triple_Tet2_Tb927ch.sam	13908340	6786834	7121506	0	277	3857351339	148.025
TKO_Tet-3	HK30_triple_Tet3_Tb927ch.sam	14272248	6944515	7327733	0	294	4198937301	161.134
DS-2	HK31_DS2_Tb927ch.sam	12424757	6042123	6382634	0	291	3618584513	138.863
DS-3	HK32_DS3_Tb927ch.sam	13368788	6496713	6872075	0	308	4121074544	158.146
DS-5	HK33_DS5_Tb927ch.sam	17303919	8428944	8874975	0	291	5044566550	193.584
TS-1	HK34_TS1_Tb927ch.sam	19322604	9446177	9876427	0	285	5507601059	211.353
TS-3	HK35_TS3_Tb927ch.sam	15301117	7481613	7819504	0	287	4401446575	168.905
TS-5	HK36_TS5_Tb927ch.sam	13270434	6485953	6784481	0	278	3696027339	141.834
(e) MFA-seq reads mapped to Lister427
sample name	DataStore	Total Read Count	Forward Read Count	Reverse Read Count	Unknown Read Count	Mean Read Length	Total Read Length	Fold Coverage
WT G1	1_wt_G1_Lister427.sam	6543486	3271383	3272103	0	50	332287886	7.82118
WT S1	2_wt_S1_Lister427.sam	6576945	3283861	3293084	0	50	333967114	7.8607
WT S2	3_wt_S2_Lister427.sam	8210740	4101925	4108815	0	50	416893587	9.81257
WT G2	4_wt_G2_Lister427.sam	10626939	5307397	5319542	0	50	539633162	12.7015
TKO no Tet G1	13_H3Vd0_G1_Lister427.sam	6036267	3017325	3018942	0	50	307525181	7.23833
TKO no Tet S1	14_H3Vd0_S1_Lister427.sam	5125689	2560086	2565603	0	50	261132585	6.14637
TKO no Tet S2	15_H3Vd0_S2_Lister427.sam	2884675	1441419	1443256	0	50	146949789	3.45881
TKO no Tet G2	16_H3Vd0_G2_Lister427.sam	4144640	2070542	2074098	0	50	211148137	4.96987
TKO + Tet day 1 G1	17_H3Vd1_G1_Lister427.sam	5271339	2630918	2640421	0	50	268546097	6.32087
TKO + Tet day 1 S1	18_H3Vd1_S1_Lister427.sam	3837521	1917131	1920390	0	50	195501455	4.60159
TKO + Tet day 1 S2	19_H3Vd1_S2_Lister427.sam	6686569	3343205	3343364	0	50	340643753	8.01785
TKO + Tet day 1 G2	20_H3Vd1_G2_Lister427.sam	7277343	3634722	3642621	0	50	370744628	8.72635
TKO + Tet day 2 G1	21_H3Vd2_G1_Lister427.sam	3870404	1933181	1937223	0	50	197182328	4.64115
TKO + Tet day 2 S1	22_H3Vd2_S1_Lister427.sam	2884939	1440955	1443984	0	50	146973593	3.45937
TKO + Tet day 2 S2	23_H3Vd2_S2_Lister427.sam	5596777	2793866	2802911	0	50	285129257	6.71119
TKO + Tet day 2 G2	24_H3Vd2_G2_Lister427.sam	3859328	1924928	1934400	0	50	196613880	4.62777
H4K10ac ChIP	H4K10ac_m1_Lister427.bowtie_4igv.sam	1386845	765032	621813	0	32	44379040	1.04457

## Sheet: B. Correlation btw replicates
Supplementary Table 2. Summary of RNAseq and MFAseq analysis-Bowtie2 mapping, correlation between replicates, and PCA analysis
B. Correlation between replicate samples from stranded RNA-seq
(a) Correlation between rRNA-depleted stranded RNA-seq replicate samples analyzed for Lister 427 CDSs
	WT-1	WT-2	WT-3	J-1	J-2	J-3	H3v-1	H3v-2	H3v-3	H3vJ-1	H3vJ-2	H3vJ-2	H4v-1	H4v-2	H4v-3	H4vJ-1	H4vJ-2	H4vJ-3	DKO no-1	DKO no-2	DKO no-3	DKO Tet-1	DKO Tet-2	DKO Tet-3	TKO no-1	TKO no-2	TKO no-3	TKO Tet-1	TKO Tet-2	TKO Tet-3	DS2	DS3	DS5	TS1	TS3	TS5
WT-1	1	0.998244	0.998189	0.994694	0.994977	0.994397	0.996745	0.996849	0.9967	0.991958	0.992438	0.992353	0.987942	0.995666	0.99572	0.9949	0.994947	0.994704	0.99334	0.99322	0.993128	0.987978	0.987476	0.986821	0.99146	0.992031	0.991738	0.985704	0.986206	0.98591	0.992656	0.991742	0.985612	0.989692	0.987758	0.990739	WT-1
WT-2	0.998244	1	0.998299	0.995116	0.995369	0.994881	0.997126	0.997153	0.997236	0.99248	0.992867	0.992818	0.988497	0.995923	0.996111	0.995284	0.995219	0.99506	0.993738	0.99367	0.993672	0.988221	0.987804	0.987036	0.991939	0.992389	0.992139	0.985846	0.986368	0.986072	0.993194	0.992227	0.985828	0.989929	0.988112	0.99111	WT-2
WT-3	0.998189	0.998299	1	0.995008	0.995194	0.994748	0.996805	0.996889	0.996887	0.992096	0.99251	0.992485	0.988257	0.995958	0.996122	0.99514	0.995081	0.995044	0.993383	0.993312	0.993287	0.987637	0.987254	0.986444	0.991759	0.99212	0.991902	0.985347	0.985831	0.98551	0.992838	0.991866	0.985249	0.989656	0.987587	0.990795	WT-3
J-1	0.994694	0.995116	0.995008	1	0.998584	0.998393	0.994516	0.994652	0.994832	0.991376	0.991685	0.991665	0.98664	0.994846	0.995022	0.996395	0.996233	0.996362	0.992321	0.992297	0.992634	0.986921	0.986211	0.985784	0.992158	0.992524	0.992307	0.985694	0.986055	0.986012	0.991163	0.990617	0.984049	0.98993	0.987434	0.990775	J-1
J-2	0.994977	0.995369	0.995194	0.998584	1	0.998502	0.994725	0.994912	0.995089	0.991401	0.991825	0.991887	0.987086	0.994935	0.995069	0.996353	0.996353	0.996251	0.992328	0.992318	0.992567	0.986742	0.986115	0.985747	0.992133	0.992624	0.992196	0.985578	0.985908	0.985944	0.99117	0.990568	0.984156	0.989999	0.987398	0.990727	J-2
J-3	0.994397	0.994881	0.994748	0.998393	0.998502	1	0.99444	0.994615	0.994879	0.99137	0.991604	0.991884	0.987926	0.99476	0.994907	0.996295	0.996181	0.996306	0.992105	0.992241	0.992485	0.986495	0.985975	0.985461	0.991946	0.992224	0.991955	0.985288	0.986029	0.985709	0.990906	0.990307	0.984109	0.989733	0.987371	0.99045	J-3
H3v-1	0.996745	0.997126	0.996805	0.994516	0.994725	0.99444	1	0.998361	0.998395	0.993892	0.994184	0.994082	0.987926	0.995182	0.995268	0.994595	0.994654	0.994565	0.99428	0.994382	0.99435	0.989375	0.989016	0.988271	0.992292	0.99274	0.992487	0.98717	0.98747	0.987342	0.994071	0.993143	0.987896	0.990836	0.989992	0.992284	H3v-1
H3v-2	0.996849	0.997153	0.996889	0.994652	0.994912	0.994615	0.998361	1	0.998364	0.994123	0.994364	0.994271	0.988196	0.995342	0.995416	0.994901	0.994972	0.994886	0.994362	0.99448	0.994367	0.989415	0.989153	0.98844	0.992316	0.992858	0.992603	0.987418	0.987742	0.98755	0.99407	0.993286	0.987953	0.991082	0.990186	0.9924	H3v-2
H3v-3	0.9967	0.997236	0.996887	0.994832	0.995089	0.994879	0.998395	0.998364	1	0.994043	0.994397	0.994326	0.988509	0.995768	0.99581	0.995232	0.995266	0.99522	0.994866	0.99478	0.994993	0.989908	0.989646	0.988803	0.992693	0.993099	0.992935	0.987684	0.988153	0.987949	0.99447	0.99391	0.988263	0.991342	0.990267	0.992474	H3v-3
H3vJ-1	0.991958	0.99248	0.992096	0.991376	0.991401	0.99137	0.993892	0.994123	0.994043	1	0.997663	0.997557	0.983463	0.992066	0.99183	0.993257	0.993458	0.993321	0.993146	0.993064	0.992924	0.99004	0.989729	0.989113	0.992791	0.993208	0.992958	0.989269	0.989	0.989247	0.992835	0.992649	0.989984	0.991284	0.991999	0.992901	H3vJ-1
H3vJ-2	0.992438	0.992867	0.99251	0.991685	0.991825	0.991604	0.994184	0.994364	0.994397	0.997663	1	0.997705	0.983884	0.992339	0.992125	0.99366	0.993776	0.993687	0.993238	0.993079	0.993021	0.989862	0.989684	0.989173	0.992786	0.993234	0.992864	0.989218	0.989121	0.989208	0.992725	0.992788	0.989748	0.991328	0.991908	0.992704	H3vJ-2
H3vJ-3	0.992353	0.992818	0.992485	0.991665	0.991887	0.991884	0.994082	0.994271	0.994326	0.997557	0.997705	1	0.984454	0.992197	0.992016	0.993643	0.993818	0.993748	0.993188	0.993111	0.993014	0.98968	0.989579	0.988771	0.992792	0.993108	0.992741	0.988859	0.988923	0.988937	0.992784	0.992699	0.989509	0.991265	0.991729	0.992754	H3vJ-3
H4v-1	0.987942	0.988497	0.988257	0.98664	0.987086	0.987926	0.987926	0.988196	0.988509	0.983463	0.983884	0.984454	1	0.990048	0.990358	0.987339	0.988457	0.988508	0.98672	0.986304	0.986609	0.979246	0.980308	0.977993	0.984782	0.984794	0.984641	0.976696	0.980811	0.977244	0.98456	0.983674	0.979301	0.983627	0.980695	0.983052	H4v-1
H4v-2	0.995666	0.995923	0.995958	0.994846	0.994935	0.99476	0.995182	0.995342	0.995768	0.992066	0.992339	0.992197	0.990048	1	0.998386	0.996519	0.996691	0.996454	0.994995	0.995105	0.99516	0.989165	0.98856	0.988004	0.993287	0.993341	0.993274	0.98668	0.986688	0.986874	0.994305	0.993113	0.986639	0.991853	0.989125	0.991819	H4v-2
H4v-3	0.99572	0.996111	0.996122	0.995022	0.995069	0.994907	0.995268	0.995416	0.99581	0.99183	0.992125	0.992016	0.990358	0.998386	1	0.996555	0.996613	0.99646	0.995143	0.995039	0.99527	0.989206	0.988577	0.98799	0.993365	0.993442	0.993366	0.986549	0.98679	0.986812	0.994289	0.993153	0.986478	0.991863	0.989045	0.992017	H4v-3
H4vJ-1	0.9949	0.995284	0.99514	0.996395	0.996353	0.996295	0.994595	0.994901	0.995232	0.993257	0.99366	0.993643	0.987339	0.996519	0.996555	1	0.998114	0.99816	0.994167	0.994265	0.99424	0.989149	0.988388	0.988041	0.993957	0.994123	0.993928	0.987807	0.987706	0.988183	0.993237	0.992831	0.986237	0.992193	0.989808	0.992416	H4vJ-1
H4vJ-2	0.994947	0.995219	0.995081	0.996233	0.996353	0.996181	0.994654	0.994972	0.995266	0.993458	0.993776	0.993818	0.988457	0.996691	0.996613	0.998114	1	0.998378	0.994552	0.994502	0.994641	0.989266	0.988624	0.988142	0.994283	0.994544	0.994318	0.98809	0.988288	0.988526	0.993546	0.992998	0.987031	0.992749	0.990305	0.992807	H4vJ-2
H4vJ-3	0.994704	0.99506	0.995044	0.996362	0.996251	0.996306	0.994565	0.994886	0.99522	0.993321	0.993687	0.993748	0.988508	0.996454	0.99646	0.99816	0.998378	1	0.994232	0.994146	0.99434	0.988901	0.988254	0.987809	0.993953	0.994142	0.993875	0.987751	0.987951	0.98814	0.993062	0.992826	0.986434	0.99238	0.989868	0.992305	H4vJ-3
DKO no-1	0.99334	0.993738	0.993383	0.992321	0.992328	0.992105	0.99428	0.994362	0.994866	0.993146	0.993238	0.993188	0.98672	0.994995	0.995143	0.994167	0.994552	0.994232	1	0.997468	0.997596	0.994259	0.993697	0.993133	0.994652	0.994975	0.994821	0.991492	0.99152	0.991699	0.997046	0.996488	0.991674	0.993583	0.993354	0.994958	DKO no-1
DKO no-2	0.99322	0.99367	0.993312	0.992297	0.992318	0.992241	0.994382	0.99448	0.99478	0.993064	0.993079	0.993111	0.986304	0.995105	0.995039	0.994265	0.994502	0.994146	0.997468	1	0.997756	0.994305	0.993644	0.993074	0.994487	0.994928	0.99485	0.991568	0.991589	0.991847	0.99719	0.996657	0.991616	0.993408	0.99335	0.994974	DKO no-2
DKO no-3	0.993128	0.993672	0.993287	0.992634	0.992567	0.992485	0.99435	0.994367	0.994993	0.992924	0.993021	0.993014	0.986609	0.99516	0.99527	0.99424	0.994641	0.99434	0.997596	0.997756	1	0.994463	0.993867	0.993369	0.994731	0.99493	0.994836	0.991695	0.991694	0.992041	0.997104	0.996728	0.991812	0.993539	0.993311	0.994881	DKO no-3
DKO Tet-1	0.987978	0.988221	0.987637	0.986921	0.986742	0.986495	0.989375	0.989415	0.989908	0.99004	0.989862	0.98968	0.979246	0.989165	0.989206	0.989149	0.989266	0.988901	0.994259	0.994305	0.994463	1	0.995423	0.995357	0.990769	0.991283	0.991185	0.993651	0.99286	0.993431	0.994106	0.994454	0.992469	0.991072	0.992603	0.992287	DKO Tet-1
DKO Tet-2	0.987476	0.987804	0.987254	0.986211	0.986115	0.985975	0.989016	0.989153	0.989646	0.989729	0.989684	0.989579	0.980308	0.98856	0.988577	0.988388	0.988624	0.988254	0.993697	0.993644	0.993867	0.995423	1	0.995181	0.99019	0.990661	0.990498	0.993363	0.993334	0.993103	0.993573	0.993983	0.992573	0.990693	0.992422	0.991895	DKO Tet-2
DKO Tet-3	0.986821	0.987036	0.986444	0.985784	0.985747	0.985461	0.988271	0.98844	0.988803	0.989113	0.989173	0.988771	0.977993	0.988004	0.98799	0.988041	0.988142	0.987809	0.993133	0.993074	0.993369	0.995357	0.995181	1	0.989786	0.990252	0.990129	0.993424	0.992591	0.993138	0.993073	0.993565	0.992216	0.990362	0.992025	0.991409	DKO Tet-3
TKO no-1	0.99146	0.991939	0.991759	0.992158	0.992133	0.991946	0.992292	0.992316	0.992693	0.992791	0.992786	0.992792	0.984782	0.993287	0.993365	0.993957	0.994283	0.993953	0.994652	0.994487	0.994731	0.990769	0.99019	0.989786	1	0.997741	0.9979	0.992511	0.992241	0.992674	0.994477	0.993701	0.989736	0.995809	0.994976	0.99669	TKO no-1
TKO no-2	0.992031	0.992389	0.99212	0.992524	0.992624	0.992224	0.99274	0.992858	0.993099	0.993208	0.993234	0.993108	0.984794	0.993341	0.993442	0.994123	0.994544	0.994142	0.994975	0.994928	0.99493	0.991283	0.990661	0.990252	0.997741	1	0.997911	0.99284	0.992736	0.993025	0.994734	0.993781	0.989991	0.995851	0.995309	0.997007	TKO no-2
TKO no-3	0.991738	0.992139	0.991902	0.992307	0.992196	0.991955	0.992487	0.992603	0.992935	0.992958	0.992864	0.992741	0.984641	0.993274	0.993366	0.993928	0.994318	0.993875	0.994821	0.99485	0.994836	0.991185	0.990498	0.990129	0.9979	0.997911	1	0.992842	0.992733	0.993064	0.99486	0.993822	0.990037	0.995871	0.995159	0.997084	TKO no-3
TKO Tet-1	0.985704	0.985846	0.985347	0.985694	0.985578	0.985288	0.98717	0.987418	0.987684	0.989269	0.989218	0.988859	0.976696	0.98668	0.986549	0.987807	0.98809	0.987751	0.991492	0.991568	0.991695	0.993651	0.993363	0.993424	0.992511	0.99284	0.992842	1	0.995495	0.995915	0.991827	0.99202	0.991446	0.992955	0.994888	0.993891	TKO Tet-1
TKO Tet-2	0.986206	0.986368	0.985831	0.986055	0.985908	0.986029	0.98747	0.987742	0.988153	0.989	0.989121	0.988923	0.980811	0.986688	0.98679	0.987706	0.988288	0.987951	0.99152	0.991589	0.991694	0.99286	0.993334	0.992591	0.992241	0.992736	0.992733	0.995495	1	0.995495	0.991389	0.991694	0.991218	0.992739	0.994492	0.993838	TKO Tet-2
TKO Tet-3	0.98591	0.986072	0.98551	0.986012	0.985944	0.985709	0.987342	0.98755	0.987949	0.989247	0.989208	0.988937	0.977244	0.986874	0.986812	0.988183	0.988526	0.98814	0.991699	0.991847	0.992041	0.993431	0.993103	0.993138	0.992674	0.993025	0.993064	0.995915	0.995495	1	0.991874	0.992457	0.991395	0.993097	0.994732	0.994032	TKO Tet-3
DS-2	0.992656	0.993194	0.992838	0.991163	0.99117	0.990906	0.994071	0.99407	0.99447	0.992835	0.992725	0.992784	0.98456	0.994305	0.994289	0.993237	0.993546	0.993062	0.997046	0.99719	0.997104	0.994106	0.993573	0.993073	0.994477	0.994734	0.99486	0.991827	0.991389	0.991874	1	0.996853	0.991905	0.99366	0.993912	0.995583	DS-2
DS-3	0.991742	0.992227	0.991866	0.990617	0.990568	0.990307	0.993143	0.993286	0.99391	0.992649	0.992788	0.992699	0.983674	0.993113	0.993153	0.992831	0.992998	0.992826	0.996488	0.996657	0.996728	0.994454	0.993983	0.993565	0.993701	0.993781	0.993822	0.99202	0.991694	0.992457	0.996853	1	0.992219	0.992799	0.993497	0.994508	DS-3
DS-5	0.985612	0.985828	0.985249	0.984049	0.984156	0.984109	0.987896	0.987953	0.988263	0.989984	0.989748	0.989509	0.979301	0.986639	0.986478	0.986237	0.987031	0.986434	0.991674	0.991616	0.991812	0.992469	0.992573	0.992216	0.989736	0.989991	0.990037	0.991446	0.991218	0.991395	0.991905	0.992219	1	0.990392	0.992883	0.991433	DS-5
TS-1	0.989692	0.989929	0.989656	0.98993	0.989999	0.989733	0.990836	0.991082	0.991342	0.991284	0.991328	0.991265	0.983627	0.991853	0.991863	0.992193	0.992749	0.99238	0.993583	0.993408	0.993539	0.991072	0.990693	0.990362	0.995809	0.995851	0.995871	0.992955	0.992739	0.993097	0.99366	0.992799	0.990392	1	0.995143	0.996087	TS-1
TS-3	0.987758	0.988112	0.987587	0.987434	0.987398	0.987371	0.989992	0.990186	0.990267	0.991999	0.991908	0.991729	0.980695	0.989125	0.989045	0.989808	0.990305	0.989868	0.993354	0.99335	0.993311	0.992603	0.992422	0.992025	0.994976	0.995309	0.995159	0.994888	0.994492	0.994732	0.993912	0.993497	0.992883	0.995143	1	0.996559	TS-3
TS-5	0.990739	0.99111	0.990795	0.990775	0.990727	0.99045	0.992284	0.9924	0.992474	0.992901	0.992704	0.992754	0.983052	0.991819	0.992017	0.992416	0.992807	0.992305	0.994958	0.994974	0.994881	0.992287	0.991895	0.991409	0.99669	0.997007	0.997084	0.993891	0.993838	0.994032	0.995583	0.994508	0.991433	0.996087	0.996559	1	TS-5
	WT-1	WT-2	WT-3	J-1	J-2	J-3	H3v-1	H3v-2	H3v-3	H3vJ-1	H3vJ-2	H3vJ-2	H4v-1	H4v-2	H4v-3	H4vJ-1	H4vJ-2	H4vJ-3	DKO no-1	DKO no-2	DKO no-3	DKO Tet-1	DKO Tet-2	DKO Tet-3	TKO no-1	TKO no-2	TKO no-3	TKO Tet-1	TKO Tet-2	TKO Tet-3	DS2	DS3	DS5	TS1	TS3	TS5
b) Correlation between rRNA-depleted stranded RNA-seq replicate samples analyzed for VSG CDSs
	WT-1	WT-2	WT-3	J-1	J-2	J-3	H3v-1	H3v-2	H3v-3	H3vJ-1	H3vJ-2	H3vJ-2	H4v-1	H4v-2	H4v-3	H4vJ-1	H4vJ-2	H4vJ-3	DKO no-1	DKO no-2	DKO no-3	DKO Tet-1	DKO Tet-2	DKO Tet-3	TKO no-1	TKO no-2	TKO no-3	TKO Tet-1	TKO Tet-2	TKO Tet-3	DS2	DS3	DS5	TS1	TS3	TS5
WT-1	1	0.975038	0.976006	0.93168	0.929125	0.92912	0.955104	0.953178	0.952898	0.905351	0.906533	0.90611	0.939944	0.949098	0.945853	0.94787	0.951411	0.946508	0.908148	0.907687	0.901539	0.849278	0.844603	0.83836	0.906397	0.910836	0.910104	0.846437	0.853645	0.851783	0.894478	0.887061	0.839471	0.881658	0.874846	0.898797	WT-1
WT-2	0.975038	1	0.975583	0.941005	0.937926	0.938722	0.959434	0.957657	0.959297	0.905521	0.906312	0.905165	0.945832	0.952708	0.950732	0.952454	0.953089	0.951335	0.914921	0.912323	0.907197	0.850437	0.846224	0.838923	0.910241	0.916185	0.913318	0.848758	0.855086	0.855174	0.900117	0.893365	0.838949	0.882374	0.876822	0.907048	WT-2
WT-3	0.976006	0.975583	1	0.941009	0.938874	0.939301	0.956404	0.956404	0.955786	0.899318	0.900713	0.899384	0.946863	0.95613	0.952751	0.95442	0.955525	0.954221	0.912958	0.911508	0.905538	0.842196	0.838169	0.832104	0.910833	0.916147	0.912537	0.841758	0.84653	0.847256	0.899292	0.886639	0.832299	0.883184	0.871858	0.901577	WT-3
J-1	0.93168	0.941005	0.941009	1	0.979702	0.97968	0.927164	0.927437	0.93079	0.867162	0.868023	0.864097	0.953268	0.956192	0.955153	0.956972	0.955459	0.955907	0.896295	0.893996	0.892867	0.811622	0.805943	0.798179	0.900604	0.902371	0.896835	0.807045	0.811989	0.812397	0.876429	0.863627	0.797457	0.862562	0.845419	0.885219	J-1
J-2	0.929125	0.937926	0.938874	0.979702	1	0.977862	0.925174	0.924758	0.928018	0.868095	0.870816	0.86806	0.951039	0.951877	0.953446	0.953302	0.953238	0.953867	0.898715	0.892651	0.892084	0.815229	0.810158	0.80452	0.90148	0.902671	0.89829	0.812965	0.815622	0.817296	0.878303	0.86616	0.804741	0.866534	0.848587	0.885823	J-2
J-3	0.92912	0.938722	0.939301	0.97968	0.977862	1	0.926809	0.927864	0.929118	0.868381	0.867844	0.866185	0.952772	0.953588	0.952764	0.954492	0.952028	0.954634	0.894328	0.892411	0.892804	0.81156	0.808693	0.800841	0.901083	0.902216	0.894846	0.810665	0.815533	0.814878	0.875713	0.863505	0.801055	0.862112	0.847595	0.882845	J-3
H3v-1	0.955104	0.959434	0.956404	0.927164	0.925174	0.926809	1	0.981096	0.98038	0.932856	0.933475	0.934159	0.937772	0.944953	0.942536	0.947047	0.949695	0.952294	0.93241	0.933112	0.929843	0.871809	0.868258	0.862591	0.927265	0.930282	0.926632	0.870736	0.875833	0.87486	0.923792	0.915695	0.872216	0.906021	0.909303	0.930451	H3v-1
H3v-2	0.953178	0.957657	0.956404	0.927437	0.924758	0.927864	0.981096	1	0.979283	0.932593	0.931619	0.933666	0.939711	0.944323	0.94417	0.947471	0.949808	0.950914	0.928468	0.93319	0.927349	0.870529	0.870066	0.860609	0.925682	0.929366	0.926719	0.86979	0.876225	0.874351	0.924433	0.915054	0.871512	0.908128	0.90924	0.930888	H3v-2
H3v-3	0.952898	0.959297	0.955786	0.93079	0.928018	0.929118	0.98038	0.979283	1	0.92724	0.931231	0.932039	0.941822	0.94972	0.944262	0.949486	0.952415	0.95334	0.931586	0.932124	0.927771	0.867194	0.865959	0.857904	0.927315	0.929599	0.927227	0.86399	0.87128	0.869984	0.921877	0.914046	0.870529	0.907531	0.90707	0.927446	H3v-3
H3vJ-1	0.905351	0.905521	0.899318	0.867162	0.868095	0.868381	0.932856	0.932593	0.92724	1	0.969255	0.969748	0.874575	0.888468	0.885429	0.898341	0.901405	0.902419	0.912782	0.915666	0.912984	0.886679	0.892455	0.884191	0.909818	0.914366	0.913564	0.886637	0.884443	0.888096	0.912934	0.910463	0.892109	0.89378	0.915571	0.915975	H3vJ-1
H3vJ-2	0.906533	0.906312	0.900713	0.868023	0.870816	0.867844	0.933475	0.931619	0.931231	0.969255	1	0.969751	0.875117	0.887116	0.88306	0.898884	0.901023	0.90382	0.912524	0.916989	0.913753	0.887235	0.890286	0.881393	0.911628	0.910911	0.911721	0.885045	0.88675	0.887131	0.913048	0.911986	0.890666	0.89377	0.910009	0.915873	H3vJ-2
H3vJ-3	0.90611	0.905165	0.899384	0.864097	0.86806	0.866185	0.934159	0.933666	0.932039	0.969748	0.969751	1	0.874404	0.886861	0.882494	0.898146	0.899869	0.902447	0.912291	0.917566	0.91376	0.890698	0.893245	0.886719	0.91016	0.913681	0.913638	0.889345	0.891684	0.890632	0.910411	0.914725	0.893904	0.894789	0.915784	0.915026	H3vJ-3
H4v-1	0.939944	0.945832	0.946863	0.953268	0.951039	0.952772	0.937772	0.939711	0.941822	0.874575	0.875117	0.874404	1	0.96899	0.970049	0.957441	0.95878	0.957196	0.904377	0.902267	0.900443	0.820951	0.815911	0.809714	0.908106	0.909993	0.90617	0.813368	0.827035	0.822583	0.888649	0.871167	0.808977	0.887758	0.854934	0.891104	H4v-1
H4v-2	0.949098	0.952708	0.95613	0.956192	0.951877	0.953588	0.944953	0.944323	0.94972	0.888468	0.887116	0.886861	0.96899	1	0.979382	0.970481	0.968662	0.967707	0.916366	0.913996	0.913374	0.837082	0.833185	0.824874	0.920434	0.921829	0.918143	0.833525	0.837446	0.837195	0.901965	0.887114	0.828902	0.897977	0.871703	0.903081	H4v-2
H4v-3	0.945853	0.950732	0.952751	0.955153	0.953446	0.952764	0.942536	0.94417	0.944262	0.885429	0.88306	0.882494	0.970049	0.979382	1	0.966804	0.968387	0.968019	0.911539	0.910766	0.911182	0.832175	0.828919	0.822561	0.916805	0.919558	0.914081	0.826702	0.832034	0.832261	0.897301	0.880943	0.823124	0.895886	0.866326	0.9005	H4v-3
H4vJ-1	0.94787	0.952454	0.95442	0.956972	0.953302	0.954492	0.947047	0.947471	0.949486	0.898341	0.898884	0.898146	0.957441	0.970481	0.966804	1	0.976848	0.976143	0.916495	0.917699	0.913393	0.848142	0.84103	0.835084	0.925415	0.928032	0.923219	0.842621	0.850619	0.850957	0.901508	0.891873	0.836364	0.902216	0.874887	0.907702	H4vJ-1
H4vJ-2	0.951411	0.953089	0.955525	0.955459	0.953238	0.952028	0.949695	0.949808	0.952415	0.901405	0.901023	0.899869	0.95878	0.968662	0.968387	0.976848	1	0.976706	0.92025	0.922025	0.919342	0.851606	0.844662	0.836642	0.927217	0.928385	0.927211	0.846265	0.853578	0.854577	0.904704	0.8938	0.842363	0.904	0.882079	0.91062	H4vJ-2
H4vJ-3	0.946508	0.951335	0.954221	0.955907	0.953867	0.954634	0.952294	0.950914	0.95334	0.902419	0.90382	0.902447	0.957196	0.967707	0.968019	0.976143	0.976706	1	0.918255	0.919939	0.918624	0.849716	0.842958	0.835962	0.931014	0.929495	0.927819	0.847768	0.854327	0.854968	0.908252	0.894138	0.839729	0.910327	0.881893	0.912319	H4vJ-3
DKO no-1	0.908148	0.914921	0.912958	0.896295	0.898715	0.894328	0.93241	0.928468	0.931586	0.912782	0.912524	0.912291	0.904377	0.916366	0.911539	0.916495	0.92025	0.918255	1	0.964983	0.964813	0.919507	0.911954	0.907708	0.948614	0.953847	0.952118	0.905385	0.912729	0.912576	0.954664	0.950363	0.907813	0.926308	0.940377	0.957176	DKO no-1
DKO no-2	0.907687	0.912323	0.911508	0.893996	0.892651	0.892411	0.933112	0.93319	0.932124	0.915666	0.916989	0.917566	0.902267	0.913996	0.910766	0.917699	0.922025	0.919939	0.964983	1	0.967343	0.920406	0.915022	0.909585	0.952736	0.955086	0.953232	0.908925	0.913836	0.915942	0.958812	0.95432	0.909439	0.926982	0.943198	0.952605	DKO no-2
DKO no-3	0.901539	0.907197	0.905538	0.892867	0.892084	0.892804	0.929843	0.927349	0.927771	0.912984	0.913753	0.91376	0.900443	0.913374	0.911182	0.913393	0.919342	0.918624	0.964813	0.967343	1	0.922056	0.91485	0.910545	0.949433	0.95263	0.950815	0.905448	0.910902	0.910158	0.957347	0.953819	0.907849	0.924743	0.94178	0.950983	DKO no-3
DKO Tet-1	0.849278	0.850437	0.842196	0.811622	0.815229	0.81156	0.871809	0.870529	0.867194	0.886679	0.887235	0.890698	0.820951	0.837082	0.832175	0.848142	0.851606	0.849716	0.919507	0.920406	0.922056	1	0.939711	0.936892	0.90273	0.905693	0.906688	0.925151	0.92903	0.930885	0.923868	0.931613	0.914525	0.899474	0.928947	0.918218	DKO Tet-1
DKO Tet-2	0.844603	0.846224	0.838169	0.805943	0.810158	0.808693	0.868258	0.870066	0.865959	0.892455	0.890286	0.893245	0.815911	0.833185	0.828919	0.84103	0.844662	0.842958	0.911954	0.915022	0.91485	0.939711	1	0.936749	0.89755	0.898512	0.902072	0.930708	0.929125	0.928696	0.918326	0.926729	0.91478	0.892378	0.929688	0.913394	DKO Tet-2
DKO Tet-3	0.83836	0.838923	0.832104	0.798179	0.80452	0.800841	0.862591	0.860609	0.857904	0.884191	0.881393	0.886719	0.809714	0.824874	0.822561	0.835084	0.836642	0.835962	0.907708	0.909585	0.910545	0.936892	0.936749	1	0.888519	0.894941	0.897245	0.927954	0.927373	0.930403	0.91166	0.918846	0.915036	0.890212	0.921555	0.906031	DKO Tet-3
TKO no-1	0.906397	0.910241	0.910833	0.900604	0.90148	0.901083	0.927265	0.925682	0.927315	0.909818	0.911628	0.91016	0.908106	0.920434	0.916805	0.925415	0.927217	0.931014	0.948614	0.952736	0.949433	0.90273	0.89755	0.888519	1	0.973505	0.973462	0.909695	0.915029	0.91593	0.945848	0.934683	0.901995	0.937208	0.941632	0.958033	TKO no-1
TKO no-2	0.910836	0.916185	0.916147	0.902371	0.902671	0.902216	0.930282	0.929366	0.929599	0.914366	0.910911	0.913681	0.909993	0.921829	0.919558	0.928032	0.928385	0.929495	0.953847	0.955086	0.95263	0.905693	0.898512	0.894941	0.973505	1	0.974116	0.912623	0.917656	0.918592	0.946611	0.935938	0.903004	0.93757	0.942007	0.961169	TKO no-2
TKO no-3	0.910104	0.913318	0.912537	0.896835	0.89829	0.894846	0.926632	0.926719	0.927227	0.913564	0.911721	0.913638	0.90617	0.918143	0.914081	0.923219	0.927211	0.927819	0.952118	0.953232	0.950815	0.906688	0.902072	0.897245	0.973462	0.974116	1	0.914443	0.921553	0.922245	0.948373	0.935729	0.906434	0.940605	0.944026	0.960597	TKO no-3
TKO Tet-1	0.846437	0.848758	0.841758	0.807045	0.812965	0.810665	0.870736	0.86979	0.86399	0.886637	0.885045	0.889345	0.813368	0.833525	0.826702	0.842621	0.846265	0.847768	0.905385	0.908925	0.905448	0.925151	0.930708	0.927954	0.909695	0.912623	0.914443	1	0.944215	0.948071	0.909584	0.915307	0.919779	0.90067	0.934297	0.920893	TKO Tet-1
TKO Tet-2	0.853645	0.855086	0.84653	0.811989	0.815622	0.815533	0.875833	0.876225	0.87128	0.884443	0.88675	0.891684	0.827035	0.837446	0.832034	0.850619	0.853578	0.854327	0.912729	0.913836	0.910902	0.92903	0.929125	0.927373	0.915029	0.917656	0.921553	0.944215	1	0.949007	0.911413	0.919465	0.917372	0.904424	0.939372	0.923123	TKO Tet-2
TKO Tet-3	0.851783	0.855174	0.847256	0.812397	0.817296	0.814878	0.87486	0.874351	0.869984	0.888096	0.887131	0.890632	0.822583	0.837195	0.832261	0.850957	0.854577	0.854968	0.912576	0.915942	0.910158	0.930885	0.928696	0.930403	0.91593	0.918592	0.922245	0.948071	0.949007	1	0.913544	0.921419	0.920061	0.904141	0.939621	0.925713	TKO Tet-3
DS-2	0.894478	0.900117	0.899292	0.876429	0.878303	0.875713	0.923792	0.924433	0.921877	0.912934	0.913048	0.910411	0.888649	0.901965	0.897301	0.901508	0.904704	0.908252	0.954664	0.958812	0.957347	0.923868	0.918326	0.91166	0.945848	0.946611	0.948373	0.909584	0.911413	0.913544	1	0.955857	0.913138	0.927357	0.945022	0.960144	DS-2
DS-3	0.887061	0.893365	0.886639	0.863627	0.86616	0.863505	0.915695	0.915054	0.914046	0.910463	0.911986	0.914725	0.871167	0.887114	0.880943	0.891873	0.8938	0.894138	0.950363	0.95432	0.953819	0.931613	0.926729	0.918846	0.934683	0.935938	0.935729	0.915307	0.919465	0.921419	0.955857	1	0.920972	0.917586	0.942011	0.946951	DS-3
DS-5	0.839471	0.838949	0.832299	0.797457	0.804741	0.801055	0.872216	0.871512	0.870529	0.892109	0.890666	0.893904	0.808977	0.828902	0.823124	0.836364	0.842363	0.839729	0.907813	0.909439	0.907849	0.914525	0.91478	0.915036	0.901995	0.903004	0.906434	0.919779	0.917372	0.920061	0.913138	0.920972	1	0.895217	0.934968	0.916881	DS-5
TS-1	0.881658	0.882374	0.883184	0.862562	0.866534	0.862112	0.906021	0.908128	0.907531	0.89378	0.89377	0.894789	0.887758	0.897977	0.895886	0.902216	0.904	0.910327	0.926308	0.926982	0.924743	0.899474	0.892378	0.890212	0.937208	0.93757	0.940605	0.90067	0.904424	0.904141	0.927357	0.917586	0.895217	1	0.928123	0.93868	TS-1
TS-3	0.874846	0.876822	0.871858	0.845419	0.848587	0.847595	0.909303	0.90924	0.90707	0.915571	0.910009	0.915784	0.854934	0.871703	0.866326	0.874887	0.882079	0.881893	0.940377	0.943198	0.94178	0.928947	0.929688	0.921555	0.941632	0.942007	0.944026	0.934297	0.939372	0.939621	0.945022	0.942011	0.934968	0.928123	1	0.957979	TS-3
TS-5	0.898797	0.907048	0.901577	0.885219	0.885823	0.882845	0.930451	0.930888	0.927446	0.915975	0.915873	0.915026	0.891104	0.903081	0.9005	0.907702	0.91062	0.912319	0.957176	0.952605	0.950983	0.918218	0.913394	0.906031	0.958033	0.961169	0.960597	0.920893	0.923123	0.925713	0.960144	0.946951	0.916881	0.93868	0.957979	1	TS-5
	WT-1	WT-2	WT-3	J-1	J-2	J-3	H3v-1	H3v-2	H3v-3	H3vJ-1	H3vJ-2	H3vJ-2	H4v-1	H4v-2	H4v-3	H4vJ-1	H4vJ-2	H4vJ-3	DKO no-1	DKO no-2	DKO no-3	DKO Tet-1	DKO Tet-2	DKO Tet-3	TKO no-1	TKO no-2	TKO no-3	TKO Tet-1	TKO Tet-2	TKO Tet-3	DS2	DS3	DS5	TS1	TS3	TS5
(c) Correlation between rRNA-depleted stranded RNA-seq replicate samples analyzed for Tb927v5 genes
	WT-1	WT-2	WT-3	J-1	J-2	J-3	H3v-1	H3v-2	H3v-3	H3vJ-1	H3vJ-2	H3vJ-2	H4v-1	H4v-2	H4v-3	H4vJ-1	H4vJ-2	H4vJ-3	DKO no-1	DKO no-2	DKO no-3	DKO Tet-1	DKO Tet-2	DKO Tet-3	TKO no-1	TKO no-2	TKO no-3	TKO Tet-1	TKO Tet-2	TKO Tet-3	DS2	DS3	DS5	TS1	TS3	TS5
WT-1	1	0.996899	0.996843	0.993085	0.993722	0.99197	0.995478	0.995771	0.994403	0.991062	0.990741	0.991414	0.970584	0.992392	0.992318	0.991403	0.991732	0.990735	0.991053	0.989807	0.989922	0.986376	0.986613	0.986597	0.989584	0.99178	0.990631	0.985999	0.985621	0.985256	0.991082	0.988788	0.987247	0.989901	0.989495	0.990253	WT-1
WT-2	0.996899	1	0.996867	0.993963	0.994251	0.992821	0.996072	0.996127	0.99536	0.991986	0.991626	0.992252	0.972153	0.993013	0.993258	0.992187	0.992361	0.99158	0.991571	0.99032	0.990938	0.986962	0.987414	0.987185	0.9906	0.9921	0.991186	0.986392	0.986657	0.986006	0.991586	0.989377	0.987537	0.990735	0.990276	0.990838	WT-2
WT-3	0.996843	0.996867	1	0.993363	0.99381	0.992507	0.995871	0.996062	0.995055	0.991668	0.99147	0.992205	0.971404	0.993051	0.992898	0.991667	0.991885	0.991385	0.991291	0.990105	0.990381	0.986106	0.986829	0.986364	0.990285	0.991957	0.990735	0.985848	0.985453	0.985212	0.991266	0.989117	0.987437	0.990063	0.989901	0.990333	WT-3
J-1	0.993085	0.993963	0.993363	1	0.997224	0.996478	0.994577	0.994343	0.994713	0.991528	0.991125	0.991685	0.969066	0.993022	0.993118	0.993637	0.993556	0.992796	0.992472	0.992263	0.993016	0.99026	0.990278	0.990594	0.991593	0.992734	0.992699	0.990293	0.989827	0.990203	0.992184	0.991008	0.989407	0.992225	0.991992	0.992139	J-1
J-2	0.993722	0.994251	0.99381	0.997224	1	0.996851	0.994936	0.995138	0.995206	0.991729	0.991339	0.992013	0.970837	0.993194	0.99348	0.993749	0.993665	0.993192	0.992402	0.992279	0.992721	0.990021	0.990422	0.990247	0.991729	0.992755	0.992339	0.990229	0.989871	0.989711	0.992332	0.99076	0.989826	0.992302	0.992003	0.99244	J-2
J-3	0.99197	0.992821	0.992507	0.996478	0.996851	1	0.993999	0.993847	0.994716	0.991633	0.991487	0.991919	0.973503	0.993216	0.993519	0.99351	0.993789	0.993383	0.992478	0.992996	0.993162	0.989811	0.990535	0.989955	0.991731	0.992118	0.991797	0.989925	0.99037	0.990104	0.992031	0.990976	0.990015	0.992247	0.991855	0.99226	J-3
H3v-1	0.995478	0.996072	0.995871	0.994577	0.994936	0.993999	1	0.996931	0.996679	0.992988	0.992943	0.993255	0.972245	0.993186	0.993371	0.992196	0.992173	0.992207	0.99234	0.991324	0.991936	0.988515	0.989038	0.988742	0.990878	0.992102	0.991459	0.988045	0.987952	0.987705	0.992677	0.990615	0.989773	0.991932	0.991511	0.991739	H3v-1
H3v-2	0.995771	0.996127	0.996062	0.994343	0.995138	0.993847	0.996931	1	0.996547	0.992799	0.992672	0.993328	0.972618	0.993024	0.993132	0.992203	0.992626	0.991922	0.991989	0.991276	0.99156	0.988275	0.989426	0.988904	0.990754	0.991943	0.99114	0.988429	0.988278	0.987716	0.992353	0.990498	0.990081	0.992005	0.991993	0.992158	H3v-2
H3v-3	0.994403	0.99536	0.995055	0.994713	0.995206	0.994716	0.996679	0.996547	1	0.993223	0.993282	0.993431	0.97282	0.993918	0.993998	0.992862	0.99306	0.99287	0.992971	0.992465	0.992866	0.989665	0.990404	0.989855	0.991723	0.99253	0.992138	0.989267	0.98905	0.988876	0.993186	0.991885	0.990575	0.992568	0.99215	0.992356	H3v-3
H3vJ-1	0.991062	0.991986	0.991668	0.991528	0.991729	0.991633	0.992988	0.992799	0.993223	1	0.996748	0.996698	0.969608	0.994354	0.993971	0.99433	0.994659	0.994464	0.993237	0.992899	0.992603	0.990087	0.990116	0.989902	0.993766	0.994006	0.994046	0.990137	0.989155	0.990155	0.993624	0.992475	0.992411	0.994171	0.994278	0.993915	H3vJ-1
H3vJ-2	0.990741	0.991626	0.99147	0.991125	0.991339	0.991487	0.992943	0.992672	0.993282	0.996748	1	0.996617	0.971889	0.994261	0.994035	0.9945	0.994533	0.994842	0.993298	0.992664	0.992537	0.989717	0.99029	0.990043	0.994243	0.993933	0.993433	0.990067	0.989033	0.990008	0.99311	0.992645	0.992301	0.993855	0.994242	0.993747	H3vJ-2
H3vJ-3	0.991414	0.992252	0.992205	0.991685	0.992013	0.991919	0.993255	0.993328	0.993431	0.996698	0.996617	1	0.970331	0.99491	0.994406	0.994633	0.994595	0.994653	0.993494	0.993126	0.992756	0.989999	0.990354	0.990578	0.993877	0.994018	0.994092	0.990541	0.989234	0.990484	0.993624	0.992701	0.992422	0.994397	0.994627	0.994186	H3vJ-3
H4v-1	0.970584	0.972153	0.971404	0.969066	0.970837	0.973503	0.972245	0.972618	0.97282	0.969608	0.971889	0.970331	1	0.973197	0.974237	0.969541	0.9724	0.972552	0.971493	0.970535	0.970912	0.964142	0.968693	0.964507	0.969873	0.969873	0.969037	0.96311	0.97246	0.963495	0.967248	0.967023	0.970625	0.969901	0.970043	0.968668	H4v-1
H4v-2	0.992392	0.993013	0.993051	0.993022	0.993194	0.993216	0.993186	0.993024	0.993918	0.994354	0.994261	0.99491	0.973197	1	0.997147	0.995934	0.99604	0.995755	0.995383	0.995113	0.9953	0.991535	0.991563	0.991812	0.994553	0.994717	0.994357	0.990859	0.989216	0.990844	0.994935	0.993927	0.991965	0.994446	0.993965	0.993857	H4v-2
H4v-3	0.992318	0.993258	0.992898	0.993118	0.99348	0.993519	0.993371	0.993132	0.993998	0.993971	0.994035	0.994406	0.974237	0.997147	1	0.995995	0.996026	0.995547	0.995538	0.995045	0.995447	0.991533	0.991921	0.991592	0.99419	0.994422	0.994314	0.990648	0.989856	0.990703	0.995047	0.994245	0.991715	0.994122	0.99383	0.994006	H4v-3
H4vJ-1	0.991403	0.992187	0.991667	0.993637	0.993749	0.99351	0.992196	0.992203	0.992862	0.99433	0.9945	0.994633	0.969541	0.995934	0.995995	1	0.99657	0.996607	0.995007	0.995174	0.99483	0.99232	0.992146	0.992628	0.995055	0.994926	0.995014	0.992719	0.990347	0.992491	0.994717	0.994082	0.991325	0.994842	0.994644	0.994496	H4vJ-1
H4vJ-2	0.991732	0.992361	0.991885	0.993556	0.993665	0.993789	0.992173	0.992626	0.99306	0.994659	0.994533	0.994595	0.9724	0.99604	0.996026	0.99657	1	0.997061	0.995408	0.994698	0.994862	0.992266	0.992545	0.992487	0.994756	0.995221	0.9952	0.992544	0.991556	0.992661	0.994684	0.99408	0.992722	0.995222	0.995387	0.994892	H4vJ-2
H4vJ-3	0.990735	0.99158	0.991385	0.992796	0.993192	0.993383	0.992207	0.991922	0.99287	0.994464	0.994842	0.994653	0.972552	0.995755	0.995547	0.996607	0.997061	1	0.995321	0.995003	0.994751	0.992035	0.992425	0.991947	0.994497	0.994366	0.994262	0.992261	0.991052	0.992324	0.994377	0.994126	0.992258	0.994801	0.994849	0.994263	H4vJ-3
DKO no-1	0.991053	0.991571	0.991291	0.992472	0.992402	0.992478	0.99234	0.991989	0.992971	0.993237	0.993298	0.993494	0.971493	0.995383	0.995538	0.995007	0.995408	0.995321	1	0.996352	0.996973	0.994842	0.994701	0.994722	0.993999	0.99423	0.993996	0.993464	0.992099	0.993648	0.995953	0.995891	0.99319	0.99487	0.994854	0.994395	DKO no-1
DKO no-2	0.989807	0.99032	0.990105	0.992263	0.992279	0.992996	0.991324	0.991276	0.992465	0.992899	0.992664	0.993126	0.970535	0.995113	0.995045	0.995174	0.994698	0.995003	0.996352	1	0.996837	0.994517	0.994689	0.994706	0.993695	0.993508	0.993986	0.99369	0.992073	0.993579	0.995754	0.996071	0.992812	0.994776	0.994601	0.994057	DKO no-2
DKO no-3	0.989922	0.990938	0.990381	0.993016	0.992721	0.993162	0.991936	0.99156	0.992866	0.992603	0.992537	0.992756	0.970912	0.9953	0.995447	0.99483	0.994862	0.994751	0.996973	0.996837	1	0.995474	0.995073	0.994905	0.993854	0.993865	0.99404	0.993942	0.992846	0.994162	0.995868	0.995825	0.993126	0.995192	0.994769	0.994379	DKO no-3
DKO Tet-1	0.986376	0.986962	0.986106	0.99026	0.990021	0.989811	0.988515	0.988275	0.989665	0.990087	0.989717	0.989999	0.964142	0.991535	0.991533	0.99232	0.992266	0.992035	0.994842	0.994517	0.995474	1	0.99693	0.996933	0.990694	0.991315	0.991546	0.995968	0.994038	0.995724	0.994273	0.994798	0.991958	0.99324	0.993642	0.992597	DKO Tet-1
DKO Tet-2	0.986613	0.987414	0.986829	0.990278	0.990422	0.990535	0.989038	0.989426	0.990404	0.990116	0.99029	0.990354	0.968693	0.991563	0.991921	0.992146	0.992545	0.992425	0.994701	0.994689	0.995073	0.99693	1	0.996885	0.990875	0.991082	0.990958	0.995863	0.995118	0.995722	0.994391	0.99487	0.992651	0.993438	0.993902	0.992588	DKO Tet-2
DKO Tet-3	0.986597	0.987185	0.986364	0.990594	0.990247	0.989955	0.988742	0.988904	0.989855	0.989902	0.990043	0.990578	0.964507	0.991812	0.991592	0.992628	0.992487	0.991947	0.994722	0.994706	0.994905	0.996933	0.996885	1	0.990555	0.99133	0.991139	0.996136	0.99412	0.995605	0.994412	0.994677	0.992082	0.993327	0.993774	0.992645	DKO Tet-3
TKO no-1	0.989584	0.9906	0.990285	0.991593	0.991729	0.991731	0.990878	0.990754	0.991723	0.993766	0.994243	0.993877	0.969873	0.994553	0.99419	0.995055	0.994756	0.994497	0.993999	0.993695	0.993854	0.990694	0.990875	0.990555	1	0.996033	0.996504	0.991957	0.990519	0.992388	0.993762	0.993101	0.991615	0.995222	0.995098	0.995179	TKO no-1
TKO no-2	0.99178	0.9921	0.991957	0.992734	0.992755	0.992118	0.992102	0.991943	0.99253	0.994006	0.993933	0.994018	0.969873	0.994717	0.994422	0.994926	0.995221	0.994366	0.99423	0.993508	0.993865	0.991315	0.991082	0.99133	0.996033	1	0.997015	0.99274	0.99162	0.992208	0.994266	0.992973	0.991815	0.995645	0.995715	0.996122	TKO no-2
TKO no-3	0.990631	0.991186	0.990735	0.992699	0.992339	0.991797	0.991459	0.99114	0.992138	0.994046	0.993433	0.994092	0.969037	0.994357	0.994314	0.995014	0.9952	0.994262	0.993996	0.993986	0.99404	0.991546	0.990958	0.991139	0.996504	0.997015	1	0.992835	0.991713	0.992992	0.994194	0.99312	0.992362	0.99562	0.995345	0.996087	TKO no-3
TKO Tet-1	0.985999	0.986392	0.985848	0.990293	0.990229	0.989925	0.988045	0.988429	0.989267	0.990137	0.990067	0.990541	0.96311	0.990859	0.990648	0.992719	0.992544	0.992261	0.993464	0.99369	0.993942	0.995968	0.995863	0.996136	0.991957	0.99274	0.992835	1	0.995691	0.997356	0.993429	0.994009	0.992194	0.994614	0.994929	0.994282	TKO Tet-1
TKO Tet-2	0.985621	0.986657	0.985453	0.989827	0.989871	0.99037	0.987952	0.988278	0.98905	0.989155	0.989033	0.989234	0.97246	0.989216	0.989856	0.990347	0.991556	0.991052	0.992099	0.992073	0.992846	0.994038	0.995118	0.99412	0.990519	0.99162	0.991713	0.995691	1	0.995489	0.991536	0.991743	0.991364	0.993046	0.993899	0.993114	TKO Tet-2
TKO Tet-3	0.985256	0.986006	0.985212	0.990203	0.989711	0.990104	0.987705	0.987716	0.988876	0.990155	0.990008	0.990484	0.963495	0.990844	0.990703	0.992491	0.992661	0.992324	0.993648	0.993579	0.994162	0.995724	0.995722	0.995605	0.992388	0.992208	0.992992	0.997356	0.995489	1	0.993456	0.994361	0.992015	0.994558	0.994842	0.994092	TKO Tet-3
DS-2	0.991082	0.991586	0.991266	0.992184	0.992332	0.992031	0.992677	0.992353	0.993186	0.993624	0.99311	0.993624	0.967248	0.994935	0.995047	0.994717	0.994684	0.994377	0.995953	0.995754	0.995868	0.994273	0.994391	0.994412	0.993762	0.994266	0.994194	0.993429	0.991536	0.993456	1	0.996304	0.99285	0.994846	0.994884	0.995225	DS-2
DS-3	0.988788	0.989377	0.989117	0.991008	0.99076	0.990976	0.990615	0.990498	0.991885	0.992475	0.992645	0.992701	0.967023	0.993927	0.994245	0.994082	0.99408	0.994126	0.995891	0.996071	0.995825	0.994798	0.99487	0.994677	0.993101	0.992973	0.99312	0.994009	0.991743	0.994361	0.996304	1	0.992918	0.994621	0.994723	0.994076	DS-3
DS-5	0.987247	0.987537	0.987437	0.989407	0.989826	0.990015	0.989773	0.990081	0.990575	0.992411	0.992301	0.992422	0.970625	0.991965	0.991715	0.991325	0.992722	0.992258	0.99319	0.992812	0.993126	0.991958	0.992651	0.992082	0.991615	0.991815	0.992362	0.992194	0.991364	0.992015	0.99285	0.992918	1	0.993666	0.9941	0.992901	DS-5
TS-1	0.989901	0.990735	0.990063	0.992225	0.992302	0.992247	0.991932	0.992005	0.992568	0.994171	0.993855	0.994397	0.969901	0.994446	0.994122	0.994842	0.995222	0.994801	0.99487	0.994776	0.995192	0.99324	0.993438	0.993327	0.995222	0.995645	0.99562	0.994614	0.993046	0.994558	0.994846	0.994621	0.993666	1	0.997159	0.996451	TS-1
TS-3	0.989495	0.990276	0.989901	0.991992	0.992003	0.991855	0.991511	0.991993	0.99215	0.994278	0.994242	0.994627	0.970043	0.993965	0.99383	0.994644	0.995387	0.994849	0.994854	0.994601	0.994769	0.993642	0.993902	0.993774	0.995098	0.995715	0.995345	0.994929	0.993899	0.994842	0.994884	0.994723	0.9941	0.997159	1	0.996823	TS-3
TS-5	0.990253	0.990838	0.990333	0.992139	0.99244	0.99226	0.991739	0.992158	0.992356	0.993915	0.993747	0.994186	0.968668	0.993857	0.994006	0.994496	0.994892	0.994263	0.994395	0.994057	0.994379	0.992597	0.992588	0.992645	0.995179	0.996122	0.996087	0.994282	0.993114	0.994092	0.995225	0.994076	0.992901	0.996451	0.996823	1	TS-5
	WT-1	WT-2	WT-3	J-1	J-2	J-3	H3v-1	H3v-2	H3v-3	H3vJ-1	H3vJ-2	H3vJ-2	H4v-1	H4v-2	H4v-3	H4vJ-1	H4vJ-2	H4vJ-3	DKO no-1	DKO no-2	DKO no-3	DKO Tet-1	DKO Tet-2	DKO Tet-3	TKO no-1	TKO no-2	TKO no-3	TKO Tet-1	TKO Tet-2	TKO Tet-3	DS2	DS3	DS5	TS1	TS3	TS5
(d) Correlation between polyA-selected stranded RNA-seq replicate samples analyzed for Lister 427 CDSs
	WT-1	WT-2	WT-3	J-1	J-2	J-3	H4v-1	H4v-2	H4v-3	H4vJ-1	H4vJ-2	H4vJ-3	TKO Tet-1	TKO Tet-2	TKO TetJ-3	TKO no-1	TKO no-2	TKO no-3
WT-1	1	0.998733	0.998791	0.996484	0.996536	0.996475	0.997737	0.9976	0.997606	0.996016	0.995926	0.995938	0.97495	0.97469	0.975663	0.990953	0.991056	0.990911	WT-1
WT-2	0.998733	1	0.998844	0.996133	0.99621	0.996062	0.997672	0.997502	0.997516	0.995611	0.995498	0.995491	0.974226	0.973902	0.974889	0.990291	0.990498	0.990276	WT-2
WT-3	0.998791	0.998844	1	0.996174	0.996197	0.996097	0.997584	0.997448	0.997544	0.99563	0.99561	0.995662	0.974335	0.97407	0.97508	0.99047	0.990604	0.99036	WT-3
J-1	0.996484	0.996133	0.996174	1	0.998824	0.998723	0.995998	0.995847	0.995893	0.998282	0.998274	0.998318	0.977056	0.976889	0.977656	0.993064	0.992948	0.992997	J-1
J-2	0.996536	0.99621	0.996197	0.998824	1	0.998712	0.996156	0.995938	0.995965	0.998161	0.99811	0.998251	0.977183	0.977042	0.977798	0.993108	0.992997	0.993028	J-2
J-3	0.996475	0.996062	0.996097	0.998723	0.998712	1	0.995926	0.995731	0.995881	0.998183	0.998197	0.998262	0.977224	0.977044	0.977774	0.993166	0.992962	0.993091	J-3
H4v-1	0.997737	0.997672	0.997584	0.995998	0.996156	0.995926	1	0.998881	0.998888	0.996208	0.996283	0.996223	0.976241	0.975949	0.976837	0.992095	0.992122	0.992017	H4v-1
H4v-2	0.9976	0.997502	0.997448	0.995847	0.995938	0.995731	0.998881	1	0.998893	0.996018	0.996126	0.99607	0.975999	0.975787	0.97666	0.991954	0.992111	0.991831	H4v-2
H4v-3	0.997606	0.997516	0.997544	0.995893	0.995965	0.995881	0.998888	0.998893	1	0.996105	0.996259	0.996109	0.976114	0.975832	0.976701	0.99197	0.992015	0.991802	H4v-3
H4vJ-1	0.996016	0.995611	0.99563	0.998282	0.998161	0.998183	0.996208	0.996018	0.996105	1	0.998745	0.998772	0.978785	0.978634	0.979373	0.993843	0.993815	0.993863	H4vJ-1
H4vJ-2	0.995926	0.995498	0.99561	0.998274	0.99811	0.998197	0.996283	0.996126	0.996259	0.998745	1	0.99881	0.978681	0.97849	0.979306	0.993998	0.99389	0.993929	H4vJ-2
H4vJ-3	0.995938	0.995491	0.995662	0.998318	0.998251	0.998262	0.996223	0.99607	0.996109	0.998772	0.99881	1	0.978669	0.978448	0.979315	0.993993	0.993936	0.993955	H4vJ-3
TKO Tet-1	0.97495	0.974226	0.974335	0.977056	0.977183	0.977224	0.976241	0.975999	0.976114	0.978785	0.978681	0.978669	1	0.993639	0.993673	0.986528	0.986605	0.986583	TKO Tet-1
TKO Tet-2	0.97469	0.973902	0.97407	0.976889	0.977042	0.977044	0.975949	0.975787	0.975832	0.978634	0.97849	0.978448	0.993639	1	0.993591	0.986327	0.986236	0.986393	TKO Tet-2
TKO Tet-3	0.975663	0.974889	0.97508	0.977656	0.977798	0.977774	0.976837	0.97666	0.976701	0.979373	0.979306	0.979315	0.993673	0.993591	1	0.986992	0.987023	0.986994	TKO Tet-3
TKO no-1	0.990953	0.990291	0.99047	0.993064	0.993108	0.993166	0.992095	0.991954	0.99197	0.993843	0.993998	0.993993	0.986528	0.986327	0.986992	1	0.998125	0.998315	TKO no-1
TKO noJ-2	0.991056	0.990498	0.990604	0.992948	0.992997	0.992962	0.992122	0.992111	0.992015	0.993815	0.99389	0.993936	0.986605	0.986236	0.987023	0.998125	1	0.998156	TKO noJ-2
TKO no-3	0.990911	0.990276	0.99036	0.992997	0.993028	0.993091	0.992017	0.991831	0.991802	0.993863	0.993929	0.993955	0.986583	0.986393	0.986994	0.998315	0.998156	1	TKO no-3
	WT-1	WT-2	WT-3	J-1	J-2	J-3	H4v-1	H4v-2	H4v-3	H4vJ-1	H4vJ-2	H4vJ-3	TKO Tet-1	TKO Tet-2	TKO TetJ-3	TKO no-1	TKO no-2	TKO no-3

## Sheet: C. PCA analysis
Supplementary Table 2. Summary of RNAseq and MFAseq analysis-Bowtie2 mapping, correlation between replicates, and PCA analysis
C. PCA analysis
(a) rRNA-depleted stranded RNA-seq samples analyzed for Lister 427 CDSs														(b) rRNA-depleted stranded RNA-seq samples analyzed for VSG CDSs
Sample_name	DataStore	PC1	PC2	PC3	PC4	PC5	PC6	PC7	PC8	PC9	PC10			Sample_name	DataStore	PC1	PC2	PC3	PC4	PC5	PC6	PC7	PC8	PC9	PC10
WT-1	HK1_WT1_Lister427.sam	-17.0254	-36.85	-13.4467	-2.20047	2.97867	-5.67089	23.4375	-11.5346	-0.486984	-13.0811			WT-1	HK1_WT1_Tb427VSG.sam	-54.0376	-5.45222	-4.60766	-10.4324	-11.3925	0.523051	-2.49341	7.8035	-0.82399	1.60529
WT-2	HK2_WT2_Lister427.sam	-13.2679	-35.3148	-13.7077	-2.56235	2.69335	-4.85316	20.1708	-6.54165	2.90442	-10.7866			WT-2	HK2_WT2_Tb427VSG.sam	-49.1805	-1.95774	-4.16069	-8.48408	-10.0142	3.00265	-2.36642	6.19264	0.627945	1.15689
WT-3	HK3_WT3_Lister427.sam	-11.6406	-36.7401	-12.9071	-1.895	2.86443	-5.70435	20.0777	-8.12406	4.07513	-13.041			WT-3	HK3_WT3_Tb427VSG.sam	-50.891	-0.797237	-2.54878	-8.06067	-9.99516	1.74773	-2.86804	6.33594	-0.470692	0.641659
J-1	HK4_J1_Lister427.sam	-20.6177	-35.8589	12.6244	7.09677	-30.0016	4.29872	0.940384	13.3456	-3.55066	-2.49241			J-1	HK4_J1_Tb427VSG.sam	-16.3158	24.7425	-3.22551	2.2171	7.40734	3.23755	4.06602	3.5424	6.01915	-0.0063614
J-2	HK5_J2_Lister427.sam	-22.4327	-37.7934	12.1395	6.32525	-28.2016	5.08418	2.22943	13.2928	-5.47899	-2.17977			J-2	HK5_J2_Tb427VSG.sam	-20.0022	22.1316	-2.67874	1.52402	8.16329	2.08778	5.61006	4.86751	7.31743	-0.622897
J-3	HK6_J3_Lister427.sam	-15.6253	-35.4043	11.4998	6.92021	-27.9631	11.1986	-1.30342	16.381	-2.05717	-0.845377			J-3	HK6_J3_Tb427VSG.sam	-7.41768	27.4737	-4.86463	2.14112	8.55874	4.06322	4.83421	2.60667	5.9017	-0.23323
H3v-1	HK7_H3v1_Lister427.sam	-17.4034	-25.6887	-16.4618	-12.4349	4.62233	-3.37972	17.906	7.58697	-2.81002	13.5245			H3v-1	HK7_H3v1_Tb427VSG.sam	-34.8028	-7.60896	-4.78343	-0.395257	-7.02506	6.26544	1.00008	-7.81428	3.9003	-2.05693
H3v-2	HK8_H3v2_Lister427.sam	-17.3885	-25.0845	-15.6766	-12.2384	3.54979	-1.72668	16.5978	5.98882	-2.27309	14.2166			H3v-2	HK8_H3v2_Tb427VSG.sam	-32.0091	-6.22443	-5.07158	-0.454225	-6.4311	5.75492	1.23145	-9.10294	4.49794	-0.811895
H3v-3	HK9_H3v3_Lister427.sam	-18.8166	-24.4228	-15.6374	-9.0784	3.53487	-2.23169	13.7947	6.04881	-1.60171	14.57			H3v-3	HK9_H3v3_Tb427VSG.sam	-28.1311	-3.4305	-4.90636	0.86615	-6.12796	5.53027	1.88704	-8.92753	3.18619	-1.34726
H3vJ-1	HK10_H3vJ1_Lister427.sam	-5.81389	-1.54307	-0.957768	-43.0825	2.41463	4.06347	-14.3832	-3.83146	0.257124	-1.36366			H3vJ-1	HK10_H3vJ1_Tb427VSG.sam	-22.0535	-25.13	-15.2209	6.28623	9.80307	-2.12499	-1.94443	2.0173	-0.418146	-0.125488
H3vJ-2	HK12_H3vJ3_Lister427.sam	-3.69552	-1.46348	-2.20501	-42.1528	0.353744	5.98377	-13.6324	-4.40881	3.96196	-0.989976			H3vJ-2	HK11_H3vJ2_Tb427VSG.sam	-15.7999	-21.2032	-16.316	6.78802	9.78254	-0.34787	-2.67812	0.477579	-2.22647	0.398021
H3vJ-3	HK11_H3vJ2_Lister427.sam	-0.742603	-1.34854	-2.32495	-41.4899	0.572352	8.36284	-15.1322	-0.836525	7.42094	-1.78381			H3vJ-3	HK12_H3vJ3_Tb427VSG.sam	-19.9573	-24.2332	-15.735	5.17446	8.88926	-1.07068	-2.30353	0.375239	-1.59637	-0.704778
H4v-1	HK13_H4v1_Lister427.sam	-8.95741	-38.0397	-8.04454	26.4883	41.7145	60.4743	-7.22603	6.5784	7.07519	-1.15711			H4v-1	HK13_H4v1_Tb427VSG.sam	-21.5771	18.4027	-0.45428	0.0968345	0.322241	-3.60314	-0.0886415	-5.05665	-3.26894	-1.03794
H4v-2	HK14_H4v2_Lister427.sam	-26.3885	-31.4438	-2.76778	16.2842	10.3115	-6.81447	-10.3091	-14.7623	-5.46327	2.76732			H4v-2	HK14_H4v2_Tb427VSG.sam	-34.6357	10.7198	1.9166	-1.17826	-1.18686	-5.78906	0.925163	-1.84548	-4.74085	0.657018
H4v-3	HK15_H4v3_Lister427.sam	-24.4483	-31.1146	-2.9529	17.9618	10.1145	-6.1387	-8.93885	-12.4248	-3.29324	1.60071			H4v-3	HK15_H4v3_Tb427VSG.sam	-32.9023	12.4832	1.53289	-0.694531	-0.759707	-6.64256	0.757446	-2.18911	-4.29451	-0.260291
H4vJ-1	HK16_H4vJ1_Lister427.sam	-17.3558	-26.7122	11.5736	4.1152	-12.5135	-2.84453	-14.3851	-13.1112	0.0532339	2.90282			H4vJ-1	HK16_H4vJ1_Tb427VSG.sam	-25.1438	11.8824	-0.787942	-2.02424	2.92857	-5.31381	0.0713496	-1.94102	-5.45768	0.876349
H4vJ-2	HK17_H4vJ2_Lister427.sam	-16.9758	-24.7976	12.3976	5.02524	-8.12224	0.788402	-15.2834	-10.9854	-0.756915	2.37535			H4vJ-2	HK17_H4vJ2_Tb427VSG.sam	-24.74	10.9855	-0.382156	-1.73712	2.03613	-4.45456	0.628052	-2.31726	-5.9628	1.39115
H4vJ-3	HK18_H4vJ3_Lister427.sam	-17.4691	-25.7288	12.0099	4.44464	-10.4393	2.99073	-16.117	-10.9603	1.49265	4.26847			H4vJ-3	HK18_H4vJ3_Tb427VSG.sam	-23.0086	11.4488	-0.310466	-1.41413	3.94218	-4.41409	-0.0651048	-4.29991	-4.0602	0.921494
DKOno-1	HK19_double_no1_Lister427.sam	-18.7844	9.49914	-11.7175	10.8513	8.11235	-11.0053	-11.1989	8.67396	5.23476	0.981553			DKOno-1	HK19_double_no1_Tb427VSG.sam	15.5911	1.92448	7.39228	10.4687	-4.58565	4.68544	-2.12642	1.47228	-2.51838	-2.94681
DKOno-2	HK20_double_no2_Lister427.sam	-10.6958	11.1533	-12.5424	10.7497	6.10529	-11.6177	-10.808	10.3594	8.80065	2.25435			DKOno-2	HK20_double_no2_Tb427VSG.sam	25.7244	5.19894	5.15955	11.4517	-3.09461	5.42879	-3.23817	-1.11177	-5.50983	-2.27357
DKOno-3	HK21_double_no3_Lister427.sam	-22.5777	7.85874	-10.9322	13.3869	6.5296	-11.952	-11.0253	8.8094	1.40794	4.24197			DKOno-3	HK21_double_no3_Tb427VSG.sam	20.6633	3.29499	6.46895	13.2402	-3.5582	3.39211	-2.47275	0.219887	-4.46456	-2.78536
DKO_Tet-1	HK22_double_Tet1_Lister427.sam	-2.10489	45.219	-23.862	9.77172	-12.049	-3.04026	-5.34318	-3.74284	1.60314	-4.06106			DKO_Tet-1	HK22_double_Tet1_Tb427VSG.sam	73.724	5.60186	-6.60709	3.81965	-7.23581	-7.2778	-3.88784	2.26737	-0.494862	8.20857
DKO_Tet-2	HK23_double_Tet2_Lister427.sam	-3.67168	47.4674	-26.6927	9.1468	-9.68759	7.55072	-3.67954	-2.81909	1.9859	-3.72648			DKO_Tet-2	HK23_double_Tet2_Tb427VSG.sam	73.2927	2.95072	-9.90477	2.05194	-5.31998	-6.94093	-2.08034	2.44799	6.36503	14.711
DKO_Tet-3	HK24_double_Tet3_Lister427.sam	-8.85866	48.1697	-24.7483	9.65393	-15.2896	-0.6709	-3.86102	-9.29596	-7.84197	-3.15708			DKO_Tet-3	HK24_double_Tet3_noUnal_Tb427VSG.sam	70.0676	0.693532	-8.83574	-0.810879	-7.32311	-11.2301	0.201399	6.3143	5.1139	-20.8119
TKOno-1	HK25_triple_no1_Lister427.sam	-2.56906	11.8563	29.8366	1.15016	11.8613	-7.9165	0.320009	5.78182	7.61028	-10.6403			TKOno-1	HK25_triple_no1_Tb427VSG.sam	-10.4818	-6.4088	16.4918	0.0188969	6.37794	0.0814193	-3.72464	5.24202	-0.0264676	1.714
TKOno-2	HK26_triple_no2_Lister427.sam	-11.4426	8.84318	29.7171	-0.0860633	11.4397	-9.15875	3.14224	3.90482	3.11809	-8.71116			TKOno-2	HK26_triple_no2_Tb427VSG.sam	-20.0142	-11.242	17.7307	-1.13507	4.24345	-0.214405	-4.32141	7.26142	1.07283	-1.01537
TKOno-3	HK27_triple_no3_Lister427.sam	-8.4972	10.2147	30.088	1.19555	12.8573	-9.86873	3.37091	4.52374	4.03953	-9.35515			TKOno-3	HK27_triple_no3_Tb427VSG.sam	-12.8248	-9.86153	17.0963	-1.66162	4.62063	-0.726346	-4.35363	6.33591	0.324798	-0.169757
TKO_Tet-1	HK28_triple_Tet1_Lister427.sam	-5.09419	54.7314	12.3348	1.34254	-10.7734	5.62152	15.0166	-12.4585	0.180764	5.87569			TKO_Tet-1	HK28_triple_Tet1_Tb427VSG.sam	63.1969	-3.04811	-1.00581	-15.9627	5.99216	4.99927	0.0423918	-1.4903	1.30698	0.102415
TKO_Tet-2	HK29_triple_Tet2_Lister427.sam	3.3389	52.7162	9.6432	5.06065	-4.98885	25.0084	16.5578	-3.00647	12.6263	1.95406			TKO_Tet-2	HK29_triple_Tet2_Tb427VSG.sam	65.2328	0.19864	-0.227037	-14.3418	4.31687	5.92337	-3.56737	-4.9669	-4.27109	-0.27786
TKO_Tet-3	HK30_triple_Tet3_Lister427.sam	1.57984	54.5318	12.4147	2.72578	-11.2995	6.87931	13.2348	-7.90913	6.39795	6.3152			TKO_Tet-3	HK30_triple_Tet3_Tb427VSG.sam	68.7459	1.409	-0.665057	-13.723	5.3493	6.04491	-2.60765	-3.04847	-4.74175	-2.12833
DS-2	HK31_DS2_Lister427.sam	-1.17029	18.0618	-13.1089	6.47534	8.3694	-16.2234	-6.01744	11.9038	9.81224	1.16646			DS-2	HK31_DS2_Tb427VSG.sam	28.0723	1.82321	6.07643	11.9218	-4.50312	3.34483	-1.46795	-2.39464	0.577091	1.658
DS-3	HK32_DS3_Lister427.sam	-4.81335	23.0713	-16.5058	4.48793	1.20641	-11.4769	-9.59341	10.8893	10.9723	2.73309			DS-3	HK32_DS3_Tb427VSG.sam	37.7822	2.29077	1.16214	11.2324	-5.37622	4.9535	0.42993	-1.50509	-3.88124	2.72423
DS-5	HK33_DS5_Lister427.sam	-11.105	44.9917	-15.8287	-8.93449	9.57635	10.1524	-5.64107	12.8974	-42.2676	-16.8011			DS-5	HK33_DS5_Tb427VSG.sam	28.541	-23.31	4.9226	-1.36038	-3.60514	-1.1235	31.1297	5.32693	-7.50492	1.52636
TS-1	HK34_TS1_Lister427.sam	-32.72	13.7703	32.0282	5.50432	18.3568	-6.52536	4.43045	-10.0362	-25.5614	15.6454			TS-1	HK34_TS1_Tb427VSG.sam	-13.6013	-16.0633	18.3321	-3.6182	1.36041	-19.4028	0.539675	-13.2195	7.98617	-0.483131
TS-3	HK35_TS3_Lister427.sam	-9.9389	39.2203	18.6477	-8.38743	12.5199	-0.811764	5.98881	5.35838	-8.46924	6.70197			TS-3	HK35_TS3_Tb427VSG.sam	18.0697	-16.4995	9.72503	0.102728	0.184286	3.96928	4.24233	-2.19097	7.95461	2.67613
TS-5	HK36_TS5_Lister427.sam	-4.52751	23.3104	20.9966	-2.74203	11.867	-8.98141	6.58596	10.0057	2.62359	0.72308			TS-5	HK36_TS5_Tb427VSG.sam	7.38684	-8.16692	12.4625	3.54139	0.361372	4.76853	-0.296026	-1.57449	7.81948	1.5413
(c) rRNA-depleted stranded RNA-seq samples analyzed for Tb927v5 Genes														(d) PolyA-selected stranded RNA-seq samples analyzed for Lister 427 CDSs
Sample_name	DataStore	PC1	PC2	PC3	PC4	PC5	PC6	PC7	PC8	PC9	PC10			Sample name	DataStore	PC1	PC2	PC3	PC4	PC5	PC6	PC7	PC8	PC9	PC10
WT-1	HK1_WT1_Tb927ch.sam	-25.6453	-13.9637	-6.64792	-0.900832	-5.92148	12.9191	3.29498	-6.37708	6.95254	-0.721577			WT-1	1_wt_polyA_Lister427.sam	-38.8307	-18.2371	-9.44163	14.7658	-4.28663	1.19807	-1.95863	6.16499	-6.70486	-1.876
WT-2	HK2_WT2_Tb927ch.sam	-24.8956	-11.0464	-5.724	-0.24188	-5.17903	9.28121	5.14648	-2.1668	2.17179	-0.703312			WT-2	2_WT2_polyA_Lister427.sam	-33.6787	-21.7782	-12.6568	18.5824	-3.07237	0.913559	-1.36355	3.03824	3.6777	0.00660922
WT-3	HK3_WT3_Tb927ch.sam	-26.1112	-11.8453	-4.06402	-1.55489	-6.33848	9.45446	4.48687	-0.661739	4.93352	1.09822			WT-3	3_WT3_polyA_Lister427.sam	-34.9505	-21.0296	-11.9908	18.4213	-3.47334	1.13617	-1.11146	5.84124	2.50712	3.04372
J-1	HK4_J1_Tb927ch.sam	-10.0008	-12.4265	-12.8316	6.2154	14.635	-7.6669	-0.822168	2.21899	2.0728	-5.16523			J-1	22_J1_polyA_Lister427.sam	-24.3624	19.869	-18.0188	4.38522	5.33658	0.369397	-1.40518	-10.1996	0.634368	-1.06904
J-2	HK5_J2_Tb927ch.sam	-12.3494	-10.7086	-13.1573	6.23433	13.3446	-8.40754	-1.66875	0.249606	1.91832	-2.25803			J-2	23_J2_polyA_Lister427.sam	-23.8229	18.5344	-17.6461	4.53623	5.14516	0.60998	-1.22052	-13.4732	0.814344	-1.56037
J-3	HK6_J3_Tb927ch.sam	-10.4243	-2.71918	-11.4772	5.30939	14.7775	-12.9756	0.130466	6.8645	1.77985	1.32934			J-3	24_J3_polyA_Lister427.sam	-27.2444	20.6573	-16.8479	3.22165	2.99991	0.56058	-1.96392	-9.74285	-6.43447	-0.418628
H3v-1	HK7_H3v1_Tb927ch.sam	-20.121	-10.1777	-7.83354	1.01479	-8.64585	-2.39624	-3.86169	2.87625	-5.9431	2.05888			H4v-1	16_H4v1_polyA_Lister427.sam	-39.4494	-18.0867	2.58126	-15.1192	-11.2192	-0.753604	3.46677	-2.78297	-4.05798	-1.49019
H3v-2	HK8_H3v2_Tb927ch.sam	-19.962	-9.78408	-8.85707	2.65326	-9.64087	-2.04232	-3.93721	-1.37397	-4.42623	5.10884			H4v-2	17_H4v2_polyA_Lister427.sam	-36.3219	-18.9833	2.04396	-15.0621	-10.5896	-0.417369	4.7117	-5.4789	3.35217	-1.07873
H3v-3	HK9_H3v3_Tb927ch.sam	-16.0346	-7.67095	-7.80634	-0.017115	-5.58384	-4.77111	-4.91261	4.75336	-8.25432	2.73155			H4v-3	18_H4v3_polyA_Lister427.sam	-36.5745	-18.5343	0.881195	-15.3774	-11.2738	-0.777041	4.35132	-4.68317	1.72462	2.17116
H3vJ-1	HK10_H3vJ1_Tb927ch.sam	-4.58688	-3.19937	17.4048	1.27832	-10.2103	-11.3045	3.00019	-0.373646	0.26326	-6.30268			H4vJ-1	19_H4vJ1_polyA_Lister427.sam	-24.8635	21.0232	-11.5205	-9.65456	2.48509	-0.849457	0.0661193	12.5377	-0.308343	-1.86787
H3vJ-2	HK11_H3vJ2_Tb927ch.sam	-4.68901	1.80231	17.8237	1.02375	-11.3449	-12.1499	6.57627	3.36084	0.441184	-2.70009			H4vJ-2	20_H4vJ2_polyA_Lister427.sam	-23.7496	20.7831	-10.1687	-10.4456	3.76501	-1.38291	0.663597	10.7135	1.90653	2.48183
H3vJ-3	HK12_H3vJ3_Tb927ch.sam	-4.57392	-2.12924	16.2706	0.851473	-10.4046	-10.4491	3.84357	-0.00665226	-1.34811	-4.47351			H4vJ-3	21_H4vJ3_polyA_Lister427.sam	-21.5878	21.4617	-11.8035	-7.59077	3.00529	-1.53989	1.08404	9.62696	3.97242	1.88879
H4v-1	HK13_H4v1_Tb927ch.sam	-37.1134	69.2158	-8.81279	4.25282	-1.35615	1.54457	0.717804	0.810995	-0.0147702	-0.506133			TKO Tet-1	7_H4vH3vJ1_polyA_Lister427.sam	108.009	-8.73621	-12.1998	-4.70114	-7	-24.5935	-28.3178	-0.603323	0.0219096	0.268711
H4v-2	HK14_H4v2_Tb927ch.sam	-5.29389	0.0542157	7.74131	-12.7906	6.82341	2.05229	-3.07057	-6.11661	-4.67844	-5.23578			TKO Tet-2	8_H4vH3vJ2_polyA_Lister427.sam	109.107	-8.34306	-13.9949	-6.67806	-0.482181	37.1995	-5.99717	0.701258	0.473627	-0.191126
H4v-3	HK15_H4v3_Tb927ch.sam	-5.77987	1.81906	5.55905	-12.7357	7.45228	2.39715	-2.00323	-3.48293	-5.15062	-2.23792			TKO Tet-3	9_H4vH3vJ3_polyA_Lister427.sam	109.345	-9.36109	-13.6498	4.27526	8.14573	-13.2899	34.3221	0.0394343	-2.29914	-0.503338
H4vJ-1	HK16_H4vJ1_Tb927ch.sam	1.30428	-3.53709	9.10987	-5.37233	10.8107	-1.81481	8.31167	-5.88112	-1.17669	1.99839			TKO no-1	4_H3vJ1_polyA_Lister427.sam	23.0706	19.5434	27.5466	7.47004	-9.76716	1.10066	2.00297	-2.83858	0.188638	20.3247
H4vJ-2	HK17_H4vJ2_Tb927ch.sam	0.395282	1.12952	8.35198	-2.91196	8.71361	-1.80148	5.2322	-9.05049	3.9804	6.28472			TKO no-2	5_H3vJ2_polyA_Lister427.sam	25.1085	17.1987	26.9032	9.50085	-9.25546	-0.253932	2.15086	-1.10707	17.9915	-10.9318
H4vJ-3	HK18_H4vJ3_Tb927ch.sam	0.997478	2.5497	9.21409	-5.77018	7.91212	-5.55953	7.4743	-6.79433	1.94117	10.1664			TKO no-3	6_H3vJ3_polyA_Lister427.sam	17.4858	21.1702	30.6815	5.52116	-13.1718	1.46326	0.608284	3.77641	-16.2696	-8.77567
DKOno-1	HK19_double_no1_Tb927ch.sam	7.62886	1.93511	-0.581556	-13.1234	0.804819	4.32681	-2.72309	2.72913	2.07528	0.426614
DKOno-2	HK20_double_no2_Tb927ch.sam	9.90189	3.15214	-0.195004	-12.1112	3.20324	0.7634	-0.84133	9.28781	1.20822	2.41484
DKOno-3	HK21_double_no3_Tb927ch.sam	9.88385	1.56592	-3.99048	-11.9109	5.14356	2.98445	-6.82495	3.6983	-2.42694	-2.76054
DKO_Tet-1	HK22_double_Tet1_Tb927ch.sam	24.9357	0.172529	-11.7424	-6.11608	-4.30634	1.1399	3.57804	0.34552	1.10625	-7.87761
DKO_Tet-2	HK23_double_Tet2_Tb927ch.sam	22.1342	6.15954	-14.294	-4.55713	-6.66428	-1.41871	3.33041	-0.266727	0.820525	-2.19162
DKO_Tet-3	HK24_double_Tet3_noUnal_Tb927ch.sam	24.3924	-1.19873	-13.2128	-6.65579	-4.02243	-0.488435	1.51572	-5.62229	-1.57478	-8.43067
TKOno-1	HK25_triple_no1_Tb927ch.sam	3.5731	1.73626	17.0341	7.55178	5.67664	6.34609	0.782048	11.3448	1.82832	-1.30445
TKOno-2	HK26_triple_no2_Tb927ch.sam	0.890317	-2.94854	12.3721	9.88576	5.12818	11.7456	-3.09185	0.27209	0.46645	-5.97259
TKOno-3	HK27_triple_no3_Tb927ch.sam	3.70284	-1.86098	14.122	10.5911	6.44979	9.66205	-3.49411	4.71737	2.86129	-4.75095
TKO_Tet-1	HK28_triple_Tet1_Tb927ch.sam	26.6551	-1.65238	-7.40178	9.50863	-1.69291	2.17598	2.70699	-6.0979	-2.32456	1.39399
TKO_Tet-2	HK29_triple_Tet2_Tb927ch.sam	18.9989	13.9078	-12.6973	17.1817	-4.37197	1.68911	6.53582	0.385161	1.01919	2.27187
TKO_Tet-3	HK30_triple_Tet3_Tb927ch.sam	27.188	1.08315	-5.245	9.25333	-0.921651	0.926838	4.88282	0.351835	-1.04104	4.36911
DS-2	HK31_DS2_Tb927ch.sam	8.36557	-3.29444	2.31564	-8.27476	-4.83191	4.0134	0.466034	10.6952	0.851059	6.17561
DS-3	HK32_DS3_Tb927ch.sam	14.6887	0.317976	1.26399	-11.0551	-4.30503	1.21969	-0.204545	10.0413	0.93081	9.77899
DS-5	HK33_DS5_Tb927ch.sam	10.4599	5.78519	2.50606	0.552914	-9.19314	-9.22874	-22.6116	-7.03092	19.0976	2.75232
TS-1	HK34_TS1_Tb927ch.sam	8.45847	-2.24047	6.30184	5.31671	2.44668	3.00288	-13.8312	-11.6555	-11.2729	0.630065
TS-3	HK35_TS3_Tb927ch.sam	10.5405	1.34396	7.37052	8.00369	-2.48363	1.0377	-6.09629	-5.0215	-4.55855	4.35202
TS-5	HK36_TS5_Tb927ch.sam	7.48534	-1.13136	8.99973	10.7421	-0.660171	5.07127	-3.4491	2.97899	-4.35572	5.56433
