# Supplementary material for: Genetic Interaction Between Site-Specific Epigenetic Marks and Roles of H4v in Transcription Termination in Trypanosoma brucei
Source: Front Cell Dev Biol. 2021 Oct 14;9:744878. doi: 10.3389/fcell.2021.744878 (PMC8551723; doi:10.3389/fcell.2021.744878)
Supplement: Supplementary file 4 [file Table_3.XLSX]

## Sheet: A. Lister427 ribo- 5kb 1kb For
Supplementary Table 3. rRNA-depleted stranded RNA-seq mapped to Lister 427 and analyzed with sliding window (chromosome core and BESs)
A. RPM values obtained from rRNA-depleted stranded RNA-seq samples analyzed with sliding window (5kb bin, 1kb step): Forward reads only
Probe	Chromosome	Start	End	WT	J	H3v	H3v J	H4v	H4v J	DKO no Tet	DKO + Tet	TKO no Tet	TKO Tet	H4K10ac_m1
Chr10_core_Tb427v10:1-5000	10_core_Tb427v10	1	5000	94.2184	105.159	79.6651	134.896	150.82	157.95	155.049	186.854	142.696	166.055	865.273
Chr10_core_Tb427v10:1001-6000	10_core_Tb427v10	1001	6000	114.137	128.549	96.9844	161.831	178.734	188.134	178.441	208.695	175.633	189.162	632.371
Chr10_core_Tb427v10:2001-7000	10_core_Tb427v10	2001	7000	114.629	127.553	97.8344	163.449	179.3	188.79	178.042	208.386	177.032	189.881	384.326
Chr10_core_Tb427v10:3001-8000	10_core_Tb427v10	3001	8000	146.945	161.702	125.412	203.184	222.787	230.378	224.713	254.337	222.669	238.5	165.123
Chr10_core_Tb427v10:4001-9000	10_core_Tb427v10	4001	9000	144.86	158.027	124.404	202.101	223.703	228.063	223.01	253.187	222.742	236.113	52.6375
Chr10_core_Tb427v10:5001-10000	10_core_Tb427v10	5001	10000	105.796	119.888	91.6672	144.203	158.822	165.416	159.674	174.836	162.426	170.792	23.074
Chr10_core_Tb427v10:6001-11000	10_core_Tb427v10	6001	11000	61.4338	67.5279	54.0609	78.2887	89.585	91.1802	92.8593	103.651	93.4999	105.729	9.37379
Chr10_core_Tb427v10:7001-12000	10_core_Tb427v10	7001	12000	59.485	64.693	52.0394	74.746	85.1463	86.1834	89.6371	100.242	88.7729	101.164	10.8159
Chr10_core_Tb427v10:8001-13000	10_core_Tb427v10	8001	13000	59.7657	64.7834	52.5043	74.2069	84.2829	84.8003	89.3284	99.0363	85.6476	100.755	8.65273
Chr10_core_Tb427v10:9001-14000	10_core_Tb427v10	9001	14000	17.0072	18.2286	16.2033	21.3889	24.7172	25.1381	26.0233	33.7807	27.3222	35.2426	7.93167
Chr10_core_Tb427v10:10001-15000	10_core_Tb427v10	10001	15000	70.1395	76.5832	65.8807	115.122	123.356	130.563	140.297	151.138	135.344	152.922	9.37379
Chr10_core_Tb427v10:11001-16000	10_core_Tb427v10	11001	16000	65.6213	72.9749	61.3253	110.005	118.769	125.075	134.795	143.479	128.755	145.514	8.65273
Chr10_core_Tb427v10:12001-17000	10_core_Tb427v10	12001	17000	65.1905	72.4532	60.6168	109.144	117.444	123.882	134.025	141.591	127.493	144.417	7.21061
Chr10_core_Tb427v10:13001-18000	10_core_Tb427v10	13001	18000	65.0027	72.1145	60.1704	108.721	117.818	123.032	133.489	140.796	128.225	143.455	8.65273
Chr10_core_Tb427v10:14001-19000	10_core_Tb427v10	14001	19000	65.5703	71.8655	59.7621	108.713	117.55	123.224	133.526	138.277	126.8	141.003	7.93167
Chr10_core_Tb427v10:15001-20000	10_core_Tb427v10	15001	20000	10.4897	11.7418	8.72202	13.7154	15.5867	16.7177	16.7207	17.0976	16.6338	20.0297	6.48955
Chr10_core_Tb427v10:16001-21000	10_core_Tb427v10	16001	21000	9.87447	9.60485	7.51525	12.0037	15.2661	15.1933	13.9879	12.5976	13.9368	13.961	3.60531
Chr10_core_Tb427v10:17001-22000	10_core_Tb427v10	17001	22000	10.2933	10.0511	8.15335	13.2002	16.5143	16.4365	14.5781	13.1054	15.0585	15.0411	4.32637
Chr10_core_Tb427v10:18001-23000	10_core_Tb427v10	18001	23000	8.46977	8.23686	6.71582	10.5618	13.697	14.1634	12.0578	10.9137	12.0467	12.0922	3.60531
Chr10_core_Tb427v10:19001-24000	10_core_Tb427v10	19001	24000	7.7237	7.44615	6.08007	10.1929	12.4362	13.2598	11.0056	10.8663	11.0929	11.3605	5.76849
Chr10_core_Tb427v10:20001-25000	10_core_Tb427v10	20001	25000	6.836	7.49241	5.84964	10.8354	12.1898	12.5128	11.164	10.9286	10.8077	11.4881	5.76849
Chr10_core_Tb427v10:21001-26000	10_core_Tb427v10	21001	26000	5.4066	5.84537	4.96233	8.89851	9.65074	9.82397	9.43523	9.57567	9.11829	10.0968	7.93167
Chr10_core_Tb427v10:22001-27000	10_core_Tb427v10	22001	27000	4.98133	5.84963	4.57203	8.42331	8.91337	8.63403	8.87138	9.45034	8.69522	9.65162	7.21061
Chr10_core_Tb427v10:23001-28000	10_core_Tb427v10	23001	28000	5.29866	5.83103	4.83863	8.5844	9.16482	8.6498	9.16133	10.1059	9.23519	10.0363	5.76849
Chr10_core_Tb427v10:24001-29000	10_core_Tb427v10	24001	29000	4.2946	5.02142	4.12901	7.16652	8.20599	7.40845	7.74231	8.54851	7.82423	9.12697	5.04743
Chr10_core_Tb427v10:25001-30000	10_core_Tb427v10	25001	30000	3.45619	3.62633	3.01122	5.29638	6.40244	5.86024	5.39942	6.827	5.59866	7.4073	5.04743
Chr10_core_Tb427v10:26001-31000	10_core_Tb427v10	26001	31000	2.69813	2.47043	2.40859	4.26899	4.53658	4.45834	4.39504	5.15162	4.33041	6.24973	2.88424
Chr10_core_Tb427v10:27001-32000	10_core_Tb427v10	27001	32000	4.72823	4.82129	4.80313	8.62735	9.17299	9.17449	8.81291	9.40072	8.80574	11.1321	3.60531
Chr10_core_Tb427v10:28001-33000	10_core_Tb427v10	28001	33000	5.27016	5.63248	5.56616	9.18614	10.1587	10.1876	9.98029	10.0731	9.86341	12.0693	4.32637
Chr10_core_Tb427v10:29001-34000	10_core_Tb427v10	29001	34000	6.47496	7.15224	6.63	10.924	12.6228	12.0344	12.2128	12.7125	12.4745	14.1455	2.88424
Chr10_core_Tb427v10:30001-35000	10_core_Tb427v10	30001	35000	8.8991	9.548	9.16562	14.4126	16.8356	15.0904	15.3417	15.9625	16.031	17.5035	5.04743
Chr10_core_Tb427v10:31001-36000	10_core_Tb427v10	31001	36000	12.4958	12.9234	12.5018	20.3413	23.4715	20.67	20.4103	19.5563	22.4946	21.0705	6.48955
Chr10_core_Tb427v10:32001-37000	10_core_Tb427v10	32001	37000	12.5344	12.5763	12.9974	20.1308	23.3972	19.9577	20.1031	18.3053	23.3494	18.9816	6.48955
Chr10_core_Tb427v10:33001-38000	10_core_Tb427v10	33001	38000	12.2156	12.234	12.2157	19.7519	23.3173	19.1054	19.9405	18.6824	22.7921	19.1573	7.21061
Chr10_core_Tb427v10:34001-39000	10_core_Tb427v10	34001	39000	10.8406	10.6906	10.6737	17.6201	20.855	17.4687	17.4093	15.8682	19.9444	16.9594	8.65273
Chr10_core_Tb427v10:35001-40000	10_core_Tb427v10	35001	40000	10.2645	9.96395	10.0365	16.7678	18.6578	16.0492	15.8368	14.1637	18.8606	15.4984	8.65273
Chr10_core_Tb427v10:36001-41000	10_core_Tb427v10	36001	41000	5.91534	6.35833	6.04587	10.2863	12.319	11.0722	11.5641	10.9826	12.5723	11.5514	9.37379
Chr10_core_Tb427v10:37001-42000	10_core_Tb427v10	37001	42000	3.45942	3.74277	2.57049	5.05824	7.01502	6.07613	7.43702	8.404	6.82196	8.63105	8.65273
Chr10_core_Tb427v10:38001-43000	10_core_Tb427v10	38001	43000	4.60927	5.25375	3.2614	6.42568	7.58649	7.90795	8.15252	9.83455	8.27214	9.07606	7.93167
Chr10_core_Tb427v10:39001-44000	10_core_Tb427v10	39001	44000	7.70085	7.0972	5.47844	9.7664	10.2465	11.5155	11.287	12.8278	11.1317	11.6944	9.37379
Chr10_core_Tb427v10:40001-45000	10_core_Tb427v10	40001	45000	8.57692	8.13483	6.0263	11.3149	12.017	13.7756	14.0267	16.0931	13.8733	14.221	6.48955
Chr10_core_Tb427v10:41001-46000	10_core_Tb427v10	41001	46000	13.4973	13.959	9.90966	16.4354	20.3046	21.6121	22.4282	26.3301	20.5965	24.5524	5.76849
Chr10_core_Tb427v10:42001-47000	10_core_Tb427v10	42001	47000	16.0173	16.5947	12.3024	19.5359	23.8249	25.7737	26.9341	30.2033	24.7899	29.4899	6.48955
Chr10_core_Tb427v10:43001-48000	10_core_Tb427v10	43001	48000	14.094	14.9591	11.3992	17.0803	21.44	22.4176	23.9557	26.7049	21.7969	26.467	7.21061
Chr10_core_Tb427v10:44001-49000	10_core_Tb427v10	44001	49000	11.3003	12.7571	9.80207	14.2086	18.5285	19.0044	20.8343	22.5184	18.5041	22.5254	4.32637
Chr10_core_Tb427v10:45001-50000	10_core_Tb427v10	45001	50000	10.7545	12.4411	9.83839	13.2064	17.007	17.2248	18.7477	20.4699	16.2919	21.3367	4.32637
Chr10_core_Tb427v10:46001-51000	10_core_Tb427v10	46001	51000	6.79808	7.32869	6.48772	8.43227	10.1186	10.6673	11.6678	11.958	10.6962	12.9176	2.88424
Chr10_core_Tb427v10:47001-52000	10_core_Tb427v10	47001	52000	7.25746	7.25161	7.18261	9.64347	10.9615	9.94284	9.67755	9.63848	9.0918	10.3255	2.88424
Chr10_core_Tb427v10:48001-53000	10_core_Tb427v10	48001	53000	8.01716	7.62026	7.5555	10.0403	11.8467	11.0253	10.4193	10.4854	9.80734	10.7933	2.16318
Chr10_core_Tb427v10:49001-54000	10_core_Tb427v10	49001	54000	8.42965	7.83634	7.53844	10.5075	12.7581	11.8789	11.216	11.4836	10.3135	12.0468	3.60531
Chr10_core_Tb427v10:50001-55000	10_core_Tb427v10	50001	55000	8.48217	8.19595	7.25516	11.1219	13.8923	13.0377	13.492	13.479	10.8707	13.3461	5.76849
Chr10_core_Tb427v10:51001-56000	10_core_Tb427v10	51001	56000	8.47773	8.5675	7.37882	11.3267	14.4126	13.1781	14.5836	14.6126	11.6875	13.4799	6.48955
Chr10_core_Tb427v10:52001-57000	10_core_Tb427v10	52001	57000	5.86173	6.04044	4.89494	7.40991	9.30764	9.38927	11.0547	11.6332	8.55499	10.4164	6.48955
Chr10_core_Tb427v10:53001-58000	10_core_Tb427v10	53001	58000	5.54007	5.69305	4.55707	7.50214	7.88848	8.79979	10.5525	11.1475	7.8882	10.0067	8.65273
Chr10_core_Tb427v10:54001-59000	10_core_Tb427v10	54001	59000	4.95407	5.55935	4.61085	7.55821	8.0076	8.73112	10.5453	10.7063	7.96914	10.1086	7.21061
Chr10_core_Tb427v10:55001-60000	10_core_Tb427v10	55001	60000	4.17427	4.57222	4.02574	6.34358	6.10988	7.02201	8.24271	7.988	6.69198	7.93909	5.04743
Chr10_core_Tb427v10:56001-61000	10_core_Tb427v10	56001	61000	3.06981	3.02858	3.36891	4.65838	4.18909	5.04812	5.11276	5.08254	4.7162	5.60991	5.04743
Chr10_core_Tb427v10:57001-62000	10_core_Tb427v10	57001	62000	2.79036	2.43883	2.65946	4.39563	3.40055	4.6385	4.17339	4.05762	4.06249	4.67916	12.9791
Chr10_core_Tb427v10:58001-63000	10_core_Tb427v10	58001	63000	1.70891	1.4735	2.07295	2.87106	2.66444	3.25537	3.33418	2.97617	3.29474	3.72314	12.9791
Chr10_core_Tb427v10:59001-64000	10_core_Tb427v10	59001	64000	4.04274	3.52057	3.79427	5.34991	5.80789	6.03044	6.54038	6.96598	5.77385	7.53453	14.4212
Chr10_core_Tb427v10:60001-65000	10_core_Tb427v10	60001	65000	5.87396	5.17745	5.55019	7.96053	9.20844	9.26685	10.9298	11.1249	8.98953	11.3528	16.5844
Chr10_core_Tb427v10:61001-66000	10_core_Tb427v10	61001	66000	19.655	17.5165	16.6895	28.0854	32.8001	33.3709	36.3378	38.184	27.5996	36.916	16.5844
Chr10_core_Tb427v10:62001-67000	10_core_Tb427v10	62001	67000	32.1162	29.5602	27.0257	45.5138	53.2072	53.0645	57.5553	59.3268	45.9645	57.8789	8.65273
Chr10_core_Tb427v10:63001-68000	10_core_Tb427v10	63001	68000	37.1361	33.1352	30.8746	53.5488	60.2958	60.3678	61.8678	62.1852	53.0629	60.8909	7.93167
Chr10_core_Tb427v10:64001-69000	10_core_Tb427v10	64001	69000	38.331	33.3811	31.8687	57.6538	62.5136	62.4981	61.8756	60.0556	55.1534	59.3364	5.76849
Chr10_core_Tb427v10:65001-70000	10_core_Tb427v10	65001	70000	39.4427	33.7731	33.2322	60.7637	65.1224	65.291	62.285	59.2403	57.4783	58.6784	3.60531
Chr10_core_Tb427v10:66001-71000	10_core_Tb427v10	66001	71000	30.3431	26.3171	26.2549	46.4796	49.1385	49.3685	42.5307	38.8619	43.7233	38.999	2.88424
Chr10_core_Tb427v10:67001-72000	10_core_Tb427v10	67001	72000	21.6909	17.004	16.9692	33.9805	33.2743	32.192	22.8341	14.7105	29.4429	16.8273	3.60531
Chr10_core_Tb427v10:68001-73000	10_core_Tb427v10	68001	73000	27.0027	20.7027	20.4787	40.219	43.3386	41.5708	31.8425	21.09	37.7829	22.6198	2.16318
Chr10_core_Tb427v10:69001-74000	10_core_Tb427v10	69001	74000	29.6703	23.0921	21.9327	43.2431	49.4629	46.9336	36.8839	25.5731	41.6244	27.4264	4.32637
Chr10_core_Tb427v10:70001-75000	10_core_Tb427v10	70001	75000	35.0071	28.1382	25.709	51.5142	61.1076	55.6965	46.0209	33.02	50.923	36.008	4.32637
Chr10_core_Tb427v10:71001-76000	10_core_Tb427v10	71001	76000	35.1321	28.425	25.9234	52.007	61.5587	55.9627	47.4223	35.3151	51.765	38.2064	5.04743
Chr10_core_Tb427v10:72001-77000	10_core_Tb427v10	72001	77000	32.8797	26.5374	24.6659	50.4996	57.5923	53.0333	45.4726	35.2319	49.3931	38.1318	4.32637
Chr10_core_Tb427v10:73001-78000	10_core_Tb427v10	73001	78000	36.4648	32.4537	30.1376	58.2691	60.3589	59.3525	54.0203	46.8995	55.478	48.0707	4.32637
Chr10_core_Tb427v10:74001-79000	10_core_Tb427v10	74001	79000	34.2194	33.5339	28.7519	60.0319	59.105	59.1415	61.75	57.0215	57.9808	57.3081	2.88424
Chr10_core_Tb427v10:75001-80000	10_core_Tb427v10	75001	80000	26.9639	27.9174	24.3553	46.9664	44.4865	46.3167	51.4338	50.3205	45.5539	49.6213	3.60531
Chr10_core_Tb427v10:76001-81000	10_core_Tb427v10	76001	81000	26.9912	27.7353	24.4619	46.7296	44.4391	46.5474	51.2186	50.0683	45.4513	49.4909	7.21061
Chr10_core_Tb427v10:77001-82000	10_core_Tb427v10	77001	82000	25.4523	26.884	23.7344	45.4211	43.728	45.5671	49.9251	48.7814	43.834	48.1728	6.48955
Chr10_core_Tb427v10:78001-83000	10_core_Tb427v10	78001	83000	21.0609	23.3363	21.3423	43.7613	41.932	44.2405	46.5605	47.0073	40.5389	46.3194	5.76849
Chr10_core_Tb427v10:79001-84000	10_core_Tb427v10	79001	84000	11.6496	11.6012	12.0753	17.6637	21.6692	19.4358	18.2604	19.3105	16.3865	19.565	5.04743
Chr10_core_Tb427v10:80001-85000	10_core_Tb427v10	80001	85000	11.2213	11.7421	11.2612	17.8823	21.6436	19.2319	18.9763	21.33	16.0778	20.9624	5.76849
Chr10_core_Tb427v10:81001-86000	10_core_Tb427v10	81001	86000	9.87647	10.285	9.82425	15.6618	19.3778	17.2048	17.9367	19.4658	14.5745	19.2427	2.16318
Chr10_core_Tb427v10:82001-87000	10_core_Tb427v10	82001	87000	9.53208	9.95597	9.25594	14.5761	17.8412	16.3702	17.0045	19.2661	14.0842	18.0456	3.60531
Chr10_core_Tb427v10:83001-88000	10_core_Tb427v10	83001	88000	7.50175	7.76461	6.77282	11.4972	14.7307	13.0478	14.202	16.0668	11.3677	14.0227	4.32637
Chr10_core_Tb427v10:84001-89000	10_core_Tb427v10	84001	89000	7.7546	7.47013	7.0567	10.7209	13.5397	12.2274	14.0677	16.1555	10.8503	14.9802	7.21061
Chr10_core_Tb427v10:85001-90000	10_core_Tb427v10	85001	90000	9.72712	10.6029	9.80212	13.7574	17.9503	16.7687	17.6967	21.8778	14.5273	18.8135	7.21061
Chr10_core_Tb427v10:86001-91000	10_core_Tb427v10	86001	91000	10.442	10.8158	10.1738	13.5219	18.4181	17.0203	17.744	21.7629	14.3553	19.251	7.21061
Chr10_core_Tb427v10:87001-92000	10_core_Tb427v10	87001	92000	11.0534	12.1325	11.1682	14.5461	19.0639	18.8689	17.7433	21.9322	15.0135	20.7268	8.65273
Chr10_core_Tb427v10:88001-93000	10_core_Tb427v10	88001	93000	10.815	12.0618	11.1685	14.4527	19.2386	18.5117	17.4489	21.8499	14.6337	20.4139	7.93167
Chr10_core_Tb427v10:89001-94000	10_core_Tb427v10	89001	94000	9.43774	11.1595	9.87305	12.7623	17.1538	16.7551	15.2226	19.008	12.844	18.3545	6.48955
Chr10_core_Tb427v10:90001-95000	10_core_Tb427v10	90001	95000	5.50763	6.89602	5.81492	8.06712	10.0108	10.5621	9.4188	11.4922	7.91501	11.2636	5.76849
Chr10_core_Tb427v10:91001-96000	10_core_Tb427v10	91001	96000	3.01729	3.99154	2.96132	4.11265	4.59027	5.06814	3.85746	4.68068	4.02297	5.57209	5.04743
Chr10_core_Tb427v10:92001-97000	10_core_Tb427v10	92001	97000	1.84351	2.45212	1.50675	2.90685	3.37622	3.55738	2.84969	3.19602	2.9822	3.48569	2.16318
Chr10_core_Tb427v10:93001-98000	10_core_Tb427v10	93001	98000	1.64938	2.11723	1.41869	2.40223	2.88025	2.77571	2.63468	2.59543	2.60565	3.12399	5.04743
Chr10_core_Tb427v10:94001-99000	10_core_Tb427v10	94001	99000	2.54788	2.62674	2.02054	3.57053	4.25892	4.21409	4.05124	3.73677	4.38073	4.45428	4.32637
Chr10_core_Tb427v10:95001-100000	10_core_Tb427v10	95001	100000	3.75012	3.05413	2.71146	5.15362	6.42425	6.02875	5.83598	5.30947	6.09149	6.14077	5.76849
Chr10_core_Tb427v10:96001-101000	10_core_Tb427v10	96001	101000	3.86495	3.65665	3.63429	6.99664	7.83291	8.15784	7.667	7.35087	7.74712	7.57459	10.0949
Chr10_core_Tb427v10:97001-102000	10_core_Tb427v10	97001	102000	6.87152	6.56965	7.14305	11.8712	13.6926	13.9617	13.4425	12.9525	13.3078	12.8657	11.537
Chr10_core_Tb427v10:98001-103000	10_core_Tb427v10	98001	103000	9.70158	9.17698	9.65822	15.9617	18.8156	18.4409	18.6851	19.4285	17.7185	17.6576	10.8159
Chr10_core_Tb427v10:99001-104000	10_core_Tb427v10	99001	104000	12.2727	11.126	11.3431	19.3741	21.8986	21.5876	22.9745	23.3208	20.7382	21.5023	11.537
Chr10_core_Tb427v10:100001-105000	10_core_Tb427v10	100001	105000	13.2691	12.8645	12.6913	20.8251	22.8587	22.6322	23.5094	24.2753	21.5787	22.8646	12.258
Chr10_core_Tb427v10:101001-106000	10_core_Tb427v10	101001	106000	14.7677	13.8654	13.5042	20.4809	23.3484	22.884	24.0127	25.765	21.4299	24.3989	8.65273
Chr10_core_Tb427v10:102001-107000	10_core_Tb427v10	102001	107000	13.1941	12.1575	11.3083	17.4422	20.0028	19.4955	20.8917	22.6553	17.7131	21.6871	7.21061
Chr10_core_Tb427v10:103001-108000	10_core_Tb427v10	103001	108000	12.0159	10.8089	10.246	15.8124	17.8137	17.9158	19.0717	20.343	15.6054	20.0103	5.76849
Chr10_core_Tb427v10:104001-109000	10_core_Tb427v10	104001	109000	14.153	13.4942	11.4674	16.2317	19.7402	18.4685	18.4066	20.2846	16.3872	20.4472	5.76849
Chr10_core_Tb427v10:105001-110000	10_core_Tb427v10	105001	110000	12.9295	12.1052	10.7047	15.6622	20.6778	17.7063	17.9001	20.8486	16.2843	20.653	4.32637
Chr10_core_Tb427v10:106001-111000	10_core_Tb427v10	106001	111000	12.3607	11.9011	10.3354	15.272	20.0128	18.3215	17.3793	21.0533	16.0387	20.9142	4.32637
Chr10_core_Tb427v10:107001-112000	10_core_Tb427v10	107001	112000	12.2446	11.0649	10.0885	14.6889	19.2423	17.2372	17.2866	20.9839	15.9759	20.9983	5.76849
Chr10_core_Tb427v10:108001-113000	10_core_Tb427v10	108001	113000	14.795	13.521	11.8789	17.633	22.9249	19.2823	20.5275	23.3419	19.5974	22.195	5.76849
Chr10_core_Tb427v10:109001-114000	10_core_Tb427v10	109001	114000	10.9956	10.2949	9.71593	15.1792	19.248	15.9197	17.9095	19.4194	16.6169	19.2937	5.04743
Chr10_core_Tb427v10:110001-115000	10_core_Tb427v10	110001	115000	7.97666	7.26123	7.18185	11.042	14.0764	11.8327	13.4252	14.3155	12.1912	14.259	5.76849
Chr10_core_Tb427v10:111001-116000	10_core_Tb427v10	111001	116000	7.24134	6.31319	6.0464	9.18103	11.0239	8.99623	11.1921	10.9662	9.76492	11.383	7.21061
Chr10_core_Tb427v10:112001-117000	10_core_Tb427v10	112001	117000	6.0265	5.53762	5.03485	8.47721	9.4712	7.55766	9.20801	8.52634	8.11154	8.79818	11.537
Chr10_core_Tb427v10:113001-118000	10_core_Tb427v10	113001	118000	4.26446	3.94849	3.56264	6.1189	6.773	5.46025	6.39739	6.10634	5.20932	7.52061	11.537
Chr10_core_Tb427v10:114001-119000	10_core_Tb427v10	114001	119000	7.90297	6.61245	6.31107	11.1274	11.6495	10.7927	9.52169	9.65845	9.77543	9.50531	10.8159
Chr10_core_Tb427v10:115001-120000	10_core_Tb427v10	115001	120000	10.427	8.5083	7.81825	13.3523	14.8274	12.6789	11.5646	11.3282	12.2775	11.2277	10.0949
Chr10_core_Tb427v10:116001-121000	10_core_Tb427v10	116001	121000	10.4276	8.49261	8.03112	13.4604	15.4437	14.0283	12.4984	12.2015	13.0883	11.5284	9.37379
Chr10_core_Tb427v10:117001-122000	10_core_Tb427v10	117001	122000	11.5492	9.47441	9.21763	15.8735	17.9884	17.4912	15.0976	14.2222	16.3212	14.155	3.60531
Chr10_core_Tb427v10:118001-123000	10_core_Tb427v10	118001	123000	12.9884	11.4348	10.9015	18.4118	21.3179	19.7318	18.0235	16.9272	19.4311	17.7731	3.60531
Chr10_core_Tb427v10:119001-124000	10_core_Tb427v10	119001	124000	10.0333	9.15573	8.98593	15.752	17.7271	17.7032	16.795	15.6525	17.0997	16.7076	5.04743
Chr10_core_Tb427v10:120001-125000	10_core_Tb427v10	120001	125000	9.25367	8.28738	8.77539	15.4761	16.9847	17.5097	16.6007	16.3784	16.4352	16.6764	5.76849
Chr10_core_Tb427v10:121001-126000	10_core_Tb427v10	121001	126000	9.28139	8.58133	8.73839	16.1623	17.9005	17.7901	17.1091	17.0724	16.3849	17.0731	6.48955
Chr10_core_Tb427v10:122001-127000	10_core_Tb427v10	122001	127000	11.7036	12.4801	11.718	18.9582	20.6516	21.4883	20.1904	21.6233	19.7206	22.8315	8.65273
Chr10_core_Tb427v10:123001-128000	10_core_Tb427v10	123001	128000	10.3876	11.245	10.8497	17.6506	19.8824	20.2126	18.6373	20.6026	17.9319	21.506	10.8159
Chr10_core_Tb427v10:124001-129000	10_core_Tb427v10	124001	129000	10.1726	11.4696	10.9351	17.0662	19.9579	19.7717	18.0501	21.0474	17.8685	21.6054	11.537
Chr10_core_Tb427v10:125001-130000	10_core_Tb427v10	125001	130000	8.96552	10.8764	9.88981	15.3729	18.1138	18.4873	16.2987	19.255	16.6544	20.6606	10.0949
Chr10_core_Tb427v10:126001-131000	10_core_Tb427v10	126001	131000	9.90255	11.5396	10.7221	14.7107	16.5842	17.5841	15.5746	18.0043	16.3078	20.2729	8.65273
Chr10_core_Tb427v10:127001-132000	10_core_Tb427v10	127001	132000	9.00781	9.4635	9.46113	13.666	15.8718	15.6077	15.2129	16.4145	14.8927	17.7145	7.93167
Chr10_core_Tb427v10:128001-133000	10_core_Tb427v10	128001	133000	10.0596	10.3018	9.97335	13.3147	15.3701	16.1744	14.6844	15.4807	15.2896	16.6199	5.04743
Chr10_core_Tb427v10:129001-134000	10_core_Tb427v10	129001	134000	9.1104	9.24583	8.66285	11.6213	12.5041	14.2809	13.1407	13.3706	13.9606	15.296	3.60531
Chr10_core_Tb427v10:130001-135000	10_core_Tb427v10	130001	135000	9.32681	9.2663	8.61068	11.759	12.6002	13.9062	12.6359	12.4732	13.686	14.4152	3.60531
Chr10_core_Tb427v10:131001-136000	10_core_Tb427v10	131001	136000	10.4109	10.6696	9.77999	13.7587	15.0899	15.7758	14.7013	14.1246	15.5277	16.0549	4.32637
Chr10_core_Tb427v10:132001-137000	10_core_Tb427v10	132001	137000	10.3071	11.2416	9.90662	15.4027	17.8635	18.2083	16.1198	16.816	17.1346	18.7204	2.88424
Chr10_core_Tb427v10:133001-138000	10_core_Tb427v10	133001	138000	10.6833	10.2957	8.9165	15.4557	19.0033	18.3128	16.3983	17.2728	16.5573	20.1743	4.32637
Chr10_core_Tb427v10:134001-139000	10_core_Tb427v10	134001	139000	10.4141	10.4642	8.79269	15.7606	19.4818	18.5825	16.424	18.0524	16.4219	21.4157	4.32637
Chr10_core_Tb427v10:135001-140000	10_core_Tb427v10	135001	140000	11.6723	11.476	9.60821	17.1439	22.4457	21.0715	18.5977	20.8319	17.9294	23.7081	5.04743
Chr10_core_Tb427v10:136001-141000	10_core_Tb427v10	136001	141000	12.5009	12.4642	10.6518	18.4754	25.1519	23.3137	21.2921	24.9193	18.663	27.2482	5.76849
Chr10_core_Tb427v10:137001-142000	10_core_Tb427v10	137001	142000	12.6266	11.6831	10.9179	17.8823	24.4164	22.3201	21.6606	25.2833	17.4897	25.9898	5.76849
Chr10_core_Tb427v10:138001-143000	10_core_Tb427v10	138001	143000	10.5905	10.3321	10.157	14.8533	20.5593	18.7731	19.0817	22.1601	14.923	21.541	5.76849
Chr10_core_Tb427v10:139001-144000	10_core_Tb427v10	139001	144000	16.837	15.5622	15.8698	22.8839	28.6592	27.8922	28.4044	31.0646	21.773	28.9206	5.76849
Chr10_core_Tb427v10:140001-145000	10_core_Tb427v10	140001	145000	18.756	17.2183	18.1543	24.8939	30.6505	31.2334	30.8638	34.4165	24.3639	31.6722	4.32637
Chr10_core_Tb427v10:141001-146000	10_core_Tb427v10	141001	146000	19.1875	16.9634	18.4693	26.3132	29.6923	30.8536	30.4731	31.2474	25.9521	29.0748	4.32637
Chr10_core_Tb427v10:142001-147000	10_core_Tb427v10	142001	147000	20.2957	17.7347	19.3046	28.2462	30.8302	31.1332	27.8962	29.0919	27.7838	27.7758	4.32637
Chr10_core_Tb427v10:143001-148000	10_core_Tb427v10	143001	148000	23.4756	20.2758	21.6769	32.174	34.1571	35.6677	30.052	29.6856	32.333	28.8535	2.88424
Chr10_core_Tb427v10:144001-149000	10_core_Tb427v10	144001	149000	19.5718	16.415	17.5959	27.6639	28.565	29.5135	23.4215	21.5462	26.7475	21.4598	3.60531
Chr10_core_Tb427v10:145001-150000	10_core_Tb427v10	145001	150000	15.9064	12.7778	13.4113	23.423	23.3735	22.9398	17.9475	13.5077	22.0275	14.7764	4.32637
Chr10_core_Tb427v10:146001-151000	10_core_Tb427v10	146001	151000	14.4974	11.973	12.3171	21.9707	21.5674	21.464	16.5581	12.4831	20.4416	13.9504	5.04743
Chr10_core_Tb427v10:147001-152000	10_core_Tb427v10	147001	152000	9.3225	7.92325	8.11668	15.6253	14.7894	16.4736	12.6752	9.32508	14.5126	10.445	6.48955
Chr10_core_Tb427v10:148001-153000	10_core_Tb427v10	148001	153000	6.54961	5.92216	5.99332	13.4368	12.7214	13.8052	10.8538	8.79213	11.4291	9.51084	7.21061
Chr10_core_Tb427v10:149001-154000	10_core_Tb427v10	149001	154000	8.11803	7.66441	6.80803	14.4182	14.9211	16.8454	11.9271	9.98292	12.7908	11.2125	6.48955
Chr10_core_Tb427v10:150001-155000	10_core_Tb427v10	150001	155000	6.83038	7.4005	6.45674	13.0403	15.2648	16.9721	11.2426	9.94961	12.1995	10.784	5.76849
Chr10_core_Tb427v10:151001-156000	10_core_Tb427v10	151001	156000	5.99669	6.85724	5.16143	11.1854	13.787	14.6464	9.91868	8.89655	10.5458	8.95193	5.76849
Chr10_core_Tb427v10:152001-157000	10_core_Tb427v10	152001	157000	5.38252	6.2688	4.7343	9.1715	11.9909	12.588	8.55455	7.94017	8.76115	8.43831	4.32637
Chr10_core_Tb427v10:153001-158000	10_core_Tb427v10	153001	158000	4.50275	5.64795	3.77585	7.0747	9.59473	10.6371	7.07256	6.87138	7.03452	7.31054	5.04743
Chr10_core_Tb427v10:154001-159000	10_core_Tb427v10	154001	159000	3.1803	4.41548	2.80076	5.25222	6.95524	6.97357	5.85562	5.44401	5.04789	6.12509	4.32637
Chr10_core_Tb427v10:155001-160000	10_core_Tb427v10	155001	160000	2.9925	3.43392	2.67634	5.12849	6.16293	6.24656	5.61759	5.94448	4.47664	6.24218	5.04743
Chr10_core_Tb427v10:156001-161000	10_core_Tb427v10	156001	161000	3.00388	3.29359	2.49911	4.5667	5.15357	5.9026	6.03679	6.29474	4.25364	6.09867	4.32637
Chr10_core_Tb427v10:157001-162000	10_core_Tb427v10	157001	162000	9.88656	8.37965	6.57675	12.9351	13.4831	15.1992	12.8645	12.2104	12.6519	11.6419	5.76849
Chr10_core_Tb427v10:158001-163000	10_core_Tb427v10	158001	163000	13.1384	10.465	9.59245	18.6097	20.2355	21.0241	17.0708	15.5675	17.312	15.3083	6.48955
Chr10_core_Tb427v10:159001-164000	10_core_Tb427v10	159001	164000	20.2108	15.4378	15.2829	27.9015	31.6649	31.4396	23.6242	21.4771	26.2428	21.3598	5.76849
Chr10_core_Tb427v10:160001-165000	10_core_Tb427v10	160001	165000	27.4724	19.4628	21.5776	37.4736	41.2302	40.1367	29.9532	26.0539	34.3406	27.5303	5.76849
Chr10_core_Tb427v10:161001-166000	10_core_Tb427v10	161001	166000	27.7451	19.6026	21.7875	37.7594	41.6321	39.6038	28.8769	24.7214	34.4706	26.7717	5.04743
Chr10_core_Tb427v10:162001-167000	10_core_Tb427v10	162001	167000	30.426	21.2757	24.4501	41.5832	45.783	42.6908	32.3228	28.0792	39.4784	30.812	3.60531
Chr10_core_Tb427v10:163001-168000	10_core_Tb427v10	163001	168000	31.4857	21.646	24.9099	42.6949	45.7255	42.4521	33.5033	29.2355	41.5411	31.3471	2.16318
Chr10_core_Tb427v10:164001-169000	10_core_Tb427v10	164001	169000	29.1096	20.1196	22.7122	39.9688	41.9207	37.8119	31.9085	28.6714	39.5112	30.4943	2.88424
Chr10_core_Tb427v10:165001-170000	10_core_Tb427v10	165001	170000	22.8846	17.1003	17.3927	30.9987	33.0639	30.2694	26.4003	25.8625	33.3924	26.851	5.04743
Chr10_core_Tb427v10:166001-171000	10_core_Tb427v10	166001	171000	22.3699	17.0017	16.8439	30.5629	32.5916	29.86	26.2928	26.2606	33.401	27.048	7.21061
Chr10_core_Tb427v10:167001-172000	10_core_Tb427v10	167001	172000	17.5734	13.4425	13.2421	24.2389	24.8586	22.545	20.0826	20.6341	25.7395	21.4027	7.21061
Chr10_core_Tb427v10:168001-173000	10_core_Tb427v10	168001	173000	10.436	8.81392	8.20708	15.1171	16.3176	14.3209	12.9356	14.4288	16.1055	14.4502	11.537
Chr10_core_Tb427v10:169001-174000	10_core_Tb427v10	169001	174000	6.55235	5.41771	4.66243	8.93185	10.0257	9.31632	7.97795	9.83213	10.5627	9.8679	12.258
Chr10_core_Tb427v10:170001-175000	10_core_Tb427v10	170001	175000	4.81827	3.74009	3.68668	7.79985	7.67645	7.43311	6.41118	7.11318	7.80764	7.37344	13.7002
Chr10_core_Tb427v10:171001-176000	10_core_Tb427v10	171001	176000	2.92866	1.73104	2.09299	4.53395	4.12553	4.09163	3.22098	3.97901	4.28582	4.0861	13.7002
Chr10_core_Tb427v10:172001-177000	10_core_Tb427v10	172001	177000	6.02614	3.7058	4.16802	8.60643	9.0027	7.50607	6.76301	7.92298	7.7879	8.00568	12.9791
Chr10_core_Tb427v10:173001-178000	10_core_Tb427v10	173001	178000	7.74577	4.93506	5.42712	11.9993	11.9828	10.1351	9.53297	10.7206	10.7695	10.6412	12.258
Chr10_core_Tb427v10:174001-179000	10_core_Tb427v10	174001	179000	8.79417	5.48178	6.47401	13.3792	12.77	11.6473	11.1922	12.1556	12.9154	12.0419	10.0949
Chr10_core_Tb427v10:175001-180000	10_core_Tb427v10	175001	180000	7.24254	5.21441	5.6051	11.3719	10.8335	10.3306	10.9829	11.018	11.1798	10.5843	5.76849
Chr10_core_Tb427v10:176001-181000	10_core_Tb427v10	176001	181000	8.34146	6.6927	6.79391	13.3994	13.8073	13.6923	14.1251	14.2053	14.3614	13.7339	3.60531
Chr10_core_Tb427v10:177001-182000	10_core_Tb427v10	177001	182000	7.52658	6.4099	6.31302	13.3365	13.4187	14.8633	15.6953	15.817	15.449	14.8826	3.60531
Chr10_core_Tb427v10:178001-183000	10_core_Tb427v10	178001	183000	7.81277	6.41494	6.40276	11.9265	12.4985	14.2422	14.6644	16.0718	14.8768	14.6312	2.16318
Chr10_core_Tb427v10:179001-184000	10_core_Tb427v10	179001	184000	8.77418	8.09495	7.80417	13.3076	14.6407	17.1391	17.7963	19.9592	16.8956	18.6055	2.88424
Chr10_core_Tb427v10:180001-185000	10_core_Tb427v10	180001	185000	10.1753	9.60597	8.65478	14.7694	16.745	19.6242	19.7501	22.3661	18.6216	21.0768	3.60531
Chr10_core_Tb427v10:181001-186000	10_core_Tb427v10	181001	186000	15.5459	13.6706	12.6258	19.6298	22.0171	24.6901	22.7128	26.5434	22.9848	26.0387	5.04743
Chr10_core_Tb427v10:182001-187000	10_core_Tb427v10	182001	187000	20.094	18.2253	18.2301	25.8089	28.3159	29.576	25.1495	31.1998	26.5136	30.634	5.04743
Chr10_core_Tb427v10:183001-188000	10_core_Tb427v10	183001	188000	21.5196	21.2159	21.0836	28.6112	32.4725	33.7035	27.7821	34.3918	28.7634	33.6615	3.60531
Chr10_core_Tb427v10:184001-189000	10_core_Tb427v10	184001	189000	20.152	20.4364	19.9994	27.155	31.5911	32.1205	26.3234	32.2042	27.5656	31.7899	5.76849
Chr10_core_Tb427v10:185001-190000	10_core_Tb427v10	185001	190000	19.9682	18.8499	19.6806	27.2887	31.6834	30.8266	26.7455	32.2437	27.1958	31.0875	6.48955
Chr10_core_Tb427v10:186001-191000	10_core_Tb427v10	186001	191000	17.2086	16.5267	17.3348	25.5107	30.3047	29.2909	27.2825	31.9686	25.4732	29.9132	5.76849
Chr10_core_Tb427v10:187001-192000	10_core_Tb427v10	187001	192000	12.2507	11.8003	12.1551	18.5915	21.9173	22.0978	22.1398	25.4895	19.4483	24.0568	7.21061
Chr10_core_Tb427v10:188001-193000	10_core_Tb427v10	188001	193000	10.253	8.91199	9.68959	15.7625	18.3053	17.8084	19.5573	22.0874	16.9507	21.0519	7.21061
Chr10_core_Tb427v10:189001-194000	10_core_Tb427v10	189001	194000	10.1898	8.57524	8.94674	15.208	16.6378	16.7629	17.7027	20.7098	15.9029	19.8849	5.04743
Chr10_core_Tb427v10:190001-195000	10_core_Tb427v10	190001	195000	10.5812	9.38139	9.54887	15.6824	17.1363	17.5499	16.5318	18.9401	15.9201	18.9038	5.76849
Chr10_core_Tb427v10:191001-196000	10_core_Tb427v10	191001	196000	12.2076	10.394	11.538	18.5527	19.175	19.7088	17.1104	19.6785	17.9185	20.5551	5.76849
Chr10_core_Tb427v10:192001-197000	10_core_Tb427v10	192001	197000	14.811	12.4289	14.2479	23.7431	23.3934	24.5979	19.5452	22.7503	22.5255	23.9995	5.04743
Chr10_core_Tb427v10:193001-198000	10_core_Tb427v10	193001	198000	19.8894	15.4102	17.3901	30.6156	29.4278	33.1774	24.6498	27.2681	28.8702	28.2005	6.48955
Chr10_core_Tb427v10:194001-199000	10_core_Tb427v10	194001	199000	23.6151	17.4179	19.2671	37.3171	36.1203	40.1593	29.0169	31.2783	34.0349	32.5914	5.76849
Chr10_core_Tb427v10:195001-200000	10_core_Tb427v10	195001	200000	24.3093	18.0837	20.1884	38.5099	38.4983	41.6309	30.3624	33.0316	34.9827	33.4657	4.32637
Chr10_core_Tb427v10:196001-201000	10_core_Tb427v10	196001	201000	21.7889	16.3827	17.3517	34.4261	34.6567	37.6242	27.8556	31.2692	31.9147	30.5294	5.04743
Chr10_core_Tb427v10:197001-202000	10_core_Tb427v10	197001	202000	19.1188	14.6567	14.8905	29.4763	30.2124	32.2889	25.3659	28.2852	27.708	27.5512	5.76849
Chr10_core_Tb427v10:198001-203000	10_core_Tb427v10	198001	203000	15.644	12.3087	11.682	24.4954	25.2616	26.1733	21.1493	23.0098	23.0778	22.8305	5.76849
Chr10_core_Tb427v10:199001-204000	10_core_Tb427v10	199001	204000	10.6659	9.27743	9.05807	16.9831	19.0576	18.4631	16.3457	18.0429	17.1379	17.3109	7.93167
Chr10_core_Tb427v10:200001-205000	10_core_Tb427v10	200001	205000	8.70266	8.8299	8.15426	13.575	15.1361	15.618	14.7374	15.9095	14.2495	15.59	11.537
Chr10_core_Tb427v10:201001-206000	10_core_Tb427v10	201001	206000	9.18425	10.9929	9.81651	16.3779	17.198	18.055	16.8323	17.4099	15.0405	17.4243	11.537
Chr10_core_Tb427v10:202001-207000	10_core_Tb427v10	202001	207000	7.74766	10.6268	8.43334	15.5696	17.077	16.737	14.6931	15.593	13.4878	16.3304	10.8159
Chr10_core_Tb427v10:203001-208000	10_core_Tb427v10	203001	208000	6.70343	10.8868	7.88356	14.7364	14.9784	15.4969	13.0808	14.5543	12.8988	14.6078	10.0949
Chr10_core_Tb427v10:204001-209000	10_core_Tb427v10	204001	209000	5.99309	10.7284	6.714	13.0392	12.518	13.7594	11.3624	13.3987	10.6946	13.596	12.9791
Chr10_core_Tb427v10:205001-210000	10_core_Tb427v10	205001	210000	4.83455	8.98667	5.50934	11.4227	10.377	11.8175	9.65037	11.7471	9.15904	11.8811	28.8424
Chr10_core_Tb427v10:206001-211000	10_core_Tb427v10	206001	211000	1.51952	4.24374	1.61332	5.82192	4.55651	5.26273	4.06979	5.86603	4.67922	6.18401	84.3641
Chr10_core_Tb427v10:207001-212000	10_core_Tb427v10	207001	212000	1.15705	3.00068	1.17055	3.7344	2.13911	3.8596	2.65073	4.07306	4.13287	3.61109	262.466
Chr10_core_Tb427v10:208001-213000	10_core_Tb427v10	208001	213000	1.73784	2.60679	1.63202	3.93572	2.50968	4.49866	3.06721	4.10276	4.0478	3.71502	518.443
Chr10_core_Tb427v10:209001-214000	10_core_Tb427v10	209001	214000	4.87106	5.15035	4.07601	7.78959	7.72177	9.41888	8.00656	10.2465	9.47028	8.64983	781.63
Chr10_core_Tb427v10:210001-215000	10_core_Tb427v10	210001	215000	8.19443	8.80223	6.68052	12.9842	13.2235	14.7649	13.0735	16.5798	15.7458	14.9574	1031.84
Chr10_core_Tb427v10:211001-216000	10_core_Tb427v10	211001	216000	10.0881	11.5018	8.73548	15.7494	16.1792	17.9101	16.0997	19.9103	20.0103	18.0353	1214.99
Chr10_core_Tb427v10:212001-217000	10_core_Tb427v10	212001	217000	10.661	12.1671	9.6746	17.3929	17.6284	19.5639	17.3242	21.4513	21.5318	19.8421	1296.47
Chr10_core_Tb427v10:213001-218000	10_core_Tb427v10	213001	218000	11.3591	13.7517	10.0645	17.6467	19.201	19.5439	18.7043	22.98	22.3604	22.6578	1222.2
Chr10_core_Tb427v10:214001-219000	10_core_Tb427v10	214001	219000	10.6107	12.7034	9.48038	16.5321	18.2204	18.6371	18.4162	20.8168	21.0437	21.9496	1041.21
Chr10_core_Tb427v10:215001-220000	10_core_Tb427v10	215001	220000	8.0201	9.99187	7.74577	12.2337	14.0844	14.6184	14.6398	15.9319	16.1355	17.3658	797.494
Chr10_core_Tb427v10:216001-221000	10_core_Tb427v10	216001	221000	5.98755	6.86811	5.42479	8.33014	10.6152	10.6037	10.4554	11.4505	11.1428	13.795	556.659
Chr10_core_Tb427v10:217001-222000	10_core_Tb427v10	217001	222000	5.40188	6.47874	4.76755	7.21749	9.21473	9.23668	9.15294	9.97127	9.43649	12.1145	299.24
Chr10_core_Tb427v10:218001-223000	10_core_Tb427v10	218001	223000	8.11219	8.38518	5.81396	11.5771	12.674	12.9857	13.2217	11.6302	15.2017	14.872	126.186
Chr10_core_Tb427v10:219001-224000	10_core_Tb427v10	219001	224000	9.78433	8.72671	7.7502	16.2752	17.4008	17.2358	14.7681	13.3891	19.6093	16.7042	36.0531
Chr10_core_Tb427v10:220001-225000	10_core_Tb427v10	220001	225000	12.4462	10.7451	10.1779	22.7981	23.5088	23.246	18.3133	16.6536	24.9865	20.151	16.5844
Chr10_core_Tb427v10:221001-226000	10_core_Tb427v10	221001	226000	19.5349	14.2648	14.3812	34.5656	35.6793	34.9572	27.6847	23.4118	35.9772	28.4856	11.537
Chr10_core_Tb427v10:222001-227000	10_core_Tb427v10	222001	227000	26.0878	17.7145	18.4804	46.5818	47.5435	47.1869	35.9445	31.1633	47.4076	37.0188	8.65273
Chr10_core_Tb427v10:223001-228000	10_core_Tb427v10	223001	228000	30.4837	20.4999	22.1819	52.7728	54.1001	52.7396	39.7891	36.1989	53.0628	41.8836	12.258
Chr10_core_Tb427v10:224001-229000	10_core_Tb427v10	224001	229000	31.8849	21.9481	23.083	54.6175	55.8512	55.8633	42.2469	39.9614	53.9752	45.3347	11.537
Chr10_core_Tb427v10:225001-230000	10_core_Tb427v10	225001	230000	33.9693	24.6253	24.6077	54.144	55.7852	56.9949	44.4458	44.4341	54.5451	49.8863	11.537
Chr10_core_Tb427v10:226001-231000	10_core_Tb427v10	226001	231000	28.9965	23.0543	22.3549	46.4143	47.7608	49.4088	39.695	41.572	48.0482	45.467	12.258
Chr10_core_Tb427v10:227001-232000	10_core_Tb427v10	227001	232000	26.1072	23.095	21.9608	41.3522	43.1194	44.7653	36.6162	41.7131	43.3489	44.6991	12.258
Chr10_core_Tb427v10:228001-233000	10_core_Tb427v10	228001	233000	22.153	20.8478	19.8847	34.9194	37.9476	40.0198	34.4601	40.2357	38.528	41.4731	8.65273
Chr10_core_Tb427v10:229001-234000	10_core_Tb427v10	229001	234000	16.6301	16.9958	15.7387	26.3079	27.5882	29.9422	26.795	32.9602	28.8702	33.0659	7.21061
Chr10_core_Tb427v10:230001-235000	10_core_Tb427v10	230001	235000	11.4201	12.2774	11.5191	19.7872	20.7284	22.0163	20.0351	24.1239	21.5229	24.1813	7.93167
Chr10_core_Tb427v10:231001-236000	10_core_Tb427v10	231001	236000	11.4724	11.5762	10.8995	18.1559	19.0733	20.2367	19.0968	22.3329	20.4646	22.857	8.65273
Chr10_core_Tb427v10:232001-237000	10_core_Tb427v10	232001	237000	9.96481	10.2218	9.3226	15.4969	16.4376	17.5748	16.5777	19.2012	17.628	19.8308	10.0949
Chr10_core_Tb427v10:233001-238000	10_core_Tb427v10	233001	238000	12.4135	12.1615	11.3116	16.7579	19.3816	19.8762	19.1864	19.6394	19.5866	21.5127	9.37379
Chr10_core_Tb427v10:234001-239000	10_core_Tb427v10	234001	239000	13.1862	13.3698	12.8902	16.5038	19.7291	20.7912	18.8073	19.4108	19.513	21.6103	9.37379
Chr10_core_Tb427v10:235001-240000	10_core_Tb427v10	235001	240000	12.8903	12.5589	12.0042	15.9011	19.3629	19.7841	17.8534	18.4168	18.469	20.9084	7.93167
Chr10_core_Tb427v10:236001-241000	10_core_Tb427v10	236001	241000	13.7035	12.7811	12.2333	16.3606	20.013	20.2678	17.7914	19.2729	19.1205	21.2347	6.48955
Chr10_core_Tb427v10:237001-242000	10_core_Tb427v10	237001	242000	13.5213	12.4773	12.0903	16.2308	19.4365	19.8923	17.0453	19.5489	18.9449	20.9383	4.32637
Chr10_core_Tb427v10:238001-243000	10_core_Tb427v10	238001	243000	10.1678	9.2153	8.72194	10.707	13.1744	13.3683	11.6172	13.9857	12.7554	15.3187	3.60531
Chr10_core_Tb427v10:239001-244000	10_core_Tb427v10	239001	244000	7.75367	7.01673	6.29567	10.2543	10.8486	10.6287	9.83376	11.856	9.93441	14.4689	5.04743
Chr10_core_Tb427v10:240001-245000	10_core_Tb427v10	240001	245000	7.95749	6.91016	6.3477	10.7357	11.7114	11.1095	9.95068	12.3001	9.6254	15.0705	4.32637
Chr10_core_Tb427v10:241001-246000	10_core_Tb427v10	241001	246000	8.45255	6.96835	7.14584	11.7707	12.161	11.8177	11.508	13.678	10.5235	15.9069	3.60531
Chr10_core_Tb427v10:242001-247000	10_core_Tb427v10	242001	247000	6.80477	5.46028	5.78077	9.98482	10.1012	10.0455	9.97394	11.4141	8.50977	14.0055	3.60531
Chr10_core_Tb427v10:243001-248000	10_core_Tb427v10	243001	248000	63.6472	56.2116	54.0285	88.7255	93.1169	90.389	95.3007	113.769	90.651	106.821	2.88424
Chr10_core_Tb427v10:244001-249000	10_core_Tb427v10	244001	249000	144.522	135.839	129.69	212.519	218.01	226.929	214.326	247.185	214.457	237.811	0.721061
Chr10_core_Tb427v10:245001-250000	10_core_Tb427v10	245001	250000	165.304	160.042	149.624	254.067	259.516	270.365	262.83	298.711	259.29	288.592	2.16318
Chr10_core_Tb427v10:246001-251000	10_core_Tb427v10	246001	251000	166.582	162.396	150.528	257.976	262.871	273.4	267.436	303.369	263.811	293.099	3.60531
Chr10_core_Tb427v10:247001-252000	10_core_Tb427v10	247001	252000	167.464	163.203	151.679	260.244	264.741	275.89	269.567	306.059	265.967	295.263	5.04743
Chr10_core_Tb427v10:248001-253000	10_core_Tb427v10	248001	253000	130.56	129.897	120.616	215.504	215.345	229.339	218.279	243.8	215.359	237.775	6.48955
Chr10_core_Tb427v10:249001-254000	10_core_Tb427v10	249001	254000	63.7028	71.2462	66.2237	141.704	134.137	147.214	137.242	145.724	133.431	144.454	9.37379
Chr10_core_Tb427v10:250001-255000	10_core_Tb427v10	250001	255000	31.0251	31.5585	28.3209	61.6578	60.7328	62.4079	66.7594	68.3445	61.5509	67.0802	8.65273
Chr10_core_Tb427v10:251001-256000	10_core_Tb427v10	251001	256000	14.8474	11.1103	12.0875	25.6956	25.883	24.9867	24.3995	21.1867	22.7899	20.7119	7.93167
Chr10_core_Tb427v10:252001-257000	10_core_Tb427v10	252001	257000	16.3996	12.2842	12.1595	26.5572	26.4314	24.6805	23.3445	18.415	23.2732	18.3382	7.93167
Chr10_core_Tb427v10:253001-258000	10_core_Tb427v10	253001	258000	15.1645	11.0095	11.0258	24.0836	23.5012	22.0818	20.08	15.1457	20.5704	15.3346	9.37379
Chr10_core_Tb427v10:254001-259000	10_core_Tb427v10	254001	259000	18.2509	14.0397	12.5304	25.8263	26.2248	23.8533	19.3705	15.3993	24.4625	16.0806	9.37379
Chr10_core_Tb427v10:255001-260000	10_core_Tb427v10	255001	260000	14.6009	11.4872	9.32537	19.7855	19.7251	17.9681	13.8607	11.5788	19.9193	12.7056	9.37379
Chr10_core_Tb427v10:256001-261000	10_core_Tb427v10	256001	261000	13.1461	14.7048	9.71426	19.3591	20.1718	20.458	14.884	15.555	20.8883	16.7203	10.0949
Chr10_core_Tb427v10:257001-262000	10_core_Tb427v10	257001	262000	9.97209	12.8737	7.94189	14.9708	16.1362	17.1147	12.3661	13.9083	17.5038	15.0088	12.258
Chr10_core_Tb427v10:258001-263000	10_core_Tb427v10	258001	263000	10.0037	13.6846	8.47327	15.6294	16.2629	17.1702	12.2241	14.2766	17.9112	15.4034	25.9582
Chr10_core_Tb427v10:259001-264000	10_core_Tb427v10	259001	264000	9.95528	15.8725	11.5967	15.6023	15.4001	17.4594	16.6317	18.4432	17.1456	17.4704	24.5161
Chr10_core_Tb427v10:260001-265000	10_core_Tb427v10	260001	265000	54.6083	59.1175	59.9798	77.1876	68.989	68.2936	66.014	57.4779	79.3536	59.0003	25.2371
Chr10_core_Tb427v10:261001-266000	10_core_Tb427v10	261001	266000	164.662	147.696	167.188	194.284	175.499	161.284	152.673	125.254	192.277	133.439	26.6793
Chr10_core_Tb427v10:262001-267000	10_core_Tb427v10	262001	267000	183.239	167.734	186.84	212.515	196.815	179.584	173.518	149.398	211.693	159.875	25.9582
Chr10_core_Tb427v10:263001-268000	10_core_Tb427v10	263001	268000	185.382	170.595	189.514	215.346	199.575	181.895	176.758	152.799	214.336	163.716	11.537
Chr10_core_Tb427v10:264001-269000	10_core_Tb427v10	264001	269000	199.787	185.147	205.748	225.992	213.297	195.177	195.211	174.285	229.947	186.144	10.0949
Chr10_core_Tb427v10:265001-270000	10_core_Tb427v10	265001	270000	207.84	187.882	209.046	216.316	215.869	194.461	206.407	191.784	222.137	199.445	9.37379
Chr10_core_Tb427v10:266001-271000	10_core_Tb427v10	266001	271000	109.06	113.907	118.555	110.106	126.132	113.525	144.424	153.197	119.527	150.452	8.65273
Chr10_core_Tb427v10:267001-272000	10_core_Tb427v10	267001	272000	155.132	148.555	165.781	144.849	158.463	147.266	183.031	192.791	147.881	178.72	7.21061
Chr10_core_Tb427v10:268001-273000	10_core_Tb427v10	268001	273000	191.998	178.774	206.152	173.352	188.297	173.989	215.713	224.422	174.063	207.302	7.21061
Chr10_core_Tb427v10:269001-274000	10_core_Tb427v10	269001	274000	226.196	204.454	240.966	201.455	221.1	199.398	246.012	253.018	198.686	233.466	5.76849
Chr10_core_Tb427v10:270001-275000	10_core_Tb427v10	270001	275000	261.19	250.7	283.102	238.156	254.215	236.72	280.549	292.505	233.731	268.907	5.04743
Chr10_core_Tb427v10:271001-276000	10_core_Tb427v10	271001	276000	303.872	296.337	326.59	267.393	282.101	263.699	304.113	325.381	259.245	298.474	4.32637
Chr10_core_Tb427v10:272001-277000	10_core_Tb427v10	272001	277000	267.574	270.16	289.49	230.665	250.128	233.509	265.533	284.242	232.689	265.412	3.60531
Chr10_core_Tb427v10:273001-278000	10_core_Tb427v10	273001	278000	243.646	255.33	263.334	210.237	233.79	217.428	246.456	260.692	219.392	245.078	4.32637
Chr10_core_Tb427v10:274001-279000	10_core_Tb427v10	274001	279000	210.499	227.383	229.074	184.153	202.606	193.296	215.228	228.962	192.842	215.556	4.32637
Chr10_core_Tb427v10:275001-280000	10_core_Tb427v10	275001	280000	161.572	176.346	176.696	141.825	155.265	148.486	163.185	171.418	147.666	162.836	5.04743
Chr10_core_Tb427v10:276001-281000	10_core_Tb427v10	276001	281000	98.7345	113.637	113.628	96.2231	110.432	106.2	117.216	112.801	103.727	110.26	5.76849
Chr10_core_Tb427v10:277001-282000	10_core_Tb427v10	277001	282000	123.747	130.962	138.604	110.618	121.014	118.965	128.686	124.395	115.566	120.442	7.93167
Chr10_core_Tb427v10:278001-283000	10_core_Tb427v10	278001	283000	135.342	138.882	151.22	125.192	133.388	130.041	144.973	140.833	126.695	133.781	7.93167
Chr10_core_Tb427v10:279001-284000	10_core_Tb427v10	279001	284000	156.428	158.849	175.687	141.646	148.23	143.977	160.38	159.687	144.121	146.662	7.93167
Chr10_core_Tb427v10:280001-285000	10_core_Tb427v10	280001	285000	155.161	153.928	173.626	143.51	149.92	144.471	160.458	162.962	145.781	146.516	10.0949
Chr10_core_Tb427v10:281001-286000	10_core_Tb427v10	281001	286000	148.222	145.606	164.669	140.625	144.328	138.672	155.503	156.376	139.541	140.65	8.65273
Chr10_core_Tb427v10:282001-287000	10_core_Tb427v10	282001	287000	140.321	134.402	153.536	133.766	139.326	134.703	149.236	155.273	133.771	138.332	6.48955
Chr10_core_Tb427v10:283001-288000	10_core_Tb427v10	283001	288000	130.272	129.167	141.08	126.73	135.985	130	147.323	155.201	130.4	136.132	7.21061
Chr10_core_Tb427v10:284001-289000	10_core_Tb427v10	284001	289000	150.433	131.029	144.466	140.757	153.171	140.965	161.664	161.522	138.391	145.517	6.48955
Chr10_core_Tb427v10:285001-290000	10_core_Tb427v10	285001	290000	203.677	163.395	183.228	174.477	191.207	174.896	198.51	194.113	169.102	176.336	4.32637
Chr10_core_Tb427v10:286001-291000	10_core_Tb427v10	286001	291000	267.646	208.337	238.525	227.778	251.595	226.237	251.724	243.518	218.973	219.198	3.60531
Chr10_core_Tb427v10:287001-292000	10_core_Tb427v10	287001	292000	268.305	215.117	243.356	236.963	264.713	233.729	264.013	260.114	227.363	228.883	3.60531
Chr10_core_Tb427v10:288001-293000	10_core_Tb427v10	288001	293000	288.403	237.529	263.289	256.215	292.574	257.509	290.541	291.005	242.573	256.345	2.88424
Chr10_core_Tb427v10:289001-294000	10_core_Tb427v10	289001	294000	242.109	204.793	224.67	223.754	253.875	226.555	256.689	264.684	214.58	234.174	2.88424
Chr10_core_Tb427v10:290001-295000	10_core_Tb427v10	290001	295000	230.872	205.026	226.597	218.335	251.227	225.22	259.126	275.645	211.188	240.98	3.60531
Chr10_core_Tb427v10:291001-296000	10_core_Tb427v10	291001	296000	206.464	194.813	212.343	201.302	232.817	209.437	243.398	269.15	194.331	236.736	3.60531
Chr10_core_Tb427v10:292001-297000	10_core_Tb427v10	292001	297000	187.354	178.442	193.086	174.358	202.701	185.264	220.692	244.323	169.71	216.63	2.88424
Chr10_core_Tb427v10:293001-298000	10_core_Tb427v10	293001	298000	169.179	162.834	176.873	168.139	186.708	171.551	203.718	218.578	168.95	207.967	1.44212
Chr10_core_Tb427v10:294001-299000	10_core_Tb427v10	294001	299000	203.325	193.214	209.549	193.345	215.947	198.45	227.941	231.339	200.975	226.283	2.16318
Chr10_core_Tb427v10:295001-300000	10_core_Tb427v10	295001	300000	195.435	192.449	202.151	200.399	211.403	199.549	214.712	217.758	209.451	214.343	0.721061
Chr10_core_Tb427v10:296001-301000	10_core_Tb427v10	296001	301000	172.764	177.56	182.429	184.696	189.148	177.286	186.744	183.436	194.137	185.851	5.04743
Chr10_core_Tb427v10:297001-302000	10_core_Tb427v10	297001	302000	188.882	199.319	197.574	198.829	201.615	195.45	196.638	195.769	210.352	201.93	6.48955
Chr10_core_Tb427v10:298001-303000	10_core_Tb427v10	298001	303000	239.441	268.497	248.289	254.025	260.292	270.758	255.038	247.674	258.88	241.699	7.93167
Chr10_core_Tb427v10:299001-304000	10_core_Tb427v10	299001	304000	313.63	358.787	312.713	332.022	346.036	373.768	336.168	329.631	326.184	312.7	8.65273
Chr10_core_Tb427v10:300001-305000	10_core_Tb427v10	300001	305000	339.594	397.103	327.136	348.451	377.849	414.517	375.152	361.577	339.311	341.849	8.65273
Chr10_core_Tb427v10:301001-306000	10_core_Tb427v10	301001	306000	364.411	433.849	359.688	381.614	419.562	455.23	417.825	400.913	371.458	378.312	5.76849
Chr10_core_Tb427v10:302001-307000	10_core_Tb427v10	302001	307000	357.546	428.637	353.537	377.996	410.949	448.681	414.41	390.936	366.862	369.468	7.21061
Chr10_core_Tb427v10:303001-308000	10_core_Tb427v10	303001	308000	336.193	389.643	325.174	334.553	370.674	400.598	381.757	364.42	330.508	341.754	5.76849
Chr10_core_Tb427v10:304001-309000	10_core_Tb427v10	304001	309000	236.53	279.462	238.87	239.407	266.186	281.354	280.853	262.57	243.03	253.703	5.76849
Chr10_core_Tb427v10:305001-310000	10_core_Tb427v10	305001	310000	162.341	189.522	174.668	153.896	170.894	172.669	184.135	176.271	163.276	175.933	6.48955
Chr10_core_Tb427v10:306001-311000	10_core_Tb427v10	306001	311000	138.735	156.121	145.697	121.197	134.633	137.634	149.142	144.346	131.301	143.718	6.48955
Chr10_core_Tb427v10:307001-312000	10_core_Tb427v10	307001	312000	105.793	119.274	110.97	89.0837	99.5941	100.998	114.304	110.735	99.394	114.473	5.76849
Chr10_core_Tb427v10:308001-313000	10_core_Tb427v10	308001	313000	77.1938	86.129	84.2429	63.9338	72.4384	72.9174	78.5067	75.4939	72.2813	80.9269	6.48955
Chr10_core_Tb427v10:309001-314000	10_core_Tb427v10	309001	314000	53.101	54.3251	55.8577	39.5107	43.7934	44.8326	45.3114	44.0292	42.8768	48.0715	6.48955
Chr10_core_Tb427v10:310001-315000	10_core_Tb427v10	310001	315000	29.4739	29.5	30.5164	22.043	23.3528	24.4032	25.2959	23.0979	23.4136	26.0374	5.04743
Chr10_core_Tb427v10:311001-316000	10_core_Tb427v10	311001	316000	14.0631	15.8005	15.6038	11.5762	12.0495	12.429	13.5648	11.8241	11.6627	14.2805	4.32637
Chr10_core_Tb427v10:312001-317000	10_core_Tb427v10	312001	317000	3.89078	4.09703	3.75745	3.06711	2.92576	3.22085	3.99697	2.78002	2.8286	3.41477	2.88424
Chr10_core_Tb427v10:313001-318000	10_core_Tb427v10	313001	318000	0.693997	0.77449	0.584661	0.379643	0.41608	0.35555	0.369354	0.353507	0.304234	0.660414	5.04743
Chr10_core_Tb427v10:314001-319000	10_core_Tb427v10	314001	319000	14.8144	16.0208	17.0481	9.68162	11.1886	12.6255	11.4812	10.7684	11.0946	12.8838	5.76849
Chr10_core_Tb427v10:315001-320000	10_core_Tb427v10	315001	320000	42.887	47.346	46.311	26.6815	29.6424	31.5479	31.98	27.3029	29.0654	36.0957	7.93167
Chr10_core_Tb427v10:316001-321000	10_core_Tb427v10	316001	321000	50.3488	55.2555	53.6195	32.2074	35.5127	36.793	37.7267	32.7362	34.2088	42.0901	7.93167
Chr10_core_Tb427v10:317001-322000	10_core_Tb427v10	317001	322000	59.0504	64.8855	63.6228	38.1679	42.269	41.7286	44.1201	39.6054	40.4605	48.5618	7.93167
Chr10_core_Tb427v10:318001-323000	10_core_Tb427v10	318001	323000	65.6384	73.3988	71.9706	44.2217	48.4812	46.9341	50.1254	46.0532	46.0104	55.1316	7.21061
Chr10_core_Tb427v10:319001-324000	10_core_Tb427v10	319001	324000	61.724	69.5644	66.4182	43.0829	48.2354	45.0286	50.4275	46.4564	44.8754	53.972	7.21061
Chr10_core_Tb427v10:320001-325000	10_core_Tb427v10	320001	325000	82.5422	85.7701	89.0646	62.8423	70.6717	60.5893	62.5473	55.3071	58.1525	57.6033	7.21061
Chr10_core_Tb427v10:321001-326000	10_core_Tb427v10	321001	326000	79.5207	80.2119	82.8846	61.7965	69.0921	58.4549	60.9001	53.7407	58.0248	54.8228	7.21061
Chr10_core_Tb427v10:322001-327000	10_core_Tb427v10	322001	327000	80.8797	83.3508	85.8207	75.3409	81.6118	75.1146	71.6065	59.1335	66.3266	63.2344	7.21061
Chr10_core_Tb427v10:323001-328000	10_core_Tb427v10	323001	328000	83.2951	84.2842	88.4421	86.4708	92.753	88.79	78.8178	62.4707	73.3843	67.4288	8.65273
Chr10_core_Tb427v10:324001-329000	10_core_Tb427v10	324001	329000	87.576	89.2473	94.0096	96.9741	102.487	101.158	84.7812	65.926	79.8007	73.8044	7.93167
Chr10_core_Tb427v10:325001-330000	10_core_Tb427v10	325001	330000	65.2856	71.2968	73.6086	96.0658	99.9689	103.317	82.4677	64.9904	76.9699	73.7071	5.76849
Chr10_core_Tb427v10:326001-331000	10_core_Tb427v10	326001	331000	58.0176	63.9605	66.9287	96.2772	98.7681	105.718	81.0172	64.1537	72.9709	75.1635	5.76849
Chr10_core_Tb427v10:327001-332000	10_core_Tb427v10	327001	332000	73.273	80.8304	83.0088	102.981	106.989	110.861	86.2802	72.4042	78.8801	83.1348	5.04743
Chr10_core_Tb427v10:328001-333000	10_core_Tb427v10	328001	333000	108.544	118.338	121.32	118.37	123.689	125.06	104.166	94.1369	94.9699	106.835	2.16318
Chr10_core_Tb427v10:329001-334000	10_core_Tb427v10	329001	334000	127.188	146.465	143.891	130.964	136.367	136.475	119.749	109.919	110.984	123.049	2.88424
Chr10_core_Tb427v10:330001-335000	10_core_Tb427v10	330001	335000	153.146	181.803	173.335	150.537	153.269	160.481	142.999	141.221	131.091	154.548	3.60531
Chr10_core_Tb427v10:331001-336000	10_core_Tb427v10	331001	336000	188.552	214.183	203.246	174.551	177.009	196.114	177.351	184.226	163.669	186.388	5.76849
Chr10_core_Tb427v10:332001-337000	10_core_Tb427v10	332001	337000	252.251	271.876	255.004	216.821	224.842	255.7	230.514	252.165	213.916	241.827	8.65273
Chr10_core_Tb427v10:333001-338000	10_core_Tb427v10	333001	338000	288.497	306.067	279.113	260.713	265.663	312.627	286.173	321.83	268.471	299.565	9.37379
Chr10_core_Tb427v10:334001-339000	10_core_Tb427v10	334001	339000	302.3	320.412	292.849	280.125	299.253	340.208	316.607	345.118	288.791	318.242	8.65273
Chr10_core_Tb427v10:335001-340000	10_core_Tb427v10	335001	340000	363.748	376.491	351.963	341.839	393.172	418.113	389.498	402.906	350.761	364.447	10.0949
Chr10_core_Tb427v10:336001-341000	10_core_Tb427v10	336001	341000	377.788	384.841	364.714	338.506	401.595	408.174	381.959	377.105	342.618	342.555	8.65273
Chr10_core_Tb427v10:337001-342000	10_core_Tb427v10	337001	342000	363.946	367.69	354.896	330.155	399.04	386.786	362.864	340.61	319.09	314.85	5.76849
Chr10_core_Tb427v10:338001-343000	10_core_Tb427v10	338001	343000	364.355	352.708	349.059	325.254	393.131	369.609	346.288	305.695	301.659	285.083	7.21061
Chr10_core_Tb427v10:339001-344000	10_core_Tb427v10	339001	344000	344.041	317.61	324.614	293.88	358.62	331.913	304.766	256.547	267.739	242.6	7.93167
Chr10_core_Tb427v10:340001-345000	10_core_Tb427v10	340001	345000	299.404	260.382	270.956	241.291	272.055	258.664	237.57	207.668	213.349	199.668	6.48955
Chr10_core_Tb427v10:341001-346000	10_core_Tb427v10	341001	346000	276.574	234.492	246.951	226.492	247.126	239.486	220.818	195.353	206.09	194.554	6.48955
Chr10_core_Tb427v10:342001-347000	10_core_Tb427v10	342001	347000	251.131	209.647	221.301	217.503	227.75	230.105	213.06	192.004	205.39	190.837	5.76849
Chr10_core_Tb427v10:343001-348000	10_core_Tb427v10	343001	348000	218.214	191.425	198.946	219.357	221.267	236.408	226.047	201.12	223.005	198.287	4.32637
Chr10_core_Tb427v10:344001-349000	10_core_Tb427v10	344001	349000	175.735	158.753	164.243	191.259	188.802	205.127	198.404	178.351	198.282	173.731	4.32637
Chr10_core_Tb427v10:345001-350000	10_core_Tb427v10	345001	350000	148.234	135.464	141.144	171.605	167.127	181.461	179.93	160.309	178.093	154.472	5.76849
Chr10_core_Tb427v10:346001-351000	10_core_Tb427v10	346001	351000	125.126	116.673	120.296	150.014	144.201	155.841	157.228	145.825	156.143	137.453	6.48955
Chr10_core_Tb427v10:347001-352000	10_core_Tb427v10	347001	352000	106.691	104.339	106.837	133.753	125.608	133.023	139.833	135.477	137.961	125.852	7.21061
Chr10_core_Tb427v10:348001-353000	10_core_Tb427v10	348001	353000	92.2509	95.6747	95.4059	115.404	110.659	109.594	120.84	123.699	122.446	116.894	5.76849
Chr10_core_Tb427v10:349001-354000	10_core_Tb427v10	349001	354000	122.992	114.525	121.145	139.237	136.501	131.57	140.751	150.178	149.844	146.966	5.04743
Chr10_core_Tb427v10:350001-355000	10_core_Tb427v10	350001	355000	137.136	122.176	132.263	149.624	152.181	144.001	151.035	162.125	163.293	161.077	4.32637
Chr10_core_Tb427v10:351001-356000	10_core_Tb427v10	351001	356000	128.958	112.428	123.716	141.843	142.944	140.168	141.422	152.903	155.87	155.387	3.60531
Chr10_core_Tb427v10:352001-357000	10_core_Tb427v10	352001	357000	129.333	109.565	121.233	141.963	143.002	144.502	138.185	149.162	155.607	153.083	2.88424
Chr10_core_Tb427v10:353001-358000	10_core_Tb427v10	353001	358000	117.062	93.4143	106.233	127.419	125.071	129.863	119.691	131.019	136.712	138.07	3.60531
Chr10_core_Tb427v10:354001-359000	10_core_Tb427v10	354001	359000	90.7133	75.2306	83.2552	96.9791	88.2904	96.9982	88.5859	103.402	94.8349	111.757	4.32637
Chr10_core_Tb427v10:355001-360000	10_core_Tb427v10	355001	360000	95.1332	91.4253	90.7801	115.287	99.6702	111.461	105.462	112.774	112.42	114.98	3.60531
Chr10_core_Tb427v10:356001-361000	10_core_Tb427v10	356001	361000	143.33	133.114	131.893	160.14	138.953	151.686	145.137	145.767	154.193	146.313	4.32637
Chr10_core_Tb427v10:357001-362000	10_core_Tb427v10	357001	362000	161.473	156.922	149.262	178.198	156.813	168.74	168.794	158.287	170.837	158.598	5.04743
Chr10_core_Tb427v10:358001-363000	10_core_Tb427v10	358001	363000	156.556	160.165	146.879	173.014	154.456	164.697	168.044	153.922	166.119	152.606	5.04743
Chr10_core_Tb427v10:359001-364000	10_core_Tb427v10	359001	364000	145.876	152.352	136.044	158.343	144.866	151.538	156.925	139.318	154.663	134.825	3.60531
Chr10_core_Tb427v10:360001-365000	10_core_Tb427v10	360001	365000	121.218	124.295	110.822	121.272	114.975	119.722	122.968	109.953	119.005	104.304	3.60531
Chr10_core_Tb427v10:361001-366000	10_core_Tb427v10	361001	366000	304.083	412.009	314.043	288.943	322.227	359.914	379.042	385.755	300.879	353.658	4.32637
Chr10_core_Tb427v10:362001-367000	10_core_Tb427v10	362001	367000	335.28	488.73	364.903	326.688	375.279	425.386	457.135	483.373	355.597	442.941	3.60531
Chr10_core_Tb427v10:363001-368000	10_core_Tb427v10	363001	368000	369.278	533.191	403.86	366.264	410.622	459.781	500.102	537.332	401.885	505.127	2.88424
Chr10_core_Tb427v10:364001-369000	10_core_Tb427v10	364001	369000	394.688	572.246	437.55	399.432	449.413	495.575	544.53	584.175	445.217	549.823	2.88424
Chr10_core_Tb427v10:365001-370000	10_core_Tb427v10	365001	370000	415.039	604.692	464.148	421.934	470.666	516.624	574.999	616.059	473.202	579.029	2.88424
Chr10_core_Tb427v10:366001-371000	10_core_Tb427v10	366001	371000	256.733	371.098	295.516	285.925	307.373	331.736	378.252	410.748	326.883	393.074	2.16318
Chr10_core_Tb427v10:367001-372000	10_core_Tb427v10	367001	372000	176.629	250.891	209.692	215.487	225.095	218.423	264.783	299.799	252.44	288.549	5.76849
Chr10_core_Tb427v10:368001-373000	10_core_Tb427v10	368001	373000	137.691	192.181	163.417	172.288	183.393	177.518	208.963	229.613	201.11	216.401	7.93167
Chr10_core_Tb427v10:369001-374000	10_core_Tb427v10	369001	374000	129.038	169.649	151.676	165.543	167.508	166.748	194.074	213.67	188.792	199.847	18.7476
Chr10_core_Tb427v10:370001-375000	10_core_Tb427v10	370001	375000	123.208	146.033	135.454	159.127	154.81	158.984	172.203	189.576	171.797	183.617	74.9904
Chr10_core_Tb427v10:371001-376000	10_core_Tb427v10	371001	376000	132.888	164.051	148.176	181.746	172.23	180.777	190.77	206.798	192.555	202.198	215.597
Chr10_core_Tb427v10:372001-377000	10_core_Tb427v10	372001	377000	168.926	197.974	172.346	203.757	194.292	211.519	211.994	218.93	213.029	215.309	448.5
Chr10_core_Tb427v10:373001-378000	10_core_Tb427v10	373001	378000	194.303	223.213	189.667	220.462	205.015	230.57	228.595	228.311	228.895	225.431	699.429
Chr10_core_Tb427v10:374001-379000	10_core_Tb427v10	374001	379000	189.732	224.232	188.124	206.985	195.753	217.996	216.82	211.259	217.004	210.326	921.516
Chr10_core_Tb427v10:375001-380000	10_core_Tb427v10	375001	380000	178.761	217.391	178.781	193.868	188.995	204.842	208.028	197.084	208.465	195.839	1079.43
Chr10_core_Tb427v10:376001-381000	10_core_Tb427v10	376001	381000	168.283	211.041	171.185	181.369	183.703	197.625	199.994	190.173	199.306	187.83	1247.44
Chr10_core_Tb427v10:377001-382000	10_core_Tb427v10	377001	382000	111.403	142.855	117.535	120.836	121.975	129.813	132.954	124.169	134.701	130.069	1233.01
Chr10_core_Tb427v10:378001-383000	10_core_Tb427v10	378001	383000	55.6308	80.2433	67.0607	65.1954	69.6087	68.1259	72.9515	67.6666	78.3269	74.8778	1080.15
Chr10_core_Tb427v10:379001-384000	10_core_Tb427v10	379001	384000	30.1462	47.1965	37.5095	38.7571	43.0162	41.5902	44.4158	43.1809	47.7542	49.3852	906.374
Chr10_core_Tb427v10:380001-385000	10_core_Tb427v10	380001	385000	22.9015	36.8945	28.8933	30.2405	32.8701	32.9766	34.3719	36.3262	35.5209	41.7383	783.072
Chr10_core_Tb427v10:381001-386000	10_core_Tb427v10	381001	386000	10.4015	17.8552	12.9932	16.7888	16.4556	17.7517	17.2659	21.3256	17.1648	23.3385	678.519
Chr10_core_Tb427v10:382001-387000	10_core_Tb427v10	382001	387000	4.00821	4.96642	4.55625	6.71242	5.83725	7.3014	6.99724	11.0699	7.43074	11.5825	705.919
Chr10_core_Tb427v10:383001-388000	10_core_Tb427v10	383001	388000	3.55261	3.38102	3.47511	4.98421	5.3138	6.07742	6.40181	9.95898	6.21188	10.0184	876.81
Chr10_core_Tb427v10:384001-389000	10_core_Tb427v10	384001	389000	4.90964	5.23754	5.08957	7.05816	8.0655	9.27355	9.46642	13.6341	9.6579	14.6629	1080.15
Chr10_core_Tb427v10:385001-390000	10_core_Tb427v10	385001	390000	7.62881	8.25337	7.71789	11.7511	14.025	14.7261	14.6707	18.5237	14.8845	19.8261	1183.98
Chr10_core_Tb427v10:386001-391000	10_core_Tb427v10	386001	391000	8.71516	9.17565	8.30298	12.5249	15.4605	15.5786	16.3176	19.9725	16.484	21.6809	1161.63
Chr10_core_Tb427v10:387001-392000	10_core_Tb427v10	387001	392000	9.74017	10.5516	9.40011	14.8711	17.823	17.9739	19.0611	21.9064	18.6742	23.8089	1008.04
Chr10_core_Tb427v10:388001-393000	10_core_Tb427v10	388001	393000	13.5136	14.3452	12.1339	18.6776	22.7282	22.5562	24.6387	27.4777	23.2977	29.8736	755.672
Chr10_core_Tb427v10:389001-394000	10_core_Tb427v10	389001	394000	13.6478	13.5297	11.9566	19.2571	23.4589	22.7354	24.7269	27.7942	23.5911	29.411	498.253
Chr10_core_Tb427v10:390001-395000	10_core_Tb427v10	390001	395000	13.8011	13.2833	11.2998	18.9836	23.5432	21.7989	24.5292	27.4075	23.2066	29.804	308.614
Chr10_core_Tb427v10:391001-396000	10_core_Tb427v10	391001	396000	12.3884	12.1703	10.2154	18.3243	21.2493	20.5245	23.0391	26.747	23.0862	28.2715	129.791
Chr10_core_Tb427v10:392001-397000	10_core_Tb427v10	392001	397000	12.4008	13.4981	10.7643	18.4788	22.0359	21.3109	24.0316	27.7934	24.1907	29.2017	43.2637
Chr10_core_Tb427v10:393001-398000	10_core_Tb427v10	393001	398000	10.156	12.3071	9.37646	18.3343	19.9423	19.1159	21.7396	25.7095	23.2276	26.5558	15.1423
Chr10_core_Tb427v10:394001-399000	10_core_Tb427v10	394001	399000	21.0327	24.5608	19.4561	31.1634	30.9082	31.0881	34.0056	40.1352	36.2875	40.7848	12.258
Chr10_core_Tb427v10:395001-400000	10_core_Tb427v10	395001	400000	24.8553	32.9689	24.7404	36.4523	33.3036	35.0623	37.6542	45.9723	43.09	49.2437	12.9791
Chr10_core_Tb427v10:396001-401000	10_core_Tb427v10	396001	401000	25.5957	34.8905	26.4246	37.2629	33.1402	35.0633	38.185	44.9932	42.5258	48.8346	18.0265
Chr10_core_Tb427v10:397001-402000	10_core_Tb427v10	397001	402000	29.727	42.07	30.6972	41.1538	36.9313	40.0529	41.1355	46.9003	46.2805	53.5562	64.1744
Chr10_core_Tb427v10:398001-403000	10_core_Tb427v10	398001	403000	37.5334	54.3874	41.1929	51.381	43.6875	48.1596	48.0369	53.5	54.4803	60.3312	178.823
Chr10_core_Tb427v10:399001-404000	10_core_Tb427v10	399001	404000	34.8723	54.6736	41.3978	50.7762	43.003	46.6602	48.2678	48.9937	52.4335	57.0335	390.815
Chr10_core_Tb427v10:400001-405000	10_core_Tb427v10	400001	405000	41.7113	58.9474	46.7166	54.1329	47.4504	49.7115	54.2677	50.0186	56.9696	57.4135	630.928
Chr10_core_Tb427v10:401001-406000	10_core_Tb427v10	401001	406000	43.9969	61.3314	49.7261	57.0312	52.8773	54.1189	58.3753	52.4002	59.0604	57.8336	858.063
Chr10_core_Tb427v10:402001-407000	10_core_Tb427v10	402001	407000	43.9248	61.5172	50.2215	56.9338	53.1442	53.6378	58.8477	55.5052	58.334	58.6648	1071.5
Chr10_core_Tb427v10:403001-408000	10_core_Tb427v10	403001	408000	31.9374	43.3252	37.3891	43.0854	40.4591	42.0032	48.2358	47.5768	45.6321	50.6692	1165.23
Chr10_core_Tb427v10:404001-409000	10_core_Tb427v10	404001	409000	23.9681	31.7868	27.3899	29.7496	28.9593	29.9791	35.4868	36.2438	33.3594	38.6727	1227.97
Chr10_core_Tb427v10:405001-410000	10_core_Tb427v10	405001	410000	13.9055	19.8308	17.2268	18.6174	19.9916	21.2613	22.5449	27.1147	20.3339	27.5422	1285.65
Chr10_core_Tb427v10:406001-411000	10_core_Tb427v10	406001	411000	10.3212	14.5511	11.2696	13.4789	14.2148	15.3097	15.852	21.8531	15.0491	23.3009	1357.76
Chr10_core_Tb427v10:407001-412000	10_core_Tb427v10	407001	412000	8.01511	9.54297	7.49414	11.3527	11.7443	13.0282	12.9037	20.2207	15.1689	23.0045	1353.43
Chr10_core_Tb427v10:408001-413000	10_core_Tb427v10	408001	413000	5.99153	7.21313	5.17243	8.52051	10.8335	10.3908	9.49383	12.0025	11.9169	13.8851	1395.97
Chr10_core_Tb427v10:409001-414000	10_core_Tb427v10	409001	414000	6.99202	8.64596	6.18149	9.90546	12.5497	11.5079	11.9391	13.9621	13.8109	16.5314	1329.64
Chr10_core_Tb427v10:410001-415000	10_core_Tb427v10	410001	415000	7.95812	9.24877	6.66106	10.7787	13.6077	12.6806	14.3163	16.2556	15.7975	19.1329	1149.37
Chr10_core_Tb427v10:411001-416000	10_core_Tb427v10	411001	416000	7.14554	8.83997	6.13088	10.1079	13.4374	11.9535	14.2372	17.1234	15.6271	19.1845	875.368
Chr10_core_Tb427v10:412001-417000	10_core_Tb427v10	412001	417000	5.3741	6.47767	5.06923	7.8573	11.1536	9.94951	12.2066	13.1348	12.2011	15.3612	616.507
Chr10_core_Tb427v10:413001-418000	10_core_Tb427v10	413001	418000	6.09361	7.46454	5.84676	8.71828	10.8354	11.1202	14.3203	13.8797	13.2492	15.9473	381.441
Chr10_core_Tb427v10:414001-419000	10_core_Tb427v10	414001	419000	16.695	16.4231	13.8254	18.249	20.8286	21.7272	23.2788	26.4666	23.045	27.8283	164.402
Chr10_core_Tb427v10:415001-420000	10_core_Tb427v10	415001	420000	15.2802	14.9876	12.8136	17.3397	19.7656	20.9479	21.0147	25.0777	20.8535	24.7903	50.4743
Chr10_core_Tb427v10:416001-421000	10_core_Tb427v10	416001	421000	18.8467	19.3119	16.2161	21.8394	24.9659	27.1483	26.5638	30.4586	25.7927	31.2551	20.1897
Chr10_core_Tb427v10:417001-422000	10_core_Tb427v10	417001	422000	21.9256	24.8296	19.6206	25.534	29.7571	32.9817	32.6001	36.0333	30.1571	37.4529	8.65273
Chr10_core_Tb427v10:418001-423000	10_core_Tb427v10	418001	423000	21.4169	24.2334	19.3397	25.0561	29.5893	32.5205	31.3375	35.9706	29.8236	36.9876	5.76849
Chr10_core_Tb427v10:419001-424000	10_core_Tb427v10	419001	424000	11.0308	14.9509	11.2226	16.011	19.3279	22.3761	21.6254	22.1324	19.3974	23.9968	3.60531
Chr10_core_Tb427v10:420001-425000	10_core_Tb427v10	420001	425000	9.6814	13.1898	9.85653	13.7284	16.3348	18.7686	18.1149	18.4113	16.4063	20.7266	2.88424
Chr10_core_Tb427v10:421001-426000	10_core_Tb427v10	421001	426000	7.73223	10.7382	8.20847	11.9814	13.4694	16.066	15.7525	16.0325	14.0628	17.7353	3.60531
Chr10_core_Tb427v10:422001-427000	10_core_Tb427v10	422001	427000	5.25428	6.79741	5.72738	8.5535	9.60227	10.7315	9.97247	10.1202	10.4346	11.2676	2.88424
Chr10_core_Tb427v10:423001-428000	10_core_Tb427v10	423001	428000	3.90806	4.14701	3.90161	6.63011	6.57166	7.51228	5.99245	6.64908	7.31386	7.46409	5.04743
Chr10_core_Tb427v10:424001-429000	10_core_Tb427v10	424001	429000	4.0901	3.87168	3.95436	7.1145	8.23975	7.46018	6.72965	7.70132	7.20582	8.30244	4.32637
Chr10_core_Tb427v10:425001-430000	10_core_Tb427v10	425001	430000	5.25796	4.31208	4.6479	8.16572	9.12245	8.32982	7.41866	8.57833	8.40016	9.21057	5.04743
Chr10_core_Tb427v10:426001-431000	10_core_Tb427v10	426001	431000	7.32654	6.02053	6.52521	11.4981	11.4843	11.2061	10.0403	11.0729	11.6117	11.3027	3.60531
Chr10_core_Tb427v10:427001-432000	10_core_Tb427v10	427001	432000	6.64845	5.4071	5.83375	11.0151	10.4193	10.3386	9.45424	10.0308	10.8271	10.803	6.48955
Chr10_core_Tb427v10:428001-433000	10_core_Tb427v10	428001	433000	7.96213	6.3735	6.66759	11.8066	11.2502	11.3018	9.84985	11.1427	11.3846	11.7599	4.32637
Chr10_core_Tb427v10:429001-434000	10_core_Tb427v10	429001	434000	7.97427	6.33413	6.80968	11.7974	11.0063	11.3556	9.77167	11.0545	11.4486	11.8163	5.76849
Chr10_core_Tb427v10:430001-435000	10_core_Tb427v10	430001	435000	7.51404	6.8915	7.02025	11.6219	10.5959	11.6066	9.17167	10.4266	10.3113	10.9135	5.76849
Chr10_core_Tb427v10:431001-436000	10_core_Tb427v10	431001	436000	7.0775	7.24127	6.98615	11.5545	11.2628	11.6109	9.19065	10.5743	8.81624	11.0048	7.21061
Chr10_core_Tb427v10:432001-437000	10_core_Tb427v10	432001	437000	7.22693	7.64102	6.96831	11.7386	12.3496	12.0415	9.8067	10.9975	8.51387	11.2837	5.76849
Chr10_core_Tb427v10:433001-438000	10_core_Tb427v10	433001	438000	5.66044	6.03143	5.72608	10.1445	10.6035	10.1202	8.49577	9.21761	7.34154	9.55341	7.93167
Chr10_core_Tb427v10:434001-439000	10_core_Tb427v10	434001	439000	8.80191	9.86112	8.80963	14.9301	16.3958	16.3393	15.1061	15.8181	12.8363	15.9522	7.21061
Chr10_core_Tb427v10:435001-440000	10_core_Tb427v10	435001	440000	13.3834	13.695	12.1768	20.0895	21.7377	22.0795	21.7479	24.0241	19.0695	23.0243	7.21061
Chr10_core_Tb427v10:436001-441000	10_core_Tb427v10	436001	441000	12.749	13.1552	11.379	18.5836	20.5281	21.049	21.5647	23.4898	18.9223	23.0222	7.21061
Chr10_core_Tb427v10:437001-442000	10_core_Tb427v10	437001	442000	14.3241	14.464	12.6911	18.365	20.5088	22.1171	23.1064	25.8854	20.6111	25.932	6.48955
Chr10_core_Tb427v10:438001-443000	10_core_Tb427v10	438001	443000	14.5997	14.7499	12.8317	18.1429	20.6541	22.0656	23.73	26.6165	21.4046	26.4128	5.76849
Chr10_core_Tb427v10:439001-444000	10_core_Tb427v10	439001	444000	12.2668	11.6636	10.6681	14.3915	16.7108	17.2842	19.184	22.1567	17.5515	21.9526	6.48955
Chr10_core_Tb427v10:440001-445000	10_core_Tb427v10	440001	445000	8.7512	8.10509	7.37308	9.8132	11.9641	12.5746	14.366	15.7255	12.9207	15.9977	6.48955
Chr10_core_Tb427v10:441001-446000	10_core_Tb427v10	441001	446000	6.10131	5.92142	5.76248	6.84631	8.75565	9.57151	11.5219	12.4082	9.43617	13.5908	6.48955
Chr10_core_Tb427v10:442001-447000	10_core_Tb427v10	442001	447000	3.65913	3.8879	3.47519	5.8362	6.99761	7.25412	9.24007	10.04	7.80004	10.1026	7.93167
Chr10_core_Tb427v10:443001-448000	10_core_Tb427v10	443001	448000	4.05793	4.01388	4.0602	6.89283	8.09988	8.49563	9.79559	10.1609	7.92013	10.3194	5.76849
Chr10_core_Tb427v10:444001-449000	10_core_Tb427v10	444001	449000	6.43429	6.09894	5.99352	9.59023	10.304	10.8047	11.1595	11.6454	10.3486	12.0571	5.04743
Chr10_core_Tb427v10:445001-450000	10_core_Tb427v10	445001	450000	8.30813	7.65883	8.20969	12.228	13.7475	13.2761	12.8908	13.2604	12.7997	13.3049	5.04743
Chr10_core_Tb427v10:446001-451000	10_core_Tb427v10	446001	451000	10.9745	9.90443	10.4627	15.2038	17.518	15.9056	14.2444	14.6278	15.8229	15.1021	5.76849
Chr10_core_Tb427v10:447001-452000	10_core_Tb427v10	447001	452000	14.4933	13.026	13.705	20.3137	23.0535	21.7155	18.493	19.3865	21.2483	17.6874	3.60531
Chr10_core_Tb427v10:448001-453000	10_core_Tb427v10	448001	453000	16.272	15.2852	15.653	23.2594	26.7497	25.32	21.8569	22.5067	25.3588	21.5041	4.32637
Chr10_core_Tb427v10:449001-454000	10_core_Tb427v10	449001	454000	16.2676	15.4396	14.9425	23.6289	27.2669	25.9377	21.7821	24.2166	25.6032	21.6074	4.32637
Chr10_core_Tb427v10:450001-455000	10_core_Tb427v10	450001	455000	16.3234	15.5858	14.3738	22.6673	27.5102	25.8667	22.427	24.9425	25.6825	21.6316	6.48955
Chr10_core_Tb427v10:451001-456000	10_core_Tb427v10	451001	456000	14.3365	13.5765	12.5306	19.2535	23.1571	22.0266	19.6077	21.6965	22.1113	18.6782	5.04743
Chr10_core_Tb427v10:452001-457000	10_core_Tb427v10	452001	457000	8.99536	9.21843	7.56606	12.3006	15.4999	14.666	13.5992	15.4387	14.923	13.0338	6.48955
Chr10_core_Tb427v10:453001-458000	10_core_Tb427v10	453001	458000	7.11302	5.99956	5.29917	8.17099	10.493	9.62627	9.11359	10.5363	9.563	8.95357	5.76849
Chr10_core_Tb427v10:454001-459000	10_core_Tb427v10	454001	459000	8.23914	8.26298	7.79744	8.73539	11.5803	11.101	11.7058	13.1515	11.7668	11.456	5.76849
Chr10_core_Tb427v10:455001-460000	10_core_Tb427v10	455001	460000	8.84403	10.2026	9.6546	10.9708	12.6908	12.6817	14.4918	15.9864	13.6879	13.8864	4.32637
Chr10_core_Tb427v10:456001-461000	10_core_Tb427v10	456001	461000	10.7337	11.9552	11.9074	12.9683	16.067	15.8813	18.1505	18.0265	17.5882	18.0045	6.48955
Chr10_core_Tb427v10:457001-462000	10_core_Tb427v10	457001	462000	10.7337	11.9552	11.9074	12.9683	16.067	15.8813	18.1505	18.0265	17.5882	18.0045	6.48955
Chr10_core_Tb427v10:458001-463000	10_core_Tb427v10	458001	463000	10.7337	11.9552	11.9074	12.9683	16.067	15.8813	18.1505	18.0265	17.5882	18.0045	6.48955
Chr10_core_Tb427v10:459001-464000	10_core_Tb427v10	459001	464000	7.2469	7.89958	8.18756	9.80789	11.3121	11.9058	14.0162	12.6237	12.9131	13.1326	8.65273
Chr10_core_Tb427v10:460001-465000	10_core_Tb427v10	460001	465000	4.04614	3.99499	4.3595	5.59354	7.88157	8.00086	8.53186	7.50857	8.27113	8.64575	7.21061
Chr10_core_Tb427v10:461001-466000	10_core_Tb427v10	461001	466000	2.58901	2.53984	2.0908	4.56864	5.46857	5.49395	5.78675	6.77901	4.34946	6.12054	5.76849
Chr10_core_Tb427v10:462001-467000	10_core_Tb427v10	462001	467000	6.29898	5.0018	4.39513	7.91531	9.62893	9.70386	8.76942	9.03809	8.58267	8.82226	6.48955
Chr10_core_Tb427v10:463001-468000	10_core_Tb427v10	463001	468000	39.8589	26.6099	30.5308	52.1478	53.0774	53.4143	39.1585	32.702	63.8297	32.1022	8.65273
Chr10_core_Tb427v10:464001-469000	10_core_Tb427v10	464001	469000	67.2653	45.9414	50.7066	82.1469	87.1577	83.4273	62.9197	49.8024	103.964	50.4671	7.21061
Chr10_core_Tb427v10:465001-470000	10_core_Tb427v10	465001	470000	66.8079	45.6987	50.1936	80.8323	85.7048	81.9655	61.0417	47.7114	102.734	48.687	8.65273
Chr10_core_Tb427v10:466001-471000	10_core_Tb427v10	466001	471000	66.2495	45.3272	49.9994	79.7546	84.9144	80.9384	59.8173	46.3295	101.503	47.2638	9.37379
Chr10_core_Tb427v10:467001-472000	10_core_Tb427v10	467001	472000	67.6774	47.6705	52.7277	81.9029	88.4123	83.8309	63.5498	51.9564	103.986	51.2835	7.93167
Chr10_core_Tb427v10:468001-473000	10_core_Tb427v10	468001	473000	36.8293	29.1798	29.0044	42.1839	50.2409	45.9638	37.7572	33.6433	54.9239	32.4456	6.48955
Chr10_core_Tb427v10:469001-474000	10_core_Tb427v10	469001	474000	9.53008	9.99163	8.5982	11.8243	16.4313	16.0967	14.7497	17.461	13.967	15.488	7.93167
Chr10_core_Tb427v10:470001-475000	10_core_Tb427v10	470001	475000	11.0122	11.117	10.2992	14.5548	19.7039	19.314	16.8394	20.5631	17.2298	18.5338	6.48955
Chr10_core_Tb427v10:471001-476000	10_core_Tb427v10	471001	476000	14.638	13.7902	13.47	18.4852	23.5998	23.1549	20.5154	24.5207	21.8076	22.0919	6.48955
Chr10_core_Tb427v10:472001-477000	10_core_Tb427v10	472001	477000	13.0216	12.3896	12.0884	16.6584	20.0533	20.0134	18.1982	20.7294	19.3272	19.263	5.04743
Chr10_core_Tb427v10:473001-478000	10_core_Tb427v10	473001	478000	13.9024	13.3052	13.4876	19.7358	24.061	22.9469	22.5335	24.7043	21.9877	23.7207	6.48955
Chr10_core_Tb427v10:474001-479000	10_core_Tb427v10	474001	479000	14.6326	13.8705	14.5888	20.5821	24.5238	23.2053	22.625	26.2192	22.2881	24.375	5.04743
Chr10_core_Tb427v10:475001-480000	10_core_Tb427v10	475001	480000	14.1271	12.966	13.827	19.1731	22.5294	21.5885	21.5418	25.2139	20.6637	22.1639	6.48955
Chr10_core_Tb427v10:476001-481000	10_core_Tb427v10	476001	481000	12.4085	11.1042	12.019	16.3033	19.8893	18.7571	19.1945	22.8131	17.9246	19.3336	5.76849
Chr10_core_Tb427v10:477001-482000	10_core_Tb427v10	477001	482000	11.2151	10.2709	10.5666	15.1906	19.3977	17.3351	18.6863	22.2209	16.8386	19.0378	8.65273
Chr10_core_Tb427v10:478001-483000	10_core_Tb427v10	478001	483000	12.2093	10.2207	9.7519	16.8683	19.4931	18.3332	20.5939	25.6569	17.116	21.3764	10.0949
Chr10_core_Tb427v10:479001-484000	10_core_Tb427v10	479001	484000	15.8022	13.4473	11.0626	20.5706	25.5393	25.2659	27.6115	33.1569	23.7453	29.7836	7.93167
Chr10_core_Tb427v10:480001-485000	10_core_Tb427v10	480001	485000	14.928	12.9891	10.4765	19.5158	24.5068	23.791	26.3166	31.7509	22.7899	28.5096	7.93167
Chr10_core_Tb427v10:481001-486000	10_core_Tb427v10	481001	486000	13.2288	11.5076	9.23625	17.9576	21.9691	21.8023	24.3409	28.6383	20.6427	26.5833	7.93167
Chr10_core_Tb427v10:482001-487000	10_core_Tb427v10	482001	487000	11.3001	10.0166	7.65762	15.4098	18.7138	19.6527	21.2235	25.0707	18.0132	23.7828	5.04743
Chr10_core_Tb427v10:483001-488000	10_core_Tb427v10	483001	488000	7.24048	6.64064	4.69771	9.07508	12.4792	12.7554	13.1446	15.4664	12.1228	15.1312	3.60531
Chr10_core_Tb427v10:484001-489000	10_core_Tb427v10	484001	489000	1.32722	1.96653	1.06427	2.47128	3.59454	3.46276	3.52651	4.3184	3.59802	3.47563	4.32637
Chr10_core_Tb427v10:485001-490000	10_core_Tb427v10	485001	490000	0	0	0	0.0179661	0	0.0179456	0.0166626	0	0.020388	0.0175136	3.60531
Chr10_core_Tb427v10:486001-491000	10_core_Tb427v10	486001	491000	0	0	0	0.0179661	0	0.0179456	0.0166626	0	0.020388	0.0350271	3.60531
Chr10_core_Tb427v10:487001-492000	10_core_Tb427v10	487001	492000	0	0	0	0.0179661	0	0	0	0	0.020388	0.0350271	5.04743
Chr10_core_Tb427v10:488001-493000	10_core_Tb427v10	488001	493000	0	0	0	0	0	0	0	0	0.020388	0.0350271	5.04743
Chr10_core_Tb427v10:489001-494000	10_core_Tb427v10	489001	494000	0	0	0	0	0	0	0.0166626	0	0.020388	0.0350271	5.76849
Chr10_core_Tb427v10:490001-495000	10_core_Tb427v10	490001	495000	0	0	0	0	0	0	0.0166626	0.018139	0	0.0175136	5.04743
Chr10_core_Tb427v10:491001-496000	10_core_Tb427v10	491001	496000	0	0	0	0	0	0	0.0166626	0.018139	0	0	6.48955
Chr10_core_Tb427v10:492001-497000	10_core_Tb427v10	492001	497000	0	0	0	0	0.0243274	0	0.0166626	0.018139	0	0	5.04743
Chr10_core_Tb427v10:493001-498000	10_core_Tb427v10	493001	498000	0	0	0	0	0.0243274	0	0.0166626	0.018139	0	0	6.48955
Chr10_core_Tb427v10:494001-499000	10_core_Tb427v10	494001	499000	0	0	0	0	0.0243274	0	0	0.018139	0	0	5.76849
Chr10_core_Tb427v10:495001-500000	10_core_Tb427v10	495001	500000	0.0183468	0.0528907	0.0709764	0	0.0979381	0	0.0714045	0.0716672	0.0363154	0.0175136	6.48955
Chr10_core_Tb427v10:496001-501000	10_core_Tb427v10	496001	501000	0.0183468	0.0528907	0.0709764	0	0.0979381	0	0.0714045	0.0716672	0.0363154	0.0175136	5.76849
Chr10_core_Tb427v10:497001-502000	10_core_Tb427v10	497001	502000	0.0183468	0.0528907	0.0709764	0	0.0736107	0	0.0714045	0.0716672	0.0363154	0.0175136	8.65273
Chr10_core_Tb427v10:498001-503000	10_core_Tb427v10	498001	503000	0.0183468	0.0528907	0.0709764	0	0.0736107	0	0.0714045	0.0882805	0.0567034	0.0175136	7.21061
Chr10_core_Tb427v10:499001-504000	10_core_Tb427v10	499001	504000	0.0183468	0.0528907	0.0709764	0.145391	0.122894	0	0.0891025	0.0882805	0.111816	0.0525407	8.65273
Chr10_core_Tb427v10:500001-505000	10_core_Tb427v10	500001	505000	0	0	0	0.145391	0.0985667	0	0.0343606	0.0166133	0.075501	0.0350271	8.65273
Chr10_core_Tb427v10:501001-506000	10_core_Tb427v10	501001	506000	0.0521606	0.247443	0.106222	0.432572	0.416708	0.265549	0.41299	0.451964	0.335139	0.319026	7.93167
Chr10_core_Tb427v10:502001-507000	10_core_Tb427v10	502001	507000	2.15779	2.53557	2.16138	3.06891	4.25892	3.99516	3.66315	4.65179	4.00001	4.33158	9.37379
Chr10_core_Tb427v10:503001-508000	10_core_Tb427v10	503001	508000	5.72203	5.71144	6.07762	10.2639	12.3999	11.1621	8.69014	11.546	9.9494	10.8568	8.65273
Chr10_core_Tb427v10:504001-509000	10_core_Tb427v10	504001	509000	9.20142	8.93541	9.71221	15.9901	18.9471	17.7697	14.8994	17.3585	15.8785	16.2867	7.21061
Chr10_core_Tb427v10:505001-510000	10_core_Tb427v10	505001	510000	11.8158	11.6568	11.9641	20.1638	24.1967	22.5999	19.7407	22.7454	20.5586	21.7537	6.48955
Chr10_core_Tb427v10:506001-511000	10_core_Tb427v10	506001	511000	17.3265	16.0095	15.8444	25.5202	30.661	29.4006	25.5472	30.2786	26.3182	28.1973	7.21061
Chr10_core_Tb427v10:507001-512000	10_core_Tb427v10	507001	512000	17.3746	15.5781	15.7739	25.9565	30.8856	29.1914	25.5713	30.6993	26.2003	28.0571	2.16318
Chr10_core_Tb427v10:508001-513000	10_core_Tb427v10	508001	513000	14.9199	13.4686	13.3999	22.0483	25.9205	25.1672	23.6293	27.2789	22.8457	24.7233	1.44212
Chr10_core_Tb427v10:509001-514000	10_core_Tb427v10	509001	514000	15.8783	14.9575	14.4422	21.9771	26.8676	27.5009	24.6423	29.536	23.1601	26.8478	2.16318
Chr10_core_Tb427v10:510001-515000	10_core_Tb427v10	510001	515000	13.798	13.017	12.0848	18.8518	22.4996	24.6602	21.8608	26.2447	18.9294	23.1669	2.16318
Chr10_core_Tb427v10:511001-516000	10_core_Tb427v10	511001	516000	9.14677	9.17117	9.42658	15.3925	18.5276	20.4582	17.7279	21.1473	14.9004	18.2674	2.16318
Chr10_core_Tb427v10:512001-517000	10_core_Tb427v10	512001	517000	11.9083	11.5103	11.4863	17.6474	21.701	22.6601	19.8952	21.2873	17.8465	19.4716	4.32637
Chr10_core_Tb427v10:513001-518000	10_core_Tb427v10	513001	518000	46.7971	30.8558	35.8902	57.0785	61.2324	56.4877	44.7906	42.7903	56.5884	43.0824	4.32637
Chr10_core_Tb427v10:514001-519000	10_core_Tb427v10	514001	519000	55.2142	34.8654	41.6185	69.2739	74.0566	65.936	51.6863	47.5472	69.8328	49.4033	5.04743
Chr10_core_Tb427v10:515001-520000	10_core_Tb427v10	515001	520000	57.8448	36.7868	43.4263	74.7876	80.2724	70.1976	54.3593	49.7046	77.383	52.491	5.04743
Chr10_core_Tb427v10:516001-521000	10_core_Tb427v10	516001	521000	60.8134	39.0002	44.6852	77.0059	83.2673	71.9179	57.9055	54.232	78.7411	56.0915	5.76849
Chr10_core_Tb427v10:517001-522000	10_core_Tb427v10	517001	522000	60.9926	40.2683	44.4366	77.475	83.9898	73.5038	61.048	56.6688	79.3957	58.8242	4.32637
Chr10_core_Tb427v10:518001-523000	10_core_Tb427v10	518001	523000	28.7917	22.6567	21.9443	40.7866	47.4691	42.8647	38.5296	38.1497	44.2019	38.7975	4.32637
Chr10_core_Tb427v10:519001-524000	10_core_Tb427v10	519001	524000	22.7662	20.8121	17.637	31.0917	39.3036	37.9668	35.3393	35.9102	34.2636	37.0594	3.60531
Chr10_core_Tb427v10:520001-525000	10_core_Tb427v10	520001	525000	15.6006	17.3809	13.2246	19.014	26.7988	27.9886	29.1239	31.3915	21.1351	31.0793	2.88424
Chr10_core_Tb427v10:521001-526000	10_core_Tb427v10	521001	526000	14.183	15.4412	12.1786	17.3369	24.3953	26.319	26.2927	28.2159	19.5983	28.6744	2.16318
Chr10_core_Tb427v10:522001-527000	10_core_Tb427v10	522001	527000	13.3724	13.9063	11.9478	18.5148	23.8737	25.3017	24.4649	27.3119	19.4766	28.4196	2.16318
Chr10_core_Tb427v10:523001-528000	10_core_Tb427v10	523001	528000	13.0968	13.063	12.1804	18.9807	22.8748	23.8594	22.3536	26.1285	18.5362	27.2601	2.88424
Chr10_core_Tb427v10:524001-529000	10_core_Tb427v10	524001	529000	12.8649	10.773	11.2241	19.7768	21.1568	21.6533	19.806	24.9195	17.9297	25.5622	3.60531
Chr10_core_Tb427v10:525001-530000	10_core_Tb427v10	525001	530000	13.7713	10.3438	11.3645	20.2099	20.077	19.9811	18.773	24.3664	17.3941	24.2045	7.21061
Chr10_core_Tb427v10:526001-531000	10_core_Tb427v10	526001	531000	12.8446	9.18044	10.0175	18.7773	18.407	17.0841	16.0335	21.6015	16.0322	21.6392	5.76849
Chr10_core_Tb427v10:527001-532000	10_core_Tb427v10	527001	532000	12.0916	9.36835	10.0153	18.5086	17.7152	17.337	16.1002	21.1501	16.231	20.8608	5.76849
Chr10_core_Tb427v10:528001-533000	10_core_Tb427v10	528001	533000	10.4199	8.55344	8.61585	16.919	17.1231	17.9054	15.1405	18.6176	16.1938	17.7857	5.76849
Chr10_core_Tb427v10:529001-534000	10_core_Tb427v10	529001	534000	18.9925	15.0569	14.612	32.204	35.0661	36.5326	26.0897	27.7849	31.2528	28.0083	6.48955
Chr10_core_Tb427v10:530001-535000	10_core_Tb427v10	530001	535000	25.0186	21.0612	20.532	40.8676	45.3443	49.0281	32.846	33.0502	40.7669	34.958	2.88424
Chr10_core_Tb427v10:531001-536000	10_core_Tb427v10	531001	536000	25.675	21.5574	20.673	40.9599	45.3743	50.1985	33.4982	33.5504	41.2738	35.5845	4.32637
Chr10_core_Tb427v10:532001-537000	10_core_Tb427v10	532001	537000	25.7252	22.1732	20.9543	39.4097	44.0923	48.8453	32.4683	32.5297	40.6609	34.5396	3.60531
Chr10_core_Tb427v10:533001-538000	10_core_Tb427v10	533001	538000	25.381	21.5396	20.1182	37.9821	41.6344	47.4414	30.8567	30.2559	38.0374	33.3162	3.60531
Chr10_core_Tb427v10:534001-539000	10_core_Tb427v10	534001	539000	16.8759	15.6369	14.3698	22.4552	26.3167	29.8286	20.8525	20.7725	23.5745	22.615	2.88424
Chr10_core_Tb427v10:535001-540000	10_core_Tb427v10	535001	540000	11.4294	10.601	10.4727	12.5851	14.3995	15.7479	14.6361	16.1217	13.7076	15.6549	4.32637
Chr10_core_Tb427v10:536001-541000	10_core_Tb427v10	536001	541000	15.1751	13.4197	13.5941	16.5276	19.0764	20.4081	18.8057	20.3676	17.6231	19.5484	5.04743
Chr10_core_Tb427v10:537001-542000	10_core_Tb427v10	537001	542000	18.9969	15.706	16.3991	23.3802	24.7858	25.5814	25.437	27.6002	22.2062	24.8302	6.48955
Chr10_core_Tb427v10:538001-543000	10_core_Tb427v10	538001	543000	19.4387	15.4923	16.311	23.7769	25.1282	25.7419	25.593	27.7524	23.2071	24.8986	7.21061
Chr10_core_Tb427v10:539001-544000	10_core_Tb427v10	539001	544000	18.1617	13.8139	15.0715	22.8287	23.5025	24.1564	23.8723	25.7136	21.5123	23.5824	6.48955
Chr10_core_Tb427v10:540001-545000	10_core_Tb427v10	540001	545000	14.7029	11.4396	12.0568	19.7859	20.1282	20.7783	19.8769	20.7983	18.0083	20.1971	5.76849
Chr10_core_Tb427v10:541001-546000	10_core_Tb427v10	541001	546000	12.5844	9.84679	10.2483	16.764	17.9417	17.5243	17.4846	18.0901	15.6127	18.4507	4.32637
Chr10_core_Tb427v10:542001-547000	10_core_Tb427v10	542001	547000	10.2824	8.68531	9.18083	12.4893	13.9241	13.8997	12.4407	12.7444	12.268	14.6612	5.76849
Chr10_core_Tb427v10:543001-548000	10_core_Tb427v10	543001	548000	17.4022	14.4784	14.4648	21.3861	23.8056	23.3567	20.7607	21.8854	20.5012	22.4072	5.04743
Chr10_core_Tb427v10:544001-549000	10_core_Tb427v10	544001	549000	17.6234	15.1601	15.0504	22.1265	24.523	24.5455	22.0735	23.0459	21.3458	23.2476	6.48955
Chr10_core_Tb427v10:545001-550000	10_core_Tb427v10	545001	550000	18.4734	16.6876	15.9907	23.4163	26.1481	26.8386	23.8872	25.0523	22.715	24.8187	7.21061
Chr10_core_Tb427v10:546001-551000	10_core_Tb427v10	546001	551000	18.0547	16.8422	15.4077	24.5519	27.1082	28.0998	25.2719	26.482	24.0435	25.1868	7.93167
Chr10_core_Tb427v10:547001-552000	10_core_Tb427v10	547001	552000	21.0807	19.7154	18.3826	28.7853	29.8731	32.4376	28.4027	29.0913	28.4513	28.5285	6.48955
Chr10_core_Tb427v10:548001-553000	10_core_Tb427v10	548001	553000	16.1852	17.3751	14.1628	22.7509	24.4989	28.465	25.5458	26.9779	23.9843	25.6327	5.76849
Chr10_core_Tb427v10:549001-554000	10_core_Tb427v10	549001	554000	19.4177	21.9429	16.533	25.5123	28.4273	33.208	31.8916	36.1931	28.9101	31.359	6.48955
Chr10_core_Tb427v10:550001-555000	10_core_Tb427v10	550001	555000	20.711	23.2298	18.4321	28.0897	30.9407	34.6606	34.1565	39.2868	31.0751	33.7127	5.76849
Chr10_core_Tb427v10:551001-556000	10_core_Tb427v10	551001	556000	21.9296	24.5226	19.3347	29.2982	32.9045	36.995	36.9518	43.1607	33.8597	37.0158	6.48955
Chr10_core_Tb427v10:552001-557000	10_core_Tb427v10	552001	557000	24.8347	25.7665	21.851	31.2438	36.0972	39.6779	40.3229	47.1135	35.6074	40.1505	6.48955
Chr10_core_Tb427v10:553001-558000	10_core_Tb427v10	553001	558000	19.882	20.0138	17.5845	25.5102	29.9081	31.9814	32.9658	41.0611	29.2996	33.7234	7.21061
Chr10_core_Tb427v10:554001-559000	10_core_Tb427v10	554001	559000	13.45	13.1056	12.7135	19.4427	22.7188	22.3724	23.7528	28.2827	21.9083	25.761	5.04743
Chr10_core_Tb427v10:555001-560000	10_core_Tb427v10	555001	560000	13.7379	13.9486	11.9855	18.0686	24.5903	24.4356	26.9963	31.2246	22.5226	28.5664	7.21061
Chr10_core_Tb427v10:556001-561000	10_core_Tb427v10	556001	561000	14.3092	15.8659	12.7822	17.8781	26.6864	26.9416	29.7815	33.0087	22.0042	31.6526	5.04743
Chr10_core_Tb427v10:557001-562000	10_core_Tb427v10	557001	562000	11.0506	15.5305	10.9924	14.8025	24.4651	25.0563	27.2495	29.4454	20.1577	29.1061	5.04743
Chr10_core_Tb427v10:558001-563000	10_core_Tb427v10	558001	563000	10.7318	16.3233	11.313	15.4247	25.4315	26.7979	28.4932	29.0014	20.9746	28.8682	4.32637
Chr10_core_Tb427v10:559001-564000	10_core_Tb427v10	559001	564000	10.5226	15.6285	11.1003	14.7084	24.7927	26.5137	27.5076	27.3767	19.8869	27.2399	3.60531
Chr10_core_Tb427v10:560001-565000	10_core_Tb427v10	560001	565000	11.2572	14.921	11.6325	16.4542	24.6174	26.7516	25.7363	25.5568	19.1523	25.4745	1.44212
Chr10_core_Tb427v10:561001-566000	10_core_Tb427v10	561001	566000	10.4688	12.0801	10.4263	16.3307	22.0957	23.5695	20.1653	21.4683	18.7123	21.013	4.32637
Chr10_core_Tb427v10:562001-567000	10_core_Tb427v10	562001	567000	11.5276	10.7674	9.8943	19.1561	23.8387	23.6265	20.2186	20.5475	19.8082	19.8815	5.04743
Chr10_core_Tb427v10:563001-568000	10_core_Tb427v10	563001	568000	10.4845	8.26423	8.1216	17.2075	20.9522	19.4896	16.6738	17.9543	17.3568	17.5885	5.04743
Chr10_core_Tb427v10:564001-569000	10_core_Tb427v10	564001	569000	12.1586	9.94798	9.41546	19.5772	23.1642	20.5876	17.8163	20.0507	19.9477	19.4515	7.21061
Chr10_core_Tb427v10:565001-570000	10_core_Tb427v10	565001	570000	11.0259	9.426	8.56455	18.571	21.0283	18.0459	16.3762	18.1677	19.2265	17.4	7.93167
Chr10_core_Tb427v10:566001-571000	10_core_Tb427v10	566001	571000	8.91605	9.46612	8.17371	16.5135	18.5966	16.0015	14.6191	15.9915	17.627	15.7726	5.04743
Chr10_core_Tb427v10:567001-572000	10_core_Tb427v10	567001	572000	6.74268	9.77418	6.5576	13.1402	14.1175	12.374	11.5485	12.3054	14.9991	12.9503	5.04743
Chr10_core_Tb427v10:568001-573000	10_core_Tb427v10	568001	573000	7.28587	12.3802	7.4097	15.1246	14.6871	14.7356	12.2948	12.9282	16.922	14.4274	10.8159
Chr10_core_Tb427v10:569001-574000	10_core_Tb427v10	569001	574000	10.6938	19.0277	11.6609	18.3021	18.4439	19.544	18.4834	17.1423	21.5678	20.534	9.37379
Chr10_core_Tb427v10:570001-575000	10_core_Tb427v10	570001	575000	132.194	109.59	123.97	130.284	118.342	110.075	94.455	77.7791	120.335	93.5952	8.65273
Chr10_core_Tb427v10:571001-576000	10_core_Tb427v10	571001	576000	291.338	215.582	263.646	265.682	240.33	223.277	180.107	151.793	239.259	180.836	12.9791
Chr10_core_Tb427v10:572001-577000	10_core_Tb427v10	572001	577000	427.035	312.465	387.517	390.624	353.626	328.043	268.129	220.663	353.206	259.415	14.4212
Chr10_core_Tb427v10:573001-578000	10_core_Tb427v10	573001	578000	478.062	364.518	434.474	424.882	391.442	361.656	308.638	262.756	392.189	303.402	10.0949
Chr10_core_Tb427v10:574001-579000	10_core_Tb427v10	574001	579000	485.862	371.351	444.765	432.274	396.399	366.432	313.024	268.449	399.45	309.117	12.258
Chr10_core_Tb427v10:575001-580000	10_core_Tb427v10	575001	580000	401.232	313.685	369.412	361.02	334.96	310.604	267.14	232.343	336.974	266.821	14.4212
Chr10_core_Tb427v10:576001-581000	10_core_Tb427v10	576001	581000	264.124	222.536	250.763	242.817	227.172	214.767	192.849	171.106	234.74	192.664	14.4212
Chr10_core_Tb427v10:577001-582000	10_core_Tb427v10	577001	582000	143.337	143.269	144.645	137.617	129.976	125.926	125.845	118.22	139.542	135.025	18.0265
Chr10_core_Tb427v10:578001-583000	10_core_Tb427v10	578001	583000	80.5422	92.7758	86.7905	81.8882	75.0584	77.6602	77.015	79.53	88.3002	93.4345	33.1688
Chr10_core_Tb427v10:579001-584000	10_core_Tb427v10	579001	584000	76.7307	96.4007	81.5677	84.898	81.3163	83.921	83.3543	87.8931	92.0907	99.6534	91.5748
Chr10_core_Tb427v10:580001-585000	10_core_Tb427v10	580001	585000	138.908	143.227	136.324	127.311	136.309	138.933	132.271	123.566	144.44	147.369	235.066
Chr10_core_Tb427v10:581001-586000	10_core_Tb427v10	581001	586000	238.478	206.136	218.333	192.898	207.61	213.239	193.811	171.174	220.533	204.258	444.174
Chr10_core_Tb427v10:582001-587000	10_core_Tb427v10	582001	587000	292.519	245.06	265.033	221.099	239.417	243.747	219.703	188.13	251.964	228.359	629.486
Chr10_core_Tb427v10:583001-588000	10_core_Tb427v10	583001	588000	301.606	253.43	274.269	223.677	249.246	248.55	225.307	188.156	255.145	227.578	826.336
Chr10_core_Tb427v10:584001-589000	10_core_Tb427v10	584001	589000	308.236	253.226	280.027	219.696	250.667	246.57	217.281	175.268	250.786	219.362	938.101
Chr10_core_Tb427v10:585001-590000	10_core_Tb427v10	585001	590000	258.39	206.606	231.314	176.635	200.249	193.999	169.004	137.049	200.338	170.536	946.753
Chr10_core_Tb427v10:586001-591000	10_core_Tb427v10	586001	591000	157.356	141.754	150.679	116.271	131.431	125.856	112.169	91.2465	128.553	113.532	961.895
Chr10_core_Tb427v10:587001-592000	10_core_Tb427v10	587001	592000	61.9911	71.744	65.5275	52.4643	63.0926	56.9386	51.7206	45.4578	56.6867	54.2796	991.459
Chr10_core_Tb427v10:588001-593000	10_core_Tb427v10	588001	593000	33.641	40.1959	35.6676	29.9846	39.5383	35.0128	31.6787	29.1034	34.6899	35.1615	992.901
Chr10_core_Tb427v10:589001-594000	10_core_Tb427v10	589001	594000	8.11978	11.0975	8.95181	10.7734	13.8161	13.6851	13.7827	14.6852	13.3327	15.2726	1054.19
Chr10_core_Tb427v10:590001-595000	10_core_Tb427v10	590001	595000	6.63391	7.88234	6.68388	9.93953	12.3129	12.4717	12.7942	12.7743	12.4152	13.9424	1114.76
Chr10_core_Tb427v10:591001-596000	10_core_Tb427v10	591001	596000	9.3972	10.608	8.14014	12.2485	16.0016	16.0767	15.9631	17.0344	17.2887	19.0203	1080.15
Chr10_core_Tb427v10:592001-597000	10_core_Tb427v10	592001	597000	10.7613	12.4049	9.15107	13.9122	18.6964	18.3127	18.0275	19.8586	20.1157	22.2457	1014.53
Chr10_core_Tb427v10:593001-598000	10_core_Tb427v10	593001	598000	11.5965	12.5442	8.95575	14.5464	19.4	19.1849	18.0485	20.6192	19.73	22.3648	877.531
Chr10_core_Tb427v10:594001-599000	10_core_Tb427v10	594001	599000	12.4148	12.8903	10.4609	14.8472	20.0376	20.3769	19.1078	22.4125	21.0721	24.1141	690.777
Chr10_core_Tb427v10:595001-600000	10_core_Tb427v10	595001	600000	11.9802	11.7759	9.30757	13.9227	19.1761	18.9944	18.0005	20.5997	19.8434	22.8742	476.621
Chr10_core_Tb427v10:596001-601000	10_core_Tb427v10	596001	601000	11.4445	11.1983	8.82713	13.119	17.5497	17.11	17.1472	18.459	17.8892	20.5134	285.54
Chr10_core_Tb427v10:597001-602000	10_core_Tb427v10	597001	602000	10.5058	9.63576	9.12809	13.2968	16.425	16.6139	16.946	16.6176	17.2365	18.0697	132.675
Chr10_core_Tb427v10:598001-603000	10_core_Tb427v10	598001	603000	10.8812	10.7656	9.88961	13.4754	16.3782	17.8078	17.6572	16.8136	18.4856	17.6543	52.6375
Chr10_core_Tb427v10:599001-604000	10_core_Tb427v10	599001	604000	12.6684	12.3295	11.3829	15.677	19.1649	20.3003	18.9443	18.3911	21.1173	19.1028	12.9791
Chr10_core_Tb427v10:600001-605000	10_core_Tb427v10	600001	605000	12.4146	12.2587	10.9754	16.11	18.6203	20.9746	18.3527	17.9963	20.9788	18.5808	10.0949
Chr10_core_Tb427v10:601001-606000	10_core_Tb427v10	601001	606000	10.9164	11.1379	10.0729	15.5528	18.2273	20.0658	17.1427	18.1705	20.7144	18.0681	7.21061
Chr10_core_Tb427v10:602001-607000	10_core_Tb427v10	602001	607000	13.5546	15.5449	12.2165	18.9879	21.6702	22.908	21.1242	23.2779	23.8785	23.5069	7.21061
Chr10_core_Tb427v10:603001-608000	10_core_Tb427v10	603001	608000	15.1449	16.7253	13.3837	21.1606	23.331	24.8342	24.2308	27.3696	26.2373	26.7805	7.21061
Chr10_core_Tb427v10:604001-609000	10_core_Tb427v10	604001	609000	13.0327	14.8555	11.2924	18.761	20.6908	21.4033	22.5882	25.259	23.098	25.2583	7.93167
Chr10_core_Tb427v10:605001-610000	10_core_Tb427v10	605001	610000	13.9987	16.2511	12.1769	19.6931	21.2162	22.0595	24.8863	26.6622	24.486	26.6054	8.65273
Chr10_core_Tb427v10:606001-611000	10_core_Tb427v10	606001	611000	14.2955	16.5137	12.742	20.4745	21.4657	22.1312	25.759	26.4594	24.1891	26.4075	8.65273
Chr10_core_Tb427v10:607001-612000	10_core_Tb427v10	607001	612000	12.7686	14.2617	11.1827	18.7924	19.8606	20.7996	23.8459	24.2931	22.1464	23.6573	9.37379
Chr10_core_Tb427v10:608001-613000	10_core_Tb427v10	608001	613000	18.7793	19.3419	16.5417	28.4872	34.124	35.0475	34.9695	36.3792	34.0508	33.6285	10.0949
Chr10_core_Tb427v10:609001-614000	10_core_Tb427v10	609001	614000	24.6871	26.837	22.1957	39.2479	47.5884	48.3099	47.3094	48.7806	47.9317	45.0916	9.37379
Chr10_core_Tb427v10:610001-615000	10_core_Tb427v10	610001	615000	25.8115	27.5815	22.9727	41.1073	52.0833	51.9929	49.5033	50.9858	50.5314	46.752	8.65273
Chr10_core_Tb427v10:611001-616000	10_core_Tb427v10	611001	616000	24.4419	26.6653	22.3371	40.0736	51.2436	51.1722	47.8142	49.657	48.7754	45.6222	9.37379
Chr10_core_Tb427v10:612001-617000	10_core_Tb427v10	612001	617000	25.2337	27.7641	23.1495	40.3541	51.4619	51.9714	48.2897	50.2242	49.2746	47.4343	7.21061
Chr10_core_Tb427v10:613001-618000	10_core_Tb427v10	613001	618000	19.0679	21.836	18.1656	31.5282	39.4911	41.3303	37.2846	39.184	38.7295	37.7179	5.76849
Chr10_core_Tb427v10:614001-619000	10_core_Tb427v10	614001	619000	12.2487	15.1128	12.1913	19.9048	25.1764	25.6026	22.5433	25.6826	24.8301	26.1911	4.32637
Chr10_core_Tb427v10:615001-620000	10_core_Tb427v10	615001	620000	8.29225	10.01	8.80813	12.6894	15.1524	15.7365	13.1456	16.5945	14.9718	17.3864	5.76849
Chr10_core_Tb427v10:616001-621000	10_core_Tb427v10	616001	621000	4.1639	5.89563	4.83886	6.97119	8.22844	8.65197	7.25975	10.1866	8.4671	11.3114	5.76849
Chr10_core_Tb427v10:617001-622000	10_core_Tb427v10	617001	622000	2.67287	3.76697	3.22639	4.80446	6.23152	5.91661	4.70283	7.15722	5.46322	7.61417	4.32637
Chr10_core_Tb427v10:618001-623000	10_core_Tb427v10	618001	623000	1.60511	2.32536	2.00444	3.00079	3.9433	3.66137	2.74633	4.41765	3.64385	4.69842	4.32637
Chr10_core_Tb427v10:619001-624000	10_core_Tb427v10	619001	624000	2.00732	2.39527	1.75291	1.29494	2.19971	2.55959	2.41317	2.66074	2.22683	3.2432	4.32637
Chr10_core_Tb427v10:620001-625000	10_core_Tb427v10	620001	625000	4.02958	4.95212	2.95615	3.62512	6.41061	7.25053	5.28645	7.93205	4.25201	8.27872	2.16318
Chr10_core_Tb427v10:621001-626000	10_core_Tb427v10	621001	626000	4.88241	5.81273	3.96559	4.68045	7.99019	9.17178	6.94726	10.3412	5.76588	10.4342	2.16318
Chr10_core_Tb427v10:622001-627000	10_core_Tb427v10	622001	627000	4.88241	5.81273	3.96559	4.68045	7.99019	9.17178	6.94726	10.3412	5.76588	10.4342	5.76849
Chr10_core_Tb427v10:623001-628000	10_core_Tb427v10	623001	628000	4.88241	5.79519	3.96559	4.68045	7.99019	9.17178	6.94726	10.3412	5.76588	10.4342	5.04743
Chr10_core_Tb427v10:624001-629000	10_core_Tb427v10	624001	629000	3.32477	3.85468	2.60223	3.64905	6.3089	7.37562	4.97565	8.23694	3.97613	7.9651	5.04743
Chr10_core_Tb427v10:625001-630000	10_core_Tb427v10	625001	630000	2.12782	2.3179	1.68205	2.25508	3.67444	4.26508	3.12125	5.03581	2.53744	5.1703	5.04743
Chr10_core_Tb427v10:626001-631000	10_core_Tb427v10	626001	631000	4.93087	4.56007	3.70294	4.30825	6.44059	5.78807	5.73097	6.35712	4.84549	6.82168	5.76849
Chr10_core_Tb427v10:627001-632000	10_core_Tb427v10	627001	632000	7.0133	6.86416	6.02447	8.03272	10.0184	9.78611	9.51844	9.90255	9.36543	11.1569	2.16318
Chr10_core_Tb427v10:628001-633000	10_core_Tb427v10	628001	633000	8.12464	7.79069	6.80502	9.30101	11.7938	10.71	10.6286	11.0958	11.2565	12.5986	3.60531
Chr10_core_Tb427v10:629001-634000	10_core_Tb427v10	629001	634000	9.18774	8.61223	7.77956	11.3877	13.1444	12.2179	12.2019	12.8098	12.5327	13.8832	5.76849
Chr10_core_Tb427v10:630001-635000	10_core_Tb427v10	630001	635000	10.864	10.5604	9.90516	14.622	15.5618	14.8654	14.9165	15.1856	15.1622	16.6904	5.76849
Chr10_core_Tb427v10:631001-636000	10_core_Tb427v10	631001	636000	7.40525	7.31997	7.81607	13.1983	11.7338	11.7603	11.3422	11.4829	12.2696	12.5862	6.48955
Chr10_core_Tb427v10:632001-637000	10_core_Tb427v10	632001	637000	8.50096	7.62294	8.10152	13.9105	13.2692	12.7476	12.0476	12.4571	12.9657	13.0717	10.0949
Chr10_core_Tb427v10:633001-638000	10_core_Tb427v10	633001	638000	10.6379	9.16743	9.92843	17.7486	16.6292	16.8202	14.5744	14.8381	16.2868	15.2044	9.37379
Chr10_core_Tb427v10:634001-639000	10_core_Tb427v10	634001	639000	10.7353	10.6635	10.6368	18.7364	17.9599	19.2891	16.5071	16.8973	18.4165	17.8303	7.21061
Chr10_core_Tb427v10:635001-640000	10_core_Tb427v10	635001	640000	15.6377	16.3215	14.2886	26.3239	28.6168	30.3928	25.6536	29.528	28.7402	29.2726	7.21061
Chr10_core_Tb427v10:636001-641000	10_core_Tb427v10	636001	641000	19.54	21.5702	17.3722	28.7405	34.6294	36.4449	31.7557	36.4832	33.4258	36.7204	6.48955
Chr10_core_Tb427v10:637001-642000	10_core_Tb427v10	637001	642000	22.3885	25.5769	19.3385	32.2603	38.0063	40.1422	35.1061	40.6812	36.4242	40.9348	3.60531
Chr10_core_Tb427v10:638001-643000	10_core_Tb427v10	638001	643000	20.7453	23.482	17.6515	31.263	36.4684	38.9373	34.1519	38.7158	34.3888	39.0338	3.60531
Chr10_core_Tb427v10:639001-644000	10_core_Tb427v10	639001	644000	23.2466	25.7752	19.7093	35.6801	42.1809	43.3861	37.5481	41.8393	38.75	42.6534	2.88424
Chr10_core_Tb427v10:640001-645000	10_core_Tb427v10	640001	645000	21.5257	21.7509	17.5093	34.4631	38.1723	38.1367	32.4547	32.5413	34.6911	34.1158	5.76849
Chr10_core_Tb427v10:641001-646000	10_core_Tb427v10	641001	646000	23.6213	23.1622	18.6796	36.0671	40.6827	40.929	34.0975	33.6333	36.1906	35.438	7.21061
Chr10_core_Tb427v10:642001-647000	10_core_Tb427v10	642001	647000	18.857	16.0528	13.998	30.8699	33.7555	32.8541	27.6342	26.0917	29.9377	26.5988	7.93167
Chr10_core_Tb427v10:643001-648000	10_core_Tb427v10	643001	648000	21.8475	18.4816	16.1771	31.8574	36.1192	34.2605	29.3652	28.7951	31.4579	29.566	7.21061
Chr10_core_Tb427v10:644001-649000	10_core_Tb427v10	644001	649000	29.9914	24.9309	22.6674	36.6154	43.0378	41.8631	37.4781	37.8384	35.4067	37.7129	7.93167
Chr10_core_Tb427v10:645001-650000	10_core_Tb427v10	645001	650000	25.3894	20.6494	18.7176	27.7386	34.8553	32.4436	30.9157	31.9871	26.737	31.6007	5.04743
Chr10_core_Tb427v10:646001-651000	10_core_Tb427v10	646001	651000	37.2193	29.8631	28.297	35.8886	45.4151	41.0963	39.3616	45.9618	36.9859	42.3153	4.32637
Chr10_core_Tb427v10:647001-652000	10_core_Tb427v10	647001	652000	38.1531	30.9257	29.1499	36.4131	46.8169	43.0961	42.0262	48.5394	40.2003	44.8322	4.32637
Chr10_core_Tb427v10:648001-653000	10_core_Tb427v10	648001	653000	37.1295	29.9218	29.2765	35.915	46.8817	43.4122	41.7167	48.9385	39.8938	44.8807	5.04743
Chr10_core_Tb427v10:649001-654000	10_core_Tb427v10	649001	654000	34.3418	27.9345	26.914	37.7892	47.216	43.3387	42.6338	52.0995	42.1603	45.3395	7.21061
Chr10_core_Tb427v10:650001-655000	10_core_Tb427v10	650001	655000	33.2168	26.6186	26.507	36.0965	45.1167	41.3963	40.556	50.4944	40.5882	41.8217	8.65273
Chr10_core_Tb427v10:651001-656000	10_core_Tb427v10	651001	656000	22.6309	18.8005	18.5564	28.5023	35.3286	33.7534	32.6244	39.1521	31.5293	32.7817	8.65273
Chr10_core_Tb427v10:652001-657000	10_core_Tb427v10	652001	657000	19.7906	16.6436	17.4751	28.2468	33.734	33.037	30.7997	37.7407	29.9351	31.8666	7.21061
Chr10_core_Tb427v10:653001-658000	10_core_Tb427v10	653001	658000	18.4828	17.5239	17.1032	29.8842	35.966	36.604	33.8935	39.9031	32.9451	33.5597	7.93167
Chr10_core_Tb427v10:654001-659000	10_core_Tb427v10	654001	659000	15.8108	16.0905	15.2427	25.7535	31.6041	34.3819	30.8791	35.147	30.3908	31.4032	6.48955
Chr10_core_Tb427v10:655001-660000	10_core_Tb427v10	655001	660000	19.9041	21.234	19.3028	32.6724	40.0716	44.1314	41.2988	45.2174	38.3027	41.8942	6.48955
Chr10_core_Tb427v10:656001-661000	10_core_Tb427v10	656001	661000	23.0063	24.4593	22.4765	36.4688	45.3436	50.1715	47.1042	50.6772	43.8009	48.31	6.48955
Chr10_core_Tb427v10:657001-662000	10_core_Tb427v10	657001	662000	21.8022	23.5306	20.0835	34.0318	43.3287	47.3266	45.9203	47.9961	40.5008	45.683	7.21061
Chr10_core_Tb427v10:658001-663000	10_core_Tb427v10	658001	663000	31.6477	31.6769	29.5656	46.71	56.6602	64.0301	55.9307	56.3668	51.1882	54.3581	6.48955
Chr10_core_Tb427v10:659001-664000	10_core_Tb427v10	659001	664000	35.0947	36.4309	33.3757	56.8273	67.4513	73.919	64.3324	64.0771	60.115	61.5596	6.48955
Chr10_core_Tb427v10:660001-665000	10_core_Tb427v10	660001	665000	30.8177	31.308	28.8005	48.0186	57.5603	62.6638	52.9359	52.4989	50.839	51.2965	5.76849
Chr10_core_Tb427v10:661001-666000	10_core_Tb427v10	661001	666000	29.5372	29.1777	26.7128	45.5713	54.9862	57.4764	48.7351	49.1006	46.1691	46.0471	5.76849
Chr10_core_Tb427v10:662001-667000	10_core_Tb427v10	662001	667000	29.6277	28.6196	26.3599	44.7959	53.4079	56.4447	47.1632	48.4512	44.5809	44.0762	6.48955
Chr10_core_Tb427v10:663001-668000	10_core_Tb427v10	663001	668000	22.884	23.2449	20.6861	35.9472	46.1752	46.5217	40.0234	42.5472	37.8027	38.8865	5.76849
Chr10_core_Tb427v10:664001-669000	10_core_Tb427v10	664001	669000	15.4098	14.603	13.0888	21.5115	26.8873	25.5046	25.9146	30.8174	22.6239	25.4112	5.04743
Chr10_core_Tb427v10:665001-670000	10_core_Tb427v10	665001	670000	16.4119	15.2212	13.3391	23.4821	27.3577	26.9224	26.1069	30.5409	22.7402	26.211	5.04743
Chr10_core_Tb427v10:666001-671000	10_core_Tb427v10	666001	671000	24.3802	21.0349	19.2043	37.3625	38.1359	39.3058	34.6641	38.4821	33.4322	37.1438	3.60531
Chr10_core_Tb427v10:667001-672000	10_core_Tb427v10	667001	672000	21.5582	19.0726	17.5364	37.7842	36.5769	38.2038	32.1215	34.2002	33.0158	35.7343	4.32637
Chr10_core_Tb427v10:668001-673000	10_core_Tb427v10	668001	673000	22.031	19.6624	18.1743	38.0825	36.0417	38.0635	31.7952	33.4635	32.7492	35.6896	8.65273
Chr10_core_Tb427v10:669001-674000	10_core_Tb427v10	669001	674000	20.6462	18.3532	16.824	35.4546	33.0391	34.7056	28.5179	29.9248	30.0582	32.1996	8.65273
Chr10_core_Tb427v10:670001-675000	10_core_Tb427v10	670001	675000	21.839	18.476	17.5161	35.1126	34.3012	35.0981	28.1625	29.4123	29.1098	33.159	9.37379
Chr10_core_Tb427v10:671001-676000	10_core_Tb427v10	671001	676000	12.185	10.7728	11.2951	20.8372	22.8511	21.4542	17.8514	19.3479	17.6356	21.088	9.37379
Chr10_core_Tb427v10:672001-677000	10_core_Tb427v10	672001	677000	9.83928	8.89633	9.62828	13.9796	16.3608	15.3904	13.6976	15.454	13.1243	16.1527	7.93167
Chr10_core_Tb427v10:673001-678000	10_core_Tb427v10	673001	678000	10.5218	8.86948	9.84155	14.6396	16.6221	16.5946	14.2008	16.2979	13.9271	15.8677	3.60531
Chr10_core_Tb427v10:674001-679000	10_core_Tb427v10	674001	679000	12.3438	9.44332	11.4376	16.9468	19.8773	18.9919	16.407	18.5385	16.4938	18.5559	4.32637
Chr10_core_Tb427v10:675001-680000	10_core_Tb427v10	675001	680000	11.921	9.3564	11.2054	17.501	19.9759	19.914	17.3871	20.0501	17.6222	19.3986	5.04743
Chr10_core_Tb427v10:676001-681000	10_core_Tb427v10	676001	681000	10.4073	8.48118	9.74926	15.6914	16.994	18.9003	16.2322	18.2584	16.2052	17.3171	5.76849
Chr10_core_Tb427v10:677001-682000	10_core_Tb427v10	677001	682000	11.5769	10.2609	11.2199	16.8479	18.4525	20.8384	18.3521	20.1505	17.8007	20.6895	6.48955
Chr10_core_Tb427v10:678001-683000	10_core_Tb427v10	678001	683000	14.9807	14.1286	13.5751	21.6534	22.9428	25.733	22.8667	23.713	22.1275	24.5747	8.65273
Chr10_core_Tb427v10:679001-684000	10_core_Tb427v10	679001	684000	13.8583	13.0296	12.5482	20.0963	21.1711	23.8495	21.2187	21.0439	19.8112	21.1896	7.93167
Chr10_core_Tb427v10:680001-685000	10_core_Tb427v10	680001	685000	14.055	13.491	12.7625	19.6412	20.9073	22.6254	20.4971	21.1315	19.4057	20.7303	7.21061
Chr10_core_Tb427v10:681001-686000	10_core_Tb427v10	681001	686000	12.4205	12.0764	11.2379	17.6704	19.3346	19.6034	18.4177	18.9057	16.9045	18.6764	7.93167
Chr10_core_Tb427v10:682001-687000	10_core_Tb427v10	682001	687000	11.5367	11.1778	10.2823	16.968	19.2734	18.6247	17.336	18.0908	16.2785	17.3564	6.48955
Chr10_core_Tb427v10:683001-688000	10_core_Tb427v10	683001	688000	86.771	107.489	89.9306	165.283	173.998	176.166	188.9	209.568	175.661	196.383	4.32637
Chr10_core_Tb427v10:684001-689000	10_core_Tb427v10	684001	689000	85.2263	106.876	89.0597	163.923	172.255	175.262	187.967	209.748	175.39	195.904	5.76849
Chr10_core_Tb427v10:685001-690000	10_core_Tb427v10	685001	690000	84.5038	106.558	88.6331	163.282	171.733	175.036	187.489	208.511	175.02	195.345	5.04743
Chr10_core_Tb427v10:686001-691000	10_core_Tb427v10	686001	691000	85.7044	107.847	89.3416	165.292	174.673	177.521	189.605	211.6	177.787	197.167	4.32637
Chr10_core_Tb427v10:687001-692000	10_core_Tb427v10	687001	692000	86.7574	108.105	90.087	165.937	175.343	177.483	189.845	211.711	178.669	197.1	3.60531
Chr10_core_Tb427v10:688001-693000	10_core_Tb427v10	688001	693000	12.0594	10.6439	10.9358	18.2164	22.2973	19.9395	19.7989	22.5229	19.9302	20.079	4.32637
Chr10_core_Tb427v10:689001-694000	10_core_Tb427v10	689001	694000	11.118	10.4639	10.0851	16.0806	20.9941	17.9287	18.4438	21.4053	17.3314	18.9946	4.32637
Chr10_core_Tb427v10:690001-695000	10_core_Tb427v10	690001	695000	12.1844	11.3038	10.4066	16.672	21.5855	19.0295	19.2136	22.3568	17.5101	19.6142	7.21061
Chr10_core_Tb427v10:691001-696000	10_core_Tb427v10	691001	696000	12.4	11.408	11.1161	16.2957	19.9921	18.786	19.0478	21.6164	16.7079	19.5083	7.21061
Chr10_core_Tb427v10:692001-697000	10_core_Tb427v10	692001	697000	11.2401	9.68253	10.0164	14.0296	17.6015	16.5533	16.9512	18.9524	14.2179	17.5033	7.21061
Chr10_core_Tb427v10:693001-698000	10_core_Tb427v10	693001	698000	7.61098	6.93616	6.86015	10.1215	12.3863	12.5952	11.9729	12.7837	10.6375	13.0433	6.48955
Chr10_core_Tb427v10:694001-699000	10_core_Tb427v10	694001	699000	8.71184	7.56183	7.53397	11.9368	14.4874	14.693	13.1204	14.0511	12.6709	15.0775	4.32637
Chr10_core_Tb427v10:695001-700000	10_core_Tb427v10	695001	700000	8.20008	6.85297	7.85383	10.8857	14.0189	13.057	13.001	12.7322	12.4154	15.2807	3.60531
Chr10_core_Tb427v10:696001-701000	10_core_Tb427v10	696001	701000	9.64495	8.30759	8.95144	12.8531	15.1331	15.1205	13.5721	13.3646	14.5183	16.8026	3.60531
Chr10_core_Tb427v10:697001-702000	10_core_Tb427v10	697001	702000	8.41218	7.07939	7.37301	12.2936	13.2834	13.7503	12.0211	11.5045	13.5349	15.2053	5.04743
Chr10_core_Tb427v10:698001-703000	10_core_Tb427v10	698001	703000	8.38341	7.71861	7.33793	13.2862	13.7582	14.4432	13.0847	12.0342	14.4476	14.6264	5.76849
Chr10_core_Tb427v10:699001-704000	10_core_Tb427v10	699001	704000	7.40294	6.83035	6.91319	11.8194	11.3339	12.6138	11.4827	10.5934	13.1886	13.0087	6.48955
Chr10_core_Tb427v10:700001-705000	10_core_Tb427v10	700001	705000	7.08466	6.66398	6.69783	12.3555	11.8691	13.412	11.4452	10.2744	13.2931	12.5685	4.32637
Chr10_core_Tb427v10:701001-706000	10_core_Tb427v10	701001	706000	9.73965	9.04353	9.09137	13.8519	14.2309	15.314	13.5685	12.4372	15.2303	13.9987	4.32637
Chr10_core_Tb427v10:702001-707000	10_core_Tb427v10	702001	707000	10.4565	9.48285	9.83672	13.7376	16.0114	16.2174	14.7786	13.1141	16.2676	14.7268	3.60531
Chr10_core_Tb427v10:703001-708000	10_core_Tb427v10	703001	708000	9.14185	8.19779	8.41964	10.3982	13.0806	12.8352	11.676	10.681	12.6461	11.7599	2.88424
Chr10_core_Tb427v10:704001-709000	10_core_Tb427v10	704001	709000	8.36693	7.31141	7.37412	8.50302	11.4562	11.1658	10.1152	8.90413	10.6088	10.0281	2.16318
Chr10_core_Tb427v10:705001-710000	10_core_Tb427v10	705001	710000	7.45845	6.56189	6.594	6.89443	9.82794	9.01511	8.50403	7.68527	8.94998	8.28718	2.16318
Chr10_core_Tb427v10:706001-711000	10_core_Tb427v10	706001	711000	4.0036	3.17555	3.19173	3.38542	5.05626	4.46154	4.12331	3.95122	4.6454	4.28081	2.88424
Chr10_core_Tb427v10:707001-712000	10_core_Tb427v10	707001	712000	0	0	0	0	0	0	0	0	0	0	2.16318
Chr10_core_Tb427v10:708001-713000	10_core_Tb427v10	708001	713000	0	0	0	0.0188433	0	0	0	0	0	0	5.76849
Chr10_core_Tb427v10:709001-714000	10_core_Tb427v10	709001	714000	1.11756	1.225	1.11575	2.3398	2.71184	3.27528	2.21802	2.05042	3.11311	1.80889	6.48955
Chr10_core_Tb427v10:710001-715000	10_core_Tb427v10	710001	715000	3.09337	3.20562	2.73037	5.24919	5.7693	6.51366	5.42573	5.03667	6.34187	5.07406	7.93167
Chr10_core_Tb427v10:711001-716000	10_core_Tb427v10	711001	716000	4.47928	5.04857	4.11289	7.24679	8.15545	9.7287	7.86469	7.411	8.8599	8.30489	9.37379
Chr10_core_Tb427v10:712001-717000	10_core_Tb427v10	712001	717000	5.04364	6.0333	4.55576	8.2412	9.73252	11.4528	9.15798	8.58519	10.1218	10.0785	10.0949
Chr10_core_Tb427v10:713001-718000	10_core_Tb427v10	713001	718000	5.97326	6.99597	5.37161	10.0556	11.309	13.4248	10.8217	10.8844	12.03	12.4028	7.21061
Chr10_core_Tb427v10:714001-719000	10_core_Tb427v10	714001	719000	6.0331	7.56635	5.58497	10.0818	10.74	12.5669	11.5563	11.3393	11.0816	13.4077	7.21061
Chr10_core_Tb427v10:715001-720000	10_core_Tb427v10	715001	720000	5.18507	6.57151	5.17655	8.71912	9.92274	11.2306	10.4757	11.004	9.97012	12.3339	5.76849
Chr10_core_Tb427v10:716001-721000	10_core_Tb427v10	716001	721000	8.19463	8.38099	7.78171	11.6263	13.1249	14.2132	13.3942	14.6231	12.5866	14.7195	4.32637
Chr10_core_Tb427v10:717001-722000	10_core_Tb427v10	717001	722000	8.69558	8.72943	8.29535	13.0697	13.3726	14.3918	14.1261	16.0834	13.6331	15.5222	5.76849
Chr10_core_Tb427v10:718001-723000	10_core_Tb427v10	718001	723000	8.60264	8.54549	8.20698	12.7761	12.9771	13.5913	13.4485	15.1812	13.2422	14.5379	5.04743
Chr10_core_Tb427v10:719001-724000	10_core_Tb427v10	719001	724000	8.88391	7.64873	8.27722	12.7805	13.2677	13.6961	12.4298	14.7171	13.1887	13.7832	7.21061
Chr10_core_Tb427v10:720001-725000	10_core_Tb427v10	720001	725000	11.302	9.22563	10.635	15.9541	15.5161	15.7071	14.5362	16.9454	15.2512	16.4135	9.37379
Chr10_core_Tb427v10:721001-726000	10_core_Tb427v10	721001	726000	8.69405	6.54917	7.55013	12.588	12.2005	11.3025	11.5913	12.3842	12.5806	13.3862	8.65273
Chr10_core_Tb427v10:722001-727000	10_core_Tb427v10	722001	727000	8.73359	6.72246	8.02965	14.0674	14.7382	13.2364	13.7409	14.1472	13.9498	15.0434	7.93167
Chr10_core_Tb427v10:723001-728000	10_core_Tb427v10	723001	728000	9.65661	7.21311	8.88144	15.8718	17.8999	16.1191	16.5227	16.5667	15.9881	17.6105	7.93167
Chr10_core_Tb427v10:724001-729000	10_core_Tb427v10	724001	729000	10.2369	8.18003	9.50204	17.1962	19.1102	18.114	18.0618	18.1141	17.3614	18.7684	6.48955
Chr10_core_Tb427v10:725001-730000	10_core_Tb427v10	725001	730000	9.45244	8.03516	8.59768	15.2295	19.2742	18.312	17.7854	18.2498	16.7345	18.9095	5.04743
Chr10_core_Tb427v10:726001-731000	10_core_Tb427v10	726001	731000	7.44142	7.3667	7.4813	13.7424	17.8393	16.9088	16.1092	17.4863	14.9615	17.321	5.76849
Chr10_core_Tb427v10:727001-732000	10_core_Tb427v10	727001	732000	13.4411	11.4029	11.6494	19.1482	24.1732	22.8324	20.8903	21.2177	20.7077	21.8755	5.76849
Chr10_core_Tb427v10:728001-733000	10_core_Tb427v10	728001	733000	14.2929	12.2228	11.7911	19.7608	24.4158	23.5769	20.3861	20.3663	20.6723	21.046	6.48955
Chr10_core_Tb427v10:729001-734000	10_core_Tb427v10	729001	734000	12.7872	10.7328	10.9039	16.689	20.9473	20.1654	17.3979	17.5951	17.8376	18.8073	5.04743
Chr10_core_Tb427v10:730001-735000	10_core_Tb427v10	730001	735000	12.6973	10.4437	10.7446	16.3557	19.7932	19.2868	16.4933	16.2316	17.2129	18.2757	5.76849
Chr10_core_Tb427v10:731001-736000	10_core_Tb427v10	731001	736000	11.7853	9.56024	9.68154	15.5692	17.724	17.5085	14.8352	13.7782	15.5595	15.6849	5.76849
Chr10_core_Tb427v10:732001-737000	10_core_Tb427v10	732001	737000	8.50883	7.89378	7.49701	12.8575	14.2542	14.7527	11.7321	11.5435	11.7764	13.1811	6.48955
Chr10_core_Tb427v10:733001-738000	10_core_Tb427v10	733001	738000	7.61965	7.65749	6.84052	10.6898	11.9584	13.5595	8.83641	10.3023	9.35136	10.8917	7.93167
Chr10_core_Tb427v10:734001-739000	10_core_Tb427v10	734001	739000	8.00542	8.13695	7.21386	11.5679	12.7388	13.9679	10.3856	12.1993	10.1039	12.2795	9.37379
Chr10_core_Tb427v10:735001-740000	10_core_Tb427v10	735001	740000	8.49289	8.73179	8.02961	12.7385	14.8056	15.446	11.8922	14.386	11.0379	14.3123	9.37379
Chr10_core_Tb427v10:736001-741000	10_core_Tb427v10	736001	741000	12.1018	12.3098	11.5042	18.3733	21.7283	22.1083	18.8399	23.0948	17.8082	21.9844	7.93167
Chr10_core_Tb427v10:737001-742000	10_core_Tb427v10	737001	742000	17.2243	16.6115	14.9592	22.0821	25.2392	25.506	24.7949	30.3644	22.201	27.4929	6.48955
Chr10_core_Tb427v10:738001-743000	10_core_Tb427v10	738001	743000	14.2918	13.2924	12.2296	18.1324	20.3152	19.3573	21.8184	27.2309	19.2864	24.1879	10.0949
Chr10_core_Tb427v10:739001-744000	10_core_Tb427v10	739001	744000	12.7943	12.1371	10.7761	15.6925	17.9029	16.7964	18.804	23.855	16.6228	21.2731	11.537
Chr10_core_Tb427v10:740001-745000	10_core_Tb427v10	740001	745000	11.6935	10.9402	9.44578	13.6253	15.0713	14.7517	16.2988	20.8572	14.7856	17.8506	12.9791
Chr10_core_Tb427v10:741001-746000	10_core_Tb427v10	741001	746000	7.18448	6.6223	4.9595	6.43207	6.69625	6.38016	8.30739	10.654	6.94456	8.54733	17.3055
Chr10_core_Tb427v10:742001-747000	10_core_Tb427v10	742001	747000	4.81569	4.5077	3.34539	4.87282	5.24522	4.8885	6.07703	7.88476	5.03279	6.20713	18.0265
Chr10_core_Tb427v10:743001-748000	10_core_Tb427v10	743001	748000	0	0	0	0	0	0	0	0	0	0	14.4212
Chr10_core_Tb427v10:744001-749000	10_core_Tb427v10	744001	749000	0	0	0	0	0	0	0	0	0	0	10.0949
Chr10_core_Tb427v10:745001-750000	10_core_Tb427v10	745001	750000	0	0	0	0	0	0	0	0	0	0	9.37379
Chr10_core_Tb427v10:746001-751000	10_core_Tb427v10	746001	751000	0	0	0	0	0	0	0.019346	0.018139	0	0	5.04743
Chr10_core_Tb427v10:747001-752000	10_core_Tb427v10	747001	752000	0.0932974	0.191634	0.159658	0.0777303	0.272001	0.177192	0.299365	0.284254	0.150052	0.227006	5.04743
Chr10_core_Tb427v10:748001-753000	10_core_Tb427v10	748001	753000	0.0932974	0.191634	0.159658	0.0777303	0.272001	0.177192	0.299365	0.284254	0.150052	0.227006	6.48955
Chr10_core_Tb427v10:749001-754000	10_core_Tb427v10	749001	754000	0.0932974	0.191634	0.159658	0.0777303	0.272001	0.177192	0.299365	0.284254	0.150052	0.227006	9.37379
Chr10_core_Tb427v10:750001-755000	10_core_Tb427v10	750001	755000	0.0932974	0.191634	0.159658	0.0777303	0.272001	0.177192	0.299365	0.284254	0.150052	0.227006	7.93167
Chr10_core_Tb427v10:751001-756000	10_core_Tb427v10	751001	756000	0.0932974	0.191634	0.159658	0.0777303	0.272001	0.177192	0.280019	0.266116	0.150052	0.227006	10.8159
Chr10_core_Tb427v10:752001-757000	10_core_Tb427v10	752001	757000	0.197975	0.106313	0.106016	0.229865	0.814118	0.142696	0.450456	0.532483	0.34406	0.236873	12.258
Chr10_core_Tb427v10:753001-758000	10_core_Tb427v10	753001	758000	0.661061	0.387245	0.371625	0.67726	1.48039	0.570577	1.20564	1.64721	0.672193	0.752621	14.4212
Chr10_core_Tb427v10:754001-759000	10_core_Tb427v10	754001	759000	1.17439	0.738874	0.780386	0.996261	2.65816	1.04932	2.0215	2.32277	0.907928	1.17983	15.1423
Chr10_core_Tb427v10:755001-760000	10_core_Tb427v10	755001	760000	1.31732	0.791501	0.957692	1.06813	2.90646	1.10263	2.12727	2.42614	1.02803	1.29508	16.5844
Chr10_core_Tb427v10:756001-761000	10_core_Tb427v10	756001	761000	1.31732	0.791501	0.957692	1.06813	2.90646	1.10263	2.12727	2.42614	1.02803	1.29508	15.8633
Chr10_core_Tb427v10:757001-762000	10_core_Tb427v10	757001	762000	1.26324	0.791501	0.957692	1.06813	2.80727	1.06709	2.07088	2.38859	0.971322	1.29508	14.4212
Chr10_core_Tb427v10:758001-763000	10_core_Tb427v10	758001	763000	0.673648	0.422594	0.621452	0.390865	1.49969	0.532057	0.921624	0.815848	0.355833	0.559972	12.258
Chr10_core_Tb427v10:759001-764000	10_core_Tb427v10	759001	764000	0.142935	0.0526273	0.177305	0.0718642	0.248303	0.0533109	0.105765	0.103368	0.120098	0.115245	9.37379
Chr10_core_Tb427v10:760001-765000	10_core_Tb427v10	760001	765000	0	0	0	0	0	0	0	0	0	0	9.37379
Chr10_core_Tb427v10:761001-766000	10_core_Tb427v10	761001	766000	0	0	0	0	0	0	0	0	0	0	8.65273
Chr10_core_Tb427v10:762001-767000	10_core_Tb427v10	762001	767000	0	0	0	0	0	0	0	0	0	0	10.0949
Chr10_core_Tb427v10:763001-768000	10_core_Tb427v10	763001	768000	0.0734695	0.124119	0.0353854	0.0932477	0.122894	0.124567	0.212143	0.310156	0.17108	0.219843	10.0949
Chr10_core_Tb427v10:764001-769000	10_core_Tb427v10	764001	769000	0.0734695	0.124119	0.0353854	0.0932477	0.122894	0.159773	0.212143	0.310156	0.189877	0.219843	10.0949
Chr10_core_Tb427v10:765001-770000	10_core_Tb427v10	765001	770000	0.0734695	0.124119	0.0353854	0.0932477	0.122894	0.159773	0.212143	0.310156	0.189877	0.219843	7.93167
Chr10_core_Tb427v10:766001-771000	10_core_Tb427v10	766001	771000	0.0734695	0.124119	0.0353854	0.0932477	0.122894	0.159773	0.212143	0.310156	0.189877	0.219843	6.48955
Chr10_core_Tb427v10:767001-772000	10_core_Tb427v10	767001	772000	0.0734695	0.124119	0.0353854	0.0932477	0.122894	0.159773	0.212143	0.310156	0.189877	0.219843	4.32637
Chr10_core_Tb427v10:768001-773000	10_core_Tb427v10	768001	773000	0.0551227	0.0536862	0.0356238	0.0932477	0.024956	0.0881734	0.124076	0.141557	0.170769	0.128306	4.32637
Chr10_core_Tb427v10:769001-774000	10_core_Tb427v10	769001	774000	0.587153	0.355084	0.212477	0.451507	0.568959	0.604914	0.488303	0.659338	0.474364	0.880257	4.32637
Chr10_core_Tb427v10:770001-775000	10_core_Tb427v10	770001	775000	1.07857	0.813558	0.85133	1.37346	1.69808	1.77743	1.82729	2.0022	1.49254	1.54115	7.21061
Chr10_core_Tb427v10:771001-776000	10_core_Tb427v10	771001	776000	1.40086	1.29037	1.0287	1.80718	2.43733	2.16766	2.4127	2.46366	1.90954	2.22246	10.0949
Chr10_core_Tb427v10:772001-777000	10_core_Tb427v10	772001	777000	1.40086	1.29037	1.0287	1.80718	2.43733	2.18543	2.42936	2.48027	1.90954	2.22246	10.8159
Chr10_core_Tb427v10:773001-778000	10_core_Tb427v10	773001	778000	2.31754	2.65864	2.03907	3.10702	3.37434	3.5694	4.23712	5.19851	3.38357	4.96442	14.4212
Chr10_core_Tb427v10:774001-779000	10_core_Tb427v10	774001	779000	3.48553	4.62861	3.6529	5.14872	6.2053	6.68311	6.48828	8.96914	5.86813	8.69676	16.5844
Chr10_core_Tb427v10:775001-780000	10_core_Tb427v10	775001	780000	4.10337	5.23222	3.84678	5.47807	6.38251	7.49989	6.50537	9.39304	5.99173	9.96076	24.5161
Chr10_core_Tb427v10:776001-781000	10_core_Tb427v10	776001	781000	4.89132	6.39131	4.82172	6.46759	7.20103	9.22319	8.09623	12.0579	6.55465	11.4237	41.1005
Chr10_core_Tb427v10:777001-782000	10_core_Tb427v10	777001	782000	5.18495	6.77777	5.28275	6.54619	7.32204	9.68598	8.70837	12.7967	6.59671	12.1759	111.043
Chr10_core_Tb427v10:778001-783000	10_core_Tb427v10	778001	783000	5.35024	6.69722	5.17718	6.63681	7.2996	10.1665	8.63635	13.6189	6.48297	12.4404	197.571
Chr10_core_Tb427v10:779001-784000	10_core_Tb427v10	779001	784000	4.74614	6.08169	4.62804	5.85822	7.24717	9.58082	8.73359	14.2039	6.75949	13.6534	385.768
Chr10_core_Tb427v10:780001-785000	10_core_Tb427v10	780001	785000	6.83005	9.3067	7.16329	9.24419	11.0913	12.3301	11.8312	17.7084	10.7496	17.2019	613.623
Chr10_core_Tb427v10:781001-786000	10_core_Tb427v10	781001	786000	7.15426	10.0041	7.62334	10.3114	12.3227	12.7923	12.1705	18.1014	12.4948	18.4052	840.036
Chr10_core_Tb427v10:782001-787000	10_core_Tb427v10	782001	787000	7.44718	10.0637	7.6936	11.3167	13.7232	13.5394	12.8643	17.8486	13.9861	19.1272	1066.45
Chr10_core_Tb427v10:783001-788000	10_core_Tb427v10	783001	788000	8.29055	11.1799	8.52494	12.7358	16.3602	16.3087	15.645	19.6942	17.0437	21.3077	1256.81
Chr10_core_Tb427v10:784001-789000	10_core_Tb427v10	784001	789000	11.2688	14.8023	10.6345	16.327	20.7689	20.6255	18.5229	21.14	21.4331	21.8411	1300.79
Chr10_core_Tb427v10:785001-790000	10_core_Tb427v10	785001	790000	11.185	14.7018	10.9574	17.1814	20.5604	21.2532	19.0072	20.6676	22.2518	22.8939	1315.94
Chr10_core_Tb427v10:786001-791000	10_core_Tb427v10	786001	791000	11.2951	13.884	10.0196	15.4498	19.7282	20.3139	18.7771	19.8671	22.1658	21.5725	1179.66
Chr10_core_Tb427v10:787001-792000	10_core_Tb427v10	787001	792000	12.6265	15.1037	11.2062	16.3411	20.7152	21.5925	20.5406	22.4797	24.5217	24.215	916.469
Chr10_core_Tb427v10:788001-793000	10_core_Tb427v10	788001	793000	13.7318	16.0174	11.9333	18.5395	23.7277	22.961	22.0245	25.7016	26.4354	27.6207	641.023
Chr10_core_Tb427v10:789001-794000	10_core_Tb427v10	789001	794000	11.1444	12.3892	9.86055	15.8698	19.0926	17.6651	17.688	21.3634	20.9603	23.8691	416.773
Chr10_core_Tb427v10:790001-795000	10_core_Tb427v10	790001	795000	8.50578	9.56634	7.81835	13.6474	16.4095	14.9466	16.5482	19.4457	18.1419	21.2635	157.191
Chr10_core_Tb427v10:791001-796000	10_core_Tb427v10	791001	796000	10.0738	9.89727	8.65182	15.5345	18.0908	15.9912	19.4254	21.0414	19.4467	21.5541	43.2637
Chr10_core_Tb427v10:792001-797000	10_core_Tb427v10	792001	797000	8.56398	7.58042	7.21851	13.8728	15.4569	12.9705	16.5522	17.4867	16.0382	17.6935	20.9108
Chr10_core_Tb427v10:793001-798000	10_core_Tb427v10	793001	798000	10.4242	10.7355	9.86102	16.2727	17.0097	16.4745	19.2656	19.7028	17.9309	19.4096	15.1423
Chr10_core_Tb427v10:794001-799000	10_core_Tb427v10	794001	799000	11.0502	12.0251	10.3007	16.5766	17.354	17.3801	20.7456	20.8721	18.691	20.4899	10.8159
Chr10_core_Tb427v10:795001-800000	10_core_Tb427v10	795001	800000	11.5745	11.8819	10.3183	16.8759	17.505	17.2371	20.655	20.5636	19.0335	19.8824	9.37379
Chr10_core_Tb427v10:796001-801000	10_core_Tb427v10	796001	801000	10.7498	10.7746	9.62892	16.205	16.49	16.3686	18.2024	18.6399	18.0081	19.014	6.48955
Chr10_core_Tb427v10:797001-802000	10_core_Tb427v10	797001	802000	8.79412	9.65031	7.83579	13.1049	13.3015	14.0767	15.0626	15.3463	14.4572	16.2971	7.21061
Chr10_core_Tb427v10:798001-803000	10_core_Tb427v10	798001	803000	6.62983	6.3275	5.26554	9.78124	9.48045	9.45474	11.6724	11.4756	10.6662	11.9681	7.21061
Chr10_core_Tb427v10:799001-804000	10_core_Tb427v10	799001	804000	5.74071	4.37186	3.93571	8.05623	8.20222	7.66494	8.96622	9.21524	9.05104	9.23466	5.76849
Chr10_core_Tb427v10:800001-805000	10_core_Tb427v10	800001	805000	9.40836	8.44207	7.8692	12.101	12.3458	12.7388	13.6765	15.1677	13.6048	15.2854	5.76849
Chr10_core_Tb427v10:801001-806000	10_core_Tb427v10	801001	806000	13.8449	12.0642	11.2728	18.268	18.5855	18.3864	17.7904	21.4577	21.3006	21.3212	5.76849
Chr10_core_Tb427v10:802001-807000	10_core_Tb427v10	802001	807000	13.9835	12.5179	12.1406	18.0105	18.9074	19.044	18.0556	21.8951	21.0849	22.1297	4.32637
Chr10_core_Tb427v10:803001-808000	10_core_Tb427v10	803001	808000	15.1821	14.0584	13.9498	18.9901	19.671	20.1993	19.2863	22.9504	22.282	23.7633	5.04743
Chr10_core_Tb427v10:804001-809000	10_core_Tb427v10	804001	809000	14.3105	13.6329	13.6151	18.5249	18.6086	19.3289	18.7459	21.6827	21.2976	23.2495	4.32637
Chr10_core_Tb427v10:805001-810000	10_core_Tb427v10	805001	810000	11.061	10.3366	10.6394	14.6038	14.8093	15.3577	13.8686	15.978	16.7324	18.2057	3.60531
Chr10_core_Tb427v10:806001-811000	10_core_Tb427v10	806001	811000	5.66392	6.47742	6.55972	7.28826	7.79243	8.48132	8.24816	9.15902	7.98944	11.9522	4.32637
Chr10_core_Tb427v10:807001-812000	10_core_Tb427v10	807001	812000	6.75771	7.43371	8.01224	10.0351	8.28589	9.22977	10.5448	11.7532	10.0904	14.0092	2.88424
Chr10_core_Tb427v10:808001-813000	10_core_Tb427v10	808001	813000	4.96057	4.86491	5.92197	8.92433	7.22096	7.82302	8.92051	10.0863	8.74893	11.9011	4.32637
Chr10_core_Tb427v10:809001-814000	10_core_Tb427v10	809001	814000	10.274	10.9872	10.3341	16.7986	17.1925	16.3464	18.6805	17.5535	15.632	19.1502	5.76849
Chr10_core_Tb427v10:810001-815000	10_core_Tb427v10	810001	815000	14.2554	15.5353	14.021	23.2548	24.7218	23.8838	27.3404	25.3472	20.6799	25.8859	7.21061
Chr10_core_Tb427v10:811001-816000	10_core_Tb427v10	811001	816000	14.9552	16.2455	14.7145	25.6997	27.1878	25.5028	30.5487	26.9928	22.4116	26.3591	7.93167
Chr10_core_Tb427v10:812001-817000	10_core_Tb427v10	812001	817000	22.1482	21.5733	20.7096	37.0048	38.8118	35.6669	39.2701	32.7889	32.5936	33.5984	8.65273
Chr10_core_Tb427v10:813001-818000	10_core_Tb427v10	813001	818000	22.2042	21.8176	20.6558	36.8092	39.3583	36.1671	38.633	31.9672	32.7147	32.916	6.48955
Chr10_core_Tb427v10:814001-819000	10_core_Tb427v10	814001	819000	18.5841	17.5611	17.3402	31.3982	32.4467	30.2802	31.4571	26.1635	27.7118	27.4921	5.04743
Chr10_core_Tb427v10:815001-820000	10_core_Tb427v10	815001	820000	15.4593	14.3852	14.6988	26.9278	28.0141	25.4017	24.8325	21.1266	26.0821	21.6154	6.48955
Chr10_core_Tb427v10:816001-821000	10_core_Tb427v10	816001	821000	15.3829	13.4651	14.5184	24.4258	25.7664	23.7447	20.7998	19.1787	25.9167	21.213	4.32637
Chr10_core_Tb427v10:817001-822000	10_core_Tb427v10	817001	822000	13.6705	12.9357	12.6746	20.6822	22.5917	21.7533	20.4895	21.202	23.6297	23.3206	6.48955
Chr10_core_Tb427v10:818001-823000	10_core_Tb427v10	818001	823000	9.72037	10.0934	8.47192	13.3172	16.1125	15.3224	14.9463	18.2502	16.7988	18.9209	7.21061
Chr10_core_Tb427v10:819001-824000	10_core_Tb427v10	819001	824000	10.3419	10.9529	9.26905	13.7225	16.7532	16.2117	15.6042	19.1386	17.2904	19.8694	7.93167
Chr10_core_Tb427v10:820001-825000	10_core_Tb427v10	820001	825000	9.08207	9.21762	7.88811	11.5798	13.6022	13.6568	13.0016	15.9409	13.9096	17.6504	5.76849
Chr10_core_Tb427v10:821001-826000	10_core_Tb427v10	821001	826000	7.38654	8.4644	6.22399	8.99462	10.5722	10.403	10.4585	12.5064	9.84713	14.2164	6.48955
Chr10_core_Tb427v10:822001-827000	10_core_Tb427v10	822001	827000	7.44614	8.46383	7.30519	9.21515	11.3165	10.7447	10.2226	10.2643	9.61075	11.2124	5.04743
Chr10_core_Tb427v10:823001-828000	10_core_Tb427v10	823001	828000	6.66153	7.99314	6.64894	8.0171	9.68952	9.23021	7.28376	7.03069	8.05773	8.09025	5.04743
Chr10_core_Tb427v10:824001-829000	10_core_Tb427v10	824001	829000	7.57777	8.77242	7.71221	8.84474	10.9633	10.8115	8.98359	8.58403	9.00102	9.41379	5.76849
Chr10_core_Tb427v10:825001-830000	10_core_Tb427v10	825001	830000	147.177	141.925	125.729	226.284	216.492	229.977	248.771	275.064	234.792	260.892	5.76849
Chr10_core_Tb427v10:826001-831000	10_core_Tb427v10	826001	831000	149.008	142.864	127.005	228.451	219.116	233.356	253.164	280.699	237.723	264.973	7.93167
Chr10_core_Tb427v10:827001-832000	10_core_Tb427v10	827001	832000	148.565	142.373	126.456	228.343	218.724	233.819	254.253	281.811	237.926	266.528	7.21061
Chr10_core_Tb427v10:828001-833000	10_core_Tb427v10	828001	833000	148.09	141.741	125.622	228.056	218.572	233.803	254.529	282.565	238.485	267.747	6.48955
Chr10_core_Tb427v10:829001-834000	10_core_Tb427v10	829001	834000	146.68	140.101	124.025	226.507	216.703	231.867	252.825	280.994	236.819	266.166	5.04743
Chr10_core_Tb427v10:830001-835000	10_core_Tb427v10	830001	835000	20.6276	21.0239	17.4267	35.0369	32.1549	37.9278	42.4401	46.0434	37.1429	43.6231	5.76849
Chr10_core_Tb427v10:831001-836000	10_core_Tb427v10	831001	836000	7.05252	7.34808	6.50583	11.3472	13.5405	14.193	14.383	15.5581	13.0923	15.2066	5.04743
Chr10_core_Tb427v10:832001-837000	10_core_Tb427v10	832001	837000	7.94861	7.98065	6.93037	13.2406	15.2061	15.3667	15.3996	15.2307	14.5645	14.9501	6.48955
Chr10_core_Tb427v10:833001-838000	10_core_Tb427v10	833001	838000	7.85654	8.09971	7.05331	13.1946	15.6222	15.4844	14.9981	14.8586	14.5193	13.7901	6.48955
Chr10_core_Tb427v10:834001-839000	10_core_Tb427v10	834001	839000	9.48913	9.55168	8.15398	14.2906	16.9835	17.2082	16.1949	15.5663	15.9019	14.8271	6.48955
Chr10_core_Tb427v10:835001-840000	10_core_Tb427v10	835001	840000	9.86835	10.3491	9.07396	15.0182	18.0178	17.6554	16.8812	16.5822	16.2256	15.7294	7.93167
Chr10_core_Tb427v10:836001-841000	10_core_Tb427v10	836001	841000	8.55602	8.59649	7.8319	12.1886	14.7882	14.651	14.7833	13.6589	13.1508	13.4434	6.48955
Chr10_core_Tb427v10:837001-842000	10_core_Tb427v10	837001	842000	9.47015	9.38454	8.27801	12.797	15.558	14.1887	15.8578	15.127	14.1253	15.587	5.04743
Chr10_core_Tb427v10:838001-843000	10_core_Tb427v10	838001	843000	11.2172	10.9157	9.51846	13.027	16.9199	15.6266	16.7774	17.6057	14.8816	17.5675	4.32637
Chr10_core_Tb427v10:839001-844000	10_core_Tb427v10	839001	844000	10.8267	10.1979	9.18493	13.6792	17.7552	15.1493	16.398	17.8097	14.3053	18.1972	3.60531
Chr10_core_Tb427v10:840001-845000	10_core_Tb427v10	840001	845000	10.2465	8.98243	8.61643	12.1465	15.8013	14.5605	15.1853	16.7147	13.3476	17.4735	2.16318
Chr10_core_Tb427v10:841001-846000	10_core_Tb427v10	841001	846000	10.3354	9.24768	8.67079	12.2905	16.1232	14.8645	15.0633	17.3402	13.8411	17.8517	3.60531
Chr10_core_Tb427v10:842001-847000	10_core_Tb427v10	842001	847000	10.6925	9.84623	9.04028	12.982	17.4214	16.0535	15.6932	17.3743	14.5564	17.9747	5.76849
Chr10_core_Tb427v10:843001-848000	10_core_Tb427v10	843001	848000	12.4342	10.3906	10.8138	16.5876	20.5772	19.0383	18.1615	18.561	17.7873	19.2321	7.21061
Chr10_core_Tb427v10:844001-849000	10_core_Tb427v10	844001	849000	11.4609	9.60728	10.0686	16.0616	18.8741	18.7357	17.2694	16.2743	17.7092	17.4281	9.37379
Chr10_core_Tb427v10:845001-850000	10_core_Tb427v10	845001	850000	10.4005	8.88221	9.62739	15.7964	17.9446	17.6218	15.4723	14.6753	17.6573	15.5911	9.37379
Chr10_core_Tb427v10:846001-851000	10_core_Tb427v10	846001	851000	10.2503	8.29935	9.12936	15.8669	17.0288	17.1042	15.1818	13.9117	17.0504	14.7686	7.21061
Chr10_core_Tb427v10:847001-852000	10_core_Tb427v10	847001	852000	13.2357	9.96395	11.7015	18.9817	19.3663	19.3641	17.9835	16.4092	20.5292	17.9735	6.48955
Chr10_core_Tb427v10:848001-853000	10_core_Tb427v10	848001	853000	10.3109	7.53945	8.98902	15.2833	15.3177	15.2198	13.9245	13.1015	16.6433	14.9794	5.76849
Chr10_core_Tb427v10:849001-854000	10_core_Tb427v10	849001	854000	8.64732	5.50223	7.6408	11.2352	11.0869	11.0404	10.4066	10.2729	12.3113	12.1406	7.21061
Chr10_core_Tb427v10:850001-855000	10_core_Tb427v10	850001	855000	8.23851	5.00522	6.94826	10.1806	9.58027	9.43648	9.37369	9.49129	10.9268	11.4969	6.48955
Chr10_core_Tb427v10:851001-856000	10_core_Tb427v10	851001	856000	27.7192	27.5084	26.3094	41.4449	44.9929	44.7071	45.1731	45.1704	46.5419	48.7113	7.93167
Chr10_core_Tb427v10:852001-857000	10_core_Tb427v10	852001	857000	24.3753	25.5073	23.4743	37.5505	42.1358	42.1085	41.8836	42.1792	42.8914	44.8258	7.93167
Chr10_core_Tb427v10:853001-858000	10_core_Tb427v10	853001	858000	22.4569	24.3868	22.1434	35.3216	39.7521	39.4434	39.7415	39.8994	40.3218	42.1471	7.21061
Chr10_core_Tb427v10:854001-859000	10_core_Tb427v10	854001	859000	21.0957	23.8948	21.1518	33.3245	38.2237	38.237	38.6098	38.9583	38.5218	40.0793	3.60531
Chr10_core_Tb427v10:855001-860000	10_core_Tb427v10	855001	860000	22.0025	24.6345	21.5072	34.5139	39.8532	39.6578	39.7007	40.4448	39.4906	41.0125	3.60531
Chr10_core_Tb427v10:856001-861000	10_core_Tb427v10	856001	861000	9.39904	11.5874	10.3285	14.1001	18.4173	18.5862	17.8967	18.5638	17.9425	18.8133	2.16318
Chr10_core_Tb427v10:857001-862000	10_core_Tb427v10	857001	862000	6.38512	4.84761	6.25873	9.83945	9.86044	10.8187	8.58368	9.36193	10.2928	9.23029	1.44212
Chr10_core_Tb427v10:858001-863000	10_core_Tb427v10	858001	863000	12.9843	7.5695	11.211	18.1733	17.9291	18.1851	14.1712	13.6508	17.6455	14.913	1.44212
Chr10_core_Tb427v10:859001-864000	10_core_Tb427v10	859001	864000	15.7757	9.01243	13.2149	22.2762	22.105	21.5795	16.8243	15.5128	20.7456	17.0249	4.32637
Chr10_core_Tb427v10:860001-865000	10_core_Tb427v10	860001	865000	15.9449	9.17164	13.7645	23.2509	22.7381	22.0594	16.8351	15.4921	21.3814	17.1844	5.04743
Chr10_core_Tb427v10:861001-866000	10_core_Tb427v10	861001	866000	15.6593	8.62412	12.8602	23.5862	22.4355	21.4217	16.0525	14.3647	21.528	15.85	5.04743
Chr10_core_Tb427v10:862001-867000	10_core_Tb427v10	862001	867000	13.5565	7.40233	11.212	20.824	20.0238	18.4395	14.3816	12.6272	18.9756	14.0026	5.04743
Chr10_core_Tb427v10:863001-868000	10_core_Tb427v10	863001	868000	7.05293	4.08667	5.85321	11.0819	11.7823	10.6126	8.09669	7.37302	10.707	7.5713	6.48955
Chr10_core_Tb427v10:864001-869000	10_core_Tb427v10	864001	869000	4.58146	2.91191	4.04166	8.44731	8.78671	7.88128	5.64041	5.33596	8.64451	5.78718	5.04743
Chr10_core_Tb427v10:865001-870000	10_core_Tb427v10	865001	870000	4.54337	3.01557	3.96913	7.77961	7.41117	6.83248	5.20816	4.52705	7.50974	5.24619	4.32637
Chr10_core_Tb427v10:866001-871000	10_core_Tb427v10	866001	871000	5.99096	4.76389	6.27306	9.65284	9.94015	8.57649	8.03141	7.8282	9.25427	7.48539	6.48955
Chr10_core_Tb427v10:867001-872000	10_core_Tb427v10	867001	872000	6.88197	6.23261	7.01813	10.4131	11.831	10.0477	9.77633	10.0741	11.2584	9.68384	6.48955
Chr10_core_Tb427v10:868001-873000	10_core_Tb427v10	868001	873000	7.25345	6.77694	7.24767	11.0721	13.1635	11.6133	10.6126	11.9125	12.3486	10.9192	5.04743
Chr10_core_Tb427v10:869001-874000	10_core_Tb427v10	869001	874000	8.34773	7.9153	8.42046	12.9094	15.0287	13.4264	12.8349	14.1705	13.679	12.9943	4.32637
Chr10_core_Tb427v10:870001-875000	10_core_Tb427v10	870001	875000	9.45348	10.221	10.0344	15.5219	18.0811	15.9666	16.9769	18.1008	16.7886	16.392	3.60531
Chr10_core_Tb427v10:871001-876000	10_core_Tb427v10	871001	876000	10.0893	10.2997	10.1225	17.1643	20.2347	16.872	17.77	19.5722	17.4041	17.7406	2.88424
Chr10_core_Tb427v10:872001-877000	10_core_Tb427v10	872001	877000	10.6082	11.265	10.2455	17.744	20.9603	18.0964	18.7021	20.009	17.959	18.273	3.60531
Chr10_core_Tb427v10:873001-878000	10_core_Tb427v10	873001	878000	10.7409	10.6449	10.4062	17.6644	20.2928	17.4165	18.6168	19.4707	16.8536	17.9259	4.32637
Chr10_core_Tb427v10:874001-879000	10_core_Tb427v10	874001	879000	12.4274	13.6613	11.3268	20.472	22.9765	20.6688	21.0033	22.0707	19.4155	22.0156	4.32637
Chr10_core_Tb427v10:875001-880000	10_core_Tb427v10	875001	880000	15.6633	17.47	13.8058	23.6007	29.0753	26.9341	24.2659	27.4048	23.3171	27.026	5.76849
Chr10_core_Tb427v10:876001-881000	10_core_Tb427v10	876001	881000	18.3738	20.7867	15.8625	25.1253	31.6923	30.554	26.7274	31.3044	26.2585	31.0104	5.04743
Chr10_core_Tb427v10:877001-882000	10_core_Tb427v10	877001	882000	18.4276	21.3143	16.5162	25.732	33.1427	31.1653	27.0751	31.4954	27.1362	31.7969	3.60531
Chr10_core_Tb427v10:878001-883000	10_core_Tb427v10	878001	883000	21.7587	24.0362	19.5297	31.3078	38.2109	37.1901	31.1599	35.8686	32.1384	36.5833	4.32637
Chr10_core_Tb427v10:879001-884000	10_core_Tb427v10	879001	884000	22.2204	23.3037	19.7439	30.4984	37.3264	36.9295	31.0701	35.5243	31.5749	35.1719	4.32637
Chr10_core_Tb427v10:880001-885000	10_core_Tb427v10	880001	885000	18.2715	18.0975	16.9092	27.6962	32.9376	31.9036	27.0632	30.9007	27.4991	30.6383	3.60531
Chr10_core_Tb427v10:881001-886000	10_core_Tb427v10	881001	886000	15.5972	14.8652	14.2323	24.497	27.7142	27.3733	23.8056	26.0897	24.0926	26.6927	3.60531
Chr10_core_Tb427v10:882001-887000	10_core_Tb427v10	882001	887000	13.6243	12.1112	12.5487	21.5079	23.7372	23.9616	20.5393	22.3949	20.7013	23.3295	3.60531
Chr10_core_Tb427v10:883001-888000	10_core_Tb427v10	883001	888000	9.94272	8.95714	8.43792	14.4032	17.034	17.953	15.904	16.9096	14.7708	17.838	2.16318
Chr10_core_Tb427v10:884001-889000	10_core_Tb427v10	884001	889000	8.02591	8.05853	7.10755	12.6504	15.4974	15.3947	13.2275	15.1222	13.4302	15.4177	1.44212
Chr10_core_Tb427v10:885001-890000	10_core_Tb427v10	885001	890000	6.76289	7.06984	5.9716	10.9939	13.0408	12.4792	11.7302	13.4648	11.3578	14.1878	2.16318
Chr10_core_Tb427v10:886001-891000	10_core_Tb427v10	886001	891000	6.88547	6.87689	5.83068	10.4257	12.6958	12.8709	11.4831	12.4442	10.7217	13.947	2.88424
Chr10_core_Tb427v10:887001-892000	10_core_Tb427v10	887001	892000	7.33254	7.76565	6.36231	11.4193	13.9161	13.7091	12.6127	14.2411	12.0581	15.4767	4.32637
Chr10_core_Tb427v10:888001-893000	10_core_Tb427v10	888001	893000	12.6742	10.6643	10.0516	18.8327	21.6891	21.0489	19.0271	20.5814	18.8905	21.1359	4.32637
Chr10_core_Tb427v10:889001-894000	10_core_Tb427v10	889001	894000	16.2911	13.1265	12.6413	22.7009	27.3223	24.7071	23.0859	23.7697	22.8979	25.0348	9.37379
Chr10_core_Tb427v10:890001-895000	10_core_Tb427v10	890001	895000	15.2096	12.281	11.6146	20.5259	25.0315	22.8406	21.1883	22.2987	21.5602	22.8462	8.65273
Chr10_core_Tb427v10:891001-896000	10_core_Tb427v10	891001	896000	15.6611	12.5569	11.898	20.4866	25.719	23.6516	22.2548	23.3096	23.0473	23.986	10.0949
Chr10_core_Tb427v10:892001-897000	10_core_Tb427v10	892001	897000	16.1678	12.4222	12.7309	20.5338	26.4962	23.7382	21.663	23.3629	23.3547	24.1016	8.65273
Chr10_core_Tb427v10:893001-898000	10_core_Tb427v10	893001	898000	12.2009	11.1534	10.6389	18.0166	23.4337	20.7333	19.7051	21.5401	20.225	21.4058	8.65273
Chr10_core_Tb427v10:894001-899000	10_core_Tb427v10	894001	899000	6.8807	7.11025	6.06341	9.26432	13.5167	13.0247	12.1039	14.1711	11.8781	13.199	6.48955
Chr10_core_Tb427v10:895001-900000	10_core_Tb427v10	895001	900000	6.82698	7.39491	6.38322	9.16045	13.8822	12.7049	11.6928	13.6787	11.7446	13.4808	5.76849
Chr10_core_Tb427v10:896001-901000	10_core_Tb427v10	896001	901000	6.28508	6.15183	5.79946	9.24862	13.3183	11.8928	11.0547	12.7408	11.1049	12.8044	4.32637
Chr10_core_Tb427v10:897001-902000	10_core_Tb427v10	897001	902000	5.791	5.9275	5.23248	9.67944	12.6296	11.1075	10.9369	13.1093	10.8958	12.3742	6.48955
Chr10_core_Tb427v10:898001-903000	10_core_Tb427v10	898001	903000	6.77915	6.07793	6.22545	12.0026	14.1854	12.1731	11.9419	14.3935	12.0628	13.2614	7.93167
Chr10_core_Tb427v10:899001-904000	10_core_Tb427v10	899001	904000	7.8818	6.4075	6.64943	13.0378	13.4581	11.8893	12.6702	13.5319	12.7847	14.0895	7.21061
Chr10_core_Tb427v10:900001-905000	10_core_Tb427v10	900001	905000	10.1834	7.5759	8.20844	14.7939	15.7682	15.0902	15.2344	15.2296	14.5731	16.5028	7.93167
Chr10_core_Tb427v10:901001-906000	10_core_Tb427v10	901001	906000	13.7987	11.156	11.7005	18.3033	21.5138	22.045	20.8101	20.0788	19.4269	21.3246	8.65273
Chr10_core_Tb427v10:902001-907000	10_core_Tb427v10	902001	907000	13.7633	11.8611	12.2709	18.5227	22.0945	22.8453	22.1288	20.3377	19.7956	21.6583	7.21061
Chr10_core_Tb427v10:903001-908000	10_core_Tb427v10	903001	908000	12.926	11.1531	10.7457	15.9312	20.4476	22.0614	21.0129	18.4869	18.4267	19.9367	7.93167
Chr10_core_Tb427v10:904001-909000	10_core_Tb427v10	904001	909000	12.6417	11.0896	10.8351	14.9827	19.8012	21.9936	20.4719	18.3149	17.8584	19.2386	8.65273
Chr10_core_Tb427v10:905001-910000	10_core_Tb427v10	905001	910000	14.3319	12.718	13.6224	18.0733	23.1177	25.2092	23.963	24.309	20.6685	23.7894	6.48955
Chr10_core_Tb427v10:906001-911000	10_core_Tb427v10	906001	911000	20.1585	19.3349	18.856	27.2787	32.5826	33.9565	34.5176	41.0315	29.6153	38.0723	5.04743
Chr10_core_Tb427v10:907001-912000	10_core_Tb427v10	907001	912000	20.9426	19.0093	18.8547	27.3745	32.1615	32.911	34.7125	40.1917	28.4324	37.3936	5.04743
Chr10_core_Tb427v10:908001-913000	10_core_Tb427v10	908001	913000	22.6334	21.0596	21.002	30.0554	35.1722	37.5535	39.0807	43.7377	31.6204	41.216	4.32637
Chr10_core_Tb427v10:909001-914000	10_core_Tb427v10	909001	914000	22.0588	20.8334	20.4865	30.1424	34.6537	36.5802	38.48	42.9279	31.3964	40.4891	2.88424
Chr10_core_Tb427v10:910001-915000	10_core_Tb427v10	910001	915000	21.3787	20.0228	19.582	29.2618	32.7285	35.1583	35.8869	40.0693	30.456	38.0793	5.04743
Chr10_core_Tb427v10:911001-916000	10_core_Tb427v10	911001	916000	7.82363	7.49271	7.67812	14.2284	15.4058	16.7918	16.0076	15.015	14.8338	15.0461	5.04743
Chr10_core_Tb427v10:912001-917000	10_core_Tb427v10	912001	917000	6.0288	6.63215	5.51566	11.3393	11.3178	12.7672	12.1978	11.5024	11.9513	11.7526	5.76849
Chr10_core_Tb427v10:913001-918000	10_core_Tb427v10	913001	918000	7.45332	9.02076	7.49735	13.1325	14.4906	15.4799	14.6142	17.5229	14.1167	16.2362	5.76849
Chr10_core_Tb427v10:914001-919000	10_core_Tb427v10	914001	919000	8.36109	9.92601	7.6905	13.1546	15.0327	15.0704	14.4769	18.6745	13.8883	16.3297	6.48955
Chr10_core_Tb427v10:915001-920000	10_core_Tb427v10	915001	920000	14.0156	19.3568	12.8496	19.5589	26.0128	26.8238	24.4401	29.3128	22.0855	27.9311	5.76849
Chr10_core_Tb427v10:916001-921000	10_core_Tb427v10	916001	921000	16.7069	23.5195	16.0602	24.8733	31.8033	32.0871	30.3931	35.4829	26.4383	33.8331	5.04743
Chr10_core_Tb427v10:917001-922000	10_core_Tb427v10	917001	922000	25.3826	33.952	28.0624	36.7652	43.4696	43.4883	44.8338	50.5586	38.0395	47.1119	3.60531
Chr10_core_Tb427v10:918001-923000	10_core_Tb427v10	918001	923000	37.7964	45.7064	42.8538	51.154	57.3795	56.2219	62.7189	63.9582	52.2864	59.4914	3.60531
Chr10_core_Tb427v10:919001-924000	10_core_Tb427v10	919001	924000	50.7583	61.5864	57.7694	64.62	70.523	69.1477	80.0183	75.7686	67.1715	73.8893	2.88424
Chr10_core_Tb427v10:920001-925000	10_core_Tb427v10	920001	925000	56.6144	65.4436	65.1815	70.0325	74.2151	70.5165	84.2544	78.4193	73.8575	76.4901	5.76849
Chr10_core_Tb427v10:921001-926000	10_core_Tb427v10	921001	926000	65.4676	70.1113	72.824	76.8252	79.9095	73.8899	87.8301	76.864	81.2047	76.898	6.48955
Chr10_core_Tb427v10:922001-927000	10_core_Tb427v10	922001	927000	86.3566	91.0401	92.8465	93.3066	95.4875	85.4257	98.3355	81.9378	98.7476	87.8148	7.21061
Chr10_core_Tb427v10:923001-928000	10_core_Tb427v10	923001	928000	74.6208	79.8328	78.713	77.5477	79.4916	69.781	76.7724	63.518	81.2882	71.785	7.93167
Chr10_core_Tb427v10:924001-929000	10_core_Tb427v10	924001	929000	61.1641	64.5519	65.1136	58.6595	59.8893	49.9966	52.9878	43.9665	60.6942	52.4013	10.0949
Chr10_core_Tb427v10:925001-930000	10_core_Tb427v10	925001	930000	55.3041	57.5354	59.403	51.964	51.6016	42.2119	44.8733	36.7108	51.7391	45.4052	7.93167
Chr10_core_Tb427v10:926001-931000	10_core_Tb427v10	926001	931000	45.0587	49.9883	49.8491	39.2687	39.131	31.5083	34.2955	30.9657	38.1828	38.5637	8.65273
Chr10_core_Tb427v10:927001-932000	10_core_Tb427v10	927001	932000	20.7439	24.8388	26.1012	18.1332	17.4413	14.0795	18.0877	19.2849	14.9507	23.6619	13.7002
Chr10_core_Tb427v10:928001-933000	10_core_Tb427v10	928001	933000	49.8984	57.6184	55.7295	45.4055	41.2885	41.8654	50.1556	51.5973	41.4853	56.7727	12.9791
Chr10_core_Tb427v10:929001-934000	10_core_Tb427v10	929001	934000	114.785	116.691	128.469	133.884	113.765	107.185	131.601	112.356	104.126	110.811	14.4212
Chr10_core_Tb427v10:930001-935000	10_core_Tb427v10	930001	935000	210.292	211.911	233.688	255.24	215.804	199.866	249.709	201.399	199.329	195.144	15.8633
Chr10_core_Tb427v10:931001-936000	10_core_Tb427v10	931001	936000	344.09	319.171	361.221	371.924	306.197	289.821	357.651	285.129	285.621	272.911	15.1423
Chr10_core_Tb427v10:932001-937000	10_core_Tb427v10	932001	937000	389.431	367.556	410.416	413.752	348.691	329.316	401.873	327.202	327.579	313.703	10.8159
Chr10_core_Tb427v10:933001-938000	10_core_Tb427v10	933001	938000	417.557	392.277	439.612	426.841	365.612	346.594	415.762	338.997	345.704	323.482	11.537
Chr10_core_Tb427v10:934001-939000	10_core_Tb427v10	934001	939000	410.769	394.983	435.458	415.677	365.347	352.904	407.857	339.074	348.766	326.414	7.21061
Chr10_core_Tb427v10:935001-940000	10_core_Tb427v10	935001	940000	359.204	348.218	374.408	322.109	299.133	297.19	323.608	283.687	290.601	277.305	5.04743
Chr10_core_Tb427v10:936001-941000	10_core_Tb427v10	936001	941000	305.24	313.912	328.878	262.669	262.063	263.672	272.253	252.574	261.576	248.344	4.32637
Chr10_core_Tb427v10:937001-942000	10_core_Tb427v10	937001	942000	259.097	282.151	284.793	214.254	232.622	236.439	233.851	223.224	230.088	219.913	2.16318
Chr10_core_Tb427v10:938001-943000	10_core_Tb427v10	938001	943000	236.359	266.059	261.475	202.575	226.648	227.831	224.585	218.113	215.793	210.593	2.16318
Chr10_core_Tb427v10:939001-944000	10_core_Tb427v10	939001	944000	210.388	239.878	232.339	182.97	210.631	206.262	205.94	204.206	195.853	191.481	2.88424
Chr10_core_Tb427v10:940001-945000	10_core_Tb427v10	940001	945000	179.265	202.729	199.058	159.194	181.785	176.612	176.975	177.43	165.867	163.368	2.16318
Chr10_core_Tb427v10:941001-946000	10_core_Tb427v10	941001	946000	138.485	164.383	155.634	127.003	154.701	148.138	148.715	152.329	135.42	139.393	2.88424
Chr10_core_Tb427v10:942001-947000	10_core_Tb427v10	942001	947000	118.291	147.775	134.819	123.924	151.292	142.597	143.99	149.858	128.65	137.995	3.60531
Chr10_core_Tb427v10:943001-948000	10_core_Tb427v10	943001	948000	124.14	153.484	143.771	136.705	155.858	145.077	144.991	157.205	134.773	148.874	2.88424
Chr10_core_Tb427v10:944001-949000	10_core_Tb427v10	944001	949000	241.422	302.289	278.131	250.284	275.956	270.872	269.397	291.993	274.95	296.047	2.88424
Chr10_core_Tb427v10:945001-950000	10_core_Tb427v10	945001	950000	238.423	300.582	276.237	243.922	265.202	263.744	263.807	284.713	268.274	291.629	4.32637
Chr10_core_Tb427v10:946001-951000	10_core_Tb427v10	946001	951000	229.016	293.065	269.414	237.683	255.154	255.453	257.17	276.098	260.723	285.18	5.76849
Chr10_core_Tb427v10:947001-952000	10_core_Tb427v10	947001	952000	220.314	279.007	257.624	231.098	245.602	245.544	249.871	266.545	254.395	275.907	6.48955
Chr10_core_Tb427v10:948001-953000	10_core_Tb427v10	948001	953000	207.239	259.063	240.22	207.768	224.047	226.247	233.255	242.264	238.546	252.003	6.48955
Chr10_core_Tb427v10:949001-954000	10_core_Tb427v10	949001	954000	72.858	85.7454	87.7764	75.2866	81.7464	78.3483	89.2447	84.7546	78.1516	85.2496	7.21061
Chr10_core_Tb427v10:950001-955000	10_core_Tb427v10	950001	955000	76.3087	86.9957	91.0035	81.2923	87.1695	81.6233	94.5998	90.4953	81.0503	88.6709	7.93167
Chr10_core_Tb427v10:951001-956000	10_core_Tb427v10	951001	956000	79.5139	89.8983	92.8529	86.5697	91.9443	86.8082	97.4486	94.1379	86.1707	89.8416	7.21061
Chr10_core_Tb427v10:952001-957000	10_core_Tb427v10	952001	957000	94.4776	102.625	106.436	98.3782	105.86	95.5946	106.771	104.226	95.8917	98.5623	5.76849
Chr10_core_Tb427v10:953001-958000	10_core_Tb427v10	953001	958000	106.714	113.735	121.372	108.171	118.27	105.391	113.624	110.641	104.517	104.075	6.48955
Chr10_core_Tb427v10:954001-959000	10_core_Tb427v10	954001	959000	132.198	145.236	148.776	139.421	148.678	131.015	139.409	138.559	135.159	131.393	6.48955
Chr10_core_Tb427v10:955001-960000	10_core_Tb427v10	955001	960000	252.363	250.181	268.392	229.041	235.935	212.134	222.45	225.106	226.134	215.774	6.48955
Chr10_core_Tb427v10:956001-961000	10_core_Tb427v10	956001	961000	274.24	278.33	293.531	244.043	258.321	235.25	252.614	264.214	245.003	250.598	6.48955
Chr10_core_Tb427v10:957001-962000	10_core_Tb427v10	957001	962000	282.857	289.612	301.982	243.682	259.342	240.09	262.596	276.91	248.361	261.36	9.37379
Chr10_core_Tb427v10:958001-963000	10_core_Tb427v10	958001	963000	284.037	295.971	301.584	251.082	265.846	248.716	276.326	294.31	253.361	274.863	7.93167
Chr10_core_Tb427v10:959001-964000	10_core_Tb427v10	959001	964000	274.821	278.818	287.156	239.937	248.783	240.221	265.548	283.192	239.442	264.166	6.48955
Chr10_core_Tb427v10:960001-965000	10_core_Tb427v10	960001	965000	146.192	161.248	157.837	140.546	152.249	150.202	172.009	183.149	137.45	167.681	6.48955
Chr10_core_Tb427v10:961001-966000	10_core_Tb427v10	961001	966000	143.127	148.426	153.713	135.506	142.109	141.689	153.811	161.394	128.427	149.338	5.76849
Chr10_core_Tb427v10:962001-967000	10_core_Tb427v10	962001	967000	144.997	144.566	155.521	139.159	143.102	141.575	150.134	153.58	130.787	144.434	5.76849
Chr10_core_Tb427v10:963001-968000	10_core_Tb427v10	963001	968000	141.507	139.467	155.002	136.395	144.361	140.376	146.359	142.405	130.75	137.033	7.21061
Chr10_core_Tb427v10:964001-969000	10_core_Tb427v10	964001	969000	165.365	162.483	173.217	140.977	161.49	152.643	160.314	149.823	140.364	144.851	7.93167
Chr10_core_Tb427v10:965001-970000	10_core_Tb427v10	965001	970000	163.046	165.949	168.769	131.976	160.401	151.708	158.796	145.743	137.61	141.148	5.76849
Chr10_core_Tb427v10:966001-971000	10_core_Tb427v10	966001	971000	154.134	159.812	156.943	123.983	155.868	145.715	155.158	137.527	131.084	133.039	6.48955
Chr10_core_Tb427v10:967001-972000	10_core_Tb427v10	967001	972000	132.833	137.78	132.322	108.434	139.08	131.346	137.217	119.517	114.107	114.357	4.32637
Chr10_core_Tb427v10:968001-973000	10_core_Tb427v10	968001	973000	121.704	124.008	118.856	96.6475	124.335	117.819	119.496	104.8	98.6316	100.514	4.32637
Chr10_core_Tb427v10:969001-974000	10_core_Tb427v10	969001	974000	81.6706	87.7134	82.0757	69.6261	86.1108	86.3182	82.9158	74.4104	67.5736	74.5592	3.60531
Chr10_core_Tb427v10:970001-975000	10_core_Tb427v10	970001	975000	53.0488	58.9299	57.4929	49.9951	58.9607	60.2402	54.8393	52.2236	46.1466	54.1579	5.04743
Chr10_core_Tb427v10:971001-976000	10_core_Tb427v10	971001	976000	42.158	47.7772	46.5792	41.4451	43.2599	47.6296	40.6813	42.4142	35.6079	47.0537	5.04743
Chr10_core_Tb427v10:972001-977000	10_core_Tb427v10	972001	977000	43.0696	51.6212	48.4332	39.6533	41.4095	44.2062	41.2444	44.2086	35.588	50.7381	6.48955
Chr10_core_Tb427v10:973001-978000	10_core_Tb427v10	973001	978000	43.9542	52.4419	49.233	38.9168	39.3633	41.5222	43.6734	45.3597	37.6383	53.6596	6.48955
Chr10_core_Tb427v10:974001-979000	10_core_Tb427v10	974001	979000	47.7967	56.2293	54.1332	42.2909	41.2109	44.4045	48.3123	49.506	42.8381	58.2046	7.21061
Chr10_core_Tb427v10:975001-980000	10_core_Tb427v10	975001	980000	52.6833	60.998	58.4258	46.5616	44.8504	46.9855	52.6581	54.9371	48.2475	63.926	7.93167
Chr10_core_Tb427v10:976001-981000	10_core_Tb427v10	976001	981000	97.3363	111.801	107.057	89.474	93.5486	87.3655	101.523	102.968	90.3005	102.222	7.21061
Chr10_core_Tb427v10:977001-982000	10_core_Tb427v10	977001	982000	143.694	154.844	156.92	123.771	130.707	119.753	135.851	138.834	122.585	131.875	5.76849
Chr10_core_Tb427v10:978001-983000	10_core_Tb427v10	978001	983000	189.948	197.917	205.977	157.725	170.037	152.82	168.391	173.079	155.128	159.516	5.76849
Chr10_core_Tb427v10:979001-984000	10_core_Tb427v10	979001	984000	229.882	236.922	249.475	194.543	211.783	188.95	208.189	213.537	191.845	194.272	7.21061
Chr10_core_Tb427v10:980001-985000	10_core_Tb427v10	980001	985000	278.514	281.984	304.255	230.707	250.822	223.036	248.357	257.105	230.757	231.71	6.48955
Chr10_core_Tb427v10:981001-986000	10_core_Tb427v10	981001	986000	297.016	289.889	323.239	240.315	259.513	232.182	261.068	270.044	242.757	245.917	6.48955
Chr10_core_Tb427v10:982001-987000	10_core_Tb427v10	982001	987000	277.398	273.465	303.756	239.682	257.046	233.65	255.544	262.742	240.34	241.268	7.21061
Chr10_core_Tb427v10:983001-988000	10_core_Tb427v10	983001	988000	269.729	263.19	290.776	251.392	259.399	240.774	257.262	262.532	242.859	243.735	6.48955
Chr10_core_Tb427v10:984001-989000	10_core_Tb427v10	984001	989000	265.281	248.946	281.859	255.936	253.055	243.797	253.675	258.196	240.671	245.357	7.21061
Chr10_core_Tb427v10:985001-990000	10_core_Tb427v10	985001	990000	248.13	225.128	259.134	250.321	238.399	235.455	233.087	239.457	225.267	229.747	7.21061
Chr10_core_Tb427v10:986001-991000	10_core_Tb427v10	986001	991000	203.781	180.846	208.804	223.855	204.525	211.742	194.013	198.53	193.505	194.515	5.76849
Chr10_core_Tb427v10:987001-992000	10_core_Tb427v10	987001	992000	210.482	177.226	212.143	221.229	199.591	213.078	192.589	198.028	195.175	194.111	6.48955
Chr10_core_Tb427v10:988001-993000	10_core_Tb427v10	988001	993000	213.874	180.401	215.187	223.591	203.027	219.402	197.846	207.089	204.341	207.328	7.93167
Chr10_core_Tb427v10:989001-994000	10_core_Tb427v10	989001	994000	654.915	681.053	689.609	728.575	698.702	707.343	784.297	825.754	714.286	781.045	6.48955
Chr10_core_Tb427v10:990001-995000	10_core_Tb427v10	990001	995000	843.817	882.073	873.362	863.971	848.55	838.714	951.956	1014.86	862.267	957.417	5.76849
Chr10_core_Tb427v10:991001-996000	10_core_Tb427v10	991001	996000	847.539	890.218	879.013	866.186	853.825	840.014	964.651	1028.44	864.195	973.786	10.8159
Chr10_core_Tb427v10:992001-997000	10_core_Tb427v10	992001	997000	852.483	899.921	893.716	877.094	863.807	845.31	982.561	1045.32	869.78	991.054	9.37379
Chr10_core_Tb427v10:993001-998000	10_core_Tb427v10	993001	998000	857.8	928.828	916.835	874.062	866.059	844.35	998.187	1059.52	872.812	1000.09	9.37379
Chr10_core_Tb427v10:994001-999000	10_core_Tb427v10	994001	999000	694.557	723.056	726.83	648.656	639.542	626.993	713.226	763.748	617.343	722.512	10.0949
Chr10_core_Tb427v10:995001-1000000	10_core_Tb427v10	995001	1000000	235.883	245.401	262.622	206.544	208.29	204.434	235.293	239.03	198.901	236.474	10.0949
Chr10_core_Tb427v10:996001-1001000	10_core_Tb427v10	996001	1001000	227.292	232.714	250.655	201.282	198.24	196.699	210.442	211.19	187.165	211.174	5.04743
Chr10_core_Tb427v10:997001-1002000	10_core_Tb427v10	997001	1002000	202.641	205.973	218.062	173.41	172.344	168.889	168.481	167.554	159.033	170.375	5.04743
Chr10_core_Tb427v10:998001-1003000	10_core_Tb427v10	998001	1003000	170.448	157.392	171.401	145.02	137.638	135.805	124.856	120.365	124.285	129.918	3.60531
Chr10_core_Tb427v10:999001-1004000	10_core_Tb427v10	999001	1004000	107.695	88.9391	109.349	107.33	93.3717	93.5554	71.6458	66.2609	82.155	78.9098	2.16318
Chr10_core_Tb427v10:1000001-1005000	10_core_Tb427v10	1000001	1005000	97.6671	79.3035	98.8238	95.8102	82.4863	81.9224	66.2049	60.5723	73.7662	73.2857	3.60531
Chr10_core_Tb427v10:1001001-1006000	10_core_Tb427v10	1001001	1006000	89.1293	76.7246	92.1748	82.3208	75.5437	73.8265	64.2071	61.2937	68.309	71.6179	7.93167
Chr10_core_Tb427v10:1002001-1007000	10_core_Tb427v10	1002001	1007000	96.0554	91.9674	102.581	86.4319	83.0823	83.996	78.4339	75.6649	78.7695	84.611	8.65273
Chr10_core_Tb427v10:1003001-1008000	10_core_Tb427v10	1003001	1008000	124.932	122.887	133.714	107.557	105.446	106.902	102.078	103.447	101.942	106.94	7.93167
Chr10_core_Tb427v10:1004001-1009000	10_core_Tb427v10	1004001	1009000	146.205	146.539	153.84	126.059	129.23	129.458	126.081	129.791	125.358	129.873	7.93167
Chr10_core_Tb427v10:1005001-1010000	10_core_Tb427v10	1005001	1010000	156.2	163.351	167.773	138.878	145.293	143.756	145.498	147.385	138.994	145.307	5.76849
Chr10_core_Tb427v10:1006001-1011000	10_core_Tb427v10	1006001	1011000	158.449	168.436	171.618	147.417	157.686	155.158	156.053	158.367	146.92	153.703	2.88424
Chr10_core_Tb427v10:1007001-1012000	10_core_Tb427v10	1007001	1012000	160.161	169.303	172.261	151.695	162.76	158.076	160.077	161.888	148.301	156.141	1.44212
Chr10_core_Tb427v10:1008001-1013000	10_core_Tb427v10	1008001	1013000	128.03	141.989	137.893	130.112	144.855	138.948	144.3	142.643	131.657	140.287	3.60531
Chr10_core_Tb427v10:1009001-1014000	10_core_Tb427v10	1009001	1014000	135.898	151.987	150.733	136.762	150.113	145.646	159.081	153.047	143.004	153.877	5.76849
Chr10_core_Tb427v10:1010001-1015000	10_core_Tb427v10	1010001	1015000	135.359	143.642	147.522	134.352	143.529	140.672	154.141	152.905	142.789	153.165	7.93167
Chr10_core_Tb427v10:1011001-1016000	10_core_Tb427v10	1011001	1016000	136.308	139.426	143.22	122.883	131.288	128.264	145.174	144.311	138.673	147.943	7.93167
Chr10_core_Tb427v10:1012001-1017000	10_core_Tb427v10	1012001	1017000	131.322	134.297	138.642	114.056	120.516	120.272	137.572	137.686	133.296	142.719	8.65273
Chr10_core_Tb427v10:1013001-1018000	10_core_Tb427v10	1013001	1018000	112.994	113.726	118.071	95.5233	100.32	101.313	117.894	118.715	117.405	123.392	7.21061
Chr10_core_Tb427v10:1014001-1019000	10_core_Tb427v10	1014001	1019000	119.875	116.444	124.696	98.9936	110.072	109.113	112.808	112.541	121.376	110.784	5.04743
Chr10_core_Tb427v10:1015001-1020000	10_core_Tb427v10	1015001	1020000	145.369	149.945	151.257	120.681	135.041	131.506	127.035	117.197	140.74	113.806	3.60531
Chr10_core_Tb427v10:1016001-1021000	10_core_Tb427v10	1016001	1021000	165.91	173.673	173.754	140.148	157.615	152.961	141.98	127.943	159.207	123.579	2.16318
Chr10_core_Tb427v10:1017001-1022000	10_core_Tb427v10	1017001	1022000	161.257	168.473	167.457	142.179	157.761	152.32	138.373	122.144	154.749	116.223	4.32637
Chr10_core_Tb427v10:1018001-1023000	10_core_Tb427v10	1018001	1023000	165.532	171.877	171.681	147.472	162.11	156.401	141.17	124.347	157.808	117.936	10.8159
Chr10_core_Tb427v10:1019001-1024000	10_core_Tb427v10	1019001	1024000	148.012	153.456	150.784	129.034	135.811	134.476	120.242	106.447	132.646	105.799	11.537
Chr10_core_Tb427v10:1020001-1025000	10_core_Tb427v10	1020001	1025000	110.295	113.916	111.468	103.458	102.645	101.315	93.0773	82.935	100.132	86.9414	12.258
Chr10_core_Tb427v10:1021001-1026000	10_core_Tb427v10	1021001	1026000	675.064	782.195	740.975	697.901	668.689	676.948	755.826	793.126	682.171	783.542	15.8633
Chr10_core_Tb427v10:1022001-1027000	10_core_Tb427v10	1022001	1027000	895.264	1057.08	990.64	965.353	947.74	955.913	1085.63	1141.29	976.166	1096.36	15.1423
Chr10_core_Tb427v10:1023001-1028000	10_core_Tb427v10	1023001	1028000	904.069	1070.26	999.824	973.454	959.968	966.6	1101.71	1159.89	988.079	1110.4	9.37379
Chr10_core_Tb427v10:1024001-1029000	10_core_Tb427v10	1024001	1029000	914.572	1086.2	1013.55	986.962	978.332	983.51	1120.82	1185.36	1003.97	1130.11	8.65273
Chr10_core_Tb427v10:1025001-1030000	10_core_Tb427v10	1025001	1030000	933.751	1104.57	1039.88	1018.19	1010.49	1012.21	1149.82	1206.58	1038.27	1150.55	10.8159
Chr10_core_Tb427v10:1026001-1031000	10_core_Tb427v10	1026001	1031000	862.694	988.36	947.455	903.162	893.291	890.954	999.968	1035.7	905.562	989.296	7.21061
Chr10_core_Tb427v10:1027001-1032000	10_core_Tb427v10	1027001	1032000	289.762	280.212	298.164	284.752	281.244	276.414	289.546	277.645	273.913	262.619	7.21061
Chr10_core_Tb427v10:1028001-1033000	10_core_Tb427v10	1028001	1033000	218.048	196.162	217.741	217.923	223.251	209.15	215.089	191.765	210.122	187.463	7.93167
Chr10_core_Tb427v10:1029001-1034000	10_core_Tb427v10	1029001	1034000	215.366	190.747	214.641	209.236	211.523	197.04	205.028	174.368	201.877	172.387	9.37379
Chr10_core_Tb427v10:1030001-1035000	10_core_Tb427v10	1030001	1035000	213.092	186.271	207.292	191.861	197.094	182.166	193.887	170.298	186.965	166.176	7.21061
Chr10_core_Tb427v10:1031001-1036000	10_core_Tb427v10	1031001	1036000	205.096	197.18	204.611	218.89	230.702	209.764	230.398	191.893	205.95	194.587	7.93167
Chr10_core_Tb427v10:1032001-1037000	10_core_Tb427v10	1032001	1037000	204.696	209.648	210.873	298.859	320.502	287.803	306.303	228.01	255.694	239.469	7.21061
Chr10_core_Tb427v10:1033001-1038000	10_core_Tb427v10	1033001	1038000	227.663	243.205	243.429	439.495	456.519	426.109	433.134	292.658	350.465	315.963	5.04743
Chr10_core_Tb427v10:1034001-1039000	10_core_Tb427v10	1034001	1039000	264.532	287.385	284.17	506.907	521.446	495.135	491.093	332.143	406.555	366.461	4.32637
Chr10_core_Tb427v10:1035001-1040000	10_core_Tb427v10	1035001	1040000	399.857	445.354	431.959	660.56	681.544	650.391	653.832	443.365	544.882	494.52	5.04743
Chr10_core_Tb427v10:1036001-1041000	10_core_Tb427v10	1036001	1041000	426.156	475.896	459.741	688.032	703.038	682.522	682.117	468.136	571.874	519.433	4.32637
Chr10_core_Tb427v10:1037001-1042000	10_core_Tb427v10	1037001	1042000	380.34	424.113	407.908	561.231	569.102	564.673	566.83	410.489	480.745	443.449	2.88424
Chr10_core_Tb427v10:1038001-1043000	10_core_Tb427v10	1038001	1043000	346.949	386.639	370.311	408.555	414.958	417.467	428.797	342.979	381.459	363.861	4.32637
Chr10_core_Tb427v10:1039001-1044000	10_core_Tb427v10	1039001	1044000	323.757	358.347	342.144	336.038	343.48	347.552	366.079	305.131	326.224	316.208	3.60531
Chr10_core_Tb427v10:1040001-1045000	10_core_Tb427v10	1040001	1045000	152.959	164.541	160.398	151.619	149.062	158.265	176.554	177.919	156.798	160.43	2.88424
Chr10_core_Tb427v10:1041001-1046000	10_core_Tb427v10	1041001	1046000	164.479	185.12	174.836	166.936	170.665	171.857	197.032	199.991	174.36	177.213	2.88424
Chr10_core_Tb427v10:1042001-1047000	10_core_Tb427v10	1042001	1047000	200.751	235.054	220.144	204.002	212.563	211.312	238.346	241.061	222.049	219.285	3.60531
Chr10_core_Tb427v10:1043001-1048000	10_core_Tb427v10	1043001	1048000	234.117	278.247	263.529	235.844	234.322	233.759	253.982	259.323	243.69	248.363	2.16318
Chr10_core_Tb427v10:1044001-1049000	10_core_Tb427v10	1044001	1049000	264.151	313.14	296.749	251.708	248.753	249.665	265.549	273.231	259.465	267.653	3.60531
Chr10_core_Tb427v10:1045001-1050000	10_core_Tb427v10	1045001	1050000	254.17	303.497	287.296	242.472	238.371	243.223	250.096	257.382	251.841	260.826	4.32637
Chr10_core_Tb427v10:1046001-1051000	10_core_Tb427v10	1046001	1051000	228.679	270.058	258.226	217.635	209.855	217.779	215.748	221.721	224.209	232.307	3.60531
Chr10_core_Tb427v10:1047001-1052000	10_core_Tb427v10	1047001	1052000	166.058	192.421	190.147	156.188	143.075	152.854	146.917	149.02	153.606	162.474	2.88424
Chr10_core_Tb427v10:1048001-1053000	10_core_Tb427v10	1048001	1053000	140.52	167.643	155.814	124.056	117.502	125.406	114.807	121.311	123.144	135.757	3.60531
Chr10_core_Tb427v10:1049001-1054000	10_core_Tb427v10	1049001	1054000	135.339	171.231	151.124	127.004	127.554	135.22	137.048	141.445	138.324	147.872	2.16318
Chr10_core_Tb427v10:1050001-1055000	10_core_Tb427v10	1050001	1055000	174.95	214.463	189.388	157.089	165.459	169.626	178.905	190.472	180.127	189.599	1.44212
Chr10_core_Tb427v10:1051001-1056000	10_core_Tb427v10	1051001	1056000	182.097	222.215	198.417	164.736	174.667	176.181	187.618	200.722	187.339	196.814	3.60531
Chr10_core_Tb427v10:1052001-1057000	10_core_Tb427v10	1052001	1057000	190.828	229.113	206.109	177.743	189.996	189.391	203.819	219.375	198.649	213.509	5.76849
Chr10_core_Tb427v10:1053001-1058000	10_core_Tb427v10	1053001	1058000	194.873	226.716	208.963	195.951	206.15	205.075	221.118	242.612	211.661	230.532	5.76849
Chr10_core_Tb427v10:1054001-1059000	10_core_Tb427v10	1054001	1059000	155.988	171.012	159.966	170.536	176.555	174.501	188.342	207.572	175.142	198.143	7.21061
Chr10_core_Tb427v10:1055001-1060000	10_core_Tb427v10	1055001	1060000	95.9339	102.352	99.8264	133.361	131.493	129.954	138.175	155.395	121.756	149.079	7.21061
Chr10_core_Tb427v10:1056001-1061000	10_core_Tb427v10	1056001	1061000	96.7705	103.432	100.75	135.424	130.771	131.811	141.273	159.435	120.784	153.225	5.76849
Chr10_core_Tb427v10:1057001-1062000	10_core_Tb427v10	1057001	1062000	117.283	126.482	123.147	151.612	149.502	155.652	169.546	202.798	138.99	199.031	5.04743
Chr10_core_Tb427v10:1058001-1063000	10_core_Tb427v10	1058001	1063000	103.392	111.955	109.833	130.246	129.547	134.346	147.876	178.459	121.449	177.358	6.48955
Chr10_core_Tb427v10:1059001-1064000	10_core_Tb427v10	1059001	1064000	91.6497	100.22	96.9327	108.357	111.024	115.307	127.442	156.873	102.741	154.678	5.04743
Chr10_core_Tb427v10:1060001-1065000	10_core_Tb427v10	1060001	1065000	344.387	418.654	391.299	411.771	379.566	396.05	484.03	487.657	409.323	474.893	5.76849
Chr10_core_Tb427v10:1061001-1066000	10_core_Tb427v10	1061001	1066000	866.914	1019.25	955.814	886.009	817.895	833.323	1008.61	1012.88	871.891	983.487	5.04743
Chr10_core_Tb427v10:1062001-1067000	10_core_Tb427v10	1062001	1067000	845.026	999.957	934.252	866.514	796.981	807.688	980.379	967.307	854.399	937.483	4.32637
Chr10_core_Tb427v10:1063001-1068000	10_core_Tb427v10	1063001	1068000	847.999	1007.13	937.975	871.829	802.679	815.486	991.829	978.443	863.733	949.253	3.60531
Chr10_core_Tb427v10:1064001-1069000	10_core_Tb427v10	1064001	1069000	853.446	1020.72	944.16	881.48	813.181	828.152	1012.9	997.589	879.288	971.607	4.32637
Chr10_core_Tb427v10:1065001-1070000	10_core_Tb427v10	1065001	1070000	758.781	927.688	834.784	801.117	743.318	766.523	924.592	885.418	814.765	872.295	5.04743
Chr10_core_Tb427v10:1066001-1071000	10_core_Tb427v10	1066001	1071000	168.956	237.683	175.865	185.322	211.26	218.785	242.017	242.323	235.019	258.005	5.76849
Chr10_core_Tb427v10:1067001-1072000	10_core_Tb427v10	1067001	1072000	191.425	260.647	202.325	210.314	231.204	238.096	257.765	254.88	258.951	267.701	5.76849
Chr10_core_Tb427v10:1068001-1073000	10_core_Tb427v10	1068001	1073000	220.63	289.053	232.021	235.566	255.326	260.846	277.753	272.887	287.21	287.476	5.04743
Chr10_core_Tb427v10:1069001-1074000	10_core_Tb427v10	1069001	1074000	224.512	289.853	235.593	228.535	250.56	252.8	265.692	260.357	277.006	270.896	7.21061
Chr10_core_Tb427v10:1070001-1075000	10_core_Tb427v10	1070001	1075000	172.012	215.702	187.69	177.104	186.563	185.823	194.514	196.743	195.357	197.784	5.76849
Chr10_core_Tb427v10:1071001-1076000	10_core_Tb427v10	1071001	1076000	109.854	128.246	120.548	111.703	110.386	105.904	110.53	108.74	116.887	109.363	5.76849
Chr10_core_Tb427v10:1072001-1077000	10_core_Tb427v10	1072001	1077000	88.4037	99.8855	94.565	85.6197	86.9489	83.3866	85.9472	85.5048	88.4953	89.4176	9.37379
Chr10_core_Tb427v10:1073001-1078000	10_core_Tb427v10	1073001	1078000	53.29	64.4667	56.8815	50.1834	54.9193	52.7765	55.6136	57.456	49.6099	61.8509	15.8633
Chr10_core_Tb427v10:1074001-1079000	10_core_Tb427v10	1074001	1079000	48.0284	56.1191	50.5655	49.6235	52.1441	48.9954	51.3977	51.6761	48.3392	59.4857	33.1688
Chr10_core_Tb427v10:1075001-1080000	10_core_Tb427v10	1075001	1080000	56.3489	63.1764	58.1207	55.7502	61.324	56.5048	58.6077	60.247	57.7991	70.1915	155.028
Chr10_core_Tb427v10:1076001-1081000	10_core_Tb427v10	1076001	1081000	66.8115	78.595	71.0588	67.0498	74.4977	70.4256	74.0291	76.924	73.9652	86.2344	348.994
Chr10_core_Tb427v10:1077001-1082000	10_core_Tb427v10	1077001	1082000	92.4067	114.678	97.0966	96.1474	105.895	103.398	109.998	125.324	111.944	139.23	566.754
Chr10_core_Tb427v10:1078001-1083000	10_core_Tb427v10	1078001	1083000	121.578	148.697	119.597	113.488	133.865	132.448	130.212	131.196	142.533	147.482	801.82
Chr10_core_Tb427v10:1079001-1084000	10_core_Tb427v10	1079001	1084000	151.881	183.362	148.134	133.178	155.192	156.702	147.17	141.715	167.703	162.44	1083.75
Chr10_core_Tb427v10:1080001-1085000	10_core_Tb427v10	1080001	1085000	167.366	202.589	164.729	148.948	169.138	171.622	160.761	155.223	189.15	179.377	1286.37
Chr10_core_Tb427v10:1081001-1086000	10_core_Tb427v10	1081001	1086000	153.943	185.427	151.312	136.638	155.935	158.487	149.611	141.998	175.497	164.982	1313.77
Chr10_core_Tb427v10:1082001-1087000	10_core_Tb427v10	1082001	1087000	122.847	141.981	119.636	101.226	117.629	119.599	105.844	85.8328	132.223	102.374	1244.55
Chr10_core_Tb427v10:1083001-1088000	10_core_Tb427v10	1083001	1088000	97.3647	111.308	96.9239	81.9273	90.9064	92.5252	84.4725	76.0622	103.158	89.492	1238.06
Chr10_core_Tb427v10:1084001-1089000	10_core_Tb427v10	1084001	1089000	55.3411	63.1002	60.4103	61.4762	64.6458	63.5409	64.8326	66.1351	74.5048	75.3499	1228.69
Chr10_core_Tb427v10:1085001-1090000	10_core_Tb427v10	1085001	1090000	19.8626	22.213	22.3935	25.409	30.1881	29.1633	30.1951	31.9736	30.8851	33.6412	1198.4
Chr10_core_Tb427v10:1086001-1091000	10_core_Tb427v10	1086001	1091000	15.3096	13.8337	14.4477	20.4489	22.9073	21.3656	19.8328	22.8962	22.7791	24.4649	1230.13
Chr10_core_Tb427v10:1087001-1092000	10_core_Tb427v10	1087001	1092000	16.43	14.6452	14.3771	22.876	24.3852	23.1815	19.8622	23.0335	24.6421	24.9337	1307.28
Chr10_core_Tb427v10:1088001-1093000	10_core_Tb427v10	1088001	1093000	17.6432	14.982	14.6452	22.3844	24.8961	22.7193	20.3174	23.8747	25.5774	25.6025	1246.71
Chr10_core_Tb427v10:1089001-1094000	10_core_Tb427v10	1089001	1094000	14.85	13.8106	12.5519	18.9064	21.1587	19.8394	18.8147	21.8744	23.4736	22.7227	1013.81
Chr10_core_Tb427v10:1090001-1095000	10_core_Tb427v10	1090001	1095000	13.9072	13.3168	12.0397	19.9283	21.7245	23.3383	20.3202	23.6666	25.142	25.3097	731.877
Chr10_core_Tb427v10:1091001-1096000	10_core_Tb427v10	1091001	1096000	13.0995	14.6426	11.2393	18.2762	20.8374	22.6277	21.2336	24.8548	25.3545	25.8197	476.621
Chr10_core_Tb427v10:1092001-1097000	10_core_Tb427v10	1092001	1097000	14.6401	16.4573	12.4948	20.2424	22.1668	24.5675	22.7728	25.1961	27.6638	26.0735	244.44
Chr10_core_Tb427v10:1093001-1098000	10_core_Tb427v10	1093001	1098000	14.2812	16.2431	12.2818	21.489	22.8562	24.4606	23.0082	25.1298	29.1404	26.1187	79.3167
Chr10_core_Tb427v10:1094001-1099000	10_core_Tb427v10	1094001	1099000	15.4526	17.1882	13.6667	23.4962	24.3559	27.2161	26.4032	29.4412	31.2749	30.48	17.3055
Chr10_core_Tb427v10:1095001-1100000	10_core_Tb427v10	1095001	1100000	16.6554	17.6675	14.675	24.3592	25.5611	28.8325	30.7852	37.6586	32.0283	37.8544	9.37379
Chr10_core_Tb427v10:1096001-1101000	10_core_Tb427v10	1096001	1101000	21.8641	21.9569	20.2259	32.1796	32.1414	34.683	38.4332	45.0319	39.3467	45.8604	8.65273
Chr10_core_Tb427v10:1097001-1102000	10_core_Tb427v10	1097001	1102000	20.0019	20.4074	19.4126	30.302	30.0471	32.4288	37.6087	44.9978	36.4719	45.0326	9.37379
Chr10_core_Tb427v10:1098001-1103000	10_core_Tb427v10	1098001	1103000	16.7397	16.9291	16.6472	25.3447	25.1326	27.9349	34.067	40.8239	30.3412	41.2372	7.93167
Chr10_core_Tb427v10:1099001-1104000	10_core_Tb427v10	1099001	1104000	15.0304	15.5797	14.9256	23.1518	23.6074	26.1184	31.1696	37.1041	27.2057	38.1971	9.37379
Chr10_core_Tb427v10:1100001-1105000	10_core_Tb427v10	1100001	1105000	14.8144	16.5346	14.4297	22.9864	23.5356	24.7697	26.9759	29.305	26.2688	28.5516	10.0949
Chr10_core_Tb427v10:1101001-1106000	10_core_Tb427v10	1101001	1106000	10.0628	11.9334	10.477	17.3678	17.2355	18.43	20.1477	21.7908	19.4557	20.9439	10.0949
Chr10_core_Tb427v10:1102001-1107000	10_core_Tb427v10	1102001	1107000	6.25944	7.99742	6.43281	11.3828	11.6428	12.4658	13.5708	13.5535	12.2075	12.6579	9.37379
Chr10_core_Tb427v10:1103001-1108000	10_core_Tb427v10	1103001	1108000	5.73613	7.44829	5.54669	10.2808	11.0739	11.5888	12.3639	12.5572	10.9252	12.0107	7.93167
Chr10_core_Tb427v10:1104001-1109000	10_core_Tb427v10	1104001	1109000	7.50409	9.37736	6.89299	13.159	14.3771	15.4971	16.3876	17.0138	14.5595	17.0754	6.48955
Chr10_core_Tb427v10:1105001-1110000	10_core_Tb427v10	1105001	1110000	5.44434	6.57868	4.57167	9.41199	9.25163	10.1144	11.4705	11.4467	10.6131	11.9697	13.7002
Chr10_core_Tb427v10:1106001-1111000	10_core_Tb427v10	1106001	1111000	5.57145	6.78838	4.49997	9.52556	9.44876	10.343	11.3242	11.3498	10.8211	11.9215	20.9108
Chr10_core_Tb427v10:1107001-1112000	10_core_Tb427v10	1107001	1112000	4.64314	6.67225	3.63131	8.65017	8.66086	9.84337	10.4217	10.8967	10.376	11.3234	22.3529
Chr10_core_Tb427v10:1108001-1113000	10_core_Tb427v10	1108001	1113000	3.51241	5.93575	2.8871	7.09197	6.75811	8.83136	8.71289	9.72328	9.20398	9.7865	23.074
Chr10_core_Tb427v10:1109001-1114000	10_core_Tb427v10	1109001	1114000	4.92585	8.54974	5.03366	8.13197	8.08876	9.28102	9.00175	8.84145	8.90354	8.93188	21.6318
Chr10_core_Tb427v10:1110001-1115000	10_core_Tb427v10	1110001	1115000	8.20636	14.8748	9.32682	12.6439	14.2104	13.5635	16.3297	13.5277	13.7932	13.4786	14.4212
Chr10_core_Tb427v10:1111001-1116000	10_core_Tb427v10	1111001	1116000	12.0162	19.9164	14.1158	16.5479	19.4	18.9018	22.2815	19.1594	19.3262	19.1566	7.93167
Chr10_core_Tb427v10:1112001-1117000	10_core_Tb427v10	1112001	1117000	15.7126	24.7629	18.5466	21.3103	26.0277	24.3569	28.0023	23.6657	23.6594	24.9476	5.04743
Chr10_core_Tb427v10:1113001-1118000	10_core_Tb427v10	1113001	1118000	47.2806	61.6219	56.7582	52.2595	60.3187	53.4407	62.1216	58.7946	51.8221	61.2272	5.04743
Chr10_core_Tb427v10:1114001-1119000	10_core_Tb427v10	1114001	1119000	68.6371	84.3867	81.3861	70.7581	82.521	73.9471	84.2936	81.2907	70.5131	84.5808	4.32637
Chr10_core_Tb427v10:1115001-1120000	10_core_Tb427v10	1115001	1120000	94.5684	110.098	110.355	89.8104	104.779	92.0644	101.557	100.975	89.9067	106.205	5.76849
Chr10_core_Tb427v10:1116001-1121000	10_core_Tb427v10	1116001	1121000	119.31	141.831	140.618	118.78	137.51	122.766	126.794	127.916	115.555	131.974	7.93167
Chr10_core_Tb427v10:1117001-1122000	10_core_Tb427v10	1117001	1122000	130.519	158.322	154.744	136.726	154.597	140.241	143.44	141.411	131.318	143.323	10.0949
Chr10_core_Tb427v10:1118001-1123000	10_core_Tb427v10	1118001	1123000	150.082	182.999	176.007	168.796	185.597	173.031	166.529	157.9	154.464	162.059	10.8159
Chr10_core_Tb427v10:1119001-1124000	10_core_Tb427v10	1119001	1124000	137.645	171.992	158.984	161.774	173.249	167.587	153.583	143.254	144.566	147.178	13.7002
Chr10_core_Tb427v10:1120001-1125000	10_core_Tb427v10	1120001	1125000	132.663	171.227	153.841	173.519	182.361	181.916	162.845	145.649	151.162	148.789	12.258
Chr10_core_Tb427v10:1121001-1126000	10_core_Tb427v10	1121001	1126000	175.712	208.846	195.201	207.6	217.242	212.895	197.489	175.231	187.104	176.523	8.65273
Chr10_core_Tb427v10:1122001-1127000	10_core_Tb427v10	1122001	1127000	276.385	316.518	297.241	295.768	316.775	302.013	284.487	261.663	281.476	260.139	7.21061
Chr10_core_Tb427v10:1123001-1128000	10_core_Tb427v10	1123001	1128000	354.647	375.879	357.578	333.434	359.232	344.375	323.385	306.601	333.53	306.829	7.21061
Chr10_core_Tb427v10:1124001-1129000	10_core_Tb427v10	1124001	1129000	360.767	380.968	363.235	331.395	358.318	340.53	327.915	318.747	336.715	314.44	4.32637
Chr10_core_Tb427v10:1125001-1130000	10_core_Tb427v10	1125001	1130000	411.76	428.763	415.831	366.296	392.971	372.256	368.371	370.733	369.267	354.974	3.60531
Chr10_core_Tb427v10:1126001-1131000	10_core_Tb427v10	1126001	1131000	432.905	439.153	429.1	378.504	400.475	389.308	386.058	392.469	375.874	370.289	5.04743
Chr10_core_Tb427v10:1127001-1132000	10_core_Tb427v10	1127001	1132000	426.265	418.844	412.708	370.838	384.264	383.559	378.9	392.236	361.996	364.594	6.48955
Chr10_core_Tb427v10:1128001-1133000	10_core_Tb427v10	1128001	1133000	304.65	311.342	311.675	289.99	296.796	299.78	317.07	333.169	271.94	290.873	5.76849
Chr10_core_Tb427v10:1129001-1134000	10_core_Tb427v10	1129001	1134000	334.157	322.974	337.016	303.541	314.858	310.03	326.582	339.423	280.452	296.219	6.48955
Chr10_core_Tb427v10:1130001-1135000	10_core_Tb427v10	1130001	1135000	323.811	308.528	323.431	288.74	303.825	293.199	311.605	322.589	269.897	282.696	7.21061
Chr10_core_Tb427v10:1131001-1136000	10_core_Tb427v10	1131001	1136000	313.669	300.386	323.466	292.688	311.68	293.566	303.44	316.607	271.514	282.029	6.48955
Chr10_core_Tb427v10:1132001-1137000	10_core_Tb427v10	1132001	1137000	288.247	270.347	296.873	273.091	290.496	269.492	272.724	287.885	253.234	260.016	7.93167
Chr10_core_Tb427v10:1133001-1138000	10_core_Tb427v10	1133001	1138000	274.548	252.645	280.014	247.459	265.193	240.199	239.156	255.361	230.469	234.36	7.21061
Chr10_core_Tb427v10:1134001-1139000	10_core_Tb427v10	1134001	1139000	279.569	260.582	281.643	266.599	267.261	249.162	257.663	254.543	253.736	233.29	8.65273
Chr10_core_Tb427v10:1135001-1140000	10_core_Tb427v10	1135001	1140000	255.877	244.325	261.16	260.613	257.343	247.853	253.129	252.125	247.693	233.224	7.93167
Chr10_core_Tb427v10:1136001-1141000	10_core_Tb427v10	1136001	1141000	230.552	229.61	238.687	243.368	240.955	236.267	246.296	241.623	237.297	229.026	7.21061
Chr10_core_Tb427v10:1137001-1142000	10_core_Tb427v10	1137001	1142000	225.987	227.585	235.179	235.523	235.508	233.114	249.548	246.477	232.205	228.451	7.21061
Chr10_core_Tb427v10:1138001-1143000	10_core_Tb427v10	1138001	1143000	206.33	213.789	220.648	225.582	228.22	226.79	252.324	250.143	228.806	227.77	7.21061
Chr10_core_Tb427v10:1139001-1144000	10_core_Tb427v10	1139001	1144000	182.832	198.713	198.502	204.469	213.499	213.811	235.156	245.741	210.8	223.68	7.21061
Chr10_core_Tb427v10:1140001-1145000	10_core_Tb427v10	1140001	1145000	187.083	222.403	211.944	208.518	232.012	224.11	247.583	266.025	220.676	242.862	9.37379
Chr10_core_Tb427v10:1141001-1146000	10_core_Tb427v10	1141001	1146000	193.227	214.754	209.139	246.425	263.434	250.899	288.213	279.06	250.85	246.725	9.37379
Chr10_core_Tb427v10:1142001-1147000	10_core_Tb427v10	1142001	1147000	154.843	174.774	168.219	209.405	222.325	210.439	245.562	231.576	211.804	205.157	7.21061
Chr10_core_Tb427v10:1143001-1148000	10_core_Tb427v10	1143001	1148000	126.563	146.121	137.526	177.834	188.44	175.202	207.929	191.607	178.726	170.144	7.21061
Chr10_core_Tb427v10:1144001-1149000	10_core_Tb427v10	1144001	1149000	100.042	113.272	107.293	144.544	149.823	141.108	163.38	144.098	137.491	130.504	6.48955
Chr10_core_Tb427v10:1145001-1150000	10_core_Tb427v10	1145001	1150000	75.7637	82.8985	81.6586	120.048	120.819	112.801	130.903	109.077	109.919	97.7299	4.32637
Chr10_core_Tb427v10:1146001-1151000	10_core_Tb427v10	1146001	1151000	0.0183468	0.0183379	0.0176064	0.0564383	0.220832	0.0353653	0.0886798	0.0550539	0.0793217	0.0175136	3.60531
Chr10_core_Tb427v10:1147001-1152000	10_core_Tb427v10	1147001	1152000	0.0555615	0.106577	0.088443	0.0188433	0.270116	0	0.143422	0	0.0573434	0.0350271	4.32637
Chr10_core_Tb427v10:1148001-1153000	10_core_Tb427v10	1148001	1153000	0.0555615	0.106577	0.088443	0.0188433	0.270116	0	0.143422	0	0.0573434	0.0350271	3.60531
Chr10_core_Tb427v10:1149001-1154000	10_core_Tb427v10	1149001	1154000	0.0555615	0.106577	0.0708366	0.0188433	0.172806	0	0.10473	0	0.0187976	0.0350271	5.04743
Chr10_core_Tb427v10:1150001-1155000	10_core_Tb427v10	1150001	1155000	36.3027	36.8322	34.076	35.1087	34.0909	34.9289	39.2147	39.2127	39.3402	36.1279	4.32637
Chr10_core_Tb427v10:1151001-1156000	10_core_Tb427v10	1151001	1156000	80.0814	79.4406	73.2101	70.4573	70.8531	71.3918	81.9911	83.2542	83.2012	77.3443	6.48955
Chr10_core_Tb427v10:1152001-1157000	10_core_Tb427v10	1152001	1157000	107.318	114.034	105.121	101.45	103.235	101.233	123.072	126.342	117.285	113.078	6.48955
Chr10_core_Tb427v10:1153001-1158000	10_core_Tb427v10	1153001	1158000	139.273	145.277	138.979	134.152	135.57	129.646	158.846	165.156	150.261	145.567	5.76849
Chr10_core_Tb427v10:1154001-1159000	10_core_Tb427v10	1154001	1159000	165.155	169.565	166.119	161.636	163.704	153.338	187.927	195.77	177.341	172.298	4.32637
Chr10_core_Tb427v10:1155001-1160000	10_core_Tb427v10	1155001	1160000	197.808	204.43	207.921	188.001	188.17	177.362	213.339	218.922	203.529	195.062	4.32637
Chr10_core_Tb427v10:1156001-1161000	10_core_Tb427v10	1156001	1161000	263.923	295.783	283.63	247.871	241.352	236.79	263.953	284.651	250.563	261.398	4.32637
Chr10_core_Tb427v10:1157001-1162000	10_core_Tb427v10	1157001	1162000	312.969	364.113	336.535	282.267	279.069	281.236	297.019	321.261	288.001	302.837	4.32637
Chr10_core_Tb427v10:1158001-1163000	10_core_Tb427v10	1158001	1163000	418.31	472.34	428.577	374.343	377.972	395.027	401.829	420.792	377.756	394.327	5.04743
Chr10_core_Tb427v10:1159001-1164000	10_core_Tb427v10	1159001	1164000	533.612	601.022	531.386	459.285	479.152	513.604	506.823	524.508	472.554	486.304	4.32637
Chr10_core_Tb427v10:1160001-1165000	10_core_Tb427v10	1160001	1165000	517.778	586.091	510.831	448.94	469.93	506.869	502.058	520.438	459.368	478.458	3.60531
Chr10_core_Tb427v10:1161001-1166000	10_core_Tb427v10	1161001	1166000	417.37	470.98	409.274	367.943	398.337	426.466	428.622	439.534	380.938	389.637	3.60531
Chr10_core_Tb427v10:1162001-1167000	10_core_Tb427v10	1162001	1167000	410.411	461.167	400.573	362.754	396.262	421.701	433.262	437.578	379.25	393.657	3.60531
Chr10_core_Tb427v10:1163001-1168000	10_core_Tb427v10	1163001	1168000	325.312	367.823	319.678	279.14	306.76	321.164	339.668	347.562	298.024	311.786	3.60531
Chr10_core_Tb427v10:1164001-1169000	10_core_Tb427v10	1164001	1169000	186.26	223.951	195.254	175.704	188.376	186.321	220.367	227.403	187.193	209.06	3.60531
Chr10_core_Tb427v10:1165001-1170000	10_core_Tb427v10	1165001	1170000	191.358	232.641	205.522	182.797	192.567	192.939	227.621	243.534	194.773	227.674	5.04743
Chr10_core_Tb427v10:1166001-1171000	10_core_Tb427v10	1166001	1171000	249.839	300.593	267.995	251.567	255.069	254.453	284.645	310.673	267.362	296.706	5.04743
Chr10_core_Tb427v10:1167001-1172000	10_core_Tb427v10	1167001	1172000	240.428	292.543	261.048	245.164	241.248	245.432	269.649	296.277	254.734	282.815	3.60531
Chr10_core_Tb427v10:1168001-1173000	10_core_Tb427v10	1168001	1173000	267.638	320.684	294.747	311.383	299.368	304.728	315.329	331.124	301.149	317.276	4.32637
Chr10_core_Tb427v10:1169001-1174000	10_core_Tb427v10	1169001	1174000	253.794	308.258	283.41	298.789	287.748	290.487	301.321	320.977	285.426	305.476	5.04743
Chr10_core_Tb427v10:1170001-1175000	10_core_Tb427v10	1170001	1175000	214.955	258.039	236.501	257.815	242.409	247.776	250.701	256.418	245.379	247.748	4.32637
Chr10_core_Tb427v10:1171001-1176000	10_core_Tb427v10	1171001	1176000	157.657	191.076	178.367	191.48	182.901	180.825	191.785	187.588	168.158	174.517	4.32637
Chr10_core_Tb427v10:1172001-1177000	10_core_Tb427v10	1172001	1177000	148.524	168.264	164.896	183.331	169.935	165.969	178.21	173.48	160.409	160.03	5.04743
Chr10_core_Tb427v10:1173001-1178000	10_core_Tb427v10	1173001	1178000	194.89	286.416	214.953	228.528	227.996	250.241	260.539	289.781	256.859	288.126	5.04743
Chr10_core_Tb427v10:1174001-1179000	10_core_Tb427v10	1174001	1179000	268.502	354.668	283.198	289.397	288.603	313.459	324.749	355.884	325.173	354.261	7.21061
Chr10_core_Tb427v10:1175001-1180000	10_core_Tb427v10	1175001	1180000	359.078	448.134	375.914	379.684	382.338	407.375	417.83	448.627	414.957	441.337	10.0949
Chr10_core_Tb427v10:1176001-1181000	10_core_Tb427v10	1176001	1181000	443.885	529.337	455.035	439.58	448.236	475.337	473.306	510.364	477.788	504.974	8.65273
Chr10_core_Tb427v10:1177001-1182000	10_core_Tb427v10	1177001	1182000	604.477	717.742	609.445	552.902	588.097	618.209	616.236	644.987	615.148	627.03	11.537
Chr10_core_Tb427v10:1178001-1183000	10_core_Tb427v10	1178001	1183000	616.08	646.257	611.455	541.294	562.236	564.719	564.627	565.922	565.449	530.643	10.8159
Chr10_core_Tb427v10:1179001-1184000	10_core_Tb427v10	1179001	1184000	702.387	702.661	677.29	581.842	596.513	596.881	585.655	585.446	598.21	547.391	7.93167
Chr10_core_Tb427v10:1180001-1185000	10_core_Tb427v10	1180001	1185000	673.506	675.48	655.501	564.86	579.155	572.242	547.728	537.608	575.074	497.727	5.76849
Chr10_core_Tb427v10:1181001-1186000	10_core_Tb427v10	1181001	1186000	617.924	626.465	605.017	540.221	551.57	541.125	509.345	477.109	542.85	438.9	6.48955
Chr10_core_Tb427v10:1182001-1187000	10_core_Tb427v10	1182001	1187000	561.144	555.221	553.175	500.296	497.053	483.587	435.903	394.579	482.452	367.446	5.76849
Chr10_core_Tb427v10:1183001-1188000	10_core_Tb427v10	1183001	1188000	456.308	452.07	454.304	417.352	411.118	398.76	355.54	320.462	398.897	305.516	8.65273
Chr10_core_Tb427v10:1184001-1189000	10_core_Tb427v10	1184001	1189000	290.073	327.57	307.998	296.851	292.133	287.976	256.222	252.512	283.365	254.798	9.37379
Chr10_core_Tb427v10:1185001-1190000	10_core_Tb427v10	1185001	1190000	241.475	276.977	256.339	235.633	240.782	238.943	211.589	222.437	228.075	226.501	7.93167
Chr10_core_Tb427v10:1186001-1191000	10_core_Tb427v10	1186001	1191000	207.956	237.243	217.207	180.09	186.526	190.356	172.112	204.254	178.993	212.817	7.93167
Chr10_core_Tb427v10:1187001-1192000	10_core_Tb427v10	1187001	1192000	163.231	205.168	175.421	150.821	157.155	160.892	174.532	218.68	162.108	233.379	7.93167
Chr10_core_Tb427v10:1188001-1193000	10_core_Tb427v10	1188001	1193000	172.838	209.884	180.975	156.424	164.052	167.277	186.82	234.017	168.55	245.458	5.76849
Chr10_core_Tb427v10:1189001-1194000	10_core_Tb427v10	1189001	1194000	217.449	252.472	226.898	202.434	214.073	208.767	240.815	254.818	220.315	254.78	5.04743
Chr10_core_Tb427v10:1190001-1195000	10_core_Tb427v10	1190001	1195000	363.248	394.119	357.141	301.187	312.205	313.614	356.434	375.178	331.322	382.543	6.48955
Chr10_core_Tb427v10:1191001-1196000	10_core_Tb427v10	1191001	1196000	402.44	430.261	387.873	325.199	333.351	344.654	390.874	409.348	370.328	414.468	6.48955
Chr10_core_Tb427v10:1192001-1197000	10_core_Tb427v10	1192001	1197000	416.788	447.312	400.763	335.16	340.678	352.532	400.294	421.572	381.915	423.347	6.48955
Chr10_core_Tb427v10:1193001-1198000	10_core_Tb427v10	1193001	1198000	412.813	447.444	402.286	331.227	340.265	348.64	390.728	415.506	378.252	412.04	5.04743
Chr10_core_Tb427v10:1194001-1199000	10_core_Tb427v10	1194001	1199000	410.55	431.646	396.038	324.165	326.774	338.269	373.979	407.012	365.464	399.147	5.76849
Chr10_core_Tb427v10:1195001-1200000	10_core_Tb427v10	1195001	1200000	251.259	270.94	253.244	214.609	215.388	222.456	243.307	263.586	243.867	253.79	5.04743
Chr10_core_Tb427v10:1196001-1201000	10_core_Tb427v10	1196001	1201000	152.39	171.765	163.935	138.775	141.41	134.544	158.863	171.897	151.312	162.021	6.48955
Chr10_core_Tb427v10:1197001-1202000	10_core_Tb427v10	1197001	1202000	120.16	134.781	133.084	110.279	114.8	107.956	123.836	134.601	122.246	126.82	6.48955
Chr10_core_Tb427v10:1198001-1203000	10_core_Tb427v10	1198001	1203000	90.7441	104.79	102.403	83.9127	87.1743	86.8877	96.2781	106.769	95.9639	104.663	7.21061
Chr10_core_Tb427v10:1199001-1204000	10_core_Tb427v10	1199001	1204000	104.144	121.534	112.178	106.68	104.914	110.208	110.644	120.472	116.1	121.033	7.93167
Chr10_core_Tb427v10:1200001-1205000	10_core_Tb427v10	1200001	1205000	150.457	171.408	154.26	139.854	135.563	143.562	140.216	147.862	153.7	154.868	8.65273
Chr10_core_Tb427v10:1201001-1206000	10_core_Tb427v10	1201001	1206000	157.879	180.607	161.453	143.533	137.168	146.209	144.278	153.447	155.849	160.317	7.93167
Chr10_core_Tb427v10:1202001-1207000	10_core_Tb427v10	1202001	1207000	165.801	194.425	168.942	147.631	142.073	149.949	149.513	161.814	160.809	171.099	6.48955
Chr10_core_Tb427v10:1203001-1208000	10_core_Tb427v10	1203001	1208000	194.213	225.579	195.609	166.679	165.495	168.743	168.688	174.084	186.257	186.237	7.93167
Chr10_core_Tb427v10:1204001-1209000	10_core_Tb427v10	1204001	1209000	196.96	234.881	199.662	161.799	169.204	168.802	169.85	178.01	184.377	188.398	15.8633
Chr10_core_Tb427v10:1205001-1210000	10_core_Tb427v10	1205001	1210000	172.714	229.379	182.005	150.55	167.547	167.34	173.181	184.416	179.648	193.601	84.3641
Chr10_core_Tb427v10:1206001-1211000	10_core_Tb427v10	1206001	1211000	213.548	290.111	232.517	190.076	219.745	216.63	221.773	244.204	232.575	246.71	263.187
Chr10_core_Tb427v10:1207001-1212000	10_core_Tb427v10	1207001	1212000	250.259	339.367	271.924	220.64	257.146	253.118	257.994	286.106	273.285	285.137	538.633
Chr10_core_Tb427v10:1208001-1213000	10_core_Tb427v10	1208001	1213000	265.539	365.094	291.266	234.573	274.26	271.286	276.714	306.627	288.337	306.998	817.683
Chr10_core_Tb427v10:1209001-1214000	10_core_Tb427v10	1209001	1214000	235.445	327.902	260.884	207.123	240.519	240.018	242.528	271.69	252.84	274.609	1027.51
Chr10_core_Tb427v10:1210001-1215000	10_core_Tb427v10	1210001	1215000	241.539	349.823	276.543	217.957	249.038	252.49	257.745	293.313	265.596	298.958	1248.88
Chr10_core_Tb427v10:1211001-1216000	10_core_Tb427v10	1211001	1216000	218.715	308.18	247.56	189.863	215.134	219.59	222.874	249.258	227.852	258.742	1324.59
Chr10_core_Tb427v10:1212001-1217000	10_core_Tb427v10	1212001	1217000	158.182	227.34	182.826	143.027	159.134	163.357	167.154	189.349	167.992	200.557	1178.21
Chr10_core_Tb427v10:1213001-1218000	10_core_Tb427v10	1213001	1218000	107.701	151.991	125.564	98.2695	106.347	111.653	112.729	132.366	113.492	140.211	950.359
Chr10_core_Tb427v10:1214001-1219000	10_core_Tb427v10	1214001	1219000	99.1117	141.275	117.017	92.2953	100.049	105.311	107.034	126.053	106.894	132.907	752.067
Chr10_core_Tb427v10:1215001-1220000	10_core_Tb427v10	1215001	1220000	73.2247	104.221	90.2524	75.3339	80.1213	84.8312	85.4957	105.404	85.465	106.465	545.843
Chr10_core_Tb427v10:1216001-1221000	10_core_Tb427v10	1216001	1221000	9.66983	14.335	13.3802	13.0217	14.4601	15.7401	15.1369	23.1582	15.0501	23.4199	545.122
Chr10_core_Tb427v10:1217001-1222000	10_core_Tb427v10	1217001	1222000	6.46142	6.45032	4.92989	9.33684	9.82794	11.9028	10.2699	19.5722	11.2215	18.388	691.498
Chr10_core_Tb427v10:1218001-1223000	10_core_Tb427v10	1218001	1223000	13.49	16.7335	11.4535	18.1503	19.8195	21.8879	20.266	29.9668	21.3177	28.2961	907.816
Chr10_core_Tb427v10:1219001-1224000	10_core_Tb427v10	1219001	1224000	15.6633	18.472	13.1401	20.4146	23.2406	24.4097	22.5434	31.7477	23.8896	30.4249	1131.34
Chr10_core_Tb427v10:1220001-1225000	10_core_Tb427v10	1220001	1225000	20.9264	23.119	18.1913	29.7524	33.295	33.09	30.1892	39.2516	33.6873	37.8066	1380.83
Chr10_core_Tb427v10:1221001-1226000	10_core_Tb427v10	1221001	1226000	23.3286	25.4478	19.7518	34.0651	38.2059	37.7095	34.7002	45.0227	38.1452	43.4966	1393.09
Chr10_core_Tb427v10:1222001-1227000	10_core_Tb427v10	1222001	1227000	24.535	27.0297	21.1	37.4946	42.8966	43.1705	38.7169	48.0779	42.6027	46.955	1310.17
Chr10_core_Tb427v10:1223001-1228000	10_core_Tb427v10	1223001	1228000	17.8989	16.8629	15.3171	29.0533	33.8478	34.2213	29.787	33.8313	33.5055	33.8505	1142.88
Chr10_core_Tb427v10:1224001-1229000	10_core_Tb427v10	1224001	1229000	17.326	17.6967	15.1718	30.2371	34.9926	35.6254	31.1394	35.2181	33.5613	35.2566	922.958
Chr10_core_Tb427v10:1225001-1230000	10_core_Tb427v10	1225001	1230000	15.3673	15.9582	13.2411	25.1535	29.3276	31.993	28.3311	32.6613	29.5517	32.0591	606.412
Chr10_core_Tb427v10:1226001-1231000	10_core_Tb427v10	1226001	1231000	13.7151	15.2887	12.2304	21.717	27.0498	29.6964	25.6229	30.1157	26.5593	30.4738	355.483
Chr10_core_Tb427v10:1227001-1232000	10_core_Tb427v10	1227001	1232000	145.82	132.278	113.148	168.256	182.167	178.871	191.255	198.272	184.386	196.045	143.491
Chr10_core_Tb427v10:1228001-1233000	10_core_Tb427v10	1228001	1233000	144.303	130.174	111.891	166.183	179.213	175.154	187.295	194.079	181.831	192.3	43.9847
Chr10_core_Tb427v10:1229001-1234000	10_core_Tb427v10	1229001	1234000	147.981	134.348	114.052	169.587	183.818	179.6	194.116	203.043	187.089	201.756	18.0265
Chr10_core_Tb427v10:1230001-1235000	10_core_Tb427v10	1230001	1235000	151.351	138.767	116.317	172.418	187.52	183.917	198.637	208.818	192.287	208.057	12.9791
Chr10_core_Tb427v10:1231001-1236000	10_core_Tb427v10	1231001	1236000	150.977	137.764	115.892	172.612	186.949	183.015	198.026	207.618	191.314	206.895	7.93167
Chr10_core_Tb427v10:1232001-1237000	10_core_Tb427v10	1232001	1237000	19.827	21.0722	15.5086	26.6862	30.472	32.7317	32.7881	36.9503	32.7633	39.2735	7.21061
Chr10_core_Tb427v10:1233001-1238000	10_core_Tb427v10	1233001	1238000	22.8894	23.0211	17.6672	29.0181	33.0685	35.5713	35.0489	39.9573	36.5189	41.3512	6.48955
Chr10_core_Tb427v10:1234001-1239000	10_core_Tb427v10	1234001	1239000	22.4522	24.131	18.8928	29.9063	33.4185	37.1108	35.7023	39.7126	37.6125	40.7237	5.76849
Chr10_core_Tb427v10:1235001-1240000	10_core_Tb427v10	1235001	1240000	28.1141	33.3226	25.2293	41.355	45.6794	52.3988	44.7055	49.7827	46.1873	52.7426	6.48955
Chr10_core_Tb427v10:1236001-1241000	10_core_Tb427v10	1236001	1241000	29.632	36.4769	27.3918	43.7731	49.8985	57.8703	47.9078	54.5623	49.8079	57.7475	5.76849
Chr10_core_Tb427v10:1237001-1242000	10_core_Tb427v10	1237001	1242000	28.762	36.3802	26.7003	42.7102	50.1717	58.1746	47.6952	54.8021	49.1121	58.1144	5.04743
Chr10_core_Tb427v10:1238001-1243000	10_core_Tb427v10	1238001	1243000	23.3751	31.6434	22.0041	36.3372	43.7911	49.7819	41.7646	48.9645	41.2752	52.4065	3.60531
Chr10_core_Tb427v10:1239001-1244000	10_core_Tb427v10	1239001	1244000	25.0334	33.161	23.687	37.6109	46.5403	51.5466	45.1158	52.2333	42.3213	54.3923	4.32637
Chr10_core_Tb427v10:1240001-1245000	10_core_Tb427v10	1240001	1245000	28.5743	31.964	27.3348	35.5106	45.6332	45.9882	44.1924	51.0025	42.5934	49.3023	3.60531
Chr10_core_Tb427v10:1241001-1246000	10_core_Tb427v10	1241001	1246000	25.9902	28.1471	24.264	29.2196	37.1454	35.3521	36.5857	42.4448	35.4348	39.1731	5.04743
Chr10_core_Tb427v10:1242001-1247000	10_core_Tb427v10	1242001	1247000	25.7635	27.4566	23.8894	29.5017	36.1322	33.8575	35.942	40.7964	35.768	38.0216	6.48955
Chr10_core_Tb427v10:1243001-1248000	10_core_Tb427v10	1243001	1248000	24.9436	26.7531	23.4284	27.8867	34.1802	31.9737	33.9131	38.3785	33.8492	35.9322	6.48955
Chr10_core_Tb427v10:1244001-1249000	10_core_Tb427v10	1244001	1249000	20.0187	21.1995	18.8382	21.6492	25.7429	25.7856	24.3526	29.1198	25.8186	28.1503	4.32637
Chr10_core_Tb427v10:1245001-1250000	10_core_Tb427v10	1245001	1250000	8.99254	10.014	8.62796	13.6525	14.228	14.2089	14.6495	16.3949	15.6144	16.2265	5.04743
Chr10_core_Tb427v10:1246001-1251000	10_core_Tb427v10	1246001	1251000	7.38323	6.13031	5.42367	10.0664	9.8959	9.98556	9.23273	9.24635	11.506	11.0194	4.32637
Chr10_core_Tb427v10:1247001-1252000	10_core_Tb427v10	1247001	1252000	10.8633	8.6133	7.47967	14.172	12.6744	12.9689	11.8874	11.5802	14.9629	13.7142	5.04743
Chr10_core_Tb427v10:1248001-1253000	10_core_Tb427v10	1248001	1253000	12.1018	9.14751	8.45509	15.4788	14.8161	14.5198	13.5039	12.955	16.8772	14.7679	4.32637
Chr10_core_Tb427v10:1249001-1254000	10_core_Tb427v10	1249001	1254000	14.019	10.9134	10.172	17.9258	18.5503	16.9546	15.633	15.3869	19.4838	17.0513	5.76849
Chr10_core_Tb427v10:1250001-1255000	10_core_Tb427v10	1250001	1255000	14.3704	11.4242	10.7385	18.5375	19.166	17.2366	15.94	16.1439	20.1183	17.8631	5.04743
Chr10_core_Tb427v10:1251001-1256000	10_core_Tb427v10	1251001	1256000	12.5705	10.0801	9.16033	15.7074	16.5821	14.7541	13.2374	13.1478	17.7106	13.7598	5.04743
Chr10_core_Tb427v10:1252001-1257000	10_core_Tb427v10	1252001	1257000	7.47828	6.13135	6.1481	9.90321	12.1791	10.2024	9.25053	9.39819	11.3741	9.73648	4.32637
Chr10_core_Tb427v10:1253001-1258000	10_core_Tb427v10	1253001	1258000	6.9041	5.84696	6.02239	8.81062	11.1198	9.36739	7.72071	8.29245	10.2272	8.12296	3.60531
Chr10_core_Tb427v10:1254001-1259000	10_core_Tb427v10	1254001	1259000	5.04254	4.66689	4.53496	7.34872	8.33499	7.21491	5.91074	6.74653	8.13224	6.20163	2.88424
Chr10_core_Tb427v10:1255001-1260000	10_core_Tb427v10	1255001	1260000	5.33667	4.70037	4.37943	8.11612	8.07241	7.90559	6.13173	6.43893	8.68721	6.58549	2.88424
Chr10_core_Tb427v10:1256001-1261000	10_core_Tb427v10	1256001	1261000	6.69172	6.13054	5.72719	10.6855	9.86906	10.1117	8.33073	8.12434	10.8446	8.86638	4.32637
Chr10_core_Tb427v10:1257001-1262000	10_core_Tb427v10	1257001	1262000	7.66811	6.81758	6.57723	13.3422	11.9652	12.4393	9.98311	9.95315	12.6997	10.9446	4.32637
Chr10_core_Tb427v10:1258001-1263000	10_core_Tb427v10	1258001	1263000	9.09642	8.0548	7.28903	16.0507	14.1699	14.8261	11.7742	12.5299	13.8864	13.255	5.04743
Chr10_core_Tb427v10:1259001-1264000	10_core_Tb427v10	1259001	1264000	10.6753	9.46426	9.07941	18.1569	16.1899	17.4534	13.8007	14.3825	15.8911	15.1546	5.76849
Chr10_core_Tb427v10:1260001-1265000	10_core_Tb427v10	1260001	1265000	10.7688	9.59664	9.41496	18.3308	17.2198	18.6117	15.2202	15.335	16.7742	16.3246	5.76849
Chr10_core_Tb427v10:1261001-1266000	10_core_Tb427v10	1261001	1266000	8.6324	7.29498	7.4464	14.6091	13.6303	14.965	11.9621	12.6157	12.9501	13.0946	3.60531
Chr10_core_Tb427v10:1262001-1267000	10_core_Tb427v10	1262001	1267000	8.71045	7.15783	7.30616	13.0191	12.644	13.74	11.7656	11.9667	12.5219	12.7242	4.32637
Chr10_core_Tb427v10:1263001-1268000	10_core_Tb427v10	1263001	1268000	7.58644	6.57763	6.36261	10.717	11.1817	12.3146	11.0854	10.526	11.3094	11.5804	3.60531
Chr10_core_Tb427v10:1264001-1269000	10_core_Tb427v10	1264001	1269000	8.63947	8.10058	7.21346	10.1322	12.4356	11.4824	12.4916	12.1881	11.6857	13.484	3.60531
Chr10_core_Tb427v10:1265001-1270000	10_core_Tb427v10	1265001	1270000	10.6649	10.0878	9.92681	13.0809	15.712	14.6422	16.1094	17.0548	14.4643	18.3697	5.76849
Chr10_core_Tb427v10:1266001-1271000	10_core_Tb427v10	1266001	1271000	10.198	9.80714	9.288	12.2338	14.3052	13.7547	15.4318	16.5956	12.8236	18.0533	8.65273
Chr10_core_Tb427v10:1267001-1272000	10_core_Tb427v10	1267001	1272000	9.71088	9.86987	9.34198	11.7422	14.7219	13.631	15.3771	16.6543	12.3786	17.9041	7.93167
Chr10_core_Tb427v10:1268001-1273000	10_core_Tb427v10	1268001	1273000	11.1105	10.9187	10.4964	12.8636	16.9359	16.262	17.5461	20.016	14.5369	20.7673	7.93167
Chr10_core_Tb427v10:1269001-1274000	10_core_Tb427v10	1269001	1274000	12.3939	11.3062	11.9341	14.5407	19.2178	18.7136	18.8035	22.8415	16.449	23.1004	7.93167
Chr10_core_Tb427v10:1270001-1275000	10_core_Tb427v10	1270001	1275000	11.554	11.4426	10.7822	13.2366	19.8692	19.35	19.6872	24.7819	16.5101	24.0726	7.21061
Chr10_core_Tb427v10:1271001-1276000	10_core_Tb427v10	1271001	1276000	12.2488	12.2864	11.242	14.813	21.6721	20.2988	20.8223	26.1433	17.756	25.0538	4.32637
Chr10_core_Tb427v10:1272001-1277000	10_core_Tb427v10	1272001	1277000	12.2202	12.1652	10.9034	15.0102	22.1886	21.2761	20.9897	26.9554	18.2342	25.3048	4.32637
Chr10_core_Tb427v10:1273001-1278000	10_core_Tb427v10	1273001	1278000	12.1509	12.2484	10.9557	16.5572	23.3509	22.3942	22.8439	28.2641	19.1077	25.9003	4.32637
Chr10_core_Tb427v10:1274001-1279000	10_core_Tb427v10	1274001	1279000	11.1838	12.5078	10.4735	16.8731	22.3579	21.6183	23.8675	27.1836	19.5901	26.408	3.60531
Chr10_core_Tb427v10:1275001-1280000	10_core_Tb427v10	1275001	1280000	9.22336	10.4982	8.75431	15.9852	20.1458	19.8228	20.949	23.8692	17.5247	22.4699	2.88424
Chr10_core_Tb427v10:1276001-1281000	10_core_Tb427v10	1276001	1281000	15.7545	17.8732	13.9324	22.7137	28.6143	28.2055	27.8178	31.4292	25.6099	30.0168	2.88424
Chr10_core_Tb427v10:1277001-1282000	10_core_Tb427v10	1277001	1282000	16.8575	18.7987	15.1049	24.6538	30.0473	30.2672	29.5456	32.5201	28.3044	32.4384	2.88424
Chr10_core_Tb427v10:1278001-1283000	10_core_Tb427v10	1278001	1283000	18.3681	20.0888	16.5605	26.792	31.4684	32.217	30.975	34.7356	30.2165	33.5237	2.16318
Chr10_core_Tb427v10:1279001-1284000	10_core_Tb427v10	1279001	1284000	18.3301	19.9907	16.2956	25.9615	30.666	31.8721	28.9214	32.3974	29.7201	31.9291	2.16318
Chr10_core_Tb427v10:1280001-1285000	10_core_Tb427v10	1280001	1285000	20.713	21.3167	17.3949	28.5775	33.9848	34.8006	30.2212	34.8534	32.5048	34.05	2.88424
Chr10_core_Tb427v10:1281001-1286000	10_core_Tb427v10	1281001	1286000	15.6949	13.4396	13.1714	23.3416	26.9004	27.2167	24.0733	26.0837	25.3162	25.4837	2.16318
Chr10_core_Tb427v10:1282001-1287000	10_core_Tb427v10	1282001	1287000	15.2204	12.1926	12.6239	22.2748	25.1973	24.903	21.8979	23.5971	23.2805	23.2146	1.44212
Chr10_core_Tb427v10:1283001-1288000	10_core_Tb427v10	1283001	1288000	17.7898	14.6978	15.4043	24.0585	28.6553	27.8735	23.5059	23.6545	25.6338	25.3323	2.16318
Chr10_core_Tb427v10:1284001-1289000	10_core_Tb427v10	1284001	1289000	15.3684	12.7847	13.4889	21.3103	25.6141	24.8735	20.4787	21.132	22.5201	23.6009	2.88424
Chr10_core_Tb427v10:1285001-1290000	10_core_Tb427v10	1285001	1290000	18.0713	16.4828	17.2282	28.4906	33.1327	30.2862	26.3418	23.4983	28.7453	27.4079	2.88424
Chr10_core_Tb427v10:1286001-1291000	10_core_Tb427v10	1286001	1291000	20.0217	18.6104	18.9476	30.4563	33.8128	31.0957	26.991	21.9194	29.8514	27.0932	2.88424
Chr10_core_Tb427v10:1287001-1292000	10_core_Tb427v10	1287001	1292000	25.0852	23.7381	24.1914	38.7616	40.7494	39.7407	34.0946	25.906	37.1477	32.4908	5.04743
Chr10_core_Tb427v10:1288001-1293000	10_core_Tb427v10	1288001	1293000	25.3919	24.8191	24.7056	43.5518	45.1293	42.8523	36.7088	27.7363	40.8901	34.743	4.32637
Chr10_core_Tb427v10:1289001-1294000	10_core_Tb427v10	1289001	1294000	23.6815	22.3484	22.9508	41.4489	43.3893	40.7033	34.9786	25.815	39.0223	32.2342	7.21061
Chr10_core_Tb427v10:1290001-1295000	10_core_Tb427v10	1290001	1295000	19.3746	18.1652	18.8036	33.1679	33.5551	32.6302	27.0402	19.8453	30.7699	24.8223	7.93167
Chr10_core_Tb427v10:1291001-1296000	10_core_Tb427v10	1291001	1296000	15.3999	14.2284	15.0791	28.7436	29.1344	28.4629	24.0941	18.071	27.6301	21.8956	8.65273
Chr10_core_Tb427v10:1292001-1297000	10_core_Tb427v10	1292001	1297000	9.71381	9.4754	11.0933	23.9836	23.9104	23.089	18.4899	14.6634	22.6654	18.4285	8.65273
Chr10_core_Tb427v10:1293001-1298000	10_core_Tb427v10	1293001	1298000	12.6014	11.6984	14.9938	29.0295	28.2316	26.8548	21.49	18.4589	26.4876	22.7205	7.93167
Chr10_core_Tb427v10:1294001-1299000	10_core_Tb427v10	1294001	1299000	9.82318	8.87392	12.2647	23.8366	21.0688	21.0064	17.7972	15.1383	20.8262	18.1301	5.04743
Chr10_core_Tb427v10:1295001-1300000	10_core_Tb427v10	1295001	1300000	11.9718	9.99553	13.929	26.689	23.9752	23.5878	21.1424	18.5509	24.5283	21.0724	3.60531
Chr10_core_Tb427v10:1296001-1301000	10_core_Tb427v10	1296001	1301000	13.1556	10.412	14.4268	26.8499	24.523	23.6611	21.9579	19.5479	25.3885	21.7862	4.32637
Chr10_core_Tb427v10:1297001-1302000	10_core_Tb427v10	1297001	1302000	11.8232	8.36073	11.8739	21.3344	19.7238	17.9927	18.8985	17.5426	20.627	18.1505	5.04743
Chr10_core_Tb427v10:1298001-1303000	10_core_Tb427v10	1298001	1303000	9.36539	6.18903	7.9395	15.2667	15.5524	13.3552	15.585	14.1861	16.8692	13.9076	5.76849
Chr10_core_Tb427v10:1299001-1304000	10_core_Tb427v10	1299001	1304000	9.67501	6.81842	8.43771	14.9145	15.4089	13.5314	16.0505	15.6817	16.0317	15.1617	6.48955
Chr10_core_Tb427v10:1300001-1305000	10_core_Tb427v10	1300001	1305000	8.68933	6.97071	7.67686	12.4423	14.6671	11.9854	14.0639	14.7381	13.4295	14.2278	5.76849
Chr10_core_Tb427v10:1301001-1306000	10_core_Tb427v10	1301001	1306000	13.4719	10.974	11.6824	17.3816	20.5872	17.03	19.1655	20.9219	17.2512	19.3947	4.32637
Chr10_core_Tb427v10:1302001-1307000	10_core_Tb427v10	1302001	1307000	13.1466	11.1499	11.397	16.7587	20.3845	17.2582	18.5889	22.2193	16.9982	19.984	4.32637
Chr10_core_Tb427v10:1303001-1308000	10_core_Tb427v10	1303001	1308000	14.2628	12.7717	12.2851	18.4956	23.6846	19.9184	21.7258	26.3193	18.5703	24.3389	3.60531
Chr10_core_Tb427v10:1304001-1309000	10_core_Tb427v10	1304001	1309000	15.9251	15.1933	15.2285	20.4052	26.4706	22.8832	23.8379	28.9777	21.1772	28.1617	2.88424
Chr10_core_Tb427v10:1305001-1310000	10_core_Tb427v10	1305001	1310000	19.4828	19.25	17.7286	24.3731	31.7446	30.8549	30.3435	35.1695	26.9709	34.701	3.60531
Chr10_core_Tb427v10:1306001-1311000	10_core_Tb427v10	1306001	1311000	13.6713	14.9195	12.9609	18.1595	24.1226	24.7803	24.4216	27.8143	21.4362	29.0468	4.32637
Chr10_core_Tb427v10:1307001-1312000	10_core_Tb427v10	1307001	1312000	13.5094	14.6761	12.6233	17.2903	23.5881	24.5351	23.7908	25.7147	20.989	28.1976	3.60531
Chr10_core_Tb427v10:1308001-1313000	10_core_Tb427v10	1308001	1313000	12.4546	13.5029	11.8081	15.462	20.7565	22.2513	21.2409	22.323	18.5194	24.1578	5.04743
Chr10_core_Tb427v10:1309001-1314000	10_core_Tb427v10	1309001	1314000	9.98252	10.7512	8.66787	13.026	16.5548	19.1613	17.7911	18.2636	15.7666	19.3288	5.04743
Chr10_core_Tb427v10:1310001-1315000	10_core_Tb427v10	1310001	1315000	7.87097	8.64537	7.17839	11.8707	14.1125	15.8409	15.5421	15.517	13.5035	16.3418	4.32637
Chr10_core_Tb427v10:1311001-1316000	10_core_Tb427v10	1311001	1316000	10.3459	10.0838	8.98653	14.1366	17.9534	17.8168	18.809	19.8974	16.4499	19.3065	5.76849
Chr10_core_Tb427v10:1312001-1317000	10_core_Tb427v10	1312001	1317000	13.4568	12.2231	12.3037	18.7898	23.2666	22.6481	23.7747	25.4687	20.8071	23.9962	5.04743
Chr10_core_Tb427v10:1313001-1318000	10_core_Tb427v10	1313001	1318000	35.4648	33.494	32.4732	53.6149	62.4546	59.3771	69.9258	71.4658	62.792	68.4744	3.60531
Chr10_core_Tb427v10:1314001-1319000	10_core_Tb427v10	1314001	1319000	44.1273	41.879	38.2341	71.7087	84.1831	79.606	92.1524	96.0211	83.2633	89.8221	2.88424
Chr10_core_Tb427v10:1315001-1320000	10_core_Tb427v10	1315001	1320000	44.5498	42.6766	39.1561	72.4329	85.5905	80.4581	93.0763	96.4609	84.0587	91.3454	3.60531
Chr10_core_Tb427v10:1316001-1321000	10_core_Tb427v10	1316001	1321000	41.0194	39.245	35.894	67.4468	77.7595	73.9556	85.8934	88.7529	77.9982	84.3155	3.60531
Chr10_core_Tb427v10:1317001-1322000	10_core_Tb427v10	1317001	1322000	37.1512	37.1849	32.1866	62.5988	71.5292	67.7369	79.2086	82.0911	72.7835	78.2052	5.04743
Chr10_core_Tb427v10:1318001-1323000	10_core_Tb427v10	1318001	1323000	35.9994	35.8496	30.4852	59.2517	66.6801	64.5438	75.0498	77.614	69.1887	74.6829	5.04743
Chr10_core_Tb427v10:1319001-1324000	10_core_Tb427v10	1319001	1324000	4.61327	5.4031	4.69701	6.33113	6.13295	6.74423	5.9401	6.48542	6.47569	8.67212	5.76849
Chr10_core_Tb427v10:1320001-1325000	10_core_Tb427v10	1320001	1325000	4.19244	4.76734	4.44793	6.19363	5.31946	6.17574	5.39767	5.79108	5.66555	7.69568	6.48955
Chr10_core_Tb427v10:1321001-1326000	10_core_Tb427v10	1321001	1326000	3.90765	4.49995	3.88048	4.84636	5.04683	4.73376	4.18818	4.94042	4.77638	6.47743	4.32637
Chr10_core_Tb427v10:1322001-1327000	10_core_Tb427v10	1322001	1327000	3.57241	4.10233	4.16102	4.19908	4.99817	4.99693	4.30298	5.33988	4.61008	6.53704	2.88424
Chr10_core_Tb427v10:1323001-1328000	10_core_Tb427v10	1323001	1328000	7.32978	6.61796	6.89288	8.34997	10.3644	10.4323	8.37319	9.68393	10.2686	11.073	3.60531
Chr10_core_Tb427v10:1324001-1329000	10_core_Tb427v10	1324001	1329000	11.7168	9.32176	11.4505	13.2459	16.0613	16.0672	13.5312	14.7375	16.2253	16.9211	3.60531
Chr10_core_Tb427v10:1325001-1330000	10_core_Tb427v10	1325001	1330000	13.6351	10.5691	13.6322	15.7756	18.9185	19.373	16.9365	17.671	19.7453	19.586	3.60531
Chr10_core_Tb427v10:1326001-1331000	10_core_Tb427v10	1326001	1331000	15.1112	11.3035	14.8742	17.4425	20.077	21.205	18.8848	19.3518	21.6159	20.8872	4.32637
Chr10_core_Tb427v10:1327001-1332000	10_core_Tb427v10	1327001	1332000	17.1427	13.1499	17.0931	21.2488	23.9698	25.2756	23.325	22.5812	25.348	24.4004	5.76849
Chr10_core_Tb427v10:1328001-1333000	10_core_Tb427v10	1328001	1333000	21.5272	18.6359	21.4709	29.8235	32.8808	34.6445	32.0528	32.7648	32.2757	34.2574	6.48955
Chr10_core_Tb427v10:1329001-1334000	10_core_Tb427v10	1329001	1334000	29.9518	36.6835	29.8349	30.5811	46.8757	53.3787	49.8419	58.05	52.7321	57.1488	7.93167
Chr10_core_Tb427v10:1330001-1335000	10_core_Tb427v10	1330001	1335000	79.0409	86.0433	67.9545	39.3727	77.5996	102.689	87.2787	115.092	98.8927	109.67	7.21061
Chr10_core_Tb427v10:1331001-1336000	10_core_Tb427v10	1331001	1336000	78.7614	86.072	67.495	40.2293	79.0232	103.737	88.4015	116.275	100.035	110.203	7.93167
Chr10_core_Tb427v10:1332001-1337000	10_core_Tb427v10	1332001	1337000	76.9598	84.5188	65.1523	36.756	75.5196	100.113	84.0172	113.08	96.6557	106.929	6.48955
Chr10_core_Tb427v10:1333001-1338000	10_core_Tb427v10	1333001	1338000	78.1867	85.1378	67.0159	40.7353	78.4573	103.077	86.661	115.462	99.2584	109.27	6.48955
Chr10_core_Tb427v10:1334001-1339000	10_core_Tb427v10	1334001	1339000	59.3692	57.833	48.5283	26.9592	51.4347	69.1518	56.8403	75.7242	65.4019	69.3588	6.48955
Chr10_core_Tb427v10:1335001-1340000	10_core_Tb427v10	1335001	1340000	8.07442	7.21336	7.69402	14.9006	17.8005	16.2685	14.8284	14.7797	15.0233	13.393	5.76849
Chr10_core_Tb427v10:1336001-1341000	10_core_Tb427v10	1336001	1341000	9.25939	8.03677	8.1372	17.1836	19.3227	18.9831	16.9102	15.8913	17.4068	14.9209	5.04743
Chr10_core_Tb427v10:1337001-1342000	10_core_Tb427v10	1337001	1342000	10.1685	8.40222	8.73932	19.0585	22.969	21.0629	19.062	17.9198	18.7021	17.0806	5.04743
Chr10_core_Tb427v10:1338001-1343000	10_core_Tb427v10	1338001	1343000	10.7158	8.9941	8.82999	19.4833	25.5829	22.04	19.5917	19.0671	19.2886	18.2696	3.60531
Chr10_core_Tb427v10:1339001-1344000	10_core_Tb427v10	1339001	1344000	11.2826	10.2885	8.73894	19.634	25.6764	22.9666	20.1368	19.3877	20.3431	19.3599	2.88424
Chr10_core_Tb427v10:1340001-1345000	10_core_Tb427v10	1340001	1345000	19.5475	17.854	16.7652	27.1177	34.3522	33.0411	26.31	25.9494	29.377	27.4002	3.60531
Chr10_core_Tb427v10:1341001-1346000	10_core_Tb427v10	1341001	1346000	23.9195	21.5282	20.5587	31.5516	40.1328	38.3271	29.8434	30.2012	33.917	33.0893	5.04743
Chr10_core_Tb427v10:1342001-1347000	10_core_Tb427v10	1342001	1347000	23.0558	21.378	20.4524	30.0769	37.9345	36.0131	28.3703	28.784	32.8282	32.3888	5.04743
Chr10_core_Tb427v10:1343001-1348000	10_core_Tb427v10	1343001	1348000	22.8654	20.9501	20.3803	29.5895	35.8716	34.8966	28.0198	28.2179	32.5188	31.6729	8.65273
Chr10_core_Tb427v10:1344001-1349000	10_core_Tb427v10	1344001	1349000	22.9245	20.467	20.4521	28.767	33.4648	33.7152	27.9289	29.2209	31.4809	31.1837	10.0949
Chr10_core_Tb427v10:1345001-1350000	10_core_Tb427v10	1345001	1350000	20.3321	17.0742	17.4403	26.9759	30.8939	31.674	26.447	28.3637	28.8915	30.0813	10.0949
Chr10_core_Tb427v10:1346001-1351000	10_core_Tb427v10	1346001	1351000	13.1502	11.1541	12.0007	19.1961	21.5257	21.7182	20.7972	22.9601	19.928	22.2928	8.65273
Chr10_core_Tb427v10:1347001-1352000	10_core_Tb427v10	1347001	1352000	11.3527	9.86668	10.2249	16.5118	18.1956	19.177	18.423	20.5337	15.5355	18.8617	7.93167
Chr10_core_Tb427v10:1348001-1353000	10_core_Tb427v10	1348001	1353000	11.7507	10.1638	10.7751	17.4637	19.0739	20.8491	19.4614	22.1438	16.5824	19.9952	5.76849
Chr10_core_Tb427v10:1349001-1354000	10_core_Tb427v10	1349001	1354000	11.4863	10.6699	11.2893	18.1032	19.8237	21.1749	19.9156	22.6229	17.5786	20.7858	4.32637
Chr10_core_Tb427v10:1350001-1355000	10_core_Tb427v10	1350001	1355000	12.1141	11.387	12.4446	18.9642	21.4756	21.373	21.4534	23.8605	18.0903	21.3809	5.04743
Chr10_core_Tb427v10:1351001-1356000	10_core_Tb427v10	1351001	1356000	10.4744	9.81725	10.6201	17.4929	19.6964	19.1874	19.3186	22.1876	16.3522	19.5043	6.48955
Chr10_core_Tb427v10:1352001-1357000	10_core_Tb427v10	1352001	1357000	10.0793	9.25723	10.4421	16.5195	18.9678	18.5087	18.2137	20.2751	16.6249	18.86	8.65273
Chr10_core_Tb427v10:1353001-1358000	10_core_Tb427v10	1353001	1358000	10.2062	9.1536	10.0181	15.6743	19.0938	17.5295	17.1234	18.6168	16.3483	17.7965	7.21061
Chr10_core_Tb427v10:1354001-1359000	10_core_Tb427v10	1354001	1359000	8.43352	7.55942	8.01454	12.1708	15.8237	13.9585	13.0688	14.6328	12.7637	14.2254	8.65273
Chr10_core_Tb427v10:1355001-1360000	10_core_Tb427v10	1355001	1360000	9.31301	9.79331	9.76702	17.0725	20.346	18.9531	20.1588	20.4927	20.493	19.8328	7.93167
Chr10_core_Tb427v10:1356001-1361000	10_core_Tb427v10	1356001	1361000	11.9936	11.2817	11.2557	20.0679	24.3361	21.6472	23.176	24.4537	23.2056	22.403	5.04743
Chr10_core_Tb427v10:1357001-1362000	10_core_Tb427v10	1357001	1362000	16.7674	16.0656	16.3436	26.4732	30.9183	27.6737	29.8546	32.5633	29.2009	28.485	2.88424
Chr10_core_Tb427v10:1358001-1363000	10_core_Tb427v10	1358001	1363000	18.417	19.7382	18.3076	31.6093	36.0693	35.1051	37.4012	41.0735	35.1303	36.4904	3.60531
Chr10_core_Tb427v10:1359001-1364000	10_core_Tb427v10	1359001	1364000	22.0933	22.5531	21.3576	36.1156	40.7076	39.3384	42.3706	45.9446	40.0405	42.382	2.88424
Chr10_core_Tb427v10:1360001-1365000	10_core_Tb427v10	1360001	1365000	20.0728	19.4275	18.6454	29.4568	34.2114	33.182	34.6285	39.5059	31.8066	36.5876	3.60531
Chr10_core_Tb427v10:1361001-1366000	10_core_Tb427v10	1361001	1366000	17.3781	18.2652	16.6604	26.049	29.6287	29.8284	31.4312	36.0278	28.5762	33.7484	5.76849
Chr10_core_Tb427v10:1362001-1367000	10_core_Tb427v10	1362001	1367000	12.6347	13.8375	11.4322	19.6129	22.9398	23.5737	25.0875	27.7632	22.4771	27.5737	7.93167
Chr10_core_Tb427v10:1363001-1368000	10_core_Tb427v10	1363001	1368000	15.7841	13.3341	12.5384	19.966	22.5986	21.4535	22.5557	24.3723	22.7917	24.4526	7.93167
Chr10_core_Tb427v10:1364001-1369000	10_core_Tb427v10	1364001	1369000	12.3749	10.5354	10.0557	15.688	18.7239	18.1272	18.5749	18.9718	18.4626	19.09	7.21061
Chr10_core_Tb427v10:1365001-1370000	10_core_Tb427v10	1365001	1370000	13.7642	12.3922	12.0251	19.903	22.7402	21.5895	21.0293	21.6022	21.6366	20.3683	7.93167
Chr10_core_Tb427v10:1366001-1371000	10_core_Tb427v10	1366001	1371000	23.7725	21.162	21.4923	36.2439	39.5664	38.769	34.0256	33.3525	35.1348	32.9928	8.65273
Chr10_core_Tb427v10:1367001-1372000	10_core_Tb427v10	1367001	1372000	28.8041	25.0762	26.0817	43.2233	48.0513	45.377	39.9251	38.2783	42.1697	39.1335	7.93167
Chr10_core_Tb427v10:1368001-1373000	10_core_Tb427v10	1368001	1373000	25.5934	22.6546	23.4903	38.7324	43.4467	41.059	36.7004	35.6206	37.0349	35.6397	7.93167
Chr10_core_Tb427v10:1369001-1374000	10_core_Tb427v10	1369001	1374000	24.9644	22.9725	23.4889	37.6912	42.947	41.4689	36.2914	36.6369	36.2991	36.3977	7.93167
Chr10_core_Tb427v10:1370001-1375000	10_core_Tb427v10	1370001	1375000	24.24	22.3019	22.6741	36.1334	40.6875	39.4464	34.7855	36.5479	34.1022	36.0204	6.48955
Chr10_core_Tb427v10:1371001-1376000	10_core_Tb427v10	1371001	1376000	18.1003	16.0855	16.3216	25.2017	29.8569	29.9411	28.4158	29.8374	26.7058	29.18	5.76849
Chr10_core_Tb427v10:1372001-1377000	10_core_Tb427v10	1372001	1377000	15.6127	15.0316	13.0416	19.9731	23.9586	25.4156	25.7425	30.3485	23.808	29.1193	5.04743
Chr10_core_Tb427v10:1373001-1378000	10_core_Tb427v10	1373001	1378000	16.3003	15.4165	13.785	20.7996	24.9892	26.0448	25.8198	31.1988	24.2543	29.8262	5.04743
Chr10_core_Tb427v10:1374001-1379000	10_core_Tb427v10	1374001	1379000	15.2195	14.6426	12.8287	20.2007	24.061	24.8745	24.852	30.0348	23.245	28.3132	4.32637
Chr10_core_Tb427v10:1375001-1380000	10_core_Tb427v10	1375001	1380000	15.4606	15.0189	13.7692	20.775	24.9424	25.4615	26.0139	31.1539	24.3225	29.4907	4.32637
Chr10_core_Tb427v10:1376001-1381000	10_core_Tb427v10	1376001	1381000	13.108	13.1353	11.3789	18.0724	21.9611	20.7667	21.3797	25.5607	20.152	25.0944	2.16318
Chr10_core_Tb427v10:1377001-1382000	10_core_Tb427v10	1377001	1382000	9.24237	7.98627	8.27781	13.115	15.8736	14.8275	14.599	17.3574	14.4429	16.8659	1.44212
Chr10_core_Tb427v10:1378001-1383000	10_core_Tb427v10	1378001	1383000	7.77942	7.25482	7.14659	11.2337	12.5186	12.2663	12.318	14.6365	11.9246	12.8813	1.44212
Chr10_core_Tb427v10:1379001-1384000	10_core_Tb427v10	1379001	1384000	8.02484	6.8657	7.80411	10.8173	12.5136	11.6191	12.3342	14.4301	11.8484	13.0059	1.44212
Chr10_core_Tb427v10:1380001-1385000	10_core_Tb427v10	1380001	1385000	7.72734	6.20392	7.18204	10.175	11.211	10.8583	11.2074	13.09	10.7439	12.0604	3.60531
Chr10_core_Tb427v10:1381001-1386000	10_core_Tb427v10	1381001	1386000	7.79656	6.2778	7.21887	10.8131	12.1661	11.6716	11.6308	13.3935	11.4193	12.1734	5.04743
Chr10_core_Tb427v10:1382001-1387000	10_core_Tb427v10	1382001	1387000	6.15111	5.79726	6.84475	9.671	11.1829	10.1614	10.4816	12.9883	9.86178	10.9799	7.93167
Chr10_core_Tb427v10:1383001-1388000	10_core_Tb427v10	1383001	1388000	59.7683	52.3838	41.9234	47.8911	52.362	58.1909	54.5467	58.7571	49.2362	58.9187	9.37379
Chr10_core_Tb427v10:1384001-1389000	10_core_Tb427v10	1384001	1389000	99.857	94.8893	78.1294	114.031	120.396	128.088	126.583	146.736	119.876	140.811	10.0949
Chr10_core_Tb427v10:1385001-1390000	10_core_Tb427v10	1385001	1390000	98.7074	93.6778	76.7116	112.674	118.867	126.433	124.826	144.928	118.535	138.674	7.93167
Chr10_core_Tb427v10:1386001-1391000	10_core_Tb427v10	1386001	1391000	97.6978	92.7585	75.9306	110.859	116.404	124.676	122.697	142.72	116.673	136.882	7.21061
Chr10_core_Tb427v10:1387001-1392000	10_core_Tb427v10	1387001	1392000	97.0445	91.9585	74.9909	109.047	114.832	123.273	120.669	140.613	115.171	135.489	5.76849
Chr10_core_Tb427v10:1388001-1393000	10_core_Tb427v10	1388001	1393000	95.4348	90.6229	73.3968	107.083	112.394	120.606	117.916	137.196	112.879	132.57	4.32637
Chr10_core_Tb427v10:1389001-1394000	10_core_Tb427v10	1389001	1394000	0.290916	0.226719	0.213406	0.601193	0.642569	0.569183	0.263166	0.638902	0.529783	0.798103	4.32637
Chr10_core_Tb427v10:1390001-1395000	10_core_Tb427v10	1390001	1395000	0.272569	0.263395	0.213406	0.56272	0.642569	0.569183	0.263166	0.638902	0.529783	0.798103	5.76849
Chr10_core_Tb427v10:1391001-1396000	10_core_Tb427v10	1391001	1396000	0.835451	0.984199	0.656764	1.5213	2.02062	1.74403	1.42334	2.10542	1.89997	2.27481	5.04743
Chr10_core_Tb427v10:1392001-1397000	10_core_Tb427v10	1392001	1397000	2.07042	2.11165	1.84461	3.06194	3.70128	3.50553	3.36915	4.14358	4.35904	4.66417	5.04743
Chr10_core_Tb427v10:1393001-1398000	10_core_Tb427v10	1393001	1398000	2.75501	2.63922	2.55341	3.92122	4.19349	4.36205	4.58012	5.99161	5.35588	5.58254	3.60531
Chr10_core_Tb427v10:1394001-1399000	10_core_Tb427v10	1394001	1399000	3.78983	4.18449	3.86449	6.28946	6.75685	6.56336	6.52099	8.56095	7.75032	7.89064	5.04743
Chr10_core_Tb427v10:1395001-1400000	10_core_Tb427v10	1395001	1400000	4.677	5.06131	4.44974	7.26216	8.60277	8.26944	8.19931	10.3045	9.48559	9.8677	3.60531
Chr10_core_Tb427v10:1396001-1401000	10_core_Tb427v10	1396001	1401000	5.17936	5.18596	4.55662	7.69921	9.00333	8.73139	8.73699	10.9616	9.47254	10.2913	5.04743
Chr10_core_Tb427v10:1397001-1402000	10_core_Tb427v10	1397001	1402000	8.2204	8.14202	6.50572	10.5947	12.5966	13.934	13.6627	16.0112	13.0715	15.8399	7.93167
Chr10_core_Tb427v10:1398001-1403000	10_core_Tb427v10	1398001	1403000	10.1889	10.1202	7.99472	13.8711	17.8162	19.0517	18.6007	20.3918	16.4908	20.2619	7.93167
Chr10_core_Tb427v10:1399001-1404000	10_core_Tb427v10	1399001	1404000	12.0822	12.3539	9.55522	18.2121	22.7484	25.7341	23.8996	25.1054	20.933	25.0565	7.21061
Chr10_core_Tb427v10:1400001-1405000	10_core_Tb427v10	1400001	1405000	11.0661	11.442	9.09453	16.8089	20.6074	23.7431	22.09	23.2105	18.9218	23.1763	7.21061
Chr10_core_Tb427v10:1401001-1406000	10_core_Tb427v10	1401001	1406000	10.4386	10.8445	8.68508	15.918	19.3746	22.6592	20.8537	21.679	17.9865	21.6267	5.76849
Chr10_core_Tb427v10:1402001-1407000	10_core_Tb427v10	1402001	1407000	8.94578	9.81299	7.44507	14.3014	17.5505	19.6964	17.4629	18.4357	16.9676	17.8131	3.60531
Chr10_core_Tb427v10:1403001-1408000	10_core_Tb427v10	1403001	1408000	6.23508	7.1804	5.88658	11.6638	13.1943	15.1632	13.1753	13.804	13.8944	13.133	4.32637
Chr10_core_Tb427v10:1404001-1409000	10_core_Tb427v10	1404001	1409000	5.42574	7.90465	5.12348	11.074	10.9166	11.7662	11.2006	11.8745	12.5656	10.4857	3.60531
Chr10_core_Tb427v10:1405001-1410000	10_core_Tb427v10	1405001	1410000	9.22619	11.3949	7.51917	13.1165	14.4344	15.0353	13.0145	13.5392	18.3843	13.8891	4.32637
Chr10_core_Tb427v10:1406001-1411000	10_core_Tb427v10	1406001	1411000	12.4824	15.3899	10.7994	17.4565	19.2142	19.8842	17.9296	17.7432	22.5643	18.1324	4.32637
Chr10_core_Tb427v10:1407001-1412000	10_core_Tb427v10	1407001	1412000	23.4725	27.6637	22.5937	27.5034	31.5007	31.4102	32.5603	30.1524	34.7829	31.464	5.04743
Chr10_core_Tb427v10:1408001-1413000	10_core_Tb427v10	1408001	1413000	36.8063	42.6674	37.6851	40.7959	47.9137	46.7596	55.6992	48.8058	52.8406	49.2136	5.04743
Chr10_core_Tb427v10:1409001-1414000	10_core_Tb427v10	1409001	1414000	73.5971	77.5987	81.2301	76.9608	83.3319	78.8726	91.3301	81.7607	87.5308	86.1392	4.32637
Chr10_core_Tb427v10:1410001-1415000	10_core_Tb427v10	1410001	1415000	113.14	122.918	125.116	118.539	125.054	119.756	139.396	126.431	122.763	127.6	3.60531
Chr10_core_Tb427v10:1411001-1416000	10_core_Tb427v10	1411001	1416000	182.659	218.667	208.099	178.617	196.977	197.814	219.904	202.194	180.985	201.19	4.32637
Chr10_core_Tb427v10:1412001-1417000	10_core_Tb427v10	1412001	1417000	240.638	299.789	281.718	230.559	259.765	261.658	287.865	267.987	229.702	265.771	4.32637
Chr10_core_Tb427v10:1413001-1418000	10_core_Tb427v10	1413001	1418000	375.283	404.303	413.759	376.207	379.197	373.148	399.523	367.037	345.163	355.32	5.04743
Chr10_core_Tb427v10:1414001-1419000	10_core_Tb427v10	1414001	1419000	597.934	541.943	607.755	609.215	555.679	544.423	544.073	510.307	521.254	477.265	5.04743
Chr10_core_Tb427v10:1415001-1420000	10_core_Tb427v10	1415001	1420000	755.577	627.42	744.56	777.05	679.895	660.591	646.592	603.506	650.057	554.614	5.04743
Chr10_core_Tb427v10:1416001-1421000	10_core_Tb427v10	1416001	1421000	794.205	612.857	775.695	864.002	726.512	692.732	672.957	624.418	708.977	570.052	5.76849
Chr10_core_Tb427v10:1417001-1422000	10_core_Tb427v10	1417001	1422000	761.195	578.507	740.909	848.63	707.647	671.998	656.118	613.674	697.508	551.545	4.32637
Chr10_core_Tb427v10:1418001-1423000	10_core_Tb427v10	1418001	1423000	671.68	490.23	636.742	743.685	617.947	584.922	559.377	538.199	610.147	477.549	5.76849
Chr10_core_Tb427v10:1419001-1424000	10_core_Tb427v10	1419001	1424000	456.278	373.757	456.036	526.207	453.924	435.413	429.271	417.583	447.259	371.577	6.48955
Chr10_core_Tb427v10:1420001-1425000	10_core_Tb427v10	1420001	1425000	330.452	309.204	345.703	361.485	340.457	328.006	335.445	333.882	333.389	300.928	8.65273
Chr10_core_Tb427v10:1421001-1426000	10_core_Tb427v10	1421001	1426000	192.599	234.311	218.996	181.709	211.487	209.709	224.292	239.882	202.853	216.486	7.93167
Chr10_core_Tb427v10:1422001-1427000	10_core_Tb427v10	1422001	1427000	180.861	209.931	202.329	170.77	191.764	190.541	199.854	210.189	185.345	197.396	7.21061
Chr10_core_Tb427v10:1423001-1428000	10_core_Tb427v10	1423001	1428000	387.775	403.455	406.669	368.531	375.714	386.687	401.787	320.2	395.51	343.581	6.48955
Chr10_core_Tb427v10:1424001-1429000	10_core_Tb427v10	1424001	1429000	566.866	554.889	567.857	534.664	529.123	549.233	571.34	411.394	573.091	454.45	5.76849
Chr10_core_Tb427v10:1425001-1430000	10_core_Tb427v10	1425001	1430000	741.957	719.649	724.056	669.874	650.226	676.947	706.581	476.917	710.759	552.939	5.04743
Chr10_core_Tb427v10:1426001-1431000	10_core_Tb427v10	1426001	1431000	706.031	676.482	677.521	629.654	605.334	633.81	666.56	432.191	666.749	512.113	4.32637
Chr10_core_Tb427v10:1427001-1432000	10_core_Tb427v10	1427001	1432000	700.703	668.547	669.991	619.775	596.615	627.212	656.491	426.137	659.839	504.108	5.04743
Chr10_core_Tb427v10:1428001-1433000	10_core_Tb427v10	1428001	1433000	546.684	517.864	517.124	460.734	448.043	471.862	492.682	330.755	493.001	385.137	5.04743
Chr10_core_Tb427v10:1429001-1434000	10_core_Tb427v10	1429001	1434000	395.786	390.075	387.723	330.277	327.902	339.902	358.203	272.383	349.394	307.837	7.93167
Chr10_core_Tb427v10:1430001-1435000	10_core_Tb427v10	1430001	1435000	237.793	235.429	245.56	186.386	204.256	201.114	224.612	213.88	205.037	216.68	6.48955
Chr10_core_Tb427v10:1431001-1436000	10_core_Tb427v10	1431001	1436000	310.25	297.753	315.927	276.98	301.378	300.584	359.65	343.604	335.461	332.437	8.65273
Chr10_core_Tb427v10:1432001-1437000	10_core_Tb427v10	1432001	1437000	1073.2	840.127	941.136	878.235	872.686	891.942	1031.52	855.539	1005.83	854.819	7.93167
Chr10_core_Tb427v10:1433001-1438000	10_core_Tb427v10	1433001	1438000	1091.25	857.26	958.687	890.964	888.055	900.776	1047.28	866.684	1019.91	865.944	7.93167
Chr10_core_Tb427v10:1434001-1439000	10_core_Tb427v10	1434001	1439000	1077.39	836.164	939.843	872.568	864.42	877.83	1023.75	838.168	1000.43	837.358	4.32637
Chr10_core_Tb427v10:1435001-1440000	10_core_Tb427v10	1435001	1440000	1018.17	780.554	875.704	828.287	813.114	826.231	965.377	774.497	948.472	779.64	5.04743
Chr10_core_Tb427v10:1436001-1441000	10_core_Tb427v10	1436001	1441000	949.632	715.77	807.722	778.274	754.075	770.145	901.606	707.084	893.546	716.831	4.32637
Chr10_core_Tb427v10:1437001-1442000	10_core_Tb427v10	1437001	1442000	344.495	282.583	316.357	299.798	287.913	291.467	342.135	261.23	322.302	274.443	4.32637
Chr10_core_Tb427v10:1438001-1443000	10_core_Tb427v10	1438001	1443000	45.5723	47.135	50.2375	33.4769	37.6814	32.8152	43.059	43.3988	37.4538	45.5361	4.32637
Chr10_core_Tb427v10:1439001-1444000	10_core_Tb427v10	1439001	1444000	36.8319	42.5715	42.6706	27.4322	32.4936	28.1537	35.9841	37.9286	30.4892	43.1421	5.04743
Chr10_core_Tb427v10:1440001-1445000	10_core_Tb427v10	1440001	1445000	32.7931	41.0388	39.4417	24.8946	29.8223	26.4803	32.808	36.3389	27.4091	43.3896	4.32637
Chr10_core_Tb427v10:1441001-1446000	10_core_Tb427v10	1441001	1446000	38.891	48.9208	46.9744	29.5143	35.1294	32.379	39.4142	42.5443	32.5617	52.205	2.88424
Chr10_core_Tb427v10:1442001-1447000	10_core_Tb427v10	1442001	1447000	46.0419	56.3302	54.4388	34.2205	39.7377	37.8162	44.8544	49.6406	37.3457	59.2092	4.32637
Chr10_core_Tb427v10:1443001-1448000	10_core_Tb427v10	1443001	1448000	44.6458	55.0423	52.4935	34.7441	39.3728	39.1542	45.0861	50.0948	37.1782	58.5224	2.88424
Chr10_core_Tb427v10:1444001-1449000	10_core_Tb427v10	1444001	1449000	43.841	56.1206	52.1428	37.1694	40.5369	40.8411	45.9717	52.2059	37.0622	60.0615	4.32637
Chr10_core_Tb427v10:1445001-1450000	10_core_Tb427v10	1445001	1450000	47.8176	60.2748	55.6134	42.2118	44.8289	46.0905	51.359	57.7491	44.1288	67.5863	5.76849
Chr10_core_Tb427v10:1446001-1451000	10_core_Tb427v10	1446001	1451000	55.2556	65.6271	63.4885	48.7431	51.6311	51.9836	57.7628	66.5558	50.1569	72.7069	5.76849
Chr10_core_Tb427v10:1447001-1452000	10_core_Tb427v10	1447001	1452000	67.7057	78.4714	75.0735	60.0748	64.2818	64.1246	69.7526	78.4946	61.2968	84.5166	5.76849
Chr10_core_Tb427v10:1448001-1453000	10_core_Tb427v10	1448001	1453000	95.7739	119.921	109.539	100.732	104.092	101.882	114.442	127.497	105.485	135.996	6.48955
Chr10_core_Tb427v10:1449001-1454000	10_core_Tb427v10	1449001	1454000	155.16	173.97	168.215	156.667	163.979	162.652	174.797	195.737	165.783	201.878	5.76849
Chr10_core_Tb427v10:1450001-1455000	10_core_Tb427v10	1450001	1455000	168.314	181.899	179.87	174.582	178.233	178.341	188.942	212.78	176.084	216.273	3.60531
Chr10_core_Tb427v10:1451001-1456000	10_core_Tb427v10	1451001	1456000	179.507	189.416	192.419	191.502	194.599	192.291	203.069	231.244	188.75	229.127	4.32637
Chr10_core_Tb427v10:1452001-1457000	10_core_Tb427v10	1452001	1457000	180.139	188.322	193.518	195.366	193.217	194.253	205.034	233.2	188.68	230.537	4.32637
Chr10_core_Tb427v10:1453001-1458000	10_core_Tb427v10	1453001	1458000	181.322	180.713	192.873	206.94	199.827	201.459	216.261	241.881	195.863	231.639	4.32637
Chr10_core_Tb427v10:1454001-1459000	10_core_Tb427v10	1454001	1459000	172.729	165.003	185.952	203.84	186.245	190.981	203.44	218.79	182.686	205.187	4.32637
Chr10_core_Tb427v10:1455001-1460000	10_core_Tb427v10	1455001	1460000	232.589	215.217	243.857	255.877	236.134	246.07	255.694	274.188	238.109	252.397	7.21061
Chr10_core_Tb427v10:1456001-1461000	10_core_Tb427v10	1456001	1461000	275.81	255.323	284.493	296.765	272.703	289.007	293.787	312.74	282.306	289.363	6.48955
Chr10_core_Tb427v10:1457001-1462000	10_core_Tb427v10	1457001	1462000	282.401	269.595	292.17	304.547	280.632	298.362	304.544	320.419	294.59	295.875	6.48955
Chr10_core_Tb427v10:1458001-1463000	10_core_Tb427v10	1458001	1463000	330.016	315.077	340.831	328.424	306.494	328.895	323.342	345.326	318.173	316.369	7.21061
Chr10_core_Tb427v10:1459001-1464000	10_core_Tb427v10	1459001	1464000	314.231	299.652	323.979	299.988	282.767	303.816	291.175	315.924	289.296	285.574	7.93167
Chr10_core_Tb427v10:1460001-1465000	10_core_Tb427v10	1460001	1465000	289.423	285.661	297.83	275.58	267.638	284.172	268.849	297.986	266.667	271.875	5.76849
Chr10_core_Tb427v10:1461001-1466000	10_core_Tb427v10	1461001	1466000	293.584	308.994	301.331	283.905	288.584	314.371	291.864	331.436	280.694	306.444	5.76849
Chr10_core_Tb427v10:1462001-1467000	10_core_Tb427v10	1462001	1467000	276.427	287.509	283.191	270.923	275.79	296.497	274.967	314.589	264.481	289.531	5.04743
Chr10_core_Tb427v10:1463001-1468000	10_core_Tb427v10	1463001	1468000	220.401	230.082	223.357	235.636	240.367	256.083	241.051	273.015	230.382	252.781	5.76849
Chr10_core_Tb427v10:1464001-1469000	10_core_Tb427v10	1464001	1469000	191.308	200.238	192.673	213.261	217.082	230.202	221.288	249.019	211.335	232.802	7.21061
Chr10_core_Tb427v10:1465001-1470000	10_core_Tb427v10	1465001	1470000	166.478	174.625	166.641	188.272	191.473	203.823	199.694	224.185	188.558	210.035	7.93167
Chr10_core_Tb427v10:1466001-1471000	10_core_Tb427v10	1466001	1471000	109.967	113.203	113.264	122.145	124.514	124.753	131.894	140.327	123.327	133.057	7.93167
Chr10_core_Tb427v10:1467001-1472000	10_core_Tb427v10	1467001	1472000	79.9821	79.4397	80.5141	89.2675	87.2687	84.5127	94.1457	97.5856	87.4517	92.8232	8.65273
Chr10_core_Tb427v10:1468001-1473000	10_core_Tb427v10	1468001	1473000	79.8376	93.1245	85.0067	87.9483	96.0717	94.6832	103.55	112.383	92.7088	110.971	6.48955
Chr10_core_Tb427v10:1469001-1474000	10_core_Tb427v10	1469001	1474000	78.3833	110.172	93.3059	95.1394	105.666	109.49	118.479	128.951	98.0737	127.082	4.32637
Chr10_core_Tb427v10:1470001-1475000	10_core_Tb427v10	1470001	1475000	61.6496	95.1181	77.0457	78.562	88.9898	93.5787	100.633	110.093	79.2944	109.809	3.60531
Chr10_core_Tb427v10:1471001-1476000	10_core_Tb427v10	1471001	1476000	56.3509	89.7423	71.8967	74.0402	83.6198	86.5098	94.2016	102.118	74.2301	102.489	4.32637
Chr10_core_Tb427v10:1472001-1477000	10_core_Tb427v10	1472001	1477000	46.5666	77.8472	61.5239	63.6631	72.7345	75.705	80.8845	88.3103	63.0016	88.339	5.76849
Chr10_core_Tb427v10:1473001-1478000	10_core_Tb427v10	1473001	1478000	38.4553	66.5523	52.52	52.8374	60.5915	62.5738	67.5504	73.2578	51.5011	75.1734	7.21061
Chr10_core_Tb427v10:1474001-1479000	10_core_Tb427v10	1474001	1479000	11.1315	21.7207	15.2733	15.4727	17.8324	18.4792	20.9004	20.6931	14.6981	21.0198	6.48955
Chr10_core_Tb427v10:1475001-1480000	10_core_Tb427v10	1475001	1480000	3.17641	4.6533	3.56079	3.15592	3.66564	3.60406	4.09093	4.01259	3.33457	3.78922	5.76849
Chr10_core_Tb427v10:1476001-1481000	10_core_Tb427v10	1476001	1481000	16.6481	23.8335	20.5776	24.4882	26.6312	26.7998	27.7466	24.2559	26.2291	22.2729	5.76849
Chr10_core_Tb427v10:1477001-1482000	10_core_Tb427v10	1477001	1482000	66.4426	79.571	75.281	74.8554	85.954	82.4627	75.903	74.3244	80.1751	67.7218	3.60531
Chr10_core_Tb427v10:1478001-1483000	10_core_Tb427v10	1478001	1483000	125.789	146.891	141.39	121.826	139.716	130.982	123.194	121.566	129.994	116.223	2.16318
Chr10_core_Tb427v10:1479001-1484000	10_core_Tb427v10	1479001	1484000	136.54	160.733	155.731	136.716	155.876	144.623	136.976	135.624	144.306	129.135	2.88424
Chr10_core_Tb427v10:1480001-1485000	10_core_Tb427v10	1480001	1485000	153.873	178.031	175.628	155.683	175.666	163.637	155.495	150.867	159.491	143.7	31.7267
Chr10_core_Tb427v10:1481001-1486000	10_core_Tb427v10	1481001	1486000	162.052	184.966	185.4	163.01	182.679	168.109	160.36	154.119	164.256	147.298	32.4477
Chr10_core_Tb427v10:1482001-1487000	10_core_Tb427v10	1482001	1487000	127.546	140.43	145.133	123.933	133.945	120.113	120.298	110.395	117.794	110.353	32.4477
Chr10_core_Tb427v10:1483001-1488000	10_core_Tb427v10	1483001	1488000	86.8426	94.2056	99.7624	99.7146	103.388	92.735	93.494	85.9142	90.2099	83.2568	34.6109
Chr10_core_Tb427v10:1484001-1489000	10_core_Tb427v10	1484001	1489000	97.4994	104.358	111.243	109.863	111.652	100.756	100.905	90.4192	98.4517	87.3803	33.8899
Chr10_core_Tb427v10:1485001-1490000	10_core_Tb427v10	1485001	1490000	111.811	114.439	120.63	116.43	116.307	106.404	106.524	96.4989	107.824	92.7112	5.76849
Chr10_core_Tb427v10:1486001-1491000	10_core_Tb427v10	1486001	1491000	131.489	135.257	144.955	141.843	138.712	128.941	124.529	120.366	132.156	117.462	5.04743
Chr10_core_Tb427v10:1487001-1492000	10_core_Tb427v10	1487001	1492000	165.911	172.095	185.113	169.417	164.66	153.82	149.217	146.933	161.728	141.448	6.48955
Chr10_core_Tb427v10:1488001-1493000	10_core_Tb427v10	1488001	1493000	179.18	185.799	198.165	178.685	171.675	165.244	160.302	158.444	171.563	152.112	7.93167
Chr10_core_Tb427v10:1489001-1494000	10_core_Tb427v10	1489001	1494000	164.769	172.846	183.023	160.363	155.252	149.767	146.955	146.189	155.44	140.627	10.0949
Chr10_core_Tb427v10:1490001-1495000	10_core_Tb427v10	1490001	1495000	141.741	153.866	161.882	137.741	135.026	130.816	128.523	128.562	135.429	125.833	10.0949
Chr10_core_Tb427v10:1491001-1496000	10_core_Tb427v10	1491001	1496000	134.777	140.221	150.693	134.005	129.833	128.917	122.059	121.729	131.652	117.26	9.37379
Chr10_core_Tb427v10:1492001-1497000	10_core_Tb427v10	1492001	1497000	108.528	108.491	115.962	114.759	111.16	115.196	102.741	101.042	110.002	98.0497	7.93167
Chr10_core_Tb427v10:1493001-1498000	10_core_Tb427v10	1493001	1498000	84.0811	80.4385	88.9468	93.4019	91.5641	95.6705	80.8292	79.6956	88.4315	78.6363	6.48955
Chr10_core_Tb427v10:1494001-1499000	10_core_Tb427v10	1494001	1499000	99.8374	89.1232	103.485	108.576	104.303	111.818	90.7888	85.9082	101.478	87.4129	6.48955
Chr10_core_Tb427v10:1495001-1500000	10_core_Tb427v10	1495001	1500000	115.369	100.961	117.773	126.008	121.697	130.354	104.68	99.9006	118.923	99.7421	6.48955
Chr10_core_Tb427v10:1496001-1501000	10_core_Tb427v10	1496001	1501000	121.412	108.413	124.43	129.128	126.771	137.258	111.156	105.398	125.937	106.934	7.21061
Chr10_core_Tb427v10:1497001-1502000	10_core_Tb427v10	1497001	1502000	137.694	125.472	140.723	146.39	143.164	146.47	135.593	132.41	139.562	127.08	5.76849
Chr10_core_Tb427v10:1498001-1503000	10_core_Tb427v10	1498001	1503000	154.413	137.515	153.579	161.181	154.078	156.93	153.616	151.408	149.48	140.258	3.60531
Chr10_core_Tb427v10:1499001-1504000	10_core_Tb427v10	1499001	1504000	166.735	144.83	163.695	175.611	166.401	167.539	171.557	172.997	161.896	157.889	2.88424
Chr10_core_Tb427v10:1500001-1505000	10_core_Tb427v10	1500001	1505000	167.544	142.987	163.015	178.853	169.683	167.38	180.629	179.923	164.723	165.549	5.04743
Chr10_core_Tb427v10:1501001-1506000	10_core_Tb427v10	1501001	1506000	180.425	156.288	177.321	198.26	185.849	179.95	205.608	207.71	181.226	187.045	5.76849
Chr10_core_Tb427v10:1502001-1507000	10_core_Tb427v10	1502001	1507000	225.678	212.304	228.564	243.143	236.915	223.425	253.537	266.458	230.823	238.965	5.76849
Chr10_core_Tb427v10:1503001-1508000	10_core_Tb427v10	1503001	1508000	275.401	279.339	291.891	305.635	293.944	288.927	305.443	322.062	293.904	292.81	5.76849
Chr10_core_Tb427v10:1504001-1509000	10_core_Tb427v10	1504001	1509000	366.837	383.627	397.182	397.668	390.463	382.566	382.455	393.385	386.694	369.432	4.32637
Chr10_core_Tb427v10:1505001-1510000	10_core_Tb427v10	1505001	1510000	469.056	470.74	504.389	489.013	471.007	473.391	438.913	419.032	470.589	414.818	2.88424
Chr10_core_Tb427v10:1506001-1511000	10_core_Tb427v10	1506001	1511000	561.189	548.533	598.562	567.248	533.059	547.811	480.906	428.202	542.648	448.944	2.88424
Chr10_core_Tb427v10:1507001-1512000	10_core_Tb427v10	1507001	1512000	568.315	529.314	595.052	560.011	507.106	534.2	443.309	361.094	528.529	406.027	5.04743
Chr10_core_Tb427v10:1508001-1513000	10_core_Tb427v10	1508001	1513000	575.418	500.387	584.838	520.398	462.89	493.45	388.081	284.595	493.058	354.989	6.48955
Chr10_core_Tb427v10:1509001-1514000	10_core_Tb427v10	1509001	1514000	574.548	459.639	562.121	486.295	410.526	454.623	327.583	199.264	460.248	291.937	6.48955
Chr10_core_Tb427v10:1510001-1515000	10_core_Tb427v10	1510001	1515000	552.027	422.336	523.792	438.498	361.226	403.145	282.366	171.438	410.34	259.507	5.76849
Chr10_core_Tb427v10:1511001-1516000	10_core_Tb427v10	1511001	1516000	522.335	390.572	489.086	407.38	331.772	367.154	253.304	152.685	383.897	236.622	5.76849
Chr10_core_Tb427v10:1512001-1517000	10_core_Tb427v10	1512001	1517000	549.551	396.192	512.269	462.385	375.217	420.761	280.27	161.913	434.939	252.853	4.32637
Chr10_core_Tb427v10:1513001-1518000	10_core_Tb427v10	1513001	1518000	457.124	330.975	428.908	393.033	321.236	361.824	237.913	138.811	371.862	214.516	3.60531
Chr10_core_Tb427v10:1514001-1519000	10_core_Tb427v10	1514001	1519000	376.058	283.324	359.578	353.663	292.575	325.014	247.687	147.841	341.024	207.156	3.60531
Chr10_core_Tb427v10:1515001-1520000	10_core_Tb427v10	1515001	1520000	319.77	261.049	318.536	339.208	300.546	322.473	291.989	188.347	346.892	232.899	7.21061
Chr10_core_Tb427v10:1516001-1521000	10_core_Tb427v10	1516001	1521000	246.969	212.87	251.043	279.846	258.129	271.834	269.828	180.757	296.88	210.09	9.37379
Chr10_core_Tb427v10:1517001-1522000	10_core_Tb427v10	1517001	1522000	359.782	330.755	364.764	497.851	467.69	483.919	577.615	401.156	555.31	435.971	8.65273
Chr10_core_Tb427v10:1518001-1523000	10_core_Tb427v10	1518001	1523000	656.145	550.301	615.657	792.61	726.766	781.159	874.436	595.099	862.303	655.456	7.21061
Chr10_core_Tb427v10:1519001-1524000	10_core_Tb427v10	1519001	1524000	653.392	549.811	615.108	790.457	722.875	778.558	867.956	592.653	856.775	652.041	9.37379
Chr10_core_Tb427v10:1520001-1525000	10_core_Tb427v10	1520001	1525000	610.058	505.79	566.705	733.238	670.505	721.283	784.82	549.602	786.245	602.358	5.04743
Chr10_core_Tb427v10:1521001-1526000	10_core_Tb427v10	1521001	1526000	625.964	522.509	587.706	747.367	686.066	737.933	796.803	570.659	794.508	620.144	4.32637
Chr10_core_Tb427v10:1522001-1527000	10_core_Tb427v10	1522001	1527000	565.338	446.6	514.541	616.741	573.635	620.078	646.708	476.596	636.938	504.32	6.48955
Chr10_core_Tb427v10:1523001-1528000	10_core_Tb427v10	1523001	1528000	133.367	140.919	145.53	137.278	153.161	142.651	163.29	178.782	133.696	162.275	7.93167
Chr10_core_Tb427v10:1524001-1529000	10_core_Tb427v10	1524001	1529000	172.031	180.888	187.998	178.437	196.861	183.687	205.872	226.281	173.29	206.558	8.65273
Chr10_core_Tb427v10:1525001-1530000	10_core_Tb427v10	1525001	1530000	186.184	184.312	196.389	189.116	202.491	190.389	208.403	221.079	180.204	205.312	10.8159
Chr10_core_Tb427v10:1526001-1531000	10_core_Tb427v10	1526001	1531000	190.278	184.851	195.301	185.719	196.435	183.043	198.142	205.212	175.501	192.487	9.37379
Chr10_core_Tb427v10:1527001-1532000	10_core_Tb427v10	1527001	1532000	189.198	188.834	198.56	187.743	196.865	182.107	197.159	201.56	178.315	190.998	8.65273
Chr10_core_Tb427v10:1528001-1533000	10_core_Tb427v10	1528001	1533000	194.929	195.994	203.66	189.171	197.809	183.316	196.942	203.107	181.952	189.953	7.21061
Chr10_core_Tb427v10:1529001-1534000	10_core_Tb427v10	1529001	1534000	197.285	194.191	200.84	183.853	195.454	181.658	194.229	203.074	177.52	187.12	5.04743
Chr10_core_Tb427v10:1530001-1535000	10_core_Tb427v10	1530001	1535000	201.7	202.958	204.223	174.971	198.193	183.816	200.038	219.438	172.632	192.31	3.60531
Chr10_core_Tb427v10:1531001-1536000	10_core_Tb427v10	1531001	1536000	191.222	200.732	197.296	166.115	195.345	181.642	200.942	226.77	165.971	194.073	2.88424
Chr10_core_Tb427v10:1532001-1537000	10_core_Tb427v10	1532001	1537000	178.042	187.298	185.085	160.126	193.708	175.816	194.365	218.626	159.915	186.28	2.88424
Chr10_core_Tb427v10:1533001-1538000	10_core_Tb427v10	1533001	1538000	183.358	189.508	189.166	166.591	203.824	179.88	196.375	214.491	164.243	181.801	2.88424
Chr10_core_Tb427v10:1534001-1539000	10_core_Tb427v10	1534001	1539000	158.116	167.029	168.4	146.288	181.371	160.586	170.575	178.679	147.937	155.43	4.32637
Chr10_core_Tb427v10:1535001-1540000	10_core_Tb427v10	1535001	1540000	131.55	138.675	143.184	124.719	154.305	136.179	141.238	139.543	125.68	127.709	5.04743
Chr10_core_Tb427v10:1536001-1541000	10_core_Tb427v10	1536001	1541000	105.867	112.598	119.655	105.868	129.584	113.648	114.582	109.065	107.529	104.877	6.48955
Chr10_core_Tb427v10:1537001-1542000	10_core_Tb427v10	1537001	1542000	90.5113	99.1364	102.531	84.6893	104.991	93.8768	91.5506	86.1736	87.9061	88.727	5.04743
Chr10_core_Tb427v10:1538001-1543000	10_core_Tb427v10	1538001	1543000	62.6666	72.4323	74.2043	56.4908	67.1464	66.4719	61.2964	59.0783	61.5278	67.8449	6.48955
Chr10_core_Tb427v10:1539001-1544000	10_core_Tb427v10	1539001	1544000	57.8897	66.5033	68.6668	50.0707	58.3353	57.7076	52.7943	50.8232	51.6077	63.5134	7.21061
Chr10_core_Tb427v10:1540001-1545000	10_core_Tb427v10	1540001	1545000	52.1827	59.5087	61.0381	48.5645	54.8482	52.7612	49.0623	48.5166	48.7223	59.8475	7.21061
Chr10_core_Tb427v10:1541001-1546000	10_core_Tb427v10	1541001	1546000	50.522	58.6585	58.9806	48.477	52.0472	51.3509	52.1819	48.5001	48.0428	59.8619	6.48955
Chr10_core_Tb427v10:1542001-1547000	10_core_Tb427v10	1542001	1547000	45.5475	53.4619	55.1295	44.4431	47.7153	47.1876	49.4897	46.4402	45.4785	57.3757	6.48955
Chr10_core_Tb427v10:1543001-1548000	10_core_Tb427v10	1543001	1548000	41.3353	46.8078	49.5476	40.8281	43.6709	42.3105	45.1989	43.5247	42.0784	52.331	6.48955
Chr10_core_Tb427v10:1544001-1549000	10_core_Tb427v10	1544001	1549000	36.9359	43.9892	44.8295	38.1978	41.0838	38.326	44.6279	42.8718	40.2559	49.8048	4.32637
Chr10_core_Tb427v10:1545001-1550000	10_core_Tb427v10	1545001	1550000	55.5312	61.9485	62.0737	52.9056	56.7927	53.1406	62.6039	58.6069	55.5856	62.884	5.76849
Chr10_core_Tb427v10:1546001-1551000	10_core_Tb427v10	1546001	1551000	80.9019	82.8814	85.13	72.049	77.1148	71.2781	82.581	78.7826	74.9009	80.1299	5.76849
Chr10_core_Tb427v10:1547001-1552000	10_core_Tb427v10	1547001	1552000	97.7613	103.71	103.856	91.8452	98.0833	89.6809	106.719	103.245	93.8946	98.0202	5.76849
Chr10_core_Tb427v10:1548001-1553000	10_core_Tb427v10	1548001	1553000	105.921	113.645	113.121	99.0778	103.655	95.2402	118.567	114.046	100.242	105.255	5.04743
Chr10_core_Tb427v10:1549001-1554000	10_core_Tb427v10	1549001	1554000	108.633	113.632	115.316	100.6	103.559	95.0539	119.577	117.412	99.7972	106.612	7.21061
Chr10_core_Tb427v10:1550001-1555000	10_core_Tb427v10	1550001	1555000	91.7091	96.7773	99.722	86.4654	87.6048	80.6578	101.868	101.595	83.8963	92.9084	7.21061
Chr10_core_Tb427v10:1551001-1556000	10_core_Tb427v10	1551001	1556000	68.4122	76.2054	76.5319	66.818	69.1487	61.9377	80.8145	82.3553	65.0175	76.6722	6.48955
Chr10_core_Tb427v10:1552001-1557000	10_core_Tb427v10	1552001	1557000	57.5122	70.4178	67.6398	59.1802	62.0567	55.5799	74.4972	77.0815	58.3648	73.2668	10.8159
Chr10_core_Tb427v10:1553001-1558000	10_core_Tb427v10	1553001	1558000	71.5311	83.0019	78.8208	71.3423	76.7231	71.8976	84.4045	91.0785	71.3146	85.6394	10.0949
Chr10_core_Tb427v10:1554001-1559000	10_core_Tb427v10	1554001	1559000	115.485	131.402	120.786	106.502	118.968	113.595	123.338	131.505	104.956	123.615	7.21061
Chr10_core_Tb427v10:1555001-1560000	10_core_Tb427v10	1555001	1560000	172.67	224.236	193.305	170.785	196.725	193.42	214.302	230.524	170.528	206.515	6.48955
Chr10_core_Tb427v10:1556001-1561000	10_core_Tb427v10	1556001	1561000	225.105	303.853	258.728	225.695	256.448	259.999	290.83	314.839	225.964	276.757	6.48955
Chr10_core_Tb427v10:1557001-1562000	10_core_Tb427v10	1557001	1562000	227.752	302.439	258.752	226.881	256.6	264.494	300.122	337.812	227.41	295.129	2.88424
Chr10_core_Tb427v10:1558001-1563000	10_core_Tb427v10	1558001	1563000	223.139	296.482	252.799	215.937	250.225	256.726	295.309	333.606	221.318	290.245	2.88424
Chr10_core_Tb427v10:1559001-1564000	10_core_Tb427v10	1559001	1564000	226.111	290.077	253.865	218.76	249.235	257.463	296.877	330.412	228.284	288.203	2.88424
Chr10_core_Tb427v10:1560001-1565000	10_core_Tb427v10	1560001	1565000	201.643	238.801	213.749	187.412	211.139	221.637	248.727	271.759	200.496	243.314	3.60531
Chr10_core_Tb427v10:1561001-1566000	10_core_Tb427v10	1561001	1566000	153.267	169.12	155.85	142.395	159.026	160.465	187.289	198.241	157.727	182.818	2.16318
Chr10_core_Tb427v10:1562001-1567000	10_core_Tb427v10	1562001	1567000	145.26	145.135	139.606	123.332	138.336	136.208	147.305	149.957	136.339	139.578	2.88424
Chr10_core_Tb427v10:1563001-1568000	10_core_Tb427v10	1563001	1568000	151.466	151.888	145.68	127.284	143.854	138.2	148.373	144.094	140.529	141.127	3.60531
Chr10_core_Tb427v10:1564001-1569000	10_core_Tb427v10	1564001	1569000	128.672	132.012	123.639	107.449	122.586	117.504	127.991	125.608	118.506	122.936	4.32637
Chr10_core_Tb427v10:1565001-1570000	10_core_Tb427v10	1565001	1570000	110.555	114.525	106.539	98.0745	108.226	102.58	116.911	115.279	105.278	110.426	4.32637
Chr10_core_Tb427v10:1566001-1571000	10_core_Tb427v10	1566001	1571000	92.0173	93.7095	88.2695	86.3978	94.407	91.1087	102.823	102.543	93.3342	95.7575	6.48955
Chr10_core_Tb427v10:1567001-1572000	10_core_Tb427v10	1567001	1572000	77.8128	81.6989	75.752	79.1795	86.2759	84.5121	96.181	92.4684	87.3572	86.993	6.48955
Chr10_core_Tb427v10:1568001-1573000	10_core_Tb427v10	1568001	1573000	58.912	62.6492	57.9229	67.1051	69.9769	71.5774	80.1713	75.6407	72.647	70.4493	6.48955
Chr10_core_Tb427v10:1569001-1574000	10_core_Tb427v10	1569001	1574000	39.9541	42.9839	39.6571	52.7482	50.2468	54.5417	61.3793	56.0118	55.3236	51.6762	6.48955
Chr10_core_Tb427v10:1570001-1575000	10_core_Tb427v10	1570001	1575000	22.147	28.8756	24.4458	35.0624	33.9357	38.344	43.254	39.2174	38.1448	36.3896	7.21061
Chr10_core_Tb427v10:1571001-1576000	10_core_Tb427v10	1571001	1576000	13.4565	19.5398	14.968	17.9476	17.8093	20.0371	23.5869	22.7594	20.0023	21.952	7.21061
Chr10_core_Tb427v10:1572001-1577000	10_core_Tb427v10	1572001	1577000	4.7213	8.95526	5.65512	6.50519	6.74931	7.91303	10.0795	10.8244	7.27139	10.55	8.65273
Chr10_core_Tb427v10:1573001-1578000	10_core_Tb427v10	1573001	1578000	2.90058	4.71019	3.82957	4.81153	4.20901	5.35038	6.04267	6.02126	5.05322	6.22186	9.37379
Chr10_core_Tb427v10:1574001-1579000	10_core_Tb427v10	1574001	1579000	25.6102	27.9433	25.3907	28.4474	30.2411	26.2389	30.8431	30.0779	28.7799	26.5017	8.65273
Chr10_core_Tb427v10:1575001-1580000	10_core_Tb427v10	1575001	1580000	57.8529	58.3441	54.7967	58.853	61.9819	56.9278	61.574	62.7784	58.6828	55.0147	7.21061
Chr10_core_Tb427v10:1576001-1581000	10_core_Tb427v10	1576001	1581000	106.147	114.772	101.798	107.034	114.96	114.468	124.16	129.179	111.865	114.692	5.04743
Chr10_core_Tb427v10:1577001-1582000	10_core_Tb427v10	1577001	1582000	157.885	173.425	150.852	149.107	164.195	167.546	179.486	192.226	158.336	172.706	4.32637
Chr10_core_Tb427v10:1578001-1583000	10_core_Tb427v10	1578001	1583000	206.351	236.496	201.126	203.728	224.379	233.879	251.967	270.247	217.058	241.17	3.60531
Chr10_core_Tb427v10:1579001-1584000	10_core_Tb427v10	1579001	1584000	228.329	263.423	223.161	223.487	244.192	255.097	271.633	295.39	233.788	262.744	4.32637
Chr10_core_Tb427v10:1580001-1585000	10_core_Tb427v10	1580001	1585000	218.685	256.434	216.665	217.22	237.194	250.803	270.426	294.514	231.45	265.447	6.48955
Chr10_core_Tb427v10:1581001-1586000	10_core_Tb427v10	1581001	1586000	189.261	218.84	188.139	185.809	202.754	217.058	231.587	255.318	198.908	231.828	7.93167
Chr10_core_Tb427v10:1582001-1587000	10_core_Tb427v10	1582001	1587000	169.241	202.878	174.876	169.712	186.263	197.611	217.876	243.321	184.949	224.658	8.65273
Chr10_core_Tb427v10:1583001-1588000	10_core_Tb427v10	1583001	1588000	144.802	169.723	149.187	143.141	153.166	158.848	177.966	200.783	151.202	190.145	8.65273
Chr10_core_Tb427v10:1584001-1589000	10_core_Tb427v10	1584001	1589000	194.934	205.628	198.368	187.949	194.331	200.979	211.265	240.173	188.049	229.793	10.8159
Chr10_core_Tb427v10:1585001-1590000	10_core_Tb427v10	1585001	1590000	240.448	239.652	241.148	243.365	241.377	250.259	249.349	286.091	227.541	272.341	7.93167
Chr10_core_Tb427v10:1586001-1591000	10_core_Tb427v10	1586001	1591000	277.068	277.437	287.312	285.976	285.678	288.117	287.709	326.326	266.397	308.023	10.0949
Chr10_core_Tb427v10:1587001-1592000	10_core_Tb427v10	1587001	1592000	296.289	293.186	303.263	308.01	311.152	309.913	305.738	346.054	292.526	321.426	8.65273
Chr10_core_Tb427v10:1588001-1593000	10_core_Tb427v10	1588001	1593000	317.326	312.706	319.712	329.334	332.456	331.859	321.459	362.45	316.268	334.885	8.65273
Chr10_core_Tb427v10:1589001-1594000	10_core_Tb427v10	1589001	1594000	264.966	265.007	266.588	276.364	283.536	277.705	269.869	300.706	270.831	279.645	6.48955
Chr10_core_Tb427v10:1590001-1595000	10_core_Tb427v10	1590001	1595000	211.276	216.205	212.966	219.811	232.751	224.114	218.199	241.075	223.672	224.495	7.93167
Chr10_core_Tb427v10:1591001-1596000	10_core_Tb427v10	1591001	1596000	156.767	164.503	152.748	158.552	170.059	163.894	157.266	175.058	166.12	164.431	5.04743
Chr10_core_Tb427v10:1592001-1597000	10_core_Tb427v10	1592001	1597000	124.529	121.928	118.445	128.928	129.302	126.708	113.306	126.708	127.275	122.551	5.04743
Chr10_core_Tb427v10:1593001-1598000	10_core_Tb427v10	1593001	1598000	94.1181	88.0776	90.7803	95.9153	93.2227	88.5623	76.1224	80.7874	89.2454	84.4001	5.04743
Chr10_core_Tb427v10:1594001-1599000	10_core_Tb427v10	1594001	1599000	74.1959	64.401	76.9522	78.0999	69.7823	66.2148	56.3785	59.3944	71.6693	66.1939	5.76849
Chr10_core_Tb427v10:1595001-1600000	10_core_Tb427v10	1595001	1600000	89.6126	83.877	99.2404	95.0198	82.0639	81.7581	75.6673	81.2915	92.4123	86.8722	5.04743
Chr10_core_Tb427v10:1596001-1601000	10_core_Tb427v10	1596001	1601000	114.278	112.214	128.829	114.439	102.482	105.994	98.7174	107.622	118.702	112.772	6.48955
Chr10_core_Tb427v10:1597001-1602000	10_core_Tb427v10	1597001	1602000	125.73	130.095	143.732	126.023	115.351	117.119	113.409	123.539	132.222	131.016	5.04743
Chr10_core_Tb427v10:1598001-1603000	10_core_Tb427v10	1598001	1603000	123.314	131.747	142.508	131.268	122.724	121.324	118.908	128.398	136.222	134.894	6.48955
Chr10_core_Tb427v10:1599001-1604000	10_core_Tb427v10	1599001	1604000	118.799	129.05	138.176	131.967	123.868	124.759	122.115	130.462	138.225	134.263	7.21061
Chr10_core_Tb427v10:1600001-1605000	10_core_Tb427v10	1600001	1605000	100.231	110.536	115.7	113.665	106.503	108.08	106.487	113.115	118.752	117.9	10.0949
Chr10_core_Tb427v10:1601001-1606000	10_core_Tb427v10	1601001	1606000	560.273	800.267	694.34	719.976	680.214	713.348	793.626	812.349	742.391	807.609	9.37379
Chr10_core_Tb427v10:1602001-1607000	10_core_Tb427v10	1602001	1607000	572.661	821.926	713.236	735.536	705.035	734.25	828.032	850.227	766.944	842.807	11.537
Chr10_core_Tb427v10:1603001-1608000	10_core_Tb427v10	1603001	1608000	607.846	858.792	751.849	753.927	728.676	754.81	849.268	871.894	795.127	862.994	14.4212
Chr10_core_Tb427v10:1604001-1609000	10_core_Tb427v10	1604001	1609000	603.915	852.902	745.222	744.887	721.345	745.694	839.683	861.662	784.661	853.08	15.1423
Chr10_core_Tb427v10:1605001-1610000	10_core_Tb427v10	1605001	1610000	590.535	837.236	729.19	729.449	707.833	732.362	824.87	846.096	768.451	836.751	12.258
Chr10_core_Tb427v10:1606001-1611000	10_core_Tb427v10	1606001	1611000	98.0774	118.03	114.002	96.6633	113.615	101.845	119.138	126.049	120.001	126.217	15.8633
Chr10_core_Tb427v10:1607001-1612000	10_core_Tb427v10	1607001	1612000	63.3878	70.4894	71.3793	56.4052	64.3328	57.7556	63.3233	64.6982	68.3671	62.7557	15.8633
Chr10_core_Tb427v10:1608001-1613000	10_core_Tb427v10	1608001	1613000	69.0421	68.6983	73.3676	69.3657	65.7084	63.8169	63.6498	62.1115	69.4166	68.754	13.7002
Chr10_core_Tb427v10:1609001-1614000	10_core_Tb427v10	1609001	1614000	84.6381	77.6414	85.5982	88.8863	78.8383	80.2127	81.6347	82.9725	87.3697	93.8302	21.6318
Chr10_core_Tb427v10:1610001-1615000	10_core_Tb427v10	1610001	1615000	112.758	100.936	113.46	117.15	101.431	106.154	106.139	108.88	115.229	121.684	101.67
Chr10_core_Tb427v10:1611001-1616000	10_core_Tb427v10	1611001	1616000	156.819	145.929	163.617	162.287	139.734	146.761	146.89	154.431	165.637	170.134	270.398
Chr10_core_Tb427v10:1612001-1617000	10_core_Tb427v10	1612001	1617000	199.756	207.362	210.927	203.87	187.974	193.775	202.087	220.968	216.827	232.905	536.47
Chr10_core_Tb427v10:1613001-1618000	10_core_Tb427v10	1613001	1618000	189.226	206.092	200.937	192.711	181.477	186.16	195.711	218.53	209.832	225.09	788.12
Chr10_core_Tb427v10:1614001-1619000	10_core_Tb427v10	1614001	1619000	190.893	216.932	203.436	182.836	180.267	185.015	196.109	214.248	206.659	216.753	1057.8
Chr10_core_Tb427v10:1615001-1620000	10_core_Tb427v10	1615001	1620000	181.373	219.316	198.569	173.629	174.944	176.728	193.074	204.821	197.981	204.311	1269.07
Chr10_core_Tb427v10:1616001-1621000	10_core_Tb427v10	1616001	1621000	155.849	200.221	174.379	151.802	157.315	158.148	172.75	180.927	170.534	179.507	1413.28
Chr10_core_Tb427v10:1617001-1622000	10_core_Tb427v10	1617001	1622000	112.151	140.997	124.171	106.023	109.801	111.178	119.395	118.849	116.364	119.055	1258.25
Chr10_core_Tb427v10:1618001-1623000	10_core_Tb427v10	1618001	1623000	78.8753	96.5136	88.4895	75.6392	75.8935	77.4904	80.516	73.395	79.6602	74.6777	1046.98
Chr10_core_Tb427v10:1619001-1624000	10_core_Tb427v10	1619001	1624000	42.1102	56.7039	51.5669	43.214	42.9405	43.6495	45.8741	41.8904	44.8925	42.177	784.514
Chr10_core_Tb427v10:1620001-1625000	10_core_Tb427v10	1620001	1625000	17.6387	24.1846	22.736	23.2076	21.4605	22.9391	20.1449	21.4278	21.0049	22.116	509.79
Chr10_core_Tb427v10:1621001-1626000	10_core_Tb427v10	1621001	1626000	3.95035	6.33173	5.33573	5.52032	6.02684	6.94742	5.79103	8.30096	6.15171	8.4113	217.039
Chr10_core_Tb427v10:1622001-1627000	10_core_Tb427v10	1622001	1627000	0.416546	0.783531	0.337621	1.18067	0.816633	1.52608	1.14982	4.28139	1.2316	3.45608	191.081
Chr10_core_Tb427v10:1623001-1628000	10_core_Tb427v10	1623001	1628000	0.808739	1.30581	0.920555	2.7004	2.29325	2.78456	2.46791	4.99387	2.65056	4.44946	331.688
Chr10_core_Tb427v10:1624001-1629000	10_core_Tb427v10	1624001	1629000	3.52541	4.5457	3.52492	5.74017	6.16482	7.12105	6.80476	9.66004	6.50882	9.79434	575.407
Chr10_core_Tb427v10:1625001-1630000	10_core_Tb427v10	1625001	1630000	7.84406	9.15417	8.08019	10.2705	11.8074	12.5973	12.9202	15.9707	12.9252	18.09	874.647
Chr10_core_Tb427v10:1626001-1631000	10_core_Tb427v10	1626001	1631000	10.3067	12.818	10.2615	13.6303	15.432	16.5422	17.6435	20.5988	17.585	23.1171	1134.95
Chr10_core_Tb427v10:1627001-1632000	10_core_Tb427v10	1627001	1632000	11.364	14.174	11.2543	15.0077	17.1351	17.9304	19.6955	22.0957	19.3946	25.1509	1337.57
Chr10_core_Tb427v10:1628001-1633000	10_core_Tb427v10	1628001	1633000	11.3845	14.2405	11.0964	14.7091	16.9136	17.4364	19.4544	22.0785	19.0977	24.8357	1422.65
Chr10_core_Tb427v10:1629001-1634000	10_core_Tb427v10	1629001	1634000	11.2747	13.5657	10.6711	13.8231	15.9292	16.8356	18.6908	20.7028	18.3395	23.8802	1421.93
Chr10_core_Tb427v10:1630001-1635000	10_core_Tb427v10	1630001	1635000	6.02142	8.5107	5.83158	8.78115	9.94474	10.4078	12.0293	12.4224	11.8886	14.3847	1238.06
Chr10_core_Tb427v10:1631001-1636000	10_core_Tb427v10	1631001	1636000	7.17357	7.92567	5.86299	9.27976	9.66897	10.9306	10.7631	12.1232	12.6153	13.8451	1003
Chr10_core_Tb427v10:1632001-1637000	10_core_Tb427v10	1632001	1637000	9.62872	10.5298	8.85733	12.8197	14.7009	15.8028	15.7135	17.7801	17.9867	19.5849	729.714
Chr10_core_Tb427v10:1633001-1638000	10_core_Tb427v10	1633001	1638000	15.2317	15.4141	13.2716	21.4856	23.8894	25.2032	23.4044	25.5436	27.2824	27.48	467.248
Chr10_core_Tb427v10:1634001-1639000	10_core_Tb427v10	1634001	1639000	16.8976	16.9653	14.7441	23.5988	26.3997	27.2608	26.183	27.6981	30.2149	29.5291	202.618
Chr10_core_Tb427v10:1635001-1640000	10_core_Tb427v10	1635001	1640000	17.182	16.5987	14.6743	23.5556	26.2013	26.4221	25.6315	27.6072	30.1296	28.8225	71.3851
Chr10_core_Tb427v10:1636001-1641000	10_core_Tb427v10	1636001	1641000	14.5242	14.0355	12.5488	21.1608	23.6355	23.8628	22.6136	24.1669	26.2901	24.9547	24.5161
Chr10_core_Tb427v10:1637001-1642000	10_core_Tb427v10	1637001	1642000	9.36973	8.14975	7.26862	13.4755	14.9079	14.534	13.6463	14.4487	16.5736	14.002	12.9791
Chr10_core_Tb427v10:1638001-1643000	10_core_Tb427v10	1638001	1643000	5.46128	4.37984	3.74185	7.4385	7.54035	7.39405	7.95832	8.0666	9.64011	8.39544	9.37379
Chr10_core_Tb427v10:1639001-1644000	10_core_Tb427v10	1639001	1644000	0.775885	0.670832	0.745453	1.47714	1.47724	1.65405	1.8754	1.78063	2.09622	0.926119	8.65273
Chr10_core_Tb427v10:1640001-1645000	10_core_Tb427v10	1640001	1645000	1.34801	1.42805	1.38487	2.25799	2.49352	2.66607	1.94412	1.55773	2.89966	1.89298	7.93167
Chr10_core_Tb427v10:1641001-1646000	10_core_Tb427v10	1641001	1646000	1.6171	1.67576	1.80963	2.70617	2.9096	3.25164	2.63652	2.38872	3.67731	2.57632	8.65273
Chr10_core_Tb427v10:1642001-1647000	10_core_Tb427v10	1642001	1647000	1.6171	1.67576	1.80963	2.70617	2.9096	3.25164	2.63652	2.38872	3.67731	2.57632	9.37379
Chr10_core_Tb427v10:1643001-1648000	10_core_Tb427v10	1643001	1648000	1.50641	1.48386	1.61462	2.39041	2.66256	2.91301	2.07003	2.14291	3.38582	2.42208	7.93167
Chr10_core_Tb427v10:1644001-1649000	10_core_Tb427v10	1644001	1649000	1.76247	1.73104	1.88057	2.69311	3.00691	3.34073	2.60545	2.49692	3.88057	3.09525	7.93167
Chr10_core_Tb427v10:1645001-1650000	10_core_Tb427v10	1645001	1650000	2.28962	1.82992	1.96879	2.91877	3.08178	3.50201	2.92934	3.02368	3.68848	3.93515	7.21061
Chr10_core_Tb427v10:1646001-1651000	10_core_Tb427v10	1646001	1651000	2.71826	1.71644	2.21549	3.46361	2.82845	3.20121	3.12214	2.99213	4.01437	4.24247	6.48955
Chr10_core_Tb427v10:1647001-1652000	10_core_Tb427v10	1647001	1652000	4.24807	3.56471	3.36725	6.80225	6.85227	7.89173	6.03981	7.3516	8.30303	7.91121	5.04743
Chr10_core_Tb427v10:1648001-1653000	10_core_Tb427v10	1648001	1653000	6.04454	5.81484	4.94662	10.4721	11.3433	12.0324	9.45726	12.1825	12.3582	11.9316	4.32637
Chr10_core_Tb427v10:1649001-1654000	10_core_Tb427v10	1649001	1654000	7.26816	7.15386	6.0107	12.8495	13.5617	14.4835	11.4948	14.6522	14.9479	15.3118	6.48955
Chr10_core_Tb427v10:1650001-1655000	10_core_Tb427v10	1650001	1655000	8.48376	8.57686	7.6931	14.7609	15.9772	16.7761	13.5607	17.5815	17.3133	17.9332	6.48955
Chr10_core_Tb427v10:1651001-1656000	10_core_Tb427v10	1651001	1656000	8.05559	9.02231	7.0743	15.4888	18.0016	17.8606	14.087	19.0463	17.3903	18.9025	7.21061
Chr10_core_Tb427v10:1652001-1657000	10_core_Tb427v10	1652001	1657000	9.61334	10.697	8.953	17.1387	20.457	19.1229	16.3712	20.3559	19.3715	20.4315	5.04743
Chr10_core_Tb427v10:1653001-1658000	10_core_Tb427v10	1653001	1658000	12.0885	13.5311	11.3113	19.6496	22.845	22.1628	19.7554	22.0183	23.5185	23.4408	7.21061
Chr10_core_Tb427v10:1654001-1659000	10_core_Tb427v10	1654001	1659000	13.2364	14.9456	12.5516	21.5886	24.4146	23.6478	21.6283	24.3464	25.0206	24.9326	5.04743
Chr10_core_Tb427v10:1655001-1660000	10_core_Tb427v10	1655001	1660000	14.9955	16.7346	13.7925	23.5916	26.7495	25.3342	24.0192	26.5997	27.7386	26.7758	6.48955
Chr10_core_Tb427v10:1656001-1661000	10_core_Tb427v10	1656001	1661000	14.8892	17.2404	14.1117	24.0207	27.709	26.3643	24.7788	26.3919	28.1161	26.3163	5.76849
Chr10_core_Tb427v10:1657001-1662000	10_core_Tb427v10	1657001	1662000	16.3716	18.5546	15.4422	25.9301	30.2699	28.0352	25.8254	26.9572	29.9814	27.6384	5.76849
Chr10_core_Tb427v10:1658001-1663000	10_core_Tb427v10	1658001	1663000	13.6259	15.1802	12.8889	23.3467	25.9566	24.3425	23.135	23.2717	26.0954	24.3573	3.60531
Chr10_core_Tb427v10:1659001-1664000	10_core_Tb427v10	1659001	1664000	12.0996	13.1358	10.9379	20.4125	22.9484	21.7563	20.2838	20.9566	22.3759	22.5779	2.88424
Chr10_core_Tb427v10:1660001-1665000	10_core_Tb427v10	1660001	1665000	11.6551	12.9822	10.9926	19.2256	21.8386	21.8979	19.4454	18.4648	20.6853	20.1106	2.16318
Chr10_core_Tb427v10:1661001-1666000	10_core_Tb427v10	1661001	1666000	14.6048	15.4606	13.8136	23.2537	25.4413	25.7024	23.2483	22.5465	24.4779	23.8524	3.60531
Chr10_core_Tb427v10:1662001-1667000	10_core_Tb427v10	1662001	1667000	12.1483	13.1002	11.7028	19.0353	20.0676	20.883	19.6489	19.773	20.5872	20.5834	5.76849
Chr10_core_Tb427v10:1663001-1668000	10_core_Tb427v10	1663001	1668000	13.1022	13.7633	12.1979	19.4515	21.372	22.7433	21.2015	21.3238	21.8261	22.0333	5.76849
Chr10_core_Tb427v10:1664001-1669000	10_core_Tb427v10	1664001	1669000	16.1878	16.0738	14.8747	22.4168	25.558	27.0792	25.3795	24.8621	24.6818	23.6661	8.65273
Chr10_core_Tb427v10:1665001-1670000	10_core_Tb427v10	1665001	1670000	17.4703	17.4545	16.2881	26.0378	30.4919	30.54	28.3286	27.8819	27.9625	26.5016	9.37379
Chr10_core_Tb427v10:1666001-1671000	10_core_Tb427v10	1666001	1671000	16.2825	16.1325	15.2015	23.1015	28.4527	28.3067	27.0034	25.1891	25.7055	24.4754	7.21061
Chr10_core_Tb427v10:1667001-1672000	10_core_Tb427v10	1667001	1672000	17.5641	16.7473	15.9456	23.6027	28.5974	29.2841	28.2135	25.7919	26.3688	24.9567	7.93167
Chr10_core_Tb427v10:1668001-1673000	10_core_Tb427v10	1668001	1673000	19.4108	18.0278	17.5607	24.8776	29.5543	29.9838	29.0318	26.2792	27.8288	25.795	8.65273
Chr10_core_Tb427v10:1669001-1674000	10_core_Tb427v10	1669001	1674000	18.8339	18.0244	16.8529	24.9384	28.9149	29.3081	28.3787	25.3841	27.1296	24.9901	6.48955
Chr10_core_Tb427v10:1670001-1675000	10_core_Tb427v10	1670001	1675000	15.5648	14.9638	13.79	19.3222	22.7945	22.8414	22.914	21.0805	21.5163	21.1635	5.04743
Chr10_core_Tb427v10:1671001-1676000	10_core_Tb427v10	1671001	1676000	15.3107	14.3116	12.4789	17.68	20.9404	19.8769	20.0013	19.9152	19.513	18.8751	5.76849
Chr10_core_Tb427v10:1672001-1677000	10_core_Tb427v10	1672001	1677000	13.526	11.9717	11.0431	16.4216	19.4369	17.4566	18.927	19.1859	18.0339	17.9863	5.04743
Chr10_core_Tb427v10:1673001-1678000	10_core_Tb427v10	1673001	1678000	11.6063	10.2677	9.3423	14.6126	17.5648	16.3516	17.153	17.9626	15.8459	17.3575	3.60531
Chr10_core_Tb427v10:1674001-1679000	10_core_Tb427v10	1674001	1679000	11.6068	11.1789	9.39579	13.9647	17.8118	17.7746	18.1134	19.897	14.8742	18.0685	2.88424
Chr10_core_Tb427v10:1675001-1680000	10_core_Tb427v10	1675001	1680000	11.9133	12.8509	9.28529	15.3048	19.2904	20.9563	20.811	23.3518	17.0029	20.2726	3.60531
Chr10_core_Tb427v10:1676001-1681000	10_core_Tb427v10	1676001	1681000	13.5867	18.6269	11.9978	22.8948	27.1526	30.5377	34.5406	35.4335	27.6288	33.7818	5.76849
Chr10_core_Tb427v10:1677001-1682000	10_core_Tb427v10	1677001	1682000	12.7861	18.376	11.4499	21.9215	25.7035	30.125	33.3448	34.6488	26.9018	32.7048	7.93167
Chr10_core_Tb427v10:1678001-1683000	10_core_Tb427v10	1678001	1683000	14.8181	20.9078	13.099	24.8992	28.2874	33.112	37.8155	38.741	30.0754	37.1233	7.21061
Chr10_core_Tb427v10:1679001-1684000	10_core_Tb427v10	1679001	1684000	13.3758	18.7608	12.1045	22.8924	25.7727	29.2334	35.0235	36.4284	28.6587	34.6723	7.93167
Chr10_core_Tb427v10:1680001-1685000	10_core_Tb427v10	1680001	1685000	19.3348	23.968	17.3108	33.9719	35.8663	40.7658	44.4176	44.5663	42.1029	44.5391	7.21061
Chr10_core_Tb427v10:1681001-1686000	10_core_Tb427v10	1681001	1686000	16.3695	18.4416	15.7166	27.9481	29.8276	33.3476	35.5924	34.7868	35.1971	35.189	5.76849
Chr10_core_Tb427v10:1682001-1687000	10_core_Tb427v10	1682001	1687000	18.4972	18.6365	16.6576	28.4965	29.3702	32.3688	33.0389	34.2	33.8141	34.0145	5.76849
Chr10_core_Tb427v10:1683001-1688000	10_core_Tb427v10	1683001	1688000	19.6405	20.6429	17.9338	32.792	35.1888	36.2384	37.4218	38.9207	38.2013	36.9286	6.48955
Chr10_core_Tb427v10:1684001-1689000	10_core_Tb427v10	1684001	1689000	20.8292	21.8913	19.3394	34.0937	36.877	37.9676	36.8991	39.5658	39.222	37.3601	5.76849
Chr10_core_Tb427v10:1685001-1690000	10_core_Tb427v10	1685001	1690000	15.3789	17.0336	14.7362	24.3191	28.7259	28.6704	29.0825	33.2732	27.9967	31.022	8.65273
Chr10_core_Tb427v10:1686001-1691000	10_core_Tb427v10	1686001	1691000	18.3495	19.6999	17.1656	26.314	31.1333	30.7594	30.9179	35.0179	30.3217	32.6258	7.21061
Chr10_core_Tb427v10:1687001-1692000	10_core_Tb427v10	1687001	1692000	17.5914	18.4916	16.6305	25.3261	29.8619	29.8656	29.9067	33.2196	29.5282	31.6386	5.04743
Chr10_core_Tb427v10:1688001-1693000	10_core_Tb427v10	1688001	1693000	18.2927	18.6476	17.7482	23.7912	28.6873	28.4137	29.8033	32.7538	30.5183	32.5588	5.76849
Chr10_core_Tb427v10:1689001-1694000	10_core_Tb427v10	1689001	1694000	24.1992	23.2851	21.0744	27.7256	33.273	33.4035	30.7372	31.4207	35.5329	31.9659	7.21061
Chr10_core_Tb427v10:1690001-1695000	10_core_Tb427v10	1690001	1695000	24.0203	21.8802	20.2614	27.59	32.8775	31.9514	28.6753	27.6949	34.6561	28.3974	7.21061
Chr10_core_Tb427v10:1691001-1696000	10_core_Tb427v10	1691001	1696000	23.3805	24.1409	19.4127	29.4097	35.5109	36.8809	30.6455	31.0368	34.8268	29.9988	8.65273
Chr10_core_Tb427v10:1692001-1697000	10_core_Tb427v10	1692001	1697000	23.3	26.2762	19.3037	29.8741	38.6707	41.3833	31.6372	33.344	33.3254	32.0841	9.37379
Chr10_core_Tb427v10:1693001-1698000	10_core_Tb427v10	1693001	1698000	21.6245	24.946	17.7955	27.3178	36.0599	38.8775	28.5478	29.8964	30.6054	28.5015	9.37379
Chr10_core_Tb427v10:1694001-1699000	10_core_Tb427v10	1694001	1699000	14.3958	17.6741	11.578	20.0578	27.4752	30.9995	20.9997	23.2283	20.9701	21.315	9.37379
Chr10_core_Tb427v10:1695001-1700000	10_core_Tb427v10	1695001	1700000	8.83377	13.2387	8.06664	13.9024	19.3516	23.5002	16.686	19.3765	13.4779	17.4634	7.21061
Chr10_core_Tb427v10:1696001-1701000	10_core_Tb427v10	1696001	1701000	5.59083	7.68541	5.17431	7.90177	11.4849	13.9899	9.44675	10.9714	8.11665	10.2448	8.65273
Chr10_core_Tb427v10:1697001-1702000	10_core_Tb427v10	1697001	1702000	2.28422	2.10767	1.91455	3.04753	4.4223	4.17189	2.881	2.81435	4.38007	2.57128	8.65273
Chr10_core_Tb427v10:1698001-1703000	10_core_Tb427v10	1698001	1703000	2.73737	2.50502	1.98629	3.22894	4.54897	4.22281	3.28989	2.75629	4.83564	2.37273	8.65273
Chr10_core_Tb427v10:1699001-1704000	10_core_Tb427v10	1699001	1704000	2.73397	2.52257	2.11029	3.3093	4.79664	4.24141	3.59669	3.0811	4.84902	2.84532	7.21061
Chr10_core_Tb427v10:1700001-1705000	10_core_Tb427v10	1700001	1705000	2.68529	2.71128	2.14506	3.58439	5.84228	4.18977	4.48772	4.4302	4.72252	3.82388	7.93167
Chr10_core_Tb427v10:1701001-1706000	10_core_Tb427v10	1701001	1706000	3.89991	3.84085	2.95977	5.37826	8.50232	6.60796	6.9852	6.57663	7.11791	6.56885	5.04743
Chr10_core_Tb427v10:1702001-1707000	10_core_Tb427v10	1702001	1707000	6.54426	5.76272	5.42363	8.98501	12.3714	11.3706	11.2642	12.3087	10.2505	11.0257	3.60531
Chr10_core_Tb427v10:1703001-1708000	10_core_Tb427v10	1703001	1708000	11.068	9.80663	9.1795	14.1726	18.5985	18.7797	18.5386	18.9628	16.1875	17.9747	2.88424
Chr10_core_Tb427v10:1704001-1709000	10_core_Tb427v10	1704001	1709000	11.7814	10.6656	10.1008	16.3579	21.0832	20.7863	20.1112	21.1101	19.0646	20.9967	4.32637
Chr10_core_Tb427v10:1705001-1710000	10_core_Tb427v10	1705001	1710000	11.6539	10.4097	10.1006	16.8799	20.6122	21.2678	20.5537	20.7039	19.2889	21.1671	3.60531
Chr10_core_Tb427v10:1706001-1711000	10_core_Tb427v10	1706001	1711000	12.5576	10.9171	10.6151	18.1759	21.5536	22.5309	21.7522	21.6505	20.6801	22.3792	4.32637
Chr10_core_Tb427v10:1707001-1712000	10_core_Tb427v10	1707001	1712000	11.0594	9.2036	9.09378	17.0419	18.4276	19.1869	18.4759	17.8071	18.0276	19.6337	5.04743
Chr10_core_Tb427v10:1708001-1713000	10_core_Tb427v10	1708001	1713000	8.08507	6.37381	6.64657	14.324	15.5243	14.7977	14.4238	13.9294	15.8138	15.7862	6.48955
Chr10_core_Tb427v10:1709001-1714000	10_core_Tb427v10	1709001	1714000	10.8214	8.99229	9.4348	19.182	22.0429	20.5607	19.5563	19.2825	19.039	20.9834	5.76849
Chr10_core_Tb427v10:1710001-1715000	10_core_Tb427v10	1710001	1715000	14.263	10.4116	12.4311	22.5154	25.5556	25.8012	23.1942	23.2785	23.592	23.7622	6.48955
Chr10_core_Tb427v10:1711001-1716000	10_core_Tb427v10	1711001	1716000	15.2455	11.0444	13.1598	23.8316	27.2717	27.8685	24.8044	25.2616	24.9004	25.9967	6.48955
Chr10_core_Tb427v10:1712001-1717000	10_core_Tb427v10	1712001	1717000	15.2227	11.3057	12.9637	23.3658	27.3242	27.7491	24.7505	25.4304	24.9482	26.1875	7.21061
Chr10_core_Tb427v10:1713001-1718000	10_core_Tb427v10	1713001	1718000	18.8677	14.6428	15.0012	25.4307	31.8364	31.824	28.5105	30.9105	28.1151	29.7867	5.04743
Chr10_core_Tb427v10:1714001-1719000	10_core_Tb427v10	1714001	1719000	19.5114	15.2438	15.156	23.9547	29.7403	32.0888	27.8586	29.8085	27.1081	28.5697	6.48955
Chr10_core_Tb427v10:1715001-1720000	10_core_Tb427v10	1715001	1720000	20.0789	18.473	15.3813	26.8993	31.7765	33.1307	28.9027	33.8302	26.9616	31.1023	4.32637
Chr10_core_Tb427v10:1716001-1721000	10_core_Tb427v10	1716001	1721000	20.1842	18.9754	15.2554	26.2349	31.3268	31.664	27.9825	34.3259	25.9931	31.1181	5.76849
Chr10_core_Tb427v10:1717001-1722000	10_core_Tb427v10	1717001	1722000	24.1775	24.8236	19.6717	32.8973	41.0986	42.19	36.013	41.6526	34.6619	37.9313	5.04743
Chr10_core_Tb427v10:1718001-1723000	10_core_Tb427v10	1718001	1723000	25.1805	26.5068	21.5137	36.52	45.0249	47.2724	38.8215	43.8083	38.3354	41.215	6.48955
Chr10_core_Tb427v10:1719001-1724000	10_core_Tb427v10	1719001	1724000	21.8767	25.1673	19.6731	35.5591	42.9774	44.9103	42.1959	47.2663	39.205	44.5729	5.04743
Chr10_core_Tb427v10:1720001-1725000	10_core_Tb427v10	1720001	1725000	18.5437	21.9704	17.3186	29.8937	39.149	40.2417	39.2314	44.1536	35.8081	42.709	5.76849
Chr10_core_Tb427v10:1721001-1726000	10_core_Tb427v10	1721001	1726000	18.5792	21.1757	17.2502	29.4361	39.766	40.3198	39.4675	43.8075	35.4859	42.5261	6.48955
Chr10_core_Tb427v10:1722001-1727000	10_core_Tb427v10	1722001	1727000	19.2328	20.9023	17.9047	30.325	40.4279	39.5495	39.6614	44.566	35.1246	43.4657	6.48955
Chr10_core_Tb427v10:1723001-1728000	10_core_Tb427v10	1723001	1728000	16.8807	16.2187	14.6748	24.7608	31.559	29.5985	32.9905	37.9799	27.7675	36.8536	6.48955
Chr10_core_Tb427v10:1724001-1729000	10_core_Tb427v10	1724001	1729000	17.2755	15.4745	15.2964	25.3197	31.849	30.079	29.4645	31.7631	27.1083	32.5814	9.37379
Chr10_core_Tb427v10:1725001-1730000	10_core_Tb427v10	1725001	1730000	35.4452	23.9581	28.6465	48.5132	53.0889	50.6976	43.8583	42.321	53.3716	43.9978	8.65273
Chr10_core_Tb427v10:1726001-1731000	10_core_Tb427v10	1726001	1731000	36.3012	25.1166	29.4972	50.9804	55.4937	52.4408	45.2297	42.985	56.009	46.5446	6.48955
Chr10_core_Tb427v10:1727001-1732000	10_core_Tb427v10	1727001	1732000	31.4228	21.8629	25.3687	44.5941	47.4181	45.4605	38.2256	34.5936	49.7249	38.6524	8.65273
Chr10_core_Tb427v10:1728001-1733000	10_core_Tb427v10	1728001	1733000	27.8995	18.746	22.6221	39.2074	41.8435	39.6749	33.6872	29.8378	44.8004	33.5111	10.8159
Chr10_core_Tb427v10:1729001-1734000	10_core_Tb427v10	1729001	1734000	26.65	17.3307	21.274	36.0942	38.3506	36.2394	30.5269	26.9292	42.3958	30.4677	7.21061
Chr10_core_Tb427v10:1730001-1735000	10_core_Tb427v10	1730001	1735000	6.8962	5.9812	5.97444	11.1837	12.6509	11.7449	9.63334	9.56447	12.8251	11.5437	7.93167
Chr10_core_Tb427v10:1731001-1736000	10_core_Tb427v10	1731001	1736000	1.67691	2.03165	1.73658	2.51344	2.76175	2.63214	2.09041	2.11407	2.95254	2.5019	10.0949
Chr10_core_Tb427v10:1732001-1737000	10_core_Tb427v10	1732001	1737000	1.94896	2.19059	1.91433	2.92551	3.25459	2.89875	2.32623	2.34505	3.45973	2.61125	8.65273
Chr10_core_Tb427v10:1733001-1738000	10_core_Tb427v10	1733001	1738000	1.93061	2.17305	1.91433	2.92551	3.23026	2.82767	2.30689	2.30966	3.38136	2.53277	5.04743
Chr10_core_Tb427v10:1734001-1739000	10_core_Tb427v10	1734001	1739000	1.82237	1.92746	1.66709	2.77407	2.86032	2.52694	2.01515	2.05558	2.93949	2.31419	5.76849
Chr10_core_Tb427v10:1735001-1740000	10_core_Tb427v10	1735001	1740000	1.00658	1.3244	1.11705	1.94274	2.37189	1.88586	1.26905	1.26246	1.95127	1.76834	8.65273
Chr10_core_Tb427v10:1736001-1741000	10_core_Tb427v10	1736001	1741000	1.41054	1.23191	1.25896	2.33199	2.56211	2.27467	1.66594	2.94972	2.54352	2.19322	7.93167
Chr10_core_Tb427v10:1737001-1742000	10_core_Tb427v10	1737001	1742000	2.14175	1.75922	1.73707	4.04153	4.87779	5.24342	3.89601	5.85337	4.61584	4.78076	8.65273
Chr10_core_Tb427v10:1738001-1743000	10_core_Tb427v10	1738001	1743000	3.66355	3.3789	3.19021	5.92931	7.83668	7.50058	6.20666	9.21503	7.15932	7.47223	9.37379
Chr10_core_Tb427v10:1739001-1744000	10_core_Tb427v10	1739001	1744000	7.39203	6.57998	6.29367	11.1908	14.3851	13.3318	12.0513	15.1994	11.9106	13.2527	8.65273
Chr10_core_Tb427v10:1740001-1745000	10_core_Tb427v10	1740001	1745000	12.227	11.0837	10.8479	16.2533	21.3603	20.2505	18.0634	21.9774	17.7235	19.651	5.04743
Chr10_core_Tb427v10:1741001-1746000	10_core_Tb427v10	1741001	1746000	14.3919	13.1358	12.6053	18.3896	23.3278	22.471	21.2406	24.3111	19.7512	21.6556	5.76849
Chr10_core_Tb427v10:1742001-1747000	10_core_Tb427v10	1742001	1747000	13.6607	12.3927	11.9133	15.994	20.742	19.9639	19.1664	21.3761	16.9277	19.5166	2.16318
Chr10_core_Tb427v10:1743001-1748000	10_core_Tb427v10	1743001	1748000	11.8541	10.7042	10.4421	13.8288	17.4837	16.6946	16.3	17.1175	14.0847	16.1117	2.16318
Chr10_core_Tb427v10:1744001-1749000	10_core_Tb427v10	1744001	1749000	9.28153	8.45168	8.31451	9.83537	12.2441	12.4271	11.6262	12.5043	10.3456	11.4769	3.60531
Chr10_core_Tb427v10:1745001-1750000	10_core_Tb427v10	1745001	1750000	4.7994	4.28074	3.95484	4.38362	5.16847	5.79291	5.63951	5.78737	4.83463	5.3899	3.60531
Chr10_core_Tb427v10:1746001-1751000	10_core_Tb427v10	1746001	1751000	0.2551	0.449445	0.354602	0.30681	0.742393	0.728566	0.523276	0.691542	0.622495	1.08945	3.60531
Chr10_core_Tb427v10:1747001-1752000	10_core_Tb427v10	1747001	1752000	0.2551	0.449445	0.354602	0.30681	0.742393	0.728566	0.523276	0.691542	0.622495	1.08945	4.32637
Chr10_core_Tb427v10:1748001-1753000	10_core_Tb427v10	1748001	1753000	0.2551	0.449445	0.354602	0.30681	0.742393	0.728566	0.523276	0.691542	0.622495	1.08945	5.04743
Chr10_core_Tb427v10:1749001-1754000	10_core_Tb427v10	1749001	1754000	0.416464	0.682264	0.601576	0.664192	0.767978	0.869844	0.668346	0.939518	0.940752	0.991423	5.04743
Chr10_core_Tb427v10:1750001-1755000	10_core_Tb427v10	1750001	1755000	2.14493	2.70514	1.64751	2.31	3.52785	3.37493	2.99336	3.63293	3.33325	3.13772	5.76849
Chr10_core_Tb427v10:1751001-1756000	10_core_Tb427v10	1751001	1756000	2.271	2.95391	1.91319	3.09173	4.31952	3.74826	3.66297	4.16211	3.8965	3.57625	5.76849
Chr10_core_Tb427v10:1752001-1757000	10_core_Tb427v10	1752001	1757000	2.23378	2.78195	1.80686	2.87984	4.09806	3.42737	3.32877	3.92342	3.65312	3.11605	6.48955
Chr10_core_Tb427v10:1753001-1758000	10_core_Tb427v10	1753001	1758000	2.23378	2.78195	1.80686	2.87984	4.09806	3.42737	3.32877	3.92342	3.65312	3.11605	5.04743
Chr10_core_Tb427v10:1754001-1759000	10_core_Tb427v10	1754001	1759000	2.50487	3.04455	1.93114	2.96967	4.24528	3.60438	3.60658	4.05014	3.8054	3.44205	4.32637
Chr10_core_Tb427v10:1755001-1760000	10_core_Tb427v10	1755001	1760000	0.872144	1.39085	0.708358	1.66318	2.0506	1.82997	2.34441	1.96635	1.77543	1.79795	4.32637
Chr10_core_Tb427v10:1756001-1761000	10_core_Tb427v10	1756001	1761000	2.96757	3.70954	2.9062	4.47234	5.37126	6.06112	6.17905	5.0419	5.78976	5.92536	5.04743
Chr10_core_Tb427v10:1757001-1762000	10_core_Tb427v10	1757001	1762000	7.15374	7.09218	6.38123	8.89495	11.3838	12.1591	12.3659	11.8822	9.97519	12.7388	5.04743
Chr10_core_Tb427v10:1758001-1763000	10_core_Tb427v10	1758001	1763000	8.12977	7.67637	6.94738	10.2332	12.886	13.8993	14.0725	14.2552	11.0714	14.6318	5.76849
Chr10_core_Tb427v10:1759001-1764000	10_core_Tb427v10	1759001	1764000	13.6861	12.4323	11.9646	17.478	21.4276	22.0516	23.8615	25.6896	18.916	22.8231	7.21061
Chr10_core_Tb427v10:1760001-1765000	10_core_Tb427v10	1760001	1765000	15.3109	13.5765	13.3656	19.9377	24.8306	25.126	27.0063	29.2401	21.8963	25.8568	7.93167
Chr10_core_Tb427v10:1761001-1766000	10_core_Tb427v10	1761001	1766000	16.4637	13.8949	14.0067	21.7852	26.8406	26.7122	27.5682	31.6484	22.2253	27.9424	7.21061
Chr10_core_Tb427v10:1762001-1767000	10_core_Tb427v10	1762001	1767000	15.8104	13.521	13.9525	21.8397	25.9442	25.5308	26.7002	31.2328	22.1778	27.4249	5.76849
Chr10_core_Tb427v10:1763001-1768000	10_core_Tb427v10	1763001	1768000	15.976	14.1152	14.6287	23.1481	28.6311	29.1746	31.9323	39.2638	24.8596	34.8352	6.48955
Chr10_core_Tb427v10:1764001-1769000	10_core_Tb427v10	1764001	1769000	13.2315	12.0884	12.5171	20.9363	27.0035	27.8097	29.9973	39.6588	22.1167	37.9701	6.48955
Chr10_core_Tb427v10:1765001-1770000	10_core_Tb427v10	1765001	1770000	13.0881	12.8302	12.4631	21.4473	27.7428	27.9023	30.413	39.543	23.1801	39.776	5.76849
Chr10_core_Tb427v10:1766001-1771000	10_core_Tb427v10	1766001	1771000	11.6534	11.6908	11.0802	18.791	24.8969	24.2768	27.8648	36.6641	20.1664	36.6964	5.04743
Chr10_core_Tb427v10:1767001-1772000	10_core_Tb427v10	1767001	1772000	11.2559	11.0409	10.2827	18.4634	23.5855	22.9506	26.3233	34.544	19.7517	34.7117	5.76849
Chr10_core_Tb427v10:1768001-1773000	10_core_Tb427v10	1768001	1773000	10.8182	10.5298	9.80499	17.1632	20.772	18.6685	21.2629	25.4165	17.0505	26.3442	7.93167
Chr10_core_Tb427v10:1769001-1774000	10_core_Tb427v10	1769001	1774000	10.6393	11.3963	10.2115	17.8985	21.2904	18.242	20.7048	20.6918	17.4752	21.8259	7.93167
Chr10_core_Tb427v10:1770001-1775000	10_core_Tb427v10	1770001	1775000	14.219	15.0716	13.2755	22.2494	25.1127	22.7766	24.3196	24.7183	20.9591	25.3708	9.37379
Chr10_core_Tb427v10:1771001-1776000	10_core_Tb427v10	1771001	1776000	16.2693	16.2033	14.5374	24.16	26.6212	25.1203	26.1908	26.3623	22.8093	27.114	10.8159
Chr10_core_Tb427v10:1772001-1777000	10_core_Tb427v10	1772001	1777000	15.3948	15.5178	14.6044	21.8039	24.812	24.1965	24.5061	23.9781	21.7393	25.2436	10.8159
Chr10_core_Tb427v10:1773001-1778000	10_core_Tb427v10	1773001	1778000	16.1718	15.3049	14.2321	21.0468	23.9511	23.9972	24.6624	23.7583	21.4802	25.3746	9.37379
Chr10_core_Tb427v10:1774001-1779000	10_core_Tb427v10	1774001	1779000	16.5648	14.6152	13.2952	19.6758	21.5924	22.3643	21.9187	22.2088	19.0788	23.6918	6.48955
Chr10_core_Tb427v10:1775001-1780000	10_core_Tb427v10	1775001	1780000	14.3134	12.204	11.0611	16.2818	18.3921	20.192	19.0399	19.3208	17.1661	21.0454	4.32637
Chr10_core_Tb427v10:1776001-1781000	10_core_Tb427v10	1776001	1781000	11.9216	9.5018	8.5606	13.5623	15.1856	16.66	15.5483	15.961	13.7768	17.2266	5.76849
Chr10_core_Tb427v10:1777001-1782000	10_core_Tb427v10	1777001	1782000	10.077	8.3839	7.44189	11.6981	13.1463	14.8779	13.7486	15.1467	11.2272	15.6831	5.76849
Chr10_core_Tb427v10:1778001-1783000	10_core_Tb427v10	1778001	1783000	14.7372	12.5912	11.8429	20.9314	19.6947	23.4399	19.5858	18.976	18.9908	20.7588	3.60531
Chr10_core_Tb427v10:1779001-1784000	10_core_Tb427v10	1779001	1784000	13.9743	13.2682	11.9146	21.5835	20.7078	23.7219	20.0599	18.5511	21.541	20.1538	3.60531
Chr10_core_Tb427v10:1780001-1785000	10_core_Tb427v10	1780001	1785000	14.3921	13.5573	12.3394	22.7511	20.8338	24.4701	19.9811	17.5221	22.3894	19.4296	4.32637
Chr10_core_Tb427v10:1781001-1786000	10_core_Tb427v10	1781001	1786000	13.8315	12.9466	12.5365	24.5226	21.8736	25.9459	20.0709	16.3686	23.2738	18.6318	4.32637
Chr10_core_Tb427v10:1782001-1787000	10_core_Tb427v10	1782001	1787000	13.2276	12.5965	12.5187	23.6401	20.7894	24.4691	19.1609	14.8854	22.6245	17.8145	6.48955
Chr10_core_Tb427v10:1783001-1788000	10_core_Tb427v10	1783001	1788000	9.85576	8.87155	9.05972	17.138	16.3239	17.8087	16.356	13.9759	17.4035	14.7669	6.48955
Chr10_core_Tb427v10:1784001-1789000	10_core_Tb427v10	1784001	1789000	6.65435	6.21744	6.29068	12.5541	12.4574	13.9012	13.754	13.4012	12.2431	12.9035	6.48955
Chr10_core_Tb427v10:1785001-1790000	10_core_Tb427v10	1785001	1790000	10.1009	9.33696	8.50871	14.9896	16.7169	17.8617	18.2129	18.7758	14.8915	18.3408	7.93167
Chr10_core_Tb427v10:1786001-1791000	10_core_Tb427v10	1786001	1791000	16.8294	15.6605	14.0954	21.7516	26.1013	25.8059	25.4752	28.5847	22.4566	27.5299	6.48955
Chr10_core_Tb427v10:1787001-1792000	10_core_Tb427v10	1787001	1792000	18.8164	18.173	14.9828	21.7064	27.7721	26.6241	27.1573	31.1867	22.3222	29.9072	5.04743
Chr10_core_Tb427v10:1788001-1793000	10_core_Tb427v10	1788001	1793000	21.6302	19.9171	16.5628	25.2732	31.5925	31.2935	29.6767	33.5005	26.2776	31.6112	6.48955
Chr10_core_Tb427v10:1789001-1794000	10_core_Tb427v10	1789001	1794000	25.9726	23.6036	20.6578	31.42	37.4585	36.6233	34.1941	38.6383	32.6232	37.3182	7.21061
Chr10_core_Tb427v10:1790001-1795000	10_core_Tb427v10	1790001	1795000	22.5316	20.5614	18.6897	28.3845	34.2213	32.8603	29.7542	33.583	29.3607	32.2785	5.04743
Chr10_core_Tb427v10:1791001-1796000	10_core_Tb427v10	1791001	1796000	18.3436	16.7545	15.1933	24.7698	28.565	27.4063	24.9997	27.8387	25.8589	26.5107	4.32637
Chr10_core_Tb427v10:1792001-1797000	10_core_Tb427v10	1792001	1797000	14.9212	13.5622	13.2285	22.1961	25.0584	23.69	22.5006	25.3056	24.5862	23.1674	3.60531
Chr10_core_Tb427v10:1793001-1798000	10_core_Tb427v10	1793001	1798000	19.4975	18.6336	16.8646	30.9976	35.1837	33.0729	29.8306	30.3779	33.8188	30.3094	3.60531
Chr10_core_Tb427v10:1794001-1799000	10_core_Tb427v10	1794001	1799000	18.9581	21.496	16.3141	32.1828	38.7128	35.3975	31.1444	29.9581	35.917	30.4054	4.32637
Chr10_core_Tb427v10:1795001-1800000	10_core_Tb427v10	1795001	1800000	17.7965	20.6333	15.0895	29.85	35.9586	32.8737	28.4936	27.6638	33.765	27.9251	7.21061
Chr10_core_Tb427v10:1796001-1801000	10_core_Tb427v10	1796001	1801000	16.7995	19.8747	14.2388	28.0175	34.1576	31.0791	26.8221	25.2348	31.4681	25.9639	6.48955
Chr10_core_Tb427v10:1797001-1802000	10_core_Tb427v10	1797001	1802000	14.5375	18.1091	12.1987	24.3705	29.7445	27.6449	23.3071	21.2791	27.5965	22.5733	6.48955
Chr10_core_Tb427v10:1798001-1803000	10_core_Tb427v10	1798001	1803000	11.219	14.7932	9.51919	19.0365	22.7102	21.3314	17.705	16.1213	20.7003	16.8901	24.5161
Chr10_core_Tb427v10:1799001-1804000	10_core_Tb427v10	1799001	1804000	14.2454	24.1684	20.5445	19.3075	21.0683	22.0009	28.0292	28.9875	20.7099	28.9255	25.2371
Chr10_core_Tb427v10:1800001-1805000	10_core_Tb427v10	1800001	1805000	45.7729	63.9137	59.2648	47.1882	50.4574	53.7034	69.0237	79.6279	42.9318	80.6203	22.3529
Chr10_core_Tb427v10:1801001-1806000	10_core_Tb427v10	1801001	1806000	46.2994	64.7228	59.8485	47.7159	50.9515	54.3078	69.8436	80.5867	43.4227	81.3178	24.5161
Chr10_core_Tb427v10:1802001-1807000	10_core_Tb427v10	1802001	1807000	51.6121	70.7188	65.3466	52.2272	55.4855	59.3952	78.3892	88.342	48.4021	88.8104	25.2371
Chr10_core_Tb427v10:1803001-1808000	10_core_Tb427v10	1803001	1808000	96.2791	122.629	109.956	90.5327	101.106	104.528	145.171	162.492	105.954	167.884	9.37379
Chr10_core_Tb427v10:1804001-1809000	10_core_Tb427v10	1804001	1809000	100.07	124.746	113.946	99.3534	109.432	112.438	153.696	169.505	112.338	175.772	4.32637
Chr10_core_Tb427v10:1805001-1810000	10_core_Tb427v10	1805001	1810000	66.2662	76.3157	68.5071	67.1028	73.3955	73.0055	101.131	104.47	84.5525	110.936	5.04743
Chr10_core_Tb427v10:1806001-1811000	10_core_Tb427v10	1806001	1811000	81.0769	91.3427	84.0256	81.6811	88.3913	87.4204	116.603	119.187	99.7017	126.822	5.76849
Chr10_core_Tb427v10:1807001-1812000	10_core_Tb427v10	1807001	1812000	104.783	118.121	108.561	105.485	111.863	110.649	143.957	144.245	122.349	152.786	4.32637
Chr10_core_Tb427v10:1808001-1813000	10_core_Tb427v10	1808001	1813000	130.752	141.047	137.824	124.67	124.047	124.781	140.051	137.411	124.738	147.03	5.04743
Chr10_core_Tb427v10:1809001-1814000	10_core_Tb427v10	1809001	1814000	136.242	146.449	144.517	122.293	123.338	122.565	131.33	129.746	115.595	136.102	5.04743
Chr10_core_Tb427v10:1810001-1815000	10_core_Tb427v10	1810001	1815000	139.46	149.348	147.512	125.518	127.8	124.872	139.127	138.284	118.791	144.841	5.04743
Chr10_core_Tb427v10:1811001-1816000	10_core_Tb427v10	1811001	1816000	139.284	146.294	146.77	125.898	129.708	125.097	141.254	143.657	116.719	147.633	5.76849
Chr10_core_Tb427v10:1812001-1817000	10_core_Tb427v10	1812001	1817000	182.011	183.138	192.466	157.203	160.086	159.445	170	168.976	161.71	177.308	7.21061
Chr10_core_Tb427v10:1813001-1818000	10_core_Tb427v10	1813001	1818000	165.128	156.654	176.097	140.112	150.019	148.042	153.847	148.604	154.693	153.573	6.48955
Chr10_core_Tb427v10:1814001-1819000	10_core_Tb427v10	1814001	1819000	160.208	144.1	167.927	137.345	142.446	144.889	144.52	135.368	155.291	144.054	8.65273
Chr10_core_Tb427v10:1815001-1820000	10_core_Tb427v10	1815001	1820000	176.581	158.306	183.768	147.363	151.877	158.473	148.21	140.073	166.559	150.948	10.8159
Chr10_core_Tb427v10:1816001-1821000	10_core_Tb427v10	1816001	1821000	182.65	162.576	189.004	145.82	150.262	159.516	140.347	131.5	168.198	145.514	10.0949
Chr10_core_Tb427v10:1817001-1822000	10_core_Tb427v10	1817001	1822000	159.955	140.145	165.32	129.665	131	138.276	117.341	111.772	138.894	127.09	8.65273
Chr10_core_Tb427v10:1818001-1823000	10_core_Tb427v10	1818001	1823000	124.286	112.063	129.281	105.788	105.118	107.857	90.475	89.6656	106.185	106.528	9.37379
Chr10_core_Tb427v10:1819001-1824000	10_core_Tb427v10	1819001	1824000	105.615	97.7228	110.39	91.0953	92.1873	92.2502	76.9241	77.7953	90.3299	95.1883	7.21061
Chr10_core_Tb427v10:1820001-1825000	10_core_Tb427v10	1820001	1825000	92.8499	89.7765	98.8128	86.8289	85.141	86.2014	72.399	74.1527	82.896	90.6129	5.76849
Chr10_core_Tb427v10:1821001-1826000	10_core_Tb427v10	1821001	1826000	87.7584	88.1917	96.18	88.2334	85.7459	84.925	73.8953	77.8985	83.9598	92.2786	5.04743
Chr10_core_Tb427v10:1822001-1827000	10_core_Tb427v10	1822001	1827000	84.6111	88.6857	92.437	88.6413	88.4483	88.1013	76.5696	82.141	83.0907	94.2751	5.04743
Chr10_core_Tb427v10:1823001-1828000	10_core_Tb427v10	1823001	1828000	106.237	124.14	117.137	116.073	121.576	125.644	121.238	127.919	112.967	130.732	6.48955
Chr10_core_Tb427v10:1824001-1829000	10_core_Tb427v10	1824001	1829000	147.623	172.927	157.942	154.9	162.467	172.948	173.1	176.886	149.883	173.727	7.93167
Chr10_core_Tb427v10:1825001-1830000	10_core_Tb427v10	1825001	1830000	156.924	182.976	167.14	163.111	172.346	181.188	185.822	192.078	157.571	185.346	7.21061
Chr10_core_Tb427v10:1826001-1831000	10_core_Tb427v10	1826001	1831000	148.888	174.455	156.484	152.005	167.084	172.291	183.038	183.991	148.792	176.645	7.93167
Chr10_core_Tb427v10:1827001-1832000	10_core_Tb427v10	1827001	1832000	160.66	193.817	171.846	165.34	181.249	186.463	206.282	209.019	162.356	198.829	7.93167
Chr10_core_Tb427v10:1828001-1833000	10_core_Tb427v10	1828001	1833000	149.949	171.808	156.028	149.558	163.749	169.367	185.785	192.408	144.671	180.565	8.65273
Chr10_core_Tb427v10:1829001-1834000	10_core_Tb427v10	1829001	1834000	117.358	133.757	125.918	126.556	135.463	141.858	155.738	163.969	118.9	151.681	6.48955
Chr10_core_Tb427v10:1830001-1835000	10_core_Tb427v10	1830001	1835000	103.865	122.565	111.703	124.159	133.144	136.432	147.98	160.073	112.592	148.447	7.21061
Chr10_core_Tb427v10:1831001-1836000	10_core_Tb427v10	1831001	1836000	143.66	173.519	153.924	161.421	171.478	186.278	188.73	205.42	149.328	193.471	5.76849
Chr10_core_Tb427v10:1832001-1837000	10_core_Tb427v10	1832001	1837000	169.546	206.152	180.612	190.42	197.561	225.149	214.12	236.108	174.814	216.877	5.76849
Chr10_core_Tb427v10:1833001-1838000	10_core_Tb427v10	1833001	1838000	176.948	218.136	189.78	198.048	206.485	237.745	220.607	243.068	183.277	225.016	4.32637
Chr10_core_Tb427v10:1834001-1839000	10_core_Tb427v10	1834001	1839000	202.03	246.605	214.796	218.062	226.032	260.464	239.082	265.221	203.877	245.37	5.76849
Chr10_core_Tb427v10:1835001-1840000	10_core_Tb427v10	1835001	1840000	239.248	306.506	262.273	249.245	256.809	297.789	275.898	305.638	244.474	286.344	7.93167
Chr10_core_Tb427v10:1836001-1841000	10_core_Tb427v10	1836001	1841000	275.905	342.779	298.49	315.345	329.551	362.154	320.267	316.13	322.319	307.966	8.65273
Chr10_core_Tb427v10:1837001-1842000	10_core_Tb427v10	1837001	1842000	333.419	384.636	342.106	409.964	440.42	454.629	381.181	328.564	422.019	335.922	10.0949
Chr10_core_Tb427v10:1838001-1843000	10_core_Tb427v10	1838001	1843000	398.402	454.014	402.37	489.113	536.587	530.676	439.19	357.561	506.983	379.704	9.37379
Chr10_core_Tb427v10:1839001-1844000	10_core_Tb427v10	1839001	1844000	372.564	429.45	376.473	466.066	513.27	503.757	415.134	331.14	485.977	357.412	7.93167
Chr10_core_Tb427v10:1840001-1845000	10_core_Tb427v10	1840001	1845000	368.824	407.82	365.343	454.492	510.4	481.513	406.813	313.862	478.314	341.635	5.04743
Chr10_core_Tb427v10:1841001-1846000	10_core_Tb427v10	1841001	1846000	343.055	371.7	338.78	402.429	465.09	435.536	375.159	300.468	422.563	315.52	5.04743
Chr10_core_Tb427v10:1842001-1847000	10_core_Tb427v10	1842001	1847000	241.198	268.655	246.73	260.41	303.524	275.389	262.288	233.912	276.378	236.795	3.60531
Chr10_core_Tb427v10:1843001-1848000	10_core_Tb427v10	1843001	1848000	154.821	178.27	166.701	149.825	175.852	160.906	184.173	190.147	164.689	184.567	4.32637
Chr10_core_Tb427v10:1844001-1849000	10_core_Tb427v10	1844001	1849000	276.949	339.281	313.681	346.496	355.951	337.235	413.1	413.874	376.779	380.848	4.32637
Chr10_core_Tb427v10:1845001-1850000	10_core_Tb427v10	1845001	1850000	416.044	484.83	465.258	511.71	497.398	488.168	595.614	590.202	542.062	543.672	5.04743
Chr10_core_Tb427v10:1846001-1851000	10_core_Tb427v10	1846001	1851000	422.048	492.791	472.72	522.748	503.609	497.404	596.23	584.655	544.876	540.055	6.48955
Chr10_core_Tb427v10:1847001-1852000	10_core_Tb427v10	1847001	1852000	423.812	484.124	468.982	525.868	496.743	495.743	585.511	574.762	541.814	532.246	6.48955
Chr10_core_Tb427v10:1848001-1853000	10_core_Tb427v10	1848001	1853000	445.958	494.501	486.626	536.533	500.742	501.59	588.678	578.21	550.602	535.961	5.76849
Chr10_core_Tb427v10:1849001-1854000	10_core_Tb427v10	1849001	1854000	369.453	388.985	399.414	435.268	397.97	405.789	464.027	444.356	433.752	418.757	5.76849
Chr10_core_Tb427v10:1850001-1855000	10_core_Tb427v10	1850001	1855000	179.208	157.143	180.001	168.481	157.624	157.736	150.771	145.563	158.541	148.212	5.76849
Chr10_core_Tb427v10:1851001-1856000	10_core_Tb427v10	1851001	1856000	170.252	148.012	166.3	158.511	146.002	146.636	142.555	144.086	153.339	150.67	2.88424
Chr10_core_Tb427v10:1852001-1857000	10_core_Tb427v10	1852001	1857000	151.601	139.097	152.005	141.179	129.704	129.3	128.578	131.08	138.539	137.107	4.32637
Chr10_core_Tb427v10:1853001-1858000	10_core_Tb427v10	1853001	1858000	130.216	127.349	133.976	122.101	116.606	115.392	115.079	115.782	122.405	122.635	5.04743
Chr10_core_Tb427v10:1854001-1859000	10_core_Tb427v10	1854001	1859000	108.139	117.681	115.381	111.764	109.639	106.334	109.441	111.973	113.9	117.846	6.48955
Chr10_core_Tb427v10:1855001-1860000	10_core_Tb427v10	1855001	1860000	98.031	113.867	104.815	104.128	110.1	101.999	105.215	113.848	106.801	115.78	5.76849
Chr10_core_Tb427v10:1856001-1861000	10_core_Tb427v10	1856001	1861000	91.3082	117.023	100.017	99.6542	110.64	101.961	103.879	119.652	100.578	117.176	5.76849
Chr10_core_Tb427v10:1857001-1862000	10_core_Tb427v10	1857001	1862000	109.057	146.902	120.162	116.921	131.461	123.501	132.621	149.151	124.539	145.558	3.60531
Chr10_core_Tb427v10:1858001-1863000	10_core_Tb427v10	1858001	1863000	141.807	190.569	159.366	148.054	164.878	153.751	179.909	205.823	165.89	197.082	1.44212
Chr10_core_Tb427v10:1859001-1864000	10_core_Tb427v10	1859001	1864000	219.406	267.452	233.433	203.648	226.621	210.979	252.496	298.591	227.602	279.31	0
Chr10_core_Tb427v10:1860001-1865000	10_core_Tb427v10	1860001	1865000	250.683	306.32	263.94	229.215	248.217	235.814	283.151	331.781	256.564	309.881	3.60531
Chr10_core_Tb427v10:1861001-1866000	10_core_Tb427v10	1861001	1866000	239.372	291.96	251.57	218.29	236.038	223.46	272.328	317.241	246.039	295.69	5.04743
Chr10_core_Tb427v10:1862001-1867000	10_core_Tb427v10	1862001	1867000	220.842	262.158	231.229	195.455	208.286	199.939	241.228	281.369	220.287	260.13	7.21061
Chr10_core_Tb427v10:1863001-1868000	10_core_Tb427v10	1863001	1868000	438.846	587.655	499.825	540.859	647.059	689.425	853.413	734.021	564.165	718.116	7.93167
Chr10_core_Tb427v10:1864001-1869000	10_core_Tb427v10	1864001	1869000	595.147	780.182	663.55	709.124	872.569	970.948	1168.32	946.653	727.995	940.099	8.65273
Chr10_core_Tb427v10:1865001-1870000	10_core_Tb427v10	1865001	1870000	724.08	932.652	805.05	811.004	1004.13	1121.31	1356.61	1084.97	840.17	1077.69	9.37379
Chr10_core_Tb427v10:1866001-1871000	10_core_Tb427v10	1866001	1871000	765.6	971.937	847.449	841.748	1036.48	1150.22	1387.22	1121.26	874.851	1113.23	7.93167
Chr10_core_Tb427v10:1867001-1872000	10_core_Tb427v10	1867001	1872000	787.656	993.935	872.612	863.277	1061.02	1169.71	1412.3	1149.06	898.198	1140.99	7.21061
Chr10_core_Tb427v10:1868001-1873000	10_core_Tb427v10	1868001	1873000	653.853	746.255	685.486	612.856	728.359	811.168	950.548	812.017	643.802	791.74	10.0949
Chr10_core_Tb427v10:1869001-1874000	10_core_Tb427v10	1869001	1874000	421.201	486.551	444.459	372.49	425.427	455.128	543.472	488.851	409.341	481.047	10.8159
Chr10_core_Tb427v10:1870001-1875000	10_core_Tb427v10	1870001	1875000	234.538	251.1	242.857	196.203	200.983	198.958	223.149	246.647	222.781	242.736	10.0949
Chr10_core_Tb427v10:1871001-1876000	10_core_Tb427v10	1871001	1876000	210.235	232.232	222.752	182.356	186.262	188.622	210.841	232.916	205.515	231.224	10.8159
Chr10_core_Tb427v10:1872001-1877000	10_core_Tb427v10	1872001	1877000	212.448	237.962	224.259	184.291	190.641	194.65	221.131	241.811	210.604	240.94	15.1423
Chr10_core_Tb427v10:1873001-1878000	10_core_Tb427v10	1873001	1878000	198.373	232.298	209.385	172.379	182.111	184.206	209.133	227.768	199.011	227.42	24.5161
Chr10_core_Tb427v10:1874001-1879000	10_core_Tb427v10	1874001	1879000	212.902	253.552	227.348	184.888	198.253	205.166	231.229	255.872	223.801	257.228	79.3167
Chr10_core_Tb427v10:1875001-1880000	10_core_Tb427v10	1875001	1880000	202.124	257.11	221.377	187.524	205.114	207.562	241.7	264.386	237.648	266.729	245.161
Chr10_core_Tb427v10:1876001-1881000	10_core_Tb427v10	1876001	1881000	219.893	290.98	245.925	203.873	225.746	223.43	266.848	287.34	262.036	292.772	462.2
Chr10_core_Tb427v10:1877001-1882000	10_core_Tb427v10	1877001	1882000	232.617	309.355	260.886	213.149	234.111	233.167	272.908	297.707	270.972	303.326	760.72
Chr10_core_Tb427v10:1878001-1883000	10_core_Tb427v10	1878001	1883000	233.727	307.213	258.293	208.373	227.613	227.873	261.631	284.206	260.047	295.016	1064.29
Chr10_core_Tb427v10:1879001-1884000	10_core_Tb427v10	1879001	1884000	242.165	323.085	266.397	210.669	235.339	235.522	257.356	272.854	259.561	290.234	1281.33
Chr10_core_Tb427v10:1880001-1885000	10_core_Tb427v10	1880001	1885000	206.246	267.34	226.533	180.648	199.321	197.808	214.023	227.056	209.872	237.96	1408.23
Chr10_core_Tb427v10:1881001-1886000	10_core_Tb427v10	1881001	1886000	159.042	205.248	171.464	141.777	158.254	158.676	164.788	172.271	162.085	182.529	1456.54
Chr10_core_Tb427v10:1882001-1887000	10_core_Tb427v10	1882001	1887000	111.041	146.355	120.368	100.645	111.654	113.384	116.167	121.151	113.373	129.094	1218.59
Chr10_core_Tb427v10:1883001-1888000	10_core_Tb427v10	1883001	1888000	65.0602	89.5972	72.4568	65.5698	74.9182	75.4284	75.8728	79.6083	72.5283	83.5062	905.653
Chr10_core_Tb427v10:1884001-1889000	10_core_Tb427v10	1884001	1889000	34.5313	44.9598	39.8761	46.497	48.1167	48.4946	49.221	56.8234	47.6411	58.0294	643.187
Chr10_core_Tb427v10:1885001-1890000	10_core_Tb427v10	1885001	1890000	31.3726	40.8579	37.993	44.1147	43.3587	43.6251	44.4451	53.1419	44.6313	51.3108	351.157
Chr10_core_Tb427v10:1886001-1891000	10_core_Tb427v10	1886001	1891000	34.5421	41.841	40.0154	43.9701	41.2819	41.9439	43.6468	52.5012	43.6435	49.0067	90.1326
Chr10_core_Tb427v10:1887001-1892000	10_core_Tb427v10	1887001	1892000	68.1012	76.7245	75.6974	73.8521	74.3786	70.3548	77.0373	81.7618	75.6481	77.5199	21.6318
Chr10_core_Tb427v10:1888001-1893000	10_core_Tb427v10	1888001	1893000	100.904	106.799	104.761	101.048	104.102	97.4401	104.81	108.668	104.724	100.939	12.9791
Chr10_core_Tb427v10:1889001-1894000	10_core_Tb427v10	1889001	1894000	103.315	111.448	108.3	107.396	110.313	103.741	112.086	111.484	112.652	104.659	15.8633
Chr10_core_Tb427v10:1890001-1895000	10_core_Tb427v10	1890001	1895000	98.7427	103.743	101.406	101.635	104.317	98.5959	105.387	101.483	106.796	97.0615	18.0265
Chr10_core_Tb427v10:1891001-1896000	10_core_Tb427v10	1891001	1896000	97.6874	104.369	100.768	100.372	101.797	97.3305	101.074	97.0617	104.082	93.1171	14.4212
Chr10_core_Tb427v10:1892001-1897000	10_core_Tb427v10	1892001	1897000	84.646	92.0027	87.6842	86.9884	86.8287	82.987	83.5795	79.5075	87.9919	80.8976	15.1423
Chr10_core_Tb427v10:1893001-1898000	10_core_Tb427v10	1893001	1898000	57.5657	71.3929	63.2139	67.4622	62.1528	63.1838	64.8488	61.2129	67.5273	66.3661	25.9582
Chr10_core_Tb427v10:1894001-1899000	10_core_Tb427v10	1894001	1899000	75.9604	89.6088	81.3411	85.3295	81.3716	80.832	85.6612	87.4292	84.4913	90.0944	33.8899
Chr10_core_Tb427v10:1895001-1900000	10_core_Tb427v10	1895001	1900000	96.8182	106.88	100.894	105.791	100.102	100.84	108.433	111.829	104.95	113.635	30.2846
Chr10_core_Tb427v10:1896001-1901000	10_core_Tb427v10	1896001	1901000	113.055	125.421	118.42	123.061	117.981	119.065	131.747	139.942	124.8	139.778	31.0056
Chr10_core_Tb427v10:1897001-1902000	10_core_Tb427v10	1897001	1902000	125.835	150.779	139.789	147.998	146.595	147.235	167.515	186.381	147.993	180.857	28.1214
Chr10_core_Tb427v10:1898001-1903000	10_core_Tb427v10	1898001	1903000	133.58	165.768	149.951	164.218	169.729	170.018	185.978	212.494	160.541	205.005	20.9108
Chr10_core_Tb427v10:1899001-1904000	10_core_Tb427v10	1899001	1904000	131.775	167.488	151.159	170.874	177.169	180.176	192.311	215.734	167.417	210.483	6.48955
Chr10_core_Tb427v10:1900001-1905000	10_core_Tb427v10	1900001	1905000	135.93	170.107	155.98	179.936	179.717	183.246	195.163	217.234	175.188	210.94	7.93167
Chr10_core_Tb427v10:1901001-1906000	10_core_Tb427v10	1901001	1906000	135.716	169.846	154.36	177.911	176.049	181.935	191.563	211.348	173.897	204.518	6.48955
Chr10_core_Tb427v10:1902001-1907000	10_core_Tb427v10	1902001	1907000	135.228	162.771	147.936	174.784	172.267	178.01	182.699	190.896	174.041	186.444	6.48955
Chr10_core_Tb427v10:1903001-1908000	10_core_Tb427v10	1903001	1908000	128.317	140.146	135.396	155.162	143.766	150.107	161.336	158.244	160.338	154.051	5.76849
Chr10_core_Tb427v10:1904001-1909000	10_core_Tb427v10	1904001	1909000	136.456	140.586	142.395	154.339	141.175	143.389	157.692	150.19	164.818	147.766	6.48955
Chr10_core_Tb427v10:1905001-1910000	10_core_Tb427v10	1905001	1910000	145.495	157.562	152.37	155.846	146.018	151.564	167.445	167.081	174.587	166.795	5.76849
Chr10_core_Tb427v10:1906001-1911000	10_core_Tb427v10	1906001	1911000	181.088	199.894	189.079	170.239	171.009	176.25	195.398	201.038	200.615	204.263	6.48955
Chr10_core_Tb427v10:1907001-1912000	10_core_Tb427v10	1907001	1912000	226.567	246.238	225.43	201.798	206.791	210.1	226.104	231.747	228.176	231.935	5.76849
Chr10_core_Tb427v10:1908001-1913000	10_core_Tb427v10	1908001	1913000	254.734	271.928	247.77	221.219	225.187	229.687	237.729	246.425	241.558	245.485	10.0949
Chr10_core_Tb427v10:1909001-1914000	10_core_Tb427v10	1909001	1914000	284.323	297.431	268.009	243.019	246.233	252.935	260.199	267.591	265.085	266.091	12.258
Chr10_core_Tb427v10:1910001-1915000	10_core_Tb427v10	1910001	1915000	298.187	306.59	278.686	247.532	252.921	259.931	266.858	270.239	270.488	266.725	20.9108
Chr10_core_Tb427v10:1911001-1916000	10_core_Tb427v10	1911001	1916000	276.006	271.867	249.072	237.659	237.044	244.73	248.56	237.705	252.308	232.821	72.8272
Chr10_core_Tb427v10:1912001-1917000	10_core_Tb427v10	1912001	1917000	284.339	279.134	260.654	246.724	238.384	254.801	254.885	249.868	265.207	244.362	203.339
Chr10_core_Tb427v10:1913001-1918000	10_core_Tb427v10	1913001	1918000	302.381	296.723	283.035	272.522	254.744	275.859	275.422	277.634	296.143	272.053	406.678
Chr10_core_Tb427v10:1914001-1919000	10_core_Tb427v10	1914001	1919000	320.353	316.532	302.405	295.445	270.042	301.482	297.628	303.723	319.591	299.601	618.67
Chr10_core_Tb427v10:1915001-1920000	10_core_Tb427v10	1915001	1920000	324.47	337.332	321.259	304.055	276.647	304.926	306.889	324.554	327.27	317.324	886.905
Chr10_core_Tb427v10:1916001-1921000	10_core_Tb427v10	1916001	1921000	329.331	355.477	334.221	308.616	280.982	300.473	310.625	337.939	326.508	331.09	1160.91
Chr10_core_Tb427v10:1917001-1922000	10_core_Tb427v10	1917001	1922000	341.924	375.376	358.404	310.555	295.193	302.349	321.438	360.759	326.575	350.136	1301.52
Chr10_core_Tb427v10:1918001-1923000	10_core_Tb427v10	1918001	1923000	256.29	302.202	281.269	241.457	235.227	238.026	257.191	291.1	256.055	282.266	1375.78
Chr10_core_Tb427v10:1919001-1924000	10_core_Tb427v10	1919001	1924000	177.507	221.085	204.89	160.801	166.867	155.404	180.301	209.238	169.982	202.932	1278.44
Chr10_core_Tb427v10:1920001-1925000	10_core_Tb427v10	1920001	1925000	135.154	167.426	156.621	121.658	129.033	119.699	137.681	158.424	129.087	156.234	1005.88
Chr10_core_Tb427v10:1921001-1926000	10_core_Tb427v10	1921001	1926000	89.7091	111.274	104.238	83.1207	89.4386	84.3925	95.1224	109.107	88.325	106.625	685.008
Chr10_core_Tb427v10:1922001-1927000	10_core_Tb427v10	1922001	1927000	38.4264	54.5375	50.667	43.3919	46.1303	45.3342	47.9452	54.8122	45.0719	56.7246	423.263
Chr10_core_Tb427v10:1923001-1928000	10_core_Tb427v10	1923001	1928000	9.69303	12.647	11.9696	11.8549	10.6758	12.2657	10.5879	12.7468	10.2364	15.0314	155.028
Chr10_core_Tb427v10:1924001-1929000	10_core_Tb427v10	1924001	1929000	7.98305	12.845	8.88297	9.46312	10.4468	10.2358	10.4145	10.0032	9.21254	12.0072	35.332
Chr10_core_Tb427v10:1925001-1930000	10_core_Tb427v10	1925001	1930000	70.2398	75.9596	68.7553	61.6155	68.4511	64.7178	69.9572	68.9578	68.3972	69.4261	38.2162
Chr10_core_Tb427v10:1926001-1931000	10_core_Tb427v10	1926001	1931000	120.043	136.902	125.003	117.987	126.672	123.382	132.702	127.748	132.074	131.372	37.4952
Chr10_core_Tb427v10:1927001-1932000	10_core_Tb427v10	1927001	1932000	181.578	196.884	185.237	176.894	192.959	190.527	196.462	186.045	197.979	189.784	39.6584
Chr10_core_Tb427v10:1928001-1933000	10_core_Tb427v10	1928001	1933000	243.742	254.52	243.127	248.431	275.489	277.209	280.392	256.063	284.022	258	25.9582
Chr10_core_Tb427v10:1929001-1934000	10_core_Tb427v10	1929001	1934000	290.101	289.143	287.47	287.774	312.218	310.906	315.836	288.002	321.557	287.951	23.074
Chr10_core_Tb427v10:1930001-1935000	10_core_Tb427v10	1930001	1935000	313.028	285.197	303.978	305.083	326.404	323.563	322.291	292.096	330.405	292.149	13.7002
Chr10_core_Tb427v10:1931001-1936000	10_core_Tb427v10	1931001	1936000	291.812	256.15	280.942	288.47	303.253	300.763	293.767	264.165	305.413	263.12	9.37379
Chr10_core_Tb427v10:1932001-1937000	10_core_Tb427v10	1932001	1937000	263.089	228.756	253.953	258.465	271.618	274.074	269.772	247.234	267.289	242.674	5.76849
Chr10_core_Tb427v10:1933001-1938000	10_core_Tb427v10	1933001	1938000	230.857	217.649	233.454	227.482	238.959	243.289	243.823	228.94	229.241	228.208	4.32637
Chr10_core_Tb427v10:1934001-1939000	10_core_Tb427v10	1934001	1939000	221.005	216.415	228.081	198.912	212.343	222.613	221.836	220.682	199.895	220.351	2.88424
Chr10_core_Tb427v10:1935001-1940000	10_core_Tb427v10	1935001	1940000	202.36	232.424	219.07	186.838	210.02	230.968	230.717	236.756	195.611	234.056	4.32637
Chr10_core_Tb427v10:1936001-1941000	10_core_Tb427v10	1936001	1941000	233.963	295.131	251.71	217.39	264.888	300.333	285.591	302.899	235.701	284.263	5.04743
Chr10_core_Tb427v10:1937001-1942000	10_core_Tb427v10	1937001	1942000	248.207	310.505	262.545	225.167	279.124	313.075	294.621	324.468	246.397	306.803	6.48955
Chr10_core_Tb427v10:1938001-1943000	10_core_Tb427v10	1938001	1943000	239.29	294.186	247.459	218.915	269.19	295.064	279.036	308.672	240.005	290.271	5.76849
Chr10_core_Tb427v10:1939001-1944000	10_core_Tb427v10	1939001	1944000	231.36	281.432	236.667	221.927	271.747	291.372	276.307	307.912	241.488	289.818	6.48955
Chr10_core_Tb427v10:1940001-1945000	10_core_Tb427v10	1940001	1945000	264.812	289.88	264.506	264.289	303.791	316.502	303.568	326.987	272.695	307.051	3.60531
Chr10_core_Tb427v10:1941001-1946000	10_core_Tb427v10	1941001	1946000	252.456	253.813	251.588	249.704	273.233	276.96	268.042	287.644	246.153	277.462	3.60531
Chr10_core_Tb427v10:1942001-1947000	10_core_Tb427v10	1942001	1947000	261.993	237.823	254.968	257.191	262.423	256.9	252.254	257.931	242.86	246.998	2.16318
Chr10_core_Tb427v10:1943001-1948000	10_core_Tb427v10	1943001	1948000	301.732	291.899	298.664	297.916	311.474	301.043	305.484	318.13	284.543	298.604	3.60531
Chr10_core_Tb427v10:1944001-1949000	10_core_Tb427v10	1944001	1949000	332.229	325.536	330.821	329.478	343.121	329.741	336.2	358.31	309.228	336.638	3.60531
Chr10_core_Tb427v10:1945001-1950000	10_core_Tb427v10	1945001	1950000	287.601	286.615	283.885	280.861	296.015	284.991	285.81	310.33	264.265	289.205	5.76849
Chr10_core_Tb427v10:1946001-1951000	10_core_Tb427v10	1946001	1951000	266.278	278.58	268.402	267.231	289.695	275.809	279.245	305.125	258.473	285.963	5.04743
Chr10_core_Tb427v10:1947001-1952000	10_core_Tb427v10	1947001	1952000	259.318	281.836	270.746	255	281.586	264.818	280.908	307.554	257.691	292.276	5.76849
Chr10_core_Tb427v10:1948001-1953000	10_core_Tb427v10	1948001	1953000	253.901	267.309	266.46	247.614	262.606	251.391	267.885	296.865	243.811	286.059	5.76849
Chr10_core_Tb427v10:1949001-1954000	10_core_Tb427v10	1949001	1954000	237.327	246.778	255.011	232.933	237.052	234.36	247.789	271.874	227.304	265.464	7.93167
Chr10_core_Tb427v10:1950001-1955000	10_core_Tb427v10	1950001	1955000	250.939	256.004	269.097	242.331	243.108	244.464	255.91	281.7	235.569	268.287	5.76849
Chr10_core_Tb427v10:1951001-1956000	10_core_Tb427v10	1951001	1956000	226.304	240.78	250.743	222.988	217.962	220.868	239.364	259.686	214.563	245.181	5.76849
Chr10_core_Tb427v10:1952001-1957000	10_core_Tb427v10	1952001	1957000	192.899	210.892	214.841	197.09	190.564	196.956	211.467	227.468	183.86	211.932	7.21061
Chr10_core_Tb427v10:1953001-1958000	10_core_Tb427v10	1953001	1958000	146.292	161.161	162.982	156.25	148.505	158.704	167.972	176.523	143.79	162.71	6.48955
Chr10_core_Tb427v10:1954001-1959000	10_core_Tb427v10	1954001	1959000	194.286	228.807	214.48	197.616	201.66	207.928	205.34	211.684	198.398	212.24	5.76849
Chr10_core_Tb427v10:1955001-1960000	10_core_Tb427v10	1955001	1960000	179.862	207.924	197.536	181.088	184.103	188.813	183.283	189.269	180.855	194.12	7.93167
Chr10_core_Tb427v10:1956001-1961000	10_core_Tb427v10	1956001	1961000	185.883	205.645	203.464	191.657	187.317	194.069	185.442	196.155	184.32	202.867	9.37379
Chr10_core_Tb427v10:1957001-1962000	10_core_Tb427v10	1957001	1962000	254.73	262.679	272.31	229.857	232.073	234.34	225.07	250.437	221.086	254.653	9.37379
Chr10_core_Tb427v10:1958001-1963000	10_core_Tb427v10	1958001	1963000	320.139	353.743	351.975	280.951	290.568	292.023	280.651	321.176	273.49	324.613	10.8159
Chr10_core_Tb427v10:1959001-1964000	10_core_Tb427v10	1959001	1964000	298.76	336.39	334.843	265.626	267.655	270.565	278.964	322.615	244.534	318.231	9.37379
Chr10_core_Tb427v10:1960001-1965000	10_core_Tb427v10	1960001	1965000	320.423	382.72	373.103	300.386	297.63	297.913	321.068	358.702	273.774	353.404	7.21061
Chr10_core_Tb427v10:1961001-1966000	10_core_Tb427v10	1961001	1966000	335.478	428.723	399.238	315.506	314.82	323.284	355.594	388.146	297.007	388.681	7.21061
Chr10_core_Tb427v10:1962001-1967000	10_core_Tb427v10	1962001	1967000	284.387	390.864	343.887	281.358	277.126	294.085	326.851	348.77	269.314	350.494	5.76849
Chr10_core_Tb427v10:1963001-1968000	10_core_Tb427v10	1963001	1968000	246.308	333.014	298.196	255.855	245.713	262.416	295.512	305.878	239.276	309.059	4.32637
Chr10_core_Tb427v10:1964001-1969000	10_core_Tb427v10	1964001	1969000	190.249	257.94	233.459	212.086	201.803	218.45	245.832	245.696	202.383	247.372	3.60531
Chr10_core_Tb427v10:1965001-1970000	10_core_Tb427v10	1965001	1970000	143.792	195.812	175.658	160.691	152.489	167.626	186.842	184.338	155.149	185.823	4.32637
Chr10_core_Tb427v10:1966001-1971000	10_core_Tb427v10	1966001	1971000	109.152	137.734	126.411	123.226	116.046	130.829	141.619	139.964	119.753	140.79	2.16318
Chr10_core_Tb427v10:1967001-1972000	10_core_Tb427v10	1967001	1972000	66.4717	72.4261	76.515	76.585	69.5374	70.7256	76.6726	72.3199	66.7014	73.9118	2.88424
Chr10_core_Tb427v10:1968001-1973000	10_core_Tb427v10	1968001	1973000	62.4026	72.4582	74.7755	67.2045	62.783	63.5059	70.5708	66.8429	58.8712	69.5814	3.60531
Chr10_core_Tb427v10:1969001-1974000	10_core_Tb427v10	1969001	1974000	56.8205	67.984	67.8957	55.3996	51.7973	52.5591	59.9168	58.368	48.45	61.6605	5.04743
Chr10_core_Tb427v10:1970001-1975000	10_core_Tb427v10	1970001	1975000	73.0259	84.4551	82.7129	75.0967	72.5971	71.1843	80.2917	76.7556	69.626	77.2073	8.65273
Chr10_core_Tb427v10:1971001-1976000	10_core_Tb427v10	1971001	1976000	90.8919	97.791	100.882	97.423	96.0594	95.7891	105.158	95.6232	94.6645	94.2734	12.258
Chr10_core_Tb427v10:1972001-1977000	10_core_Tb427v10	1972001	1977000	118.508	140.193	136.213	130.036	132.63	134.755	150.786	143.461	136.445	137.664	12.258
Chr10_core_Tb427v10:1973001-1978000	10_core_Tb427v10	1973001	1978000	175.229	196.344	194.836	178.617	187.801	187.997	200.889	200.098	191.809	190.494	10.8159
Chr10_core_Tb427v10:1974001-1979000	10_core_Tb427v10	1974001	1979000	245.035	294.252	272.506	243.854	260.546	267.205	284.474	312.488	262.182	299.215	10.8159
Chr10_core_Tb427v10:1975001-1980000	10_core_Tb427v10	1975001	1980000	303.591	329.613	325.094	330.615	329.956	337.533	332.33	352.316	345.839	350.38	7.21061
Chr10_core_Tb427v10:1976001-1981000	10_core_Tb427v10	1976001	1981000	414.971	371.32	410.779	448.487	415.468	423.06	386.014	392.454	449.025	409.279	7.21061
Chr10_core_Tb427v10:1977001-1982000	10_core_Tb427v10	1977001	1982000	523.719	408.067	486.844	549.655	489.31	495.215	424.721	422.235	540.673	450.47	8.65273
Chr10_core_Tb427v10:1978001-1983000	10_core_Tb427v10	1978001	1983000	503.068	383.526	461.131	535.903	475.979	476.878	416.863	405.954	525.257	431.543	8.65273
Chr10_core_Tb427v10:1979001-1984000	10_core_Tb427v10	1979001	1984000	473.62	358.312	436.125	519.529	458.879	458.586	405.432	386.443	510.889	410.987	9.37379
Chr10_core_Tb427v10:1980001-1985000	10_core_Tb427v10	1980001	1985000	424.177	295.551	382.937	455.802	396.61	392.327	346.053	303.535	443.197	327.616	9.37379
Chr10_core_Tb427v10:1981001-1986000	10_core_Tb427v10	1981001	1986000	320.526	264.658	308.812	323.92	303.898	297.197	287.075	267.321	331.892	271.122	7.21061
Chr10_core_Tb427v10:1982001-1987000	10_core_Tb427v10	1982001	1987000	150.292	179.637	172.114	155.763	171.908	163.343	192.181	191.568	175.619	177.113	7.93167
Chr10_core_Tb427v10:1983001-1988000	10_core_Tb427v10	1983001	1988000	119.727	144.85	138.695	127.86	139.873	134.695	153.26	153.873	142.662	144.773	7.93167
Chr10_core_Tb427v10:1984001-1989000	10_core_Tb427v10	1984001	1989000	138.232	179.654	163.351	147.795	156.087	154.153	176.561	186.385	162.812	184.041	5.76849
Chr10_core_Tb427v10:1985001-1990000	10_core_Tb427v10	1985001	1990000	195.95	237.376	220.96	185.416	197.36	195	222.286	235.724	201.18	231.618	8.65273
Chr10_core_Tb427v10:1986001-1991000	10_core_Tb427v10	1986001	1991000	192.816	229.983	211.373	174.311	187.858	183.261	213.874	226.27	183.208	224.115	9.37379
Chr10_core_Tb427v10:1987001-1992000	10_core_Tb427v10	1987001	1992000	204.356	237.892	220.044	178.627	189.908	183.183	211.098	224.817	180.561	222.353	5.76849
Chr10_core_Tb427v10:1988001-1993000	10_core_Tb427v10	1988001	1993000	215.891	248.248	231.717	186.556	194.301	189.996	216.241	227.889	186.37	226.388	9.37379
Chr10_core_Tb427v10:1989001-1994000	10_core_Tb427v10	1989001	1994000	183.554	192.004	190.717	150.914	157.23	152.169	168.226	173.622	144.251	168.633	12.258
Chr10_core_Tb427v10:1990001-1995000	10_core_Tb427v10	1990001	1995000	121.597	134.115	128.319	100.012	104.949	98.138	111.682	112.047	92.8733	112.952	8.65273
Chr10_core_Tb427v10:1991001-1996000	10_core_Tb427v10	1991001	1996000	128.564	145.217	139.678	118.568	124.644	114.163	132.063	132.239	107.445	122.618	8.65273
Chr10_core_Tb427v10:1992001-1997000	10_core_Tb427v10	1992001	1997000	241.526	235.715	247.948	220.989	228.728	221.861	232.386	242.765	204.283	231.145	7.93167
Chr10_core_Tb427v10:1993001-1998000	10_core_Tb427v10	1993001	1998000	334.087	311.893	330.992	296.643	307.975	302.741	311.953	327.516	279.399	306.393	5.04743
Chr10_core_Tb427v10:1994001-1999000	10_core_Tb427v10	1994001	1999000	395.32	382.104	391.59	352.619	368.587	357.203	375.941	393.5	332.352	368.37	5.04743
Chr10_core_Tb427v10:1995001-2000000	10_core_Tb427v10	1995001	2000000	443.224	433.567	444.493	441.817	459.035	445.247	498.722	504.058	415.344	461.717	8.65273
Chr10_core_Tb427v10:1996001-2001000	10_core_Tb427v10	1996001	2001000	433.214	414.749	429	442.467	452.99	442.201	495.395	493.239	411.566	456.523	8.65273
[truncated: 21,684 more rows]

## Sheet: B. Lister427 ribo- 5kb 1kb Rev
Supplementary Table 3. rRNA-depleted stranded RNA-seq mapped to Lister 427 and analyzed with sliding window (chromosome core and BESs)
B. RPM values obtained from rRNA-depleted stranded RNA-seq samples analyzed with sliding window (5kb bin, 1kb step): Reverse reads only
Probe	Chromosome	Start	End	WT	J	H3v	H3v J	H4v	H4v J	DKO no Tet	DKO + Tet	TKO no Tet	TKO + Tet	H4K10ac_m1
Chr10_core_Tb427v10:1-5000	10_core_Tb427v10	1	5000	1191.77	1573.85	1313.94	1267.82	1264.55	1319.03	1407.96	1618.17	1255.94	1435.97	850.131
Chr10_core_Tb427v10:1001-6000	10_core_Tb427v10	1001	6000	1428.96	1846.75	1552.44	1487.1	1478.07	1540.61	1595.93	1766.36	1518.93	1596.45	605.691
Chr10_core_Tb427v10:2001-7000	10_core_Tb427v10	2001	7000	1406.53	1776.81	1522.15	1462.61	1440.33	1498.15	1549.31	1715.04	1505.03	1551.79	362.694
Chr10_core_Tb427v10:3001-8000	10_core_Tb427v10	3001	8000	1763.54	2116.72	1881.95	1767.68	1685.27	1738.13	1866.21	1995.2	1802.11	1852.25	157.912
Chr10_core_Tb427v10:4001-9000	10_core_Tb427v10	4001	9000	1777.98	2101.15	1891.69	1787.69	1694.03	1749.07	1860.09	2000.9	1815.78	1854.38	54.8006
Chr10_core_Tb427v10:5001-10000	10_core_Tb427v10	5001	10000	1292.47	1498.8	1334.66	1207.96	1149.46	1197.86	1256.89	1302.46	1271.01	1260.19	23.795
Chr10_core_Tb427v10:6001-11000	10_core_Tb427v10	6001	11000	919.017	1057.18	959.553	823.843	784.453	811.428	888.99	937.295	873.723	927.996	12.258
Chr10_core_Tb427v10:7001-12000	10_core_Tb427v10	7001	12000	831.104	946.059	867.003	742.044	700.108	717.295	803.044	859.645	757.813	842.822	12.258
Chr10_core_Tb427v10:8001-13000	10_core_Tb427v10	8001	13000	809.615	915.907	843.209	715.401	675.86	686.949	772.481	830.437	718.47	813.28	7.21061
Chr10_core_Tb427v10:9001-14000	10_core_Tb427v10	9001	14000	241.614	291.746	272.132	217.984	215.657	217.196	239.388	302.906	241.098	289.76	5.04743
Chr10_core_Tb427v10:10001-15000	10_core_Tb427v10	10001	15000	778.948	992.094	868.609	797.692	780.072	831.627	958.211	1044.72	891.855	1010.4	5.04743
Chr10_core_Tb427v10:11001-16000	10_core_Tb427v10	11001	16000	735.684	959.804	820.637	761.827	745.805	803.84	923.859	1003.8	853.15	971.888	5.76849
Chr10_core_Tb427v10:12001-17000	10_core_Tb427v10	12001	17000	745.755	972.191	833.42	766.398	751.945	810.56	927.918	1005.02	860.496	974.169	5.76849
Chr10_core_Tb427v10:13001-18000	10_core_Tb427v10	13001	18000	770.979	1000.6	862.3	784.136	771.639	826.783	944.978	1020.71	883.448	992.064	7.21061
Chr10_core_Tb427v10:14001-19000	10_core_Tb427v10	14001	19000	778.431	990.066	863.641	785.917	770.918	827.41	934.05	996.197	869.073	970.174	8.65273
Chr10_core_Tb427v10:15001-20000	10_core_Tb427v10	15001	20000	209.94	279.143	234.887	185.964	191.142	207.249	203.071	225.742	194.797	228.324	7.93167
Chr10_core_Tb427v10:16001-21000	10_core_Tb427v10	16001	21000	193.075	203.438	199.044	170.689	175.019	175.323	159.713	147.327	161.104	153.723	6.48955
Chr10_core_Tb427v10:17001-22000	10_core_Tb427v10	17001	22000	207.66	214.108	210.358	187.942	195.535	197.248	174.88	160.274	176.413	166.001	5.04743
Chr10_core_Tb427v10:18001-23000	10_core_Tb427v10	18001	23000	161.804	166.847	156.905	154.259	160.145	167.846	144.969	128.942	142.473	134.728	3.60531
Chr10_core_Tb427v10:19001-24000	10_core_Tb427v10	19001	24000	130.924	137.185	127.54	137.627	142.36	144.843	127.787	115.107	124.231	115.086	2.16318
Chr10_core_Tb427v10:20001-25000	10_core_Tb427v10	20001	25000	119.089	127.96	119.288	132.706	138.554	135.569	125.214	117.095	122.907	116.066	2.16318
Chr10_core_Tb427v10:21001-26000	10_core_Tb427v10	21001	26000	99.0801	110.267	100.959	107.88	115.084	107.517	107.258	108.387	106.077	104.921	5.76849
Chr10_core_Tb427v10:22001-27000	10_core_Tb427v10	22001	27000	88.3261	106.054	93.2922	98.8162	103.803	92.6205	103.099	105.313	98.278	103.977	5.76849
Chr10_core_Tb427v10:23001-28000	10_core_Tb427v10	23001	28000	91.455	111.105	98.8004	97.0742	103.567	89.776	103.974	107.968	100.05	110.232	7.21061
Chr10_core_Tb427v10:24001-29000	10_core_Tb427v10	24001	29000	86.8823	103.211	95.6816	88.1764	95.5544	82.9397	94.7252	99.3951	91.1147	104.071	7.93167
Chr10_core_Tb427v10:25001-30000	10_core_Tb427v10	25001	30000	77.7862	88.5751	82.6545	74.5523	82.86	70.7994	80.7625	83.8026	76.5347	88.8989	7.21061
Chr10_core_Tb427v10:26001-31000	10_core_Tb427v10	26001	31000	74.0601	87.1355	79.8761	73.6316	75.3404	69.3172	78.6893	81.2643	75.1835	85.3704	4.32637
Chr10_core_Tb427v10:27001-32000	10_core_Tb427v10	27001	32000	106.86	131.002	122.342	108.188	109.583	103.158	112.074	120.511	111.965	121.706	4.32637
Chr10_core_Tb427v10:28001-33000	10_core_Tb427v10	28001	33000	119.355	143.025	138.063	116.343	115.957	111.008	121.18	127.556	116.162	123.826	2.88424
Chr10_core_Tb427v10:29001-34000	10_core_Tb427v10	29001	34000	140.155	172.35	159.2	137.455	140.993	133.954	149.598	154.018	136.479	148.039	3.60531
Chr10_core_Tb427v10:30001-35000	10_core_Tb427v10	30001	35000	169.967	205.26	192.412	169.368	174.591	165.317	181.869	184.897	167.941	177.071	4.32637
Chr10_core_Tb427v10:31001-36000	10_core_Tb427v10	31001	36000	258.938	280.209	277.271	249.959	250.528	235.156	244.878	232.172	251.448	228.97	3.60531
Chr10_core_Tb427v10:32001-37000	10_core_Tb427v10	32001	37000	281.037	288.254	299.172	282.267	281.337	256.138	261.191	224.91	289.936	231.361	5.04743
Chr10_core_Tb427v10:33001-38000	10_core_Tb427v10	33001	38000	280.529	284.296	293.702	279.032	279.051	255.988	265.451	237.806	289.095	241.363	7.21061
Chr10_core_Tb427v10:34001-39000	10_core_Tb427v10	34001	39000	258.275	257.163	270.027	262.758	261.087	237.852	244.829	224.559	273.081	228.444	7.21061
Chr10_core_Tb427v10:35001-40000	10_core_Tb427v10	35001	40000	240.994	239.115	255.171	246.229	238.331	217.519	222.422	198.458	257.596	206.637	6.48955
Chr10_core_Tb427v10:36001-41000	10_core_Tb427v10	36001	41000	163.506	176.192	182.083	178.573	178.683	158.678	168.889	161.24	189.958	164.047	7.21061
Chr10_core_Tb427v10:37001-42000	10_core_Tb427v10	37001	42000	84.8289	106.31	100.118	90.4467	95.7922	89.6167	110.807	122.888	94.5207	115.471	7.93167
Chr10_core_Tb427v10:38001-43000	10_core_Tb427v10	38001	43000	103.063	121.646	120.95	98.3309	106.844	98.7871	119.632	127.201	99.5877	115.4	7.21061
Chr10_core_Tb427v10:39001-44000	10_core_Tb427v10	39001	44000	146.888	157.029	163.333	118.873	130.252	118.479	139.583	140.268	121.85	127.288	5.04743
Chr10_core_Tb427v10:40001-45000	10_core_Tb427v10	40001	45000	168.1	197.249	190.22	146.447	163.811	153.731	188.677	193.029	152.382	173.128	5.76849
Chr10_core_Tb427v10:41001-46000	10_core_Tb427v10	41001	46000	264.027	312.5	291.228	209.936	238.453	231.223	288.284	301.298	227.2	274.399	5.76849
Chr10_core_Tb427v10:42001-47000	10_core_Tb427v10	42001	47000	289.232	337.685	314.724	225.29	256.078	248.145	308.761	321.502	246.345	295.91	5.04743
Chr10_core_Tb427v10:43001-48000	10_core_Tb427v10	43001	48000	259.219	307.771	283.055	201.283	227.054	222.339	277.315	289.07	223.358	270.41	6.48955
Chr10_core_Tb427v10:44001-49000	10_core_Tb427v10	44001	49000	202.254	255.036	225.98	164.867	186.233	185.17	234.454	241.907	183.802	230.917	6.48955
Chr10_core_Tb427v10:45001-50000	10_core_Tb427v10	45001	50000	184.576	222.608	200.054	141.244	158.557	158.235	192.647	198.451	157.225	195.938	5.76849
Chr10_core_Tb427v10:46001-51000	10_core_Tb427v10	46001	51000	98.6837	117.002	108.967	86.8658	95.8824	93.2029	111.224	106.856	96.8094	114.248	5.76849
Chr10_core_Tb427v10:47001-52000	10_core_Tb427v10	47001	52000	61.5885	69.6191	70.1522	60.7324	62.4846	58.7693	60.4094	59.8935	59.0922	66.0321	6.48955
Chr10_core_Tb427v10:48001-53000	10_core_Tb427v10	48001	53000	69.1094	72.1226	75.0156	66.045	68.7889	64.4798	63.9036	66.5836	63.5053	72.3779	4.32637
Chr10_core_Tb427v10:49001-54000	10_core_Tb427v10	49001	54000	83.8132	89.5685	92.4791	82.9038	85.9437	81.1529	82.6056	86.7418	82.0323	91.4227	4.32637
Chr10_core_Tb427v10:50001-55000	10_core_Tb427v10	50001	55000	85.0976	91.2993	94.6695	86.3695	90.706	87.6509	91.2246	96.1071	86.1288	100.327	4.32637
Chr10_core_Tb427v10:51001-56000	10_core_Tb427v10	51001	56000	81.2062	90.9203	98.1078	81.0138	86.17	83.1013	91.3692	99.2065	79.9661	98.2714	4.32637
Chr10_core_Tb427v10:52001-57000	10_core_Tb427v10	52001	57000	83.8599	96.1848	100.785	81.6951	87.3465	83.1917	97.2717	104.313	85.5652	104.284	2.88424
Chr10_core_Tb427v10:53001-58000	10_core_Tb427v10	53001	58000	76.5293	92.1856	94.3485	78.2696	81.4851	79.228	93.5304	101.114	82.0074	101.725	2.88424
Chr10_core_Tb427v10:54001-59000	10_core_Tb427v10	54001	59000	66.2177	83.7452	85.0208	68.1388	68.9292	69.0165	84.1948	89.5125	72.6741	92.3379	7.21061
Chr10_core_Tb427v10:55001-60000	10_core_Tb427v10	55001	60000	64.1635	78.526	82.9809	62.7328	63.2679	62.2079	74.7541	80.1619	67.2039	83.9522	7.93167
Chr10_core_Tb427v10:56001-61000	10_core_Tb427v10	56001	61000	59.5722	66.6459	75.3056	59.8553	57.1144	56.7027	65.2826	68.8128	64.1864	73.8823	7.93167
Chr10_core_Tb427v10:57001-62000	10_core_Tb427v10	57001	62000	55.502	56.9587	69.6746	58.4202	49.8077	48.8599	56.0546	56.251	57.3471	60.6488	7.93167
Chr10_core_Tb427v10:58001-63000	10_core_Tb427v10	58001	63000	76.0698	75.8169	93.5872	72.8725	65.0954	63.0275	75.7913	74.5791	72.4822	77.74	9.37379
Chr10_core_Tb427v10:59001-64000	10_core_Tb427v10	59001	64000	113.353	110.072	130.371	95.0475	94.3397	90.3853	107.674	105.595	98.0952	107.298	7.93167
Chr10_core_Tb427v10:60001-65000	10_core_Tb427v10	60001	65000	211.236	211.865	234.717	177.823	185.751	185.63	227.556	224.593	181.909	212.84	8.65273
Chr10_core_Tb427v10:61001-66000	10_core_Tb427v10	61001	66000	394.693	376.957	402.163	314.823	342.453	336.951	406.29	410.327	312.933	377.778	9.37379
Chr10_core_Tb427v10:62001-67000	10_core_Tb427v10	62001	67000	529.026	504.443	526.109	436.45	469.788	461.315	550.274	539.28	432.182	500.633	10.8159
Chr10_core_Tb427v10:63001-68000	10_core_Tb427v10	63001	68000	576.668	536.296	570.784	495.097	507.465	502.063	570.169	543.499	472.673	507.521	8.65273
Chr10_core_Tb427v10:64001-69000	10_core_Tb427v10	64001	69000	607.853	547.332	596.864	553.201	533.651	529.169	570.639	525.46	505.667	492.797	6.48955
Chr10_core_Tb427v10:65001-70000	10_core_Tb427v10	65001	70000	637.151	554.592	628.065	607.478	570.217	559.883	575.924	515.176	538.417	487.593	7.93167
Chr10_core_Tb427v10:66001-71000	10_core_Tb427v10	66001	71000	465.359	388.394	467.127	482.024	420.95	410.143	382.284	308.68	409.141	305.268	8.65273
Chr10_core_Tb427v10:67001-72000	10_core_Tb427v10	67001	72000	390.714	295.783	378.596	417.064	338.226	328.056	251.108	156.624	341.428	171.885	7.21061
Chr10_core_Tb427v10:68001-73000	10_core_Tb427v10	68001	73000	439.185	338.679	404.791	439.579	406.771	380.799	305.022	197.44	381.171	213.774	9.37379
Chr10_core_Tb427v10:69001-74000	10_core_Tb427v10	69001	74000	492.477	390.155	437.729	487.613	477.865	454.602	379.407	255.424	445.447	277.244	12.258
Chr10_core_Tb427v10:70001-75000	10_core_Tb427v10	70001	75000	531.416	442.218	464.804	527.524	537.155	521.534	453.88	312.627	499.084	345.913	12.258
Chr10_core_Tb427v10:71001-76000	10_core_Tb427v10	71001	76000	516.444	447.123	447.751	506.753	525.848	512.865	460.237	331.515	489.551	365.21	10.8159
Chr10_core_Tb427v10:72001-77000	10_core_Tb427v10	72001	77000	508.604	435.041	444.461	491.854	508.574	495.528	450.015	332.007	476.935	361.268	11.537
Chr10_core_Tb427v10:73001-78000	10_core_Tb427v10	73001	78000	455.641	430.012	422.594	494.174	472.778	482.697	463.26	367.52	467.561	387.859	9.37379
Chr10_core_Tb427v10:74001-79000	10_core_Tb427v10	74001	79000	387.112	389.294	379.036	454.333	412.17	427.52	446.481	384.782	423.88	388.369	6.48955
Chr10_core_Tb427v10:75001-80000	10_core_Tb427v10	75001	80000	260.523	276.588	272.732	309.957	271.177	278.621	319.969	305.351	284.483	292.993	5.76849
Chr10_core_Tb427v10:76001-81000	10_core_Tb427v10	76001	81000	248.33	268.358	259.351	298.379	265.568	270.217	305.592	291.567	275.578	276.831	4.32637
Chr10_core_Tb427v10:77001-82000	10_core_Tb427v10	77001	82000	220.906	244.764	232.825	280.274	245.585	253.365	286.077	274.457	252.236	261.885	5.04743
Chr10_core_Tb427v10:78001-83000	10_core_Tb427v10	78001	83000	182.557	207.805	196.964	255.791	225.099	235.421	260.533	251.148	224.6	238.236	5.04743
Chr10_core_Tb427v10:79001-84000	10_core_Tb427v10	79001	84000	149.252	152.479	156.39	155.352	160.828	144.597	147.73	149.74	132.97	147.185	5.04743
Chr10_core_Tb427v10:80001-85000	10_core_Tb427v10	80001	85000	145.153	154.5	155.98	151.21	161.471	142.19	152.48	158.278	130.075	154.972	7.21061
Chr10_core_Tb427v10:81001-86000	10_core_Tb427v10	81001	86000	136.546	142.958	144.9	135.217	144.366	126.387	141.113	146.091	117.794	142.74	8.65273
Chr10_core_Tb427v10:82001-87000	10_core_Tb427v10	82001	87000	125.404	133.827	134.186	127.519	135.896	120.236	136.967	142.559	112.029	138.725	7.21061
Chr10_core_Tb427v10:83001-88000	10_core_Tb427v10	83001	88000	106.985	116.065	114.863	105.291	113.534	101.302	119.724	125.005	93.8185	120.606	8.65273
Chr10_core_Tb427v10:84001-89000	10_core_Tb427v10	84001	89000	104.922	127.582	121.832	97.8867	111.618	103.353	132.507	139.576	98.2887	130.21	8.65273
Chr10_core_Tb427v10:85001-90000	10_core_Tb427v10	85001	90000	133.384	162.221	156.823	112.986	129.538	128.106	157.661	173.959	118.536	156.206	5.76849
Chr10_core_Tb427v10:86001-91000	10_core_Tb427v10	86001	91000	145.32	179.587	172.88	121.778	138.897	136.051	166.868	181.809	128.115	167.379	4.32637
Chr10_core_Tb427v10:87001-92000	10_core_Tb427v10	87001	92000	150.827	183.059	177.897	125.26	141.16	136.549	164.437	177.627	127.773	167.361	6.48955
Chr10_core_Tb427v10:88001-93000	10_core_Tb427v10	88001	93000	150.065	181.386	177.967	124.123	141.749	135.699	161.579	175.214	127.48	164.846	6.48955
Chr10_core_Tb427v10:89001-94000	10_core_Tb427v10	89001	94000	128.318	151.849	151.985	108.931	121.48	116.867	132.905	146.415	108.824	140.143	8.65273
Chr10_core_Tb427v10:90001-95000	10_core_Tb427v10	90001	95000	68.4839	84.8249	85.2459	67.7519	69.9625	67.451	73.6648	77.483	64.2733	80.9916	9.37379
Chr10_core_Tb427v10:91001-96000	10_core_Tb427v10	91001	96000	41.7218	45.992	49.6155	40.6628	40.7703	38.0358	37.6885	38.3251	36.3474	44.2013	9.37379
Chr10_core_Tb427v10:92001-97000	10_core_Tb427v10	92001	97000	30.1141	34.4632	37.9119	32.1871	32.8164	30.7531	31.1372	31.7391	28.6143	34.7145	10.0949
Chr10_core_Tb427v10:93001-98000	10_core_Tb427v10	93001	98000	34.6222	39.6385	43.285	33.9207	34.5221	32.9241	34.2855	35.8096	32.2241	38.4243	11.537
Chr10_core_Tb427v10:94001-99000	10_core_Tb427v10	94001	99000	43.3939	49.5022	52.8238	42.3291	44.9366	42.7497	46.3502	47.3303	41.6087	48.5594	7.93167
Chr10_core_Tb427v10:95001-100000	10_core_Tb427v10	95001	100000	57.7995	58.8215	64.2336	52.7685	58.9592	55.6902	61.1131	61.7096	53.2159	61.4922	8.65273
Chr10_core_Tb427v10:96001-101000	10_core_Tb427v10	96001	101000	67.8607	68.9651	74.476	68.084	72.4071	72.0578	78.5186	78.4717	67.6795	76.9232	10.8159
Chr10_core_Tb427v10:97001-102000	10_core_Tb427v10	97001	102000	93.0148	95.9697	102.178	92.6894	101.123	99.6277	110.672	111.022	95.3661	107.03	8.65273
Chr10_core_Tb427v10:98001-103000	10_core_Tb427v10	98001	103000	114.751	116.074	123.536	116.361	129.413	123.171	141.088	140.008	118.297	132.831	6.48955
Chr10_core_Tb427v10:99001-104000	10_core_Tb427v10	99001	104000	138.508	136.981	150.247	135.68	148.072	141.493	164.426	163.467	140.107	151.42	8.65273
Chr10_core_Tb427v10:100001-105000	10_core_Tb427v10	100001	105000	162.042	164.089	179.665	154.598	168.273	159.927	181.212	182.292	160.113	169.701	7.21061
Chr10_core_Tb427v10:101001-106000	10_core_Tb427v10	101001	106000	180.219	189.29	203.901	163.323	183.669	172.648	196.281	207.012	169.09	190.225	6.48955
Chr10_core_Tb427v10:102001-107000	10_core_Tb427v10	102001	107000	180.995	193.692	208.994	163.531	182.735	175.905	196.659	208.491	167.153	193.057	5.76849
Chr10_core_Tb427v10:103001-108000	10_core_Tb427v10	103001	108000	172.8	188.158	201.413	159.58	173.263	169.925	188.974	202.183	162.472	191.437	6.48955
Chr10_core_Tb427v10:104001-109000	10_core_Tb427v10	104001	109000	200.966	215.869	221.896	163.376	180.717	175.053	186.692	200.53	167.388	191.916	5.76849
Chr10_core_Tb427v10:105001-110000	10_core_Tb427v10	105001	110000	226.213	233.548	249.649	183.772	198.053	192.601	210.698	235.899	179.308	221.482	7.21061
Chr10_core_Tb427v10:106001-111000	10_core_Tb427v10	106001	111000	222.58	219.881	244.321	179.94	189.184	183.525	205.617	231.141	173.576	215.749	5.76849
Chr10_core_Tb427v10:107001-112000	10_core_Tb427v10	107001	112000	245.802	232.689	259.883	193.301	202.716	193.051	216.992	252.747	183.754	235.741	7.93167
Chr10_core_Tb427v10:108001-113000	10_core_Tb427v10	108001	113000	278.04	258.014	289.662	215.976	230.922	208.749	235.164	269.725	204.4	246.098	8.65273
Chr10_core_Tb427v10:109001-114000	10_core_Tb427v10	109001	114000	229.154	212.205	245.083	189.155	199.369	178.186	204.399	238.398	173.578	215.958	7.21061
Chr10_core_Tb427v10:110001-115000	10_core_Tb427v10	110001	115000	173.914	162.743	184.597	150.963	158.812	142.202	163	188.738	137.607	172.05	7.21061
Chr10_core_Tb427v10:111001-116000	10_core_Tb427v10	111001	116000	133.799	127.111	137.645	114.413	121.991	106.228	119.857	137.891	104.152	126.208	7.93167
Chr10_core_Tb427v10:112001-117000	10_core_Tb427v10	112001	117000	78.3902	79.7043	81.5137	75.4946	78.5894	65.3702	73.3203	73.3895	68.7403	69.1531	10.8159
Chr10_core_Tb427v10:113001-118000	10_core_Tb427v10	113001	118000	65.8483	70.7251	72.7414	68.7367	68.4838	57.2876	65.0335	62.3901	61.0899	62.8257	10.0949
Chr10_core_Tb427v10:114001-119000	10_core_Tb427v10	114001	119000	90.8843	90.944	95.5068	87.7349	82.8778	72.8804	77.4682	67.5498	73.4337	69.3834	12.9791
Chr10_core_Tb427v10:115001-120000	10_core_Tb427v10	115001	120000	132.286	128.482	135.956	127.028	119.219	108.15	109.697	94.897	106.123	94.3092	12.258
Chr10_core_Tb427v10:116001-121000	10_core_Tb427v10	116001	121000	142.436	140.73	146.098	135.406	129.415	121.253	123.069	112.58	116.462	113.38	12.9791
Chr10_core_Tb427v10:117001-122000	10_core_Tb427v10	117001	122000	165.816	160.515	167.498	159.777	152.637	146.07	145.179	135.395	139.79	136.157	8.65273
Chr10_core_Tb427v10:118001-123000	10_core_Tb427v10	118001	123000	177.463	169.426	178.122	171.537	163.941	158.762	155.577	145.04	151.969	146.804	7.21061
Chr10_core_Tb427v10:119001-124000	10_core_Tb427v10	119001	124000	133.863	129.678	135.421	142.755	134.645	136.539	132.957	130.624	127.479	130.995	5.04743
Chr10_core_Tb427v10:120001-125000	10_core_Tb427v10	120001	125000	121.238	113.95	120.787	131.527	125.345	127.038	125.692	128.099	120.157	133.333	4.32637
Chr10_core_Tb427v10:121001-126000	10_core_Tb427v10	121001	126000	111.69	108.556	114.757	127.987	121.654	121.199	124.461	125.164	117.076	126.759	3.60531
Chr10_core_Tb427v10:122001-127000	10_core_Tb427v10	122001	127000	188.194	217.156	205.835	194.737	190.056	189.523	188.003	209.798	192.276	221.589	2.88424
Chr10_core_Tb427v10:123001-128000	10_core_Tb427v10	123001	128000	201.591	232.295	224.397	209.483	206.86	206.48	209.557	231.601	209.117	242.084	5.76849
Chr10_core_Tb427v10:124001-129000	10_core_Tb427v10	124001	129000	228.919	259.003	252.827	222.595	224.553	222.877	228.534	248.686	224.119	263.344	6.48955
Chr10_core_Tb427v10:125001-130000	10_core_Tb427v10	125001	130000	212.778	248.983	239.648	209.366	213.971	213.57	220.401	240.805	216.978	252.176	7.93167
Chr10_core_Tb427v10:126001-131000	10_core_Tb427v10	126001	131000	203.993	238.426	230.811	190.891	197.531	196.39	201.053	224.128	200.941	234.635	7.93167
Chr10_core_Tb427v10:127001-132000	10_core_Tb427v10	127001	132000	142.279	155.209	164.523	137.377	143.66	140.811	157.401	162.276	141.153	160.535	7.93167
Chr10_core_Tb427v10:128001-133000	10_core_Tb427v10	128001	133000	152.414	172.663	172.451	127.533	134.314	129.149	144.06	148.856	134.495	145.851	5.76849
Chr10_core_Tb427v10:129001-134000	10_core_Tb427v10	129001	134000	150.281	185.731	176.464	129.211	136.168	129.216	146.092	150.93	140.697	146.87	5.04743
Chr10_core_Tb427v10:130001-135000	10_core_Tb427v10	130001	135000	183.313	221.324	211.879	148.726	158.41	148.986	155.801	160.397	157.799	155.497	5.76849
Chr10_core_Tb427v10:131001-136000	10_core_Tb427v10	131001	136000	224.999	268.577	257.721	198.14	206.358	199.076	196.863	192.86	201.788	192.515	5.76849
Chr10_core_Tb427v10:132001-137000	10_core_Tb427v10	132001	137000	248.373	296.162	283.691	234.37	249.109	239.05	227.343	219.302	236.344	222.992	8.65273
Chr10_core_Tb427v10:133001-138000	10_core_Tb427v10	133001	138000	243.304	274.419	273.097	236.967	257.334	244.873	232.045	226.822	234.845	229.118	8.65273
Chr10_core_Tb427v10:134001-139000	10_core_Tb427v10	134001	139000	224.442	247.774	249.572	227.544	250.675	237.476	226.24	224.965	222.035	224.83	9.37379
Chr10_core_Tb427v10:135001-140000	10_core_Tb427v10	135001	140000	219.286	235.092	239.789	224.274	252.647	235.856	230.483	228.974	218.11	230.419	7.93167
Chr10_core_Tb427v10:136001-141000	10_core_Tb427v10	136001	141000	195.016	200.419	212.047	194.556	224.825	210.255	213.454	221.002	189.376	217.114	7.93167
Chr10_core_Tb427v10:137001-142000	10_core_Tb427v10	137001	142000	173.782	162.578	179.942	162.219	191.234	180.212	194.305	209.277	157.262	197.267	5.76849
Chr10_core_Tb427v10:138001-143000	10_core_Tb427v10	138001	143000	176.905	173.06	185.635	167.939	199.031	191.916	202.162	212.174	162.917	203.647	4.32637
Chr10_core_Tb427v10:139001-144000	10_core_Tb427v10	139001	144000	210.21	209.253	224.747	192.585	225.799	219.488	224.799	233.754	186.163	228.477	3.60531
Chr10_core_Tb427v10:140001-145000	10_core_Tb427v10	140001	145000	243.668	248.575	262.727	230.527	268.008	258.009	263.944	283.513	227.967	276.335	4.32637
Chr10_core_Tb427v10:141001-146000	10_core_Tb427v10	141001	146000	365.916	340.169	377.344	335.86	345.698	339.133	318.252	314.752	318.086	310.456	4.32637
Chr10_core_Tb427v10:142001-147000	10_core_Tb427v10	142001	147000	471.207	428.179	486.235	418.351	415.186	407.501	354.081	335.025	392.038	339.987	2.88424
Chr10_core_Tb427v10:143001-148000	10_core_Tb427v10	143001	148000	514.702	459.722	522.311	455.741	438.807	432.572	365.465	327.549	428.026	334.516	3.60531
Chr10_core_Tb427v10:144001-149000	10_core_Tb427v10	144001	149000	475.849	414.338	478.344	419.345	393.756	391.413	321.226	277.767	389.629	286.28	3.60531
Chr10_core_Tb427v10:145001-150000	10_core_Tb427v10	145001	150000	429.579	367.501	428.685	379.973	345.149	346.536	271.599	215.564	343.64	228.971	2.16318
Chr10_core_Tb427v10:146001-151000	10_core_Tb427v10	146001	151000	308.919	269.72	311.751	281.813	257.327	259.519	195.501	149.266	253.772	163.395	2.88424
Chr10_core_Tb427v10:147001-152000	10_core_Tb427v10	147001	152000	155.79	148.285	160.831	178.504	163.554	170.093	132.274	97.6309	155.116	110.472	3.60531
Chr10_core_Tb427v10:148001-153000	10_core_Tb427v10	148001	153000	86.4235	94.0128	95.8202	123.222	119.911	123.001	91.8184	72.2103	98.0476	86.0006	4.32637
Chr10_core_Tb427v10:149001-154000	10_core_Tb427v10	149001	154000	100.631	109.065	110.185	135.229	135.519	140.09	101.07	79.6085	106.699	91.7448	4.32637
Chr10_core_Tb427v10:150001-155000	10_core_Tb427v10	150001	155000	112.66	132.65	128.542	155.11	162.462	164.984	120.227	95.3258	124.067	106.512	5.76849
Chr10_core_Tb427v10:151001-156000	10_core_Tb427v10	151001	156000	107.929	130.988	124.359	144.452	154.813	157.657	115.319	93.5807	116.472	102.932	5.76849
Chr10_core_Tb427v10:152001-157000	10_core_Tb427v10	152001	157000	97.5446	121.509	112.991	119.902	131.069	133.869	100.195	83.0815	100.173	90.513	6.48955
Chr10_core_Tb427v10:153001-158000	10_core_Tb427v10	153001	158000	84.8928	109.946	100.156	100.332	110.483	113.262	87.67	75.3168	85.517	81.3101	6.48955
Chr10_core_Tb427v10:154001-159000	10_core_Tb427v10	154001	159000	60.6474	84.4229	75.7369	77.5805	84.3488	85.4247	71.5098	63.7119	66.8416	69.2004	8.65273
Chr10_core_Tb427v10:155001-160000	10_core_Tb427v10	155001	160000	45.7646	64.9302	57.7784	60.7632	63.4627	62.4558	59.9354	54.9584	48.1302	58.6512	8.65273
Chr10_core_Tb427v10:156001-161000	10_core_Tb427v10	156001	161000	34.213	44.5033	41.1709	42.5228	41.385	40.4892	44.0608	43.5616	32.5169	44.82	7.93167
Chr10_core_Tb427v10:157001-162000	10_core_Tb427v10	157001	162000	88.9015	88.0932	93.6185	95.321	92.7408	90.3174	84.428	73.2586	79.0145	75.1818	7.21061
Chr10_core_Tb427v10:158001-163000	10_core_Tb427v10	158001	163000	133.512	119.93	136.844	142.027	138.515	135.335	118.806	102.359	119.092	101.632	7.93167
Chr10_core_Tb427v10:159001-164000	10_core_Tb427v10	159001	164000	184.396	157.016	184.901	193.298	187.612	184.244	156.195	132.129	160.969	129.741	7.21061
Chr10_core_Tb427v10:160001-165000	10_core_Tb427v10	160001	165000	226.861	185.342	225.246	231.886	223.584	221.003	180.772	150.681	192.974	149.839	5.76849
Chr10_core_Tb427v10:161001-166000	10_core_Tb427v10	161001	166000	252.557	202.783	250.63	259.454	248.153	246.011	196.497	159.182	218.07	164.839	4.32637
Chr10_core_Tb427v10:162001-167000	10_core_Tb427v10	162001	167000	297.372	233.37	288.545	299.474	284.308	274.062	236.529	193.927	261.737	196.748	8.65273
Chr10_core_Tb427v10:163001-168000	10_core_Tb427v10	163001	168000	355.805	273.95	337.907	343.768	319.894	302.523	276.687	229.34	308.188	229.319	6.48955
Chr10_core_Tb427v10:164001-169000	10_core_Tb427v10	164001	169000	378.182	303.221	359.413	358.508	329.311	310.27	294.062	251.739	333.733	248.838	7.21061
Chr10_core_Tb427v10:165001-170000	10_core_Tb427v10	165001	170000	370.578	310.084	351.055	343.569	316.576	298.157	291.307	255.52	333.846	256.33	9.37379
Chr10_core_Tb427v10:166001-171000	10_core_Tb427v10	166001	171000	339.687	284.041	316.152	309.765	283.861	265.433	267.604	239.581	308.86	236.989	10.0949
Chr10_core_Tb427v10:167001-172000	10_core_Tb427v10	167001	172000	273.94	230.281	254.724	243.548	221.16	210.931	208.771	192.017	243.197	188.263	11.537
Chr10_core_Tb427v10:168001-173000	10_core_Tb427v10	168001	173000	173.371	157.799	163.238	154.728	140.617	139.693	134.731	126.926	158.819	128.761	12.258
Chr10_core_Tb427v10:169001-174000	10_core_Tb427v10	169001	174000	87.8093	86.0974	86.3238	84.8934	75.185	77.7256	73.6769	72.0844	86.4291	78.1062	10.8159
Chr10_core_Tb427v10:170001-175000	10_core_Tb427v10	170001	175000	54.8133	45.5414	49.4367	57.0183	49.1448	49.134	48.0262	45.2489	54.9983	47.4161	10.0949
Chr10_core_Tb427v10:171001-176000	10_core_Tb427v10	171001	176000	32.9439	26.9043	31.378	37.1101	32.0011	31.9773	31.4843	28.5412	34.4777	30.3947	12.258
Chr10_core_Tb427v10:172001-177000	10_core_Tb427v10	172001	177000	61.6487	48.8752	56.1997	68.3052	59.9074	59.8484	56.2795	52.6959	60.9435	55.652	8.65273
Chr10_core_Tb427v10:173001-178000	10_core_Tb427v10	173001	178000	86.0644	66.891	79.448	94.3276	86.4199	81.9535	78.6635	72.3857	86.4033	75.7721	7.93167
Chr10_core_Tb427v10:174001-179000	10_core_Tb427v10	174001	179000	102.025	77.5523	94.4879	109.476	101.225	94.7516	92.8112	83.8188	101.227	85.7014	9.37379
Chr10_core_Tb427v10:175001-180000	10_core_Tb427v10	175001	180000	104.038	80.7502	96.6844	111.441	105.975	97.708	100.751	91.0422	104.752	91.1978	10.0949
Chr10_core_Tb427v10:176001-181000	10_core_Tb427v10	176001	181000	118.471	98.2052	111.222	129.07	123.185	117.3	121.563	112.152	123.567	111.228	10.0949
Chr10_core_Tb427v10:177001-182000	10_core_Tb427v10	177001	182000	111.879	97.3895	108.285	124.406	120.755	116.036	123.114	116.108	124.275	112.282	8.65273
Chr10_core_Tb427v10:178001-183000	10_core_Tb427v10	178001	183000	109.725	98.1436	107.431	119.177	111.48	110.718	119.436	117.087	115.703	110.364	7.93167
Chr10_core_Tb427v10:179001-184000	10_core_Tb427v10	179001	184000	127.929	126.685	131.262	139.636	136.973	139.042	149.48	157.525	138.983	145.555	7.21061
Chr10_core_Tb427v10:180001-185000	10_core_Tb427v10	180001	185000	128.818	144.199	137.825	141.953	139.573	149.402	158.072	172.044	143.423	157.914	6.48955
Chr10_core_Tb427v10:181001-186000	10_core_Tb427v10	181001	186000	150.741	161.352	159.346	155.822	152.222	164.852	164.306	183.802	154.872	169.595	3.60531
Chr10_core_Tb427v10:182001-187000	10_core_Tb427v10	182001	187000	170.186	185.552	185.89	172.679	168.61	180.514	175.822	198.048	166.627	182.872	5.04743
Chr10_core_Tb427v10:183001-188000	10_core_Tb427v10	183001	188000	190.769	220.12	217.742	209.538	205.322	219.26	209.238	232.124	201.034	217.395	4.32637
Chr10_core_Tb427v10:184001-189000	10_core_Tb427v10	184001	189000	184.258	218.49	216.097	205.237	200.69	213.842	202.979	223.745	197.857	212.996	4.32637
Chr10_core_Tb427v10:185001-190000	10_core_Tb427v10	185001	190000	188.19	211.498	213.6	206.315	200.011	213.518	205.904	224.146	196.026	215.84	3.60531
Chr10_core_Tb427v10:186001-191000	10_core_Tb427v10	186001	191000	175.036	195.319	198.149	197.126	192.018	201.302	203.53	222.948	190.548	208.025	5.76849
Chr10_core_Tb427v10:187001-192000	10_core_Tb427v10	187001	192000	152.475	170.793	170.823	175.827	172.581	176.736	188.853	203.021	171.728	191.456	5.76849
Chr10_core_Tb427v10:188001-193000	10_core_Tb427v10	188001	193000	125.875	137.447	139.888	144.073	141.099	143.781	162.18	171.587	141.444	161.968	6.48955
Chr10_core_Tb427v10:189001-194000	10_core_Tb427v10	189001	194000	109.787	113.47	116.821	118.079	118.592	120.624	139.681	148.857	119.043	138.589	7.93167
Chr10_core_Tb427v10:190001-195000	10_core_Tb427v10	190001	195000	107.097	102.472	109.462	110.439	108.611	108.928	116.616	122.734	105.099	115.945	7.93167
Chr10_core_Tb427v10:191001-196000	10_core_Tb427v10	191001	196000	110.71	102.556	112.716	115.12	110.976	112	107.075	114.432	105.836	114.545	7.93167
Chr10_core_Tb427v10:192001-197000	10_core_Tb427v10	192001	197000	119.117	104.562	118.454	126.663	120.255	124.957	107.169	117.382	114.709	118.515	9.37379
Chr10_core_Tb427v10:193001-198000	10_core_Tb427v10	193001	198000	141.538	115.286	134.347	155.78	146.136	152.025	123.318	134.988	138.694	138.641	11.537
Chr10_core_Tb427v10:194001-199000	10_core_Tb427v10	194001	199000	164.894	131.542	153.004	188.234	176.031	184.532	139.489	152.77	160.991	158.475	12.258
Chr10_core_Tb427v10:195001-200000	10_core_Tb427v10	195001	200000	172.514	145.239	164.384	202.88	195.577	202.258	157.63	172.796	173.738	174.331	13.7002
Chr10_core_Tb427v10:196001-201000	10_core_Tb427v10	196001	201000	169.627	144.996	162.87	196.538	191.477	193.805	158.782	174.319	168.921	170.415	11.537
Chr10_core_Tb427v10:197001-202000	10_core_Tb427v10	197001	202000	165.351	149.702	162.397	188.03	189.503	187.66	162.779	176.812	165.487	172.032	10.0949
Chr10_core_Tb427v10:198001-203000	10_core_Tb427v10	198001	203000	152.44	142.911	153.579	168.08	169.856	166.933	148.732	159.442	149.624	152.983	8.65273
Chr10_core_Tb427v10:199001-204000	10_core_Tb427v10	199001	204000	134.295	131.089	138.499	138.592	144.854	135.689	131.708	133.755	129.025	130.146	9.37379
Chr10_core_Tb427v10:200001-205000	10_core_Tb427v10	200001	205000	144.416	174.706	156.454	130.509	138.583	133.753	138.946	137.961	123.733	128.353	9.37379
Chr10_core_Tb427v10:201001-206000	10_core_Tb427v10	201001	206000	175.782	240.865	194.384	156.611	166.214	163.319	167.159	162.367	139.649	151.173	12.9791
Chr10_core_Tb427v10:202001-207000	10_core_Tb427v10	202001	207000	177.71	266.104	201.945	170.034	177.934	178.197	182.169	175.92	144.874	159.556	14.4212
Chr10_core_Tb427v10:203001-208000	10_core_Tb427v10	203001	208000	164.692	250.064	187.074	153.664	161.865	164.271	167.795	161.998	129.495	146.022	15.8633
Chr10_core_Tb427v10:204001-209000	10_core_Tb427v10	204001	209000	149.057	235.892	171.008	136.927	145.695	150.018	154.664	152.619	114.609	135.408	18.7476
Chr10_core_Tb427v10:205001-210000	10_core_Tb427v10	205001	210000	112.888	180.724	129.525	111.19	117.364	121.734	123.218	125.411	90.3977	110.088	30.2846
Chr10_core_Tb427v10:206001-211000	10_core_Tb427v10	206001	211000	37.8423	69.5479	47.5981	51.2398	51.269	53.4547	57.0307	59.0097	41.5736	50.0363	65.6166
Chr10_core_Tb427v10:207001-212000	10_core_Tb427v10	207001	212000	11.6319	15.9378	14.0947	15.2574	16.7102	16.5635	15.7213	16.6816	16.4258	16.3554	183.871
Chr10_core_Tb427v10:208001-213000	10_core_Tb427v10	208001	213000	21.3008	26.0578	25.8117	26.9987	28.4071	28.1468	23.4554	24.5081	25.3069	25.7386	434.079
Chr10_core_Tb427v10:209001-214000	10_core_Tb427v10	209001	214000	88.6952	96.6602	92.8826	82.6874	82.6317	84.6318	82.2746	87.6109	88.4556	87.5831	663.376
Chr10_core_Tb427v10:210001-215000	10_core_Tb427v10	210001	215000	155.154	170.283	166.288	138.581	138.36	137.74	138.936	149.104	154.77	152.484	923.679
Chr10_core_Tb427v10:211001-216000	10_core_Tb427v10	211001	216000	205.87	242.349	231.467	196.86	193.851	190.09	199.753	212.18	221.659	220.202	1185.42
Chr10_core_Tb427v10:212001-217000	10_core_Tb427v10	212001	217000	223.914	265.682	249.429	212.511	208.737	206.015	216.957	232.908	240.456	241.517	1330.36
Chr10_core_Tb427v10:213001-218000	10_core_Tb427v10	213001	218000	235.774	282.17	260.393	215.723	214.391	209.337	227.187	243.89	249.737	254.402	1276.28
Chr10_core_Tb427v10:214001-219000	10_core_Tb427v10	214001	219000	211.887	254.385	238.15	194.227	196.025	184.888	205.057	219.76	227.369	229.989	1154.42
Chr10_core_Tb427v10:215001-220000	10_core_Tb427v10	215001	220000	162.278	199.758	183.142	149.433	156.287	143.179	161.317	172.625	177.012	181.272	891.953
Chr10_core_Tb427v10:216001-221000	10_core_Tb427v10	216001	221000	111.925	133.422	123.059	91.1328	102.396	91.9815	105.665	111.891	112.279	115.412	595.596
Chr10_core_Tb427v10:217001-222000	10_core_Tb427v10	217001	222000	95.028	112.972	105.976	76.1018	88.5697	76.3072	89.7615	92.5602	95.0567	95.1326	340.341
Chr10_core_Tb427v10:218001-223000	10_core_Tb427v10	218001	223000	142.886	143.586	145.774	131.216	134.302	123.415	124.964	118.904	143.637	127.556	138.444
Chr10_core_Tb427v10:219001-224000	10_core_Tb427v10	219001	224000	164.321	157.204	166.089	172.357	164.713	157.455	146.31	134.156	174.704	147.726	27.4003
Chr10_core_Tb427v10:220001-225000	10_core_Tb427v10	220001	225000	196.739	179.758	191.132	222.615	202.302	198.724	172.832	153.398	209.032	172.45	16.5844
Chr10_core_Tb427v10:221001-226000	10_core_Tb427v10	221001	226000	243.939	207.976	230.67	293.238	255.755	255.379	214.645	189.984	260.433	213.104	10.0949
Chr10_core_Tb427v10:222001-227000	10_core_Tb427v10	222001	227000	301.393	251.522	282.517	363.259	315.433	321.099	264.004	238.563	321.748	260.379	10.8159
Chr10_core_Tb427v10:223001-228000	10_core_Tb427v10	223001	228000	324.162	268.541	302.36	389.095	340.837	346.704	285.623	260.583	346.621	276.679	9.37379
Chr10_core_Tb427v10:224001-229000	10_core_Tb427v10	224001	229000	351.719	301.434	332.23	416.575	369.52	373.186	325.257	297.515	377.01	313.772	10.0949
Chr10_core_Tb427v10:225001-230000	10_core_Tb427v10	225001	230000	367.734	328.416	347.675	412.22	374.487	378.24	343.468	332.041	386.89	342.26	6.48955
Chr10_core_Tb427v10:226001-231000	10_core_Tb427v10	226001	231000	335.678	308.27	318.563	357.844	332.62	338.202	315.977	312.791	346.848	315.985	5.76849
Chr10_core_Tb427v10:227001-232000	10_core_Tb427v10	227001	232000	313.322	307.42	308.751	327.114	313.322	313.93	302.632	310.277	325.7	311.863	6.48955
Chr10_core_Tb427v10:228001-233000	10_core_Tb427v10	228001	233000	288.289	293.473	294.683	298.271	286.954	288.302	286.205	300.213	298.503	303.665	7.21061
Chr10_core_Tb427v10:229001-234000	10_core_Tb427v10	229001	234000	202.876	220.305	214.138	197.203	189.468	198.424	205.275	230.289	204.993	228.815	5.76849
Chr10_core_Tb427v10:230001-235000	10_core_Tb427v10	230001	235000	145.516	159.236	154.884	143.573	137.74	144.516	143.457	163.747	146.972	163.404	5.76849
Chr10_core_Tb427v10:231001-236000	10_core_Tb427v10	231001	236000	127.108	144.4	140.445	127.098	121.79	127.233	126.172	145.066	129.423	146.043	4.32637
Chr10_core_Tb427v10:232001-237000	10_core_Tb427v10	232001	237000	110.593	121.717	116.35	102.015	100.422	103.984	106.511	119.833	109.148	121.973	4.32637
Chr10_core_Tb427v10:233001-238000	10_core_Tb427v10	233001	238000	101.448	111.731	99.3981	88.6721	93.8695	96.1881	97.1434	107.506	98.1402	110.299	3.60531
Chr10_core_Tb427v10:234001-239000	10_core_Tb427v10	234001	239000	113.566	121.58	109.783	92.5469	100.866	105.056	102.409	114.406	103.771	118.185	5.04743
Chr10_core_Tb427v10:235001-240000	10_core_Tb427v10	235001	240000	129.432	136.188	127.246	108.042	118.219	121	119.46	132.217	121.587	136.598	4.32637
Chr10_core_Tb427v10:236001-241000	10_core_Tb427v10	236001	241000	133.693	137.596	130.539	113.851	125.418	127.421	126.745	139.309	127.056	144.01	9.37379
Chr10_core_Tb427v10:237001-242000	10_core_Tb427v10	237001	242000	134.319	137.17	132.77	115.007	124.416	126.701	126.071	141.196	125.447	145.634	9.37379
Chr10_core_Tb427v10:238001-243000	10_core_Tb427v10	238001	243000	117.097	122.939	119.912	102.917	108.375	110.202	111.843	128.596	109.427	132.597	8.65273
Chr10_core_Tb427v10:239001-244000	10_core_Tb427v10	239001	244000	97.8364	102.017	102.753	93.9049	95.9459	93.8233	98.9381	113.326	94.3275	119.192	7.21061
Chr10_core_Tb427v10:240001-245000	10_core_Tb427v10	240001	245000	81.5217	81.3042	84.3508	78.9232	79.6419	76.5135	83.047	96.9305	75.9731	101.054	8.65273
Chr10_core_Tb427v10:241001-246000	10_core_Tb427v10	241001	246000	79.6754	72.8978	79.9646	74.3165	74.4198	70.4361	74.9886	91.5673	71.0787	93.027	4.32637
Chr10_core_Tb427v10:242001-247000	10_core_Tb427v10	242001	247000	75.1045	66.9639	76.4783	71.5051	70.8439	65.5267	73.7388	86.7291	67.7905	87.814	3.60531
Chr10_core_Tb427v10:243001-248000	10_core_Tb427v10	243001	248000	866.862	825.812	874.254	790.585	752.319	732.874	830.931	933.6	743.316	873.704	6.48955
Chr10_core_Tb427v10:244001-249000	10_core_Tb427v10	244001	249000	1522.2	1539.78	1570.58	1555.2	1424.11	1444.21	1611.29	1759.56	1467.28	1643.01	7.21061
Chr10_core_Tb427v10:245001-250000	10_core_Tb427v10	245001	250000	1792.28	1887.92	1872.44	1889.08	1733.46	1764.69	2003.32	2165.24	1808.06	2014.34	6.48955
Chr10_core_Tb427v10:246001-251000	10_core_Tb427v10	246001	251000	1815.49	1919.58	1896.41	1924.34	1765.62	1796.38	2048.17	2208.5	1845.33	2055.01	7.93167
Chr10_core_Tb427v10:247001-252000	10_core_Tb427v10	247001	252000	1824.76	1930.78	1908.36	1938.45	1777.95	1808.83	2066.61	2224.12	1856.84	2069.22	8.65273
Chr10_core_Tb427v10:248001-253000	10_core_Tb427v10	248001	253000	1191.36	1322.38	1270.28	1402.4	1263.3	1315.17	1493.11	1567.29	1344.48	1453.18	6.48955
Chr10_core_Tb427v10:249001-254000	10_core_Tb427v10	249001	254000	569.313	694.937	664.74	817.148	715.912	761.977	851.706	854.134	760.104	794.088	5.76849
Chr10_core_Tb427v10:250001-255000	10_core_Tb427v10	250001	255000	421.696	466.66	444.917	504.872	466.186	468.279	548.209	538.75	465.33	503.404	7.21061
Chr10_core_Tb427v10:251001-256000	10_core_Tb427v10	251001	256000	203.956	171.003	198.319	222.968	201.861	189.994	198.846	164.621	175.302	158.364	7.21061
Chr10_core_Tb427v10:252001-257000	10_core_Tb427v10	252001	257000	217.526	176.474	204.417	226.32	202.683	187.092	190.479	150.19	176.113	143.239	6.48955
Chr10_core_Tb427v10:253001-258000	10_core_Tb427v10	253001	258000	208.56	165.6	197.108	210.982	185.535	171.587	166.145	128.703	162.624	119.953	8.65273
Chr10_core_Tb427v10:254001-259000	10_core_Tb427v10	254001	259000	311.579	251.438	274.582	270.007	245.911	228.868	189.143	162.437	237.019	149.881	7.93167
Chr10_core_Tb427v10:255001-260000	10_core_Tb427v10	255001	260000	282.388	235.508	250.594	235.261	212.443	200.204	162.255	143.706	214.02	129.214	9.37379
Chr10_core_Tb427v10:256001-261000	10_core_Tb427v10	256001	261000	254.59	267.832	237.179	214.373	209.322	207.045	177.687	182.362	229.029	167.174	9.37379
Chr10_core_Tb427v10:257001-262000	10_core_Tb427v10	257001	262000	224.746	247.377	211.596	187.2	186.479	189.67	161.029	172.07	208.038	158.688	10.8159
Chr10_core_Tb427v10:258001-263000	10_core_Tb427v10	258001	263000	200.58	226.535	185.157	164.448	167.62	172.81	145.498	161.016	186.98	150.463	12.9791
Chr10_core_Tb427v10:259001-264000	10_core_Tb427v10	259001	264000	73.1032	126.448	86.7182	77.5792	84.3928	95.7115	97.2855	108.895	99.8166	102.207	18.0265
Chr10_core_Tb427v10:260001-265000	10_core_Tb427v10	260001	265000	64.8586	116.173	78.1729	71.1225	76.9724	89.6299	93.8572	106.439	92.4672	101.097	18.7476
Chr10_core_Tb427v10:261001-266000	10_core_Tb427v10	261001	266000	32.6177	49.797	35.0738	45.789	44.6488	49.026	48.054	52.2572	53.6081	51.9132	18.7476
Chr10_core_Tb427v10:262001-267000	10_core_Tb427v10	262001	267000	13.492	16.002	13.2101	27.5482	25.6917	26.5924	21.2612	24.8838	30.931	25.1387	17.3055
Chr10_core_Tb427v10:263001-268000	10_core_Tb427v10	263001	268000	13.207	15.7859	12.8738	27.3838	25.867	26.7361	21.6672	25.23	31.429	25.5005	15.8633
Chr10_core_Tb427v10:264001-269000	10_core_Tb427v10	264001	269000	14.1896	15.5382	13.1913	27.3635	27.2101	27.0039	22.884	26.49	31.7752	26.9606	12.258
Chr10_core_Tb427v10:265001-270000	10_core_Tb427v10	265001	270000	15.5245	15.45	14.1476	26.8865	29.7665	28.034	26.6568	30.3712	31.5366	29.354	9.37379
Chr10_core_Tb427v10:266001-271000	10_core_Tb427v10	266001	271000	9.92742	10.5705	9.03882	15.192	19.999	19.1746	21.7595	24.9553	20.7375	23.9356	9.37379
Chr10_core_Tb427v10:267001-272000	10_core_Tb427v10	267001	272000	16.2104	14.9142	14.7259	22.2679	26.8525	27.1238	30.1664	32.426	27.0481	31.0662	10.0949
Chr10_core_Tb427v10:268001-273000	10_core_Tb427v10	268001	273000	19.0938	16.5883	16.7998	26.4568	31.1951	31.1577	34.2601	35.3499	30.3409	34.7341	7.93167
Chr10_core_Tb427v10:269001-274000	10_core_Tb427v10	269001	274000	22.652	19.4474	20.5029	31.0178	37.0611	36.3246	40.012	40.7668	34.9876	39.9057	7.93167
Chr10_core_Tb427v10:270001-275000	10_core_Tb427v10	270001	275000	25.7149	22.8192	23.0179	36.4161	41.9452	41.3517	44.994	45.1041	39.3818	46.7124	7.21061
Chr10_core_Tb427v10:271001-276000	10_core_Tb427v10	271001	276000	26.6154	23.5288	24.3134	36.6195	42.0431	41.9032	44.4013	45.2017	38.6309	47.5159	5.76849
Chr10_core_Tb427v10:272001-277000	10_core_Tb427v10	272001	277000	20.7756	19.2893	19.4072	29.1349	34.711	34.7533	35.929	37.1366	31.4668	38.9513	5.04743
Chr10_core_Tb427v10:273001-278000	10_core_Tb427v10	273001	278000	19.2907	18.1587	17.4756	25.2644	32.1514	31.3412	32.3177	34.3143	28.7818	35.7254	4.32637
Chr10_core_Tb427v10:274001-279000	10_core_Tb427v10	274001	279000	16.3292	16.3742	15.63	21.8225	27.3584	26.8115	28.5829	30.4456	25.0807	31.1153	2.88424
Chr10_core_Tb427v10:275001-280000	10_core_Tb427v10	275001	280000	11.6751	12.4127	11.6425	15.1014	19.442	18.7801	20.0613	22.497	17.6136	21.7424	3.60531
Chr10_core_Tb427v10:276001-281000	10_core_Tb427v10	276001	281000	8.63081	9.35854	9.12465	11.5281	15.4108	15.3949	16.8	16.7173	13.979	17.1847	4.32637
Chr10_core_Tb427v10:277001-282000	10_core_Tb427v10	277001	282000	12.1099	11.3721	12.9848	15.4889	19.1775	17.882	19.3264	19.7064	16.3587	20.0023	2.88424
Chr10_core_Tb427v10:278001-283000	10_core_Tb427v10	278001	283000	11.7689	11.2461	13.1981	17.8299	20.3572	18.0443	19.9929	20.6837	18.1437	21.0126	3.60531
Chr10_core_Tb427v10:279001-284000	10_core_Tb427v10	279001	284000	11.9309	11.0391	12.9707	17.7288	19.5374	17.9357	19.346	20.6184	17.7442	20.8738	4.32637
Chr10_core_Tb427v10:280001-285000	10_core_Tb427v10	280001	285000	11.8649	10.4148	12.2257	17.6627	19.5049	18.0675	18.7979	20.8383	17.6892	21.1513	3.60531
Chr10_core_Tb427v10:281001-286000	10_core_Tb427v10	281001	286000	11.1533	9.7354	11.6581	16.9364	18.7344	16.7135	17.3016	20.0501	17.5171	19.6162	4.32637
Chr10_core_Tb427v10:282001-287000	10_core_Tb427v10	282001	287000	10.6667	9.30031	10.2399	17.0131	17.9159	17.1566	18.0607	21.0099	17.8838	19.1467	7.93167
Chr10_core_Tb427v10:283001-288000	10_core_Tb427v10	283001	288000	9.42669	8.60397	8.06253	13.9013	17.0512	16.5356	16.9031	19.3982	16.9386	18.2378	10.8159
Chr10_core_Tb427v10:284001-289000	10_core_Tb427v10	284001	289000	11.1474	8.98803	8.18616	15.2664	19.5728	17.6361	18.666	20.7563	18.3565	19.0556	10.0949
Chr10_core_Tb427v10:285001-290000	10_core_Tb427v10	285001	290000	18.7541	13.0649	13.6649	23.3212	26.9467	24.9667	24.924	26.9204	24.907	24.8078	10.0949
Chr10_core_Tb427v10:286001-291000	10_core_Tb427v10	286001	291000	29.7858	20.455	21.6394	35.3062	41.1808	36.765	38.2237	37.8063	36.0014	35.5678	9.37379
Chr10_core_Tb427v10:287001-292000	10_core_Tb427v10	287001	292000	29.6827	20.707	21.8723	36.0622	43.4285	37.4935	40.0264	38.8337	35.6628	37.0136	8.65273
Chr10_core_Tb427v10:288001-293000	10_core_Tb427v10	288001	293000	30.2136	21.5123	22.7581	38.391	46.4499	39.322	42.2317	42.8456	36.6716	38.4567	7.21061
Chr10_core_Tb427v10:289001-294000	10_core_Tb427v10	289001	294000	28.9891	20.6443	22.3868	37.9659	45.0674	38.9501	42.1834	42.7615	35.169	38.368	6.48955
Chr10_core_Tb427v10:290001-295000	10_core_Tb427v10	290001	295000	24.8866	19.2797	19.7282	33.6904	43.431	36.794	40.3817	42.5597	33.1639	38.0648	6.48955
Chr10_core_Tb427v10:291001-296000	10_core_Tb427v10	291001	296000	19.3945	16.4324	16.0965	28.0634	37.879	33.0615	35.9597	40.3468	29.8014	35.4824	7.21061
Chr10_core_Tb427v10:292001-297000	10_core_Tb427v10	292001	297000	15.6745	13.4591	12.9241	21.7698	31.6181	27.0756	28.9683	34.4727	24.3477	29.3538	5.04743
Chr10_core_Tb427v10:293001-298000	10_core_Tb427v10	293001	298000	12.9698	11.0758	10.3911	18.0951	24.8413	21.6706	23.1809	27.0725	20.9676	24.9271	4.32637
Chr10_core_Tb427v10:294001-299000	10_core_Tb427v10	294001	299000	13.8876	11.5661	10.8165	17.8795	25.4776	22.5954	22.6905	26.185	22.2015	24.5349	5.76849
Chr10_core_Tb427v10:295001-300000	10_core_Tb427v10	295001	300000	11.7637	9.67214	9.59327	15.8489	21.049	19.476	19.0299	21.2851	19.5439	20.7915	5.04743
Chr10_core_Tb427v10:296001-301000	10_core_Tb427v10	296001	301000	8.89455	7.68726	7.62467	13.2463	15.9833	15.1537	13.5831	14.937	15.3458	15.0808	3.60531
Chr10_core_Tb427v10:297001-302000	10_core_Tb427v10	297001	302000	10.4538	9.63999	8.70366	15.9361	17.1156	17.0267	15.0402	17.7248	17.1865	17.4228	6.48955
Chr10_core_Tb427v10:298001-303000	10_core_Tb427v10	298001	303000	14.9275	14.8852	12.1604	21.5412	24.2462	26.497	22.7784	24.634	23.7473	23.1949	8.65273
Chr10_core_Tb427v10:299001-304000	10_core_Tb427v10	299001	304000	21.6954	22.1576	18.0514	33.2272	37.849	42.7652	33.9837	36.2984	33.8386	32.6915	7.21061
Chr10_core_Tb427v10:300001-305000	10_core_Tb427v10	300001	305000	39.6952	41.938	30.7442	58.3661	67.0772	76.6094	63.7816	62.8418	58.7166	58.4502	7.21061
Chr10_core_Tb427v10:301001-306000	10_core_Tb427v10	301001	306000	41.05	44.0324	32.6781	60.5269	69.8639	78.865	66.7023	66.0069	60.9711	61.163	7.21061
Chr10_core_Tb427v10:302001-307000	10_core_Tb427v10	302001	307000	39.4733	42.279	31.6329	57.9766	68.1215	76.9231	64.8144	63.2576	59.0705	58.6765	3.60531
Chr10_core_Tb427v10:303001-308000	10_core_Tb427v10	303001	308000	38.7192	41.0004	30.9914	56.7174	65.8419	73.7283	63.2165	61.5289	56.9842	57.876	2.16318
Chr10_core_Tb427v10:304001-309000	10_core_Tb427v10	304001	309000	29.4708	31.6142	23.9846	43.3726	51.0649	55.2333	50.2089	47.9647	44.3923	45.8236	2.88424
Chr10_core_Tb427v10:305001-310000	10_core_Tb427v10	305001	310000	11.1783	12.107	10.9363	15.8824	18.5884	17.8434	18.7782	18.836	16.6789	18.3473	2.88424
Chr10_core_Tb427v10:306001-311000	10_core_Tb427v10	306001	311000	12.2917	13.1993	11.6108	15.4568	18.5884	17.902	18.3284	18.5707	15.9609	18.9042	2.88424
Chr10_core_Tb427v10:307001-312000	10_core_Tb427v10	307001	312000	9.19267	9.4672	7.95768	11.589	13.3183	13.2662	13.8577	12.9155	11.7946	13.9526	4.32637
Chr10_core_Tb427v10:308001-313000	10_core_Tb427v10	308001	313000	6.76519	7.03049	5.9031	8.13867	9.73063	9.62153	9.37502	8.89386	8.59193	10.1001	3.60531
Chr10_core_Tb427v10:309001-314000	10_core_Tb427v10	309001	314000	6.20815	5.69201	5.24833	6.97545	8.12861	7.91318	7.30169	7.01513	7.00479	8.18615	1.44212
Chr10_core_Tb427v10:310001-315000	10_core_Tb427v10	310001	315000	3.99993	3.66648	3.17388	3.51978	4.75742	4.41259	3.98267	4.15517	3.81046	4.63582	1.44212
Chr10_core_Tb427v10:311001-316000	10_core_Tb427v10	311001	316000	1.53452	1.39111	1.43646	1.64899	2.07116	2.10077	1.55128	1.76167	1.37591	2.21839	2.88424
Chr10_core_Tb427v10:312001-317000	10_core_Tb427v10	312001	317000	0.164765	0.209972	0.15928	0.170978	0.320656	0.463041	0.224051	0.178975	0.235735	0.167302	3.60531
Chr10_core_Tb427v10:313001-318000	10_core_Tb427v10	313001	318000	0	0.0696376	0.070631	0	0.0979381	0.0177626	0.0360086	0.018139	0	0	5.04743
Chr10_core_Tb427v10:314001-319000	10_core_Tb427v10	314001	319000	1.78134	1.25876	1.40211	1.7338	2.01999	1.68727	2.12172	1.22474	1.921	2.50762	5.76849
Chr10_core_Tb427v10:315001-320000	10_core_Tb427v10	315001	320000	4.39284	3.61227	3.98967	4.71251	5.81732	5.10326	5.15942	3.99909	4.74231	6.30529	7.93167
Chr10_core_Tb427v10:316001-321000	10_core_Tb427v10	316001	321000	4.64958	3.77306	4.1137	5.18346	6.2852	5.38741	5.68043	4.46143	5.25586	6.82694	6.48955
Chr10_core_Tb427v10:317001-322000	10_core_Tb427v10	317001	322000	5.22845	4.193	4.57415	5.65654	6.80173	5.90168	6.11978	5.04986	5.63082	7.26247	7.21061
Chr10_core_Tb427v10:318001-323000	10_core_Tb427v10	318001	323000	6.00574	4.84975	5.72702	6.31006	7.71693	7.00329	6.96304	6.07084	6.50023	8.2061	7.21061
Chr10_core_Tb427v10:319001-324000	10_core_Tb427v10	319001	324000	5.84533	4.97812	5.7079	6.15626	7.66576	6.91578	7.06715	6.32123	6.31099	7.96971	7.93167
Chr10_core_Tb427v10:320001-325000	10_core_Tb427v10	320001	325000	6.12357	5.57747	5.93865	6.35655	8.76929	7.81576	6.92279	6.41014	7.02837	6.95329	5.76849
Chr10_core_Tb427v10:321001-326000	10_core_Tb427v10	321001	326000	5.64617	5.2572	5.38891	5.30736	7.58649	6.73033	5.79551	5.06698	6.27144	5.77413	7.93167
Chr10_core_Tb427v10:322001-327000	10_core_Tb427v10	322001	327000	5.53576	5.36059	5.53127	6.36224	8.52351	8.2232	6.45731	5.82344	7.09748	6.31919	7.21061
Chr10_core_Tb427v10:323001-328000	10_core_Tb427v10	323001	328000	5.7406	6.04151	5.51302	7.71413	10.0681	9.9507	7.69671	6.33221	7.96241	7.09552	6.48955
Chr10_core_Tb427v10:324001-329000	10_core_Tb427v10	324001	329000	5.81511	6.02848	5.72636	8.43872	10.9826	10.8909	7.81584	6.54288	8.38996	7.66429	9.37379
Chr10_core_Tb427v10:325001-330000	10_core_Tb427v10	325001	330000	4.07941	5.23854	4.87506	8.82341	11.4881	11.2491	8.06136	6.6827	8.16319	8.07621	10.0949
Chr10_core_Tb427v10:326001-331000	10_core_Tb427v10	326001	331000	3.11437	3.99441	3.72293	8.06791	10.0794	9.84442	6.98991	5.95094	7.04022	6.92494	10.0949
Chr10_core_Tb427v10:327001-332000	10_core_Tb427v10	327001	332000	4.03235	5.29542	4.64313	9.77071	11.3027	10.8777	8.292	6.8921	8.70292	8.61869	8.65273
Chr10_core_Tb427v10:328001-333000	10_core_Tb427v10	328001	333000	7.00965	8.51886	7.78359	12.5286	14.1026	14.0198	10.7537	10.5607	11.6256	11.5581	8.65273
Chr10_core_Tb427v10:329001-334000	10_core_Tb427v10	329001	334000	10.6931	13.4207	11.2372	17.3322	19.3161	19.705	15.4395	15.8252	17.0452	17.3035	5.04743
Chr10_core_Tb427v10:330001-335000	10_core_Tb427v10	330001	335000	12.9811	14.9877	12.9924	20.1565	21.628	22.9793	18.9144	20.8931	20.4635	21.2917	5.76849
Chr10_core_Tb427v10:331001-336000	10_core_Tb427v10	331001	336000	16.5134	17.9395	15.7023	24.0477	26.2688	28.7608	24.2539	26.4157	24.5307	26.5784	5.76849
Chr10_core_Tb427v10:332001-337000	10_core_Tb427v10	332001	337000	19.379	20.056	17.4787	26.6958	30.8516	33.5051	28.6425	32.4924	28.0184	31.2928	6.48955
Chr10_core_Tb427v10:333001-338000	10_core_Tb427v10	333001	338000	20.2651	20.3616	17.4243	28.0407	33.7859	37.3376	32.2653	35.856	30.6186	35.9162	6.48955
Chr10_core_Tb427v10:334001-339000	10_core_Tb427v10	334001	339000	17.6447	16.6553	14.5173	24.3675	30.0085	33.4301	29.2066	32.5437	26.7275	31.7701	8.65273
Chr10_core_Tb427v10:335001-340000	10_core_Tb427v10	335001	340000	18.9102	19.6026	16.5919	29.0137	37.8677	39.8499	35.2756	36.5181	30.6498	36.0976	7.93167
Chr10_core_Tb427v10:336001-341000	10_core_Tb427v10	336001	341000	20.1514	21.4306	17.3364	28.1479	38.5851	39.295	35.0367	34.5325	30.0888	35.0006	6.48955
Chr10_core_Tb427v10:337001-342000	10_core_Tb427v10	337001	342000	21.0728	22.2559	19.5185	30.9971	41.7573	40.12	36.2291	33.489	31.0132	35.0567	7.21061
Chr10_core_Tb427v10:338001-343000	10_core_Tb427v10	338001	343000	30.6673	27.7119	25.1719	37.3729	47.8743	44.7074	39.4227	36.8288	34.2251	36.2232	5.76849
Chr10_core_Tb427v10:339001-344000	10_core_Tb427v10	339001	344000	33.1805	28.2769	27.0471	38.8023	49.2649	45.8154	40.0621	36.9795	35.1853	35.5668	4.32637
Chr10_core_Tb427v10:340001-345000	10_core_Tb427v10	340001	345000	36.9121	30.156	28.075	39.9288	48.2786	46.1523	40.4914	37.4858	36.8	36.6165	4.32637
Chr10_core_Tb427v10:341001-346000	10_core_Tb427v10	341001	346000	36.7934	28.3211	27.5629	40.4549	46.7464	46.1521	40.3944	36.8204	37.2827	36.2799	4.32637
Chr10_core_Tb427v10:342001-347000	10_core_Tb427v10	342001	347000	36.8579	28.0946	27.295	42.2365	48.5007	48.4994	41.0162	37.9187	39.3414	38.0851	3.60531
Chr10_core_Tb427v10:343001-348000	10_core_Tb427v10	343001	348000	26.3661	20.6875	19.4424	33.6799	38.9672	39.6207	34.7013	31.0523	34.811	31.4373	5.04743
Chr10_core_Tb427v10:344001-349000	10_core_Tb427v10	344001	349000	21.3652	17.2435	15.2255	29.75	33.7868	34.2211	30.8149	26.8946	31.5504	28.6989	5.76849
Chr10_core_Tb427v10:345001-350000	10_core_Tb427v10	345001	350000	15.7901	11.687	11.4881	24.8224	27.8371	27.4658	25.7501	22.7382	26.0537	24.2464	7.93167
Chr10_core_Tb427v10:346001-351000	10_core_Tb427v10	346001	351000	13.7511	9.9868	9.53875	21.8689	24.3093	23.3422	21.4645	21.3101	23.233	20.9088	8.65273
Chr10_core_Tb427v10:347001-352000	10_core_Tb427v10	347001	352000	11.7811	8.73046	9.16671	19.3238	19.7152	20.425	19.393	20.2254	20.4471	19.1188	8.65273
Chr10_core_Tb427v10:348001-353000	10_core_Tb427v10	348001	353000	8.3131	6.50719	6.61326	13.9756	13.571	13.659	14.6499	15.5436	14.0922	14.7879	7.21061
Chr10_core_Tb427v10:349001-354000	10_core_Tb427v10	349001	354000	9.38541	6.79743	7.50098	15.1346	14.9478	16.1442	16.0637	17.5288	16.046	16.5515	5.76849
Chr10_core_Tb427v10:350001-355000	10_core_Tb427v10	350001	355000	9.65362	6.78042	7.83759	15.3697	14.9528	16.519	15.9766	17.4628	16.2795	16.5906	3.60531
Chr10_core_Tb427v10:351001-356000	10_core_Tb427v10	351001	356000	7.45137	5.79727	6.36478	12.0159	12.8137	14.0259	12.5561	14.217	13.2626	14.0157	5.76849
Chr10_core_Tb427v10:352001-357000	10_core_Tb427v10	352001	357000	6.70033	4.92392	5.44299	10.7333	11.46	13.5147	11.0767	12.3585	12.3005	13.0722	5.76849
Chr10_core_Tb427v10:353001-358000	10_core_Tb427v10	353001	358000	6.56799	4.38091	5.28398	10.7367	11.5828	13.67	10.1654	12.2668	12.8666	13.6749	7.21061
Chr10_core_Tb427v10:354001-359000	10_core_Tb427v10	354001	359000	5.27482	4.08109	4.43022	9.08657	9.48736	10.4214	7.83956	10.2546	10.0004	12.6032	8.65273
Chr10_core_Tb427v10:355001-360000	10_core_Tb427v10	355001	360000	8.98631	8.57604	8.55822	17.3762	16.9036	18.6954	16.1724	16.8514	18.6017	18.8468	8.65273
Chr10_core_Tb427v10:356001-361000	10_core_Tb427v10	356001	361000	14.3855	13.0931	12.3313	27.5794	26.5025	27.552	24.618	24.6775	28.0445	26.0871	5.76849
Chr10_core_Tb427v10:357001-362000	10_core_Tb427v10	357001	362000	17.7901	16.0151	14.7403	31.6294	29.6074	30.9945	29.1145	27.6489	31.856	29.8248	5.04743
Chr10_core_Tb427v10:358001-363000	10_core_Tb427v10	358001	363000	17.334	16.6918	14.401	31.2823	29.3796	30.6079	29.9233	26.8499	31.035	28.7637	4.32637
Chr10_core_Tb427v10:359001-364000	10_core_Tb427v10	359001	364000	16.4759	15.8285	13.2334	28.7357	26.7688	28.2754	27.4852	24.6784	28.6833	25.2737	5.04743
Chr10_core_Tb427v10:360001-365000	10_core_Tb427v10	360001	365000	13.6218	12.313	10.3792	21.4884	20.2123	21.2441	20.4215	19.655	20.5758	19.9595	4.32637
Chr10_core_Tb427v10:361001-366000	10_core_Tb427v10	361001	366000	30.4961	37.2366	26.6851	46.8501	53.282	59.6798	55.8788	59.5674	47.3469	57.3604	6.48955
Chr10_core_Tb427v10:362001-367000	10_core_Tb427v10	362001	367000	28.1945	38.1376	26.9874	44.9809	55.2005	61.7995	59.1438	66.2672	48.9401	62.4833	7.93167
Chr10_core_Tb427v10:363001-368000	10_core_Tb427v10	363001	368000	29.9646	39.487	28.707	48.1679	57.3946	64.3191	62.0372	70.4505	52.3641	67.277	8.65273
Chr10_core_Tb427v10:364001-369000	10_core_Tb427v10	364001	369000	31.9898	42.8713	32.4132	53.9703	64.6711	71.2983	69.5945	78.583	61.2062	74.8862	9.37379
Chr10_core_Tb427v10:365001-370000	10_core_Tb427v10	365001	370000	33.8008	45.2851	34.064	56.6528	68.3904	75.2572	74.0253	83.384	65.5018	78.602	11.537
Chr10_core_Tb427v10:366001-371000	10_core_Tb427v10	366001	371000	16.3025	22.2677	17.2835	31.007	36.0549	38.8611	40.5712	48.1053	39.1576	44.4592	11.537
Chr10_core_Tb427v10:367001-372000	10_core_Tb427v10	367001	372000	12.4453	16.9602	13.8276	24.124	28.1869	28.0678	30.6927	35.7391	32.0731	35.0615	12.258
Chr10_core_Tb427v10:368001-373000	10_core_Tb427v10	368001	373000	9.23858	12.9434	9.98311	17.6272	22.4164	22.2073	23.1775	26.7373	24.9034	25.1595	15.1423
Chr10_core_Tb427v10:369001-374000	10_core_Tb427v10	369001	374000	8.96653	11.1215	8.6889	15.2161	18.9833	18.4479	19.6731	23.6874	21.486	21.6693	17.3055
Chr10_core_Tb427v10:370001-375000	10_core_Tb427v10	370001	375000	8.01812	8.62575	6.45217	12.9838	15.3364	15.6638	15.4953	18.7758	17.8482	18.4805	76.4325
Chr10_core_Tb427v10:371001-376000	10_core_Tb427v10	371001	376000	8.48011	9.5823	7.46036	15.6488	18.2584	18.4873	18.0884	20.9497	19.8757	20.8937	223.529
Chr10_core_Tb427v10:372001-377000	10_core_Tb427v10	372001	377000	11.6955	11.6753	9.25129	17.592	20.8081	21.2617	20.4785	22.4065	22.6676	23.01	426.147
Chr10_core_Tb427v10:373001-378000	10_core_Tb427v10	373001	378000	12.0357	11.5366	9.19651	18.7042	20.8125	22.3086	21.1921	22.5079	22.8192	23.3769	678.519
Chr10_core_Tb427v10:374001-379000	10_core_Tb427v10	374001	379000	10.8734	10.7823	8.31007	17.4888	18.8898	20.0849	19.5633	20.1108	20.161	21.5673	964.059
Chr10_core_Tb427v10:375001-380000	10_core_Tb427v10	375001	380000	9.06038	9.67636	7.21014	15.1993	17.3658	17.7375	16.8713	17.2611	17.11	18.1221	1164.51
Chr10_core_Tb427v10:376001-381000	10_core_Tb427v10	376001	381000	8.5922	9.35314	7.3165	14.6752	17.1712	17.2731	16.6013	16.8896	16.629	18.1795	1303.68
Chr10_core_Tb427v10:377001-382000	10_core_Tb427v10	377001	382000	4.08834	4.63657	4.28595	8.1098	8.60843	9.31399	8.83969	9.36646	8.36698	10.314	1319.54
Chr10_core_Tb427v10:378001-383000	10_core_Tb427v10	378001	383000	3.139	3.37625	4.12731	6.72291	6.09687	7.23098	6.69581	9.91985	6.16854	8.7584	1190.47
Chr10_core_Tb427v10:379001-384000	10_core_Tb427v10	379001	384000	3.02511	3.06103	4.62424	5.92551	5.38194	6.93064	5.46922	11.1281	4.76553	8.66801	979.922
Chr10_core_Tb427v10:380001-385000	10_core_Tb427v10	380001	385000	5.9623	6.92103	8.58201	9.20356	7.79054	11.8685	9.36033	19.7759	7.25873	14.4006	821.289
Chr10_core_Tb427v10:381001-386000	10_core_Tb427v10	381001	386000	20.8219	26.4204	25.8596	20.9592	19.8375	24.7003	24.0803	38.3867	22.743	34.5251	682.124
Chr10_core_Tb427v10:382001-387000	10_core_Tb427v10	382001	387000	41.5623	50.8068	46.2126	36.5318	37.0636	42.6898	45.2848	62.5068	44.1295	62.2543	762.162
Chr10_core_Tb427v10:383001-388000	10_core_Tb427v10	383001	388000	63.6959	77.3218	72.7083	55.9197	57.6691	62.0904	68.0985	86.1203	67.2939	85.5068	898.442
Chr10_core_Tb427v10:384001-389000	10_core_Tb427v10	384001	389000	99.5479	137.69	119.249	87.248	93.5971	100.315	115.684	139.611	114.336	142.396	1060.68
Chr10_core_Tb427v10:385001-390000	10_core_Tb427v10	385001	390000	130.048	169.073	148.354	115.523	123.652	128.069	149.457	168.871	145.412	173.026	1150.09
Chr10_core_Tb427v10:386001-391000	10_core_Tb427v10	386001	391000	150.329	192.425	167.451	132.073	143.337	145.604	171.36	190.091	167.701	195.121	1179.66
Chr10_core_Tb427v10:387001-392000	10_core_Tb427v10	387001	392000	155.17	196.204	173.968	144.257	154.002	155.308	182.27	193.613	174.723	196.404	977.759
Chr10_core_Tb427v10:388001-393000	10_core_Tb427v10	388001	393000	173.308	214.507	189.317	163.997	171.684	173.438	205.651	215.636	193.57	220.819	748.461
Chr10_core_Tb427v10:389001-394000	10_core_Tb427v10	389001	394000	163.483	195.176	171.985	160.215	168.887	169.993	201.127	212.407	184.933	212.668	512.674
Chr10_core_Tb427v10:390001-395000	10_core_Tb427v10	390001	395000	174.931	205.488	182.198	167.521	179.253	181.91	215.766	229.03	195.603	229.279	326.641
Chr10_core_Tb427v10:391001-396000	10_core_Tb427v10	391001	396000	152.297	190.972	164.97	159.096	166.949	169.952	206.276	222.341	186.472	219.869	153.586
Chr10_core_Tb427v10:392001-397000	10_core_Tb427v10	392001	397000	149.846	196.992	168.276	158.873	170.527	170.204	208.782	226.144	189.567	225.257	61.2902
Chr10_core_Tb427v10:393001-398000	10_core_Tb427v10	393001	398000	124.924	174.895	148.73	135.737	150.741	148.2	181.637	204.471	164.667	198.199	22.3529
Chr10_core_Tb427v10:394001-399000	10_core_Tb427v10	394001	399000	155.41	203.642	179.453	155.394	173.801	163.146	203.506	225.415	185.907	214.899	19.4687
Chr10_core_Tb427v10:395001-400000	10_core_Tb427v10	395001	400000	133.983	179.826	157.486	137.024	148.22	136.908	172.256	193.338	162.343	187.962	18.7476
Chr10_core_Tb427v10:396001-401000	10_core_Tb427v10	396001	401000	115.248	154.385	136.491	114.828	124.08	113.06	141.473	158.805	135.71	157.028	23.795
Chr10_core_Tb427v10:397001-402000	10_core_Tb427v10	397001	402000	96.9472	125.482	109.984	92.3217	100.439	91.7298	114.429	127.808	109.701	125.666	70.664
Chr10_core_Tb427v10:398001-403000	10_core_Tb427v10	398001	403000	68.295	86.1082	73.6565	65.0509	67.6182	62.5801	79.4913	87.3562	77.5813	85.5601	186.034
Chr10_core_Tb427v10:399001-404000	10_core_Tb427v10	399001	404000	25.6665	37.6459	29.1998	31.8111	30.2744	29.4907	37.0627	43.1748	40.0917	45.8758	361.252
Chr10_core_Tb427v10:400001-405000	10_core_Tb427v10	400001	405000	8.7628	13.3713	9.00587	12.6389	11.0831	12.3093	12.8452	14.223	15.5378	17.7543	552.333
Chr10_core_Tb427v10:401001-406000	10_core_Tb427v10	401001	406000	3.13448	5.9881	3.13706	6.35295	6.40181	6.96674	6.15746	6.99595	8.41165	9.27879	790.283
Chr10_core_Tb427v10:402001-407000	10_core_Tb427v10	402001	407000	4.59652	5.57986	5.65642	8.95831	10.9302	11.1732	13.6365	25.633	21.182	32.4964	873.926
Chr10_core_Tb427v10:403001-408000	10_core_Tb427v10	403001	408000	11.6156	13.0316	18.3407	19.7568	28.4332	28.0507	34.4012	67.8383	55.7884	84.3703	940.985
Chr10_core_Tb427v10:404001-409000	10_core_Tb427v10	404001	409000	15.0252	17.0689	22.3491	24.6741	32.5711	33.1018	38.491	71.0578	59.7208	88.9635	940.985
Chr10_core_Tb427v10:405001-410000	10_core_Tb427v10	405001	410000	46.4961	64.4734	57.6456	50.4032	57.373	57.8155	68.4187	98.1708	87.7628	119.339	1012.37
Chr10_core_Tb427v10:406001-411000	10_core_Tb427v10	406001	411000	92.449	134.273	107.076	89.4267	99.7204	103.591	115.303	151.538	134.613	175.254	1067.89
Chr10_core_Tb427v10:407001-412000	10_core_Tb427v10	407001	412000	123.673	181.98	140.34	119.379	131.526	135.894	150.591	193.952	170.074	216.044	1212.82
Chr10_core_Tb427v10:408001-413000	10_core_Tb427v10	408001	413000	135.221	201.986	148.648	124.549	132.186	134.011	148.471	159.836	148.598	166.406	1258.97
Chr10_core_Tb427v10:409001-414000	10_core_Tb427v10	409001	414000	162.614	240.494	180.749	143.792	156.368	158.593	185.424	198.374	183.626	209.36	1284.21
Chr10_core_Tb427v10:410001-415000	10_core_Tb427v10	410001	415000	161.806	235.407	178.16	140.243	157.639	159.893	190.67	209.203	188.456	217.421	1129.9
Chr10_core_Tb427v10:411001-416000	10_core_Tb427v10	411001	416000	148.839	216.847	163.414	131.174	150.953	151.929	184.415	211.159	182.845	214.049	869.6
Chr10_core_Tb427v10:412001-417000	10_core_Tb427v10	412001	417000	102.893	142.551	116.553	90.3875	109.454	105.809	136.366	151.484	135.613	154.319	590.549
Chr10_core_Tb427v10:413001-418000	10_core_Tb427v10	413001	418000	106.552	147.333	122.689	94.5525	111.577	111.98	138.93	156.095	138.248	157.475	369.183
Chr10_core_Tb427v10:414001-419000	10_core_Tb427v10	414001	419000	159.247	199.915	177.395	134.423	150.203	151.007	175.961	203.662	170.147	199.396	169.449
Chr10_core_Tb427v10:415001-420000	10_core_Tb427v10	415001	420000	160.181	193.696	174.375	139.944	154.288	152.853	169.802	197.973	161.283	188.049	48.3111
Chr10_core_Tb427v10:416001-421000	10_core_Tb427v10	416001	421000	198.213	242.577	213.411	168.904	181.393	185.827	201.859	232.135	191.851	225.071	16.5844
Chr10_core_Tb427v10:417001-422000	10_core_Tb427v10	417001	422000	244.778	307.642	261.586	207.602	222.291	227.012	247.506	282.321	232.622	276.032	10.8159
Chr10_core_Tb427v10:418001-423000	10_core_Tb427v10	418001	423000	244	307.877	261.267	210.981	223.159	228.969	249.49	282.98	235.558	279.505	11.537
Chr10_core_Tb427v10:419001-424000	10_core_Tb427v10	419001	424000	178.34	230.394	191.769	164.949	171.088	175.719	191.577	214.794	183.941	220.373	9.37379
Chr10_core_Tb427v10:420001-425000	10_core_Tb427v10	420001	425000	140.261	183.365	151.974	131.649	132.677	138.03	146.145	163.242	146.226	172.85	8.65273
Chr10_core_Tb427v10:421001-426000	10_core_Tb427v10	421001	426000	112.763	147.855	123.559	115.662	114.068	117.257	121.981	134.693	123.006	143.083	7.93167
Chr10_core_Tb427v10:422001-427000	10_core_Tb427v10	422001	427000	72.1839	85.0186	79.0743	84.3502	78.8817	78.5289	74.4387	77.8308	80.4545	89.2734	7.21061
Chr10_core_Tb427v10:423001-428000	10_core_Tb427v10	423001	428000	71.8706	71.0233	73.3555	78.4581	73.5597	70.5357	60.7695	64.3538	71.1563	75.2535	7.93167
Chr10_core_Tb427v10:424001-429000	10_core_Tb427v10	424001	429000	83.8153	77.1004	81.6714	84.7185	81.5797	76.2897	69.6833	72.229	78.0436	80.3699	7.93167
Chr10_core_Tb427v10:425001-430000	10_core_Tb427v10	425001	430000	102.291	86.8477	95.454	99.1955	93.7034	86.3565	81.436	84.947	91.7775	90.2673	8.65273
Chr10_core_Tb427v10:426001-431000	10_core_Tb427v10	426001	431000	115.206	94.6155	106.621	114.106	102.605	96.4364	90.9828	92.8586	102.047	98.6895	9.37379
Chr10_core_Tb427v10:427001-432000	10_core_Tb427v10	427001	432000	115.812	95.1444	107.463	117.965	101.681	97.1856	93.8823	94.5867	107.217	102.435	7.93167
Chr10_core_Tb427v10:428001-433000	10_core_Tb427v10	428001	433000	114.405	88.3806	105.373	112.241	92.2341	89.8428	88.6656	88.6774	101.086	99.0936	5.04743
Chr10_core_Tb427v10:429001-434000	10_core_Tb427v10	429001	434000	98.7344	82.4446	95.0271	106.805	84.1342	86.5296	81.8498	82.3969	90.776	93.7005	3.60531
Chr10_core_Tb427v10:430001-435000	10_core_Tb427v10	430001	435000	90.6879	80.8723	91.7509	101.377	79.0979	84.1022	76.2727	77.4676	83.8322	91.1608	5.04743
Chr10_core_Tb427v10:431001-436000	10_core_Tb427v10	431001	436000	94.6013	90.1697	100.259	105.092	82.0887	88.4033	81.4706	84.8332	84.4278	99.9871	7.21061
Chr10_core_Tb427v10:432001-437000	10_core_Tb427v10	432001	437000	107.568	103.513	114.517	111.607	91.3315	95.3831	90.5552	92.6558	88.9251	106.875	7.93167
Chr10_core_Tb427v10:433001-438000	10_core_Tb427v10	433001	438000	102.046	101.782	112.478	108.613	90.4333	93.7887	90.2553	93.5597	85.2007	102.966	9.37379
Chr10_core_Tb427v10:434001-439000	10_core_Tb427v10	434001	439000	133.986	138.177	146.834	138.96	122.932	129.125	129.119	133.64	118.406	138.27	10.0949
Chr10_core_Tb427v10:435001-440000	10_core_Tb427v10	435001	440000	163.25	172.925	178.41	159.899	149.57	155.607	162.046	167.312	144.534	167.338	7.93167
Chr10_core_Tb427v10:436001-441000	10_core_Tb427v10	436001	441000	173.892	196.604	195.312	165.906	164.88	169.272	185.93	191.25	161.785	189.053	3.60531
Chr10_core_Tb427v10:437001-442000	10_core_Tb427v10	437001	442000	183.132	211.052	203.605	163.851	168.517	176.399	198.475	208.707	168.048	207.897	5.04743
Chr10_core_Tb427v10:438001-443000	10_core_Tb427v10	438001	443000	171.016	197.887	186.894	147.519	155.187	164.331	186.584	199.493	157.913	199.645	4.32637
Chr10_core_Tb427v10:439001-444000	10_core_Tb427v10	439001	444000	148.708	170.698	162.739	124.473	132.457	138.352	163.155	176.022	136.103	176.865	3.60531
Chr10_core_Tb427v10:440001-445000	10_core_Tb427v10	440001	445000	115.213	136.239	128.376	95.986	106.586	108.166	134.311	146.751	110.727	148.375	6.48955
Chr10_core_Tb427v10:441001-446000	10_core_Tb427v10	441001	446000	78.6403	89.5893	82.7524	64.2652	70.6625	75.1734	94.3555	106.593	77.0484	109.712	5.76849
Chr10_core_Tb427v10:442001-447000	10_core_Tb427v10	442001	447000	49.79	59.1732	53.0646	47.8644	51.9122	55.1066	72.5244	81.2168	60.005	78.2437	5.76849
Chr10_core_Tb427v10:443001-448000	10_core_Tb427v10	443001	448000	56.0159	60.858	59.68	57.4329	60.2826	59.1684	74.7149	80.5903	66.2083	75.2599	4.32637
Chr10_core_Tb427v10:444001-449000	10_core_Tb427v10	444001	449000	78.2126	78.3417	80.5122	75.2918	77.3904	73.1155	86.2303	91.0146	79.9363	86.9623	5.04743
Chr10_core_Tb427v10:445001-450000	10_core_Tb427v10	445001	450000	103.087	97.9872	104.07	95.0703	96.0349	89.4164	97.9609	99.8402	94.2588	96.303	3.60531
Chr10_core_Tb427v10:446001-451000	10_core_Tb427v10	446001	451000	133.719	119.375	131.734	118.025	117.095	107.839	112.589	112.101	112.301	109.779	6.48955
Chr10_core_Tb427v10:447001-452000	10_core_Tb427v10	447001	452000	165.493	148.678	167.085	157.643	153.75	139.462	137.255	136.704	141.667	130.962	6.48955
Chr10_core_Tb427v10:448001-453000	10_core_Tb427v10	448001	453000	191.019	179.11	194.538	184.911	180.337	168.096	166.14	159.756	169.065	158.345	7.21061
Chr10_core_Tb427v10:449001-454000	10_core_Tb427v10	449001	454000	196.377	186.557	200.003	186.908	183.55	173.879	173.867	168.629	174.171	162.936	7.21061
Chr10_core_Tb427v10:450001-455000	10_core_Tb427v10	450001	455000	196.376	188.948	200.918	188.909	187.624	178.464	180.531	176.853	179.693	169.757	8.65273
Chr10_core_Tb427v10:451001-456000	10_core_Tb427v10	451001	456000	163.577	162.652	170.774	161.489	160.956	154.399	157.135	154.426	155.763	147.3	7.93167
Chr10_core_Tb427v10:452001-457000	10_core_Tb427v10	452001	457000	118.698	120.322	123.446	116.114	119.215	115.092	119.464	118.663	118.284	114.503	7.93167
Chr10_core_Tb427v10:453001-458000	10_core_Tb427v10	453001	458000	78.2981	73.4644	76.8467	66.945	71.6578	68.8304	71.9312	73.3789	70.8693	69.6262	9.37379
Chr10_core_Tb427v10:454001-459000	10_core_Tb427v10	454001	459000	116.376	122.995	127.477	89.669	105.002	99.4002	112.865	120.665	100.528	111.725	10.0949
Chr10_core_Tb427v10:455001-460000	10_core_Tb427v10	455001	460000	119.668	139.487	136.165	97.4527	115.087	106.859	133.7	139.281	110.289	126.837	7.93167
Chr10_core_Tb427v10:456001-461000	10_core_Tb427v10	456001	461000	155.447	179.177	175.548	122.4	147.143	135.446	164.025	171.754	149.629	160.757	6.48955
Chr10_core_Tb427v10:457001-462000	10_core_Tb427v10	457001	462000	155.447	179.177	175.548	122.4	147.143	135.446	164.025	171.754	149.629	160.757	5.04743
Chr10_core_Tb427v10:458001-463000	10_core_Tb427v10	458001	463000	155.447	179.177	175.548	122.4	147.143	135.446	164.025	171.771	149.629	160.757	4.32637
Chr10_core_Tb427v10:459001-464000	10_core_Tb427v10	459001	464000	100.788	117.205	113.142	86.3942	98.9134	93.3241	111.281	113.915	106.168	107.716	4.32637
Chr10_core_Tb427v10:460001-465000	10_core_Tb427v10	460001	465000	86.2523	94.7116	94.2922	78.9342	89.4436	84.1127	93.4239	97.0074	97.3418	92.8466	3.60531
Chr10_core_Tb427v10:461001-466000	10_core_Tb427v10	461001	466000	54.5922	60.7631	59.117	60.8664	66.6462	62.5195	72.0263	74.5995	64.9184	69.2512	5.04743
Chr10_core_Tb427v10:462001-467000	10_core_Tb427v10	462001	467000	122.326	110.075	118.065	99.8926	111.863	103.717	103.19	99.3917	120.446	92.7398	6.48955
Chr10_core_Tb427v10:463001-468000	10_core_Tb427v10	463001	468000	584.797	458.863	544.134	513.593	523.105	489.716	398.947	307.722	606.992	313.216	5.04743
Chr10_core_Tb427v10:464001-469000	10_core_Tb427v10	464001	469000	1227.23	929.771	1108.41	1078.63	1083.19	1017.41	805.977	588.338	1268.56	611.647	7.93167
Chr10_core_Tb427v10:465001-470000	10_core_Tb427v10	465001	470000	1205.72	907.703	1086.02	1053.66	1055.2	991.487	775.596	555.56	1239.5	583.538	7.93167
Chr10_core_Tb427v10:466001-471000	10_core_Tb427v10	466001	471000	1201.92	913.097	1085.36	1046.23	1046.65	986.879	766.963	548.422	1231.74	578.492	5.76849
Chr10_core_Tb427v10:467001-472000	10_core_Tb427v10	467001	472000	1203.31	939.37	1098.31	1065.38	1065.63	1005.48	796.307	584.056	1238.64	610.957	4.32637
Chr10_core_Tb427v10:468001-473000	10_core_Tb427v10	468001	473000	858.743	699.389	794.615	774.38	776.971	737.544	608.665	463.239	888.853	473.749	5.76849
Chr10_core_Tb427v10:469001-474000	10_core_Tb427v10	469001	474000	144.691	180.792	165.579	138.993	147.868	141.715	153.94	157.205	140.572	147.082	2.88424
Chr10_core_Tb427v10:470001-475000	10_core_Tb427v10	470001	475000	162.544	199.075	186.276	161.509	170.292	164.247	175.671	179.227	164.113	168.929	2.88424
Chr10_core_Tb427v10:471001-476000	10_core_Tb427v10	471001	476000	177.498	200.845	197.173	176.202	182.262	175.905	186.441	188.503	176.654	175.435	3.60531
Chr10_core_Tb427v10:472001-477000	10_core_Tb427v10	472001	477000	155.075	170.411	170.634	152.014	158.174	151.364	161.701	164.739	154.569	155.037	6.48955
Chr10_core_Tb427v10:473001-478000	10_core_Tb427v10	473001	478000	157.824	174.839	175.44	164.262	171.452	165.641	181.835	184.262	167.22	171.685	7.93167
Chr10_core_Tb427v10:474001-479000	10_core_Tb427v10	474001	479000	161.212	174.433	176.029	159.6	170.211	164.799	180.371	184.905	164.761	171.247	7.93167
Chr10_core_Tb427v10:475001-480000	10_core_Tb427v10	475001	480000	150.52	163.284	165.032	144.044	154.403	149.782	166.124	170.69	147.729	156.231	7.93167
Chr10_core_Tb427v10:476001-481000	10_core_Tb427v10	476001	481000	142.604	153.096	156.492	130.137	142.947	135.866	154.523	161.248	136.065	146.841	7.21061
Chr10_core_Tb427v10:477001-482000	10_core_Tb427v10	477001	482000	126.541	135.266	135.036	115.904	127.281	120.008	141.035	146.795	119.081	129.995	4.32637
Chr10_core_Tb427v10:478001-483000	10_core_Tb427v10	478001	483000	148.213	153.236	163.964	135.402	143.762	140.817	171.05	200.016	131.392	176.693	1.44212
Chr10_core_Tb427v10:479001-484000	10_core_Tb427v10	479001	484000	241.472	255.65	241.508	205.03	234.731	235.912	265.604	305.442	224.565	282.071	3.60531
Chr10_core_Tb427v10:480001-485000	10_core_Tb427v10	480001	485000	233.484	247.128	232.801	195.996	225.544	226.969	255.178	295.47	216.311	273.905	5.76849
Chr10_core_Tb427v10:481001-486000	10_core_Tb427v10	481001	486000	216.817	231.286	213.774	183.813	210.791	213.202	240.241	278.863	202.714	259.681	7.93167
Chr10_core_Tb427v10:482001-487000	10_core_Tb427v10	482001	487000	192.379	209.463	191	161.655	187.895	193.935	216.723	253.581	182.639	237.65	9.37379
Chr10_core_Tb427v10:483001-488000	10_core_Tb427v10	483001	488000	135.769	150.846	123.718	107.332	133.011	137.148	144.259	163.766	133.258	156.919	12.9791
Chr10_core_Tb427v10:484001-489000	10_core_Tb427v10	484001	489000	45.2023	52.1086	41.712	37.1072	44.5752	48.2818	47.1118	54.9766	47.485	53.779	10.8159
Chr10_core_Tb427v10:485001-490000	10_core_Tb427v10	485001	490000	0.0183468	0.0528907	0.10674	0.112877	0.024956	0.0533109	0.0757359	0.018139	0.0770914	0.0775081	11.537
Chr10_core_Tb427v10:486001-491000	10_core_Tb427v10	486001	491000	0.0183468	0.0528907	0.10674	0.112877	0.024956	0.0709136	0.0757359	0.0528912	0.075501	0.058252	10.0949
Chr10_core_Tb427v10:487001-492000	10_core_Tb427v10	487001	492000	0	0.0358803	0	0.0556526	0	0.0352054	0	0.0347522	0.0391857	0.0192561	11.537
Chr10_core_Tb427v10:488001-493000	10_core_Tb427v10	488001	493000	0	0.0175424	0	0.0188433	0	0.0352054	0	0.0347522	0.0391857	0	10.0949
Chr10_core_Tb427v10:489001-494000	10_core_Tb427v10	489001	494000	0	0.0175424	0	0.0384723	0	0.0352054	0	0.0347522	0.0391857	0	9.37379
Chr10_core_Tb427v10:490001-495000	10_core_Tb427v10	490001	495000	0.0183468	0.0175424	0.0710092	0.0769446	0.0243274	0.0528081	0.0166626	0.0882805	0.076141	0.0587359	6.48955
Chr10_core_Tb427v10:491001-496000	10_core_Tb427v10	491001	496000	0.0183468	0	0.0710092	0.0769446	0.0243274	0.0352054	0.0166626	0.0535282	0.0369553	0.0587359	7.93167
Chr10_core_Tb427v10:492001-497000	10_core_Tb427v10	492001	497000	0.0183468	0	0.0710092	0.0769446	0.0243274	0.0176027	0.0166626	0.0535282	0.0369553	0.0587359	5.76849
Chr10_core_Tb427v10:493001-498000	10_core_Tb427v10	493001	498000	0.0183468	0	0.0710092	0.0769446	0.0243274	0.0176027	0.0166626	0.0535282	0.0369553	0.0587359	5.76849
Chr10_core_Tb427v10:494001-499000	10_core_Tb427v10	494001	499000	0.0183468	0	0.0710092	0.0573156	0.0243274	0.0176027	0.0360086	0.0535282	0.0369553	0.0587359	6.48955
Chr10_core_Tb427v10:495001-500000	10_core_Tb427v10	495001	500000	0.73867	0.630174	0.549785	0.481573	0.715552	0.355367	0.653331	0.785673	0.490291	0.722822	5.76849
Chr10_core_Tb427v10:496001-501000	10_core_Tb427v10	496001	501000	0.73867	0.648512	0.549785	0.481573	0.715552	0.355367	0.653331	0.785673	0.490291	0.722822	5.04743
Chr10_core_Tb427v10:497001-502000	10_core_Tb427v10	497001	502000	0.73867	0.648512	0.549785	0.481573	0.715552	0.355367	0.653331	0.785673	0.490291	0.742078	4.32637
Chr10_core_Tb427v10:498001-503000	10_core_Tb427v10	498001	503000	0.73867	0.648512	0.549785	0.481573	0.715552	0.355367	0.653331	0.785673	0.490291	0.742078	5.04743
Chr10_core_Tb427v10:499001-504000	10_core_Tb427v10	499001	504000	0.73867	0.665522	0.584998	0.54046	0.740508	0.408495	0.672677	0.821063	0.546994	0.742078	5.04743
Chr10_core_Tb427v10:500001-505000	10_core_Tb427v10	500001	505000	0	0.0353483	0.0352127	0.058887	0.024956	0.0531278	0.019346	0.0353893	0.0567034	0.0192561	5.76849
Chr10_core_Tb427v10:501001-506000	10_core_Tb427v10	501001	506000	10.3301	13.4462	12.4981	10.6765	11.5367	12.123	13.4651	14.3133	10.4718	12.6729	5.04743
Chr10_core_Tb427v10:502001-507000	10_core_Tb427v10	502001	507000	47.6828	55.5448	54.4454	49.7199	52.9985	53.0394	53.2213	56.4558	50.0205	49.7208	5.04743
Chr10_core_Tb427v10:503001-508000	10_core_Tb427v10	503001	508000	93.5907	99.1157	101.714	93.0452	98.0076	96.1639	92.1648	94.1639	90.8058	84.9817	2.88424
Chr10_core_Tb427v10:504001-509000	10_core_Tb427v10	504001	509000	131.457	133.125	140.489	129.448	134.493	130.722	127.055	129.431	124.468	116.243	3.60531
Chr10_core_Tb427v10:505001-510000	10_core_Tb427v10	505001	510000	175.608	176.621	184.18	167.096	176.299	173.425	168.338	177.645	163.616	161.061	5.76849
Chr10_core_Tb427v10:506001-511000	10_core_Tb427v10	506001	511000	234.773	242.862	243.788	214.527	230.509	225.942	216.955	237.112	208.503	219.256	8.65273
Chr10_core_Tb427v10:507001-512000	10_core_Tb427v10	507001	512000	240.62	245.19	248.262	222.632	234.903	228.887	224.406	240.202	211.167	225.327	9.37379
Chr10_core_Tb427v10:508001-513000	10_core_Tb427v10	508001	513000	209.334	223.86	220.489	200.284	212.52	205.871	213.515	231.248	187.803	216.233	10.0949
Chr10_core_Tb427v10:509001-514000	10_core_Tb427v10	509001	514000	214.955	243.042	231.02	207.023	229.082	224.891	230.198	252.77	197.288	239.76	8.65273
Chr10_core_Tb427v10:510001-515000	10_core_Tb427v10	510001	515000	191.258	225.101	210.647	189.35	210.876	208.75	212.723	236.346	180.488	227.833	6.48955
Chr10_core_Tb427v10:511001-516000	10_core_Tb427v10	511001	516000	141.496	177.58	164.397	155.624	173.878	171.974	182.307	194.523	149.661	187.409	3.60531
Chr10_core_Tb427v10:512001-517000	10_core_Tb427v10	512001	517000	267.173	252.857	276.574	270.9	275.171	259.237	244.549	239.225	255.163	234.666	3.60531
Chr10_core_Tb427v10:513001-518000	10_core_Tb427v10	513001	518000	486.215	384.174	469.301	467.407	451.599	414.066	350.743	320.707	430.95	325.129	3.60531
Chr10_core_Tb427v10:514001-519000	10_core_Tb427v10	514001	519000	708.334	544.197	690.646	715.378	676.507	613.866	500.561	442.464	662.057	457.807	4.32637
Chr10_core_Tb427v10:515001-520000	10_core_Tb427v10	515001	520000	799.614	599.332	774.503	819.19	761.181	685.003	555.329	482.133	752.3	494.249	5.04743
Chr10_core_Tb427v10:516001-521000	10_core_Tb427v10	516001	521000	830.296	619.873	801.329	835.125	782.603	702.697	577.568	508.275	767.779	513.798	4.32637
Chr10_core_Tb427v10:517001-522000	10_core_Tb427v10	517001	522000	768.892	588.77	745.897	775.279	734.926	669.25	557.225	497.38	714.241	500.302	7.21061
Chr10_core_Tb427v10:518001-523000	10_core_Tb427v10	518001	523000	571.982	487.891	585.493	595.158	586.655	541.58	468.128	435.763	555.72	434.407	6.48955
Chr10_core_Tb427v10:519001-524000	10_core_Tb427v10	519001	524000	365.563	353.003	389.761	377.309	391.108	372.676	342.474	339.401	354.706	331.128	7.93167
Chr10_core_Tb427v10:520001-525000	10_core_Tb427v10	520001	525000	179.519	224.665	201.866	159.321	197.402	209.009	222.892	247.787	158.383	232.162	7.93167
Chr10_core_Tb427v10:521001-526000	10_core_Tb427v10	521001	526000	150.676	203.8	176.507	144.963	176.665	194.914	209.998	229.828	143.078	220.868	10.8159
Chr10_core_Tb427v10:522001-527000	10_core_Tb427v10	522001	527000	149.026	189.765	173.187	151.965	172.022	188.947	200.017	226.783	144.057	215.527	7.93167
Chr10_core_Tb427v10:523001-528000	10_core_Tb427v10	523001	528000	139.011	154.062	151.905	147.308	145.308	161.914	170.157	198.578	130.639	186.461	9.37379
Chr10_core_Tb427v10:524001-529000	10_core_Tb427v10	524001	529000	132.196	126.563	140.682	146.896	132.517	144.354	151.935	180.489	123.061	168.468	7.21061
Chr10_core_Tb427v10:525001-530000	10_core_Tb427v10	525001	530000	138.668	125.247	147.322	154.664	133.472	139.764	148.92	181.435	127.287	170.006	8.65273
Chr10_core_Tb427v10:526001-531000	10_core_Tb427v10	526001	531000	130.414	103.196	132.706	140.371	114.99	114.353	120.636	149.745	110.76	140.583	7.93167
Chr10_core_Tb427v10:527001-532000	10_core_Tb427v10	527001	532000	126.686	106.389	134.652	133.574	117.451	116.683	123.371	144.835	109.17	135.433	7.21061
Chr10_core_Tb427v10:528001-533000	10_core_Tb427v10	528001	533000	126.597	116.187	134.486	150.516	137.376	146.253	141.295	152.56	130.452	143.735	5.76849
Chr10_core_Tb427v10:529001-534000	10_core_Tb427v10	529001	534000	147.452	136.144	149.891	185.031	178.516	199.565	172.029	168.319	169.592	165.27	5.76849
Chr10_core_Tb427v10:530001-535000	10_core_Tb427v10	530001	535000	175.228	165.467	172.457	221.319	220.802	245.42	204.575	188.881	209.584	186.004	4.32637
Chr10_core_Tb427v10:531001-536000	10_core_Tb427v10	531001	536000	183.032	174.033	179.609	223.256	223.317	251.663	209.154	191.041	213.079	191.341	5.04743
Chr10_core_Tb427v10:532001-537000	10_core_Tb427v10	532001	537000	193.99	191.563	190.264	226.328	225.538	259.478	215.541	194.314	219.469	196.997	7.21061
Chr10_core_Tb427v10:533001-538000	10_core_Tb427v10	533001	538000	196.043	187.594	188.793	203.614	200.696	234.643	193.973	170.592	196.24	179.566	9.37379
Chr10_core_Tb427v10:534001-539000	10_core_Tb427v10	534001	539000	192.029	199.058	196.052	180.026	178.371	204.216	182.377	164.57	176.698	172.967	8.65273
Chr10_core_Tb427v10:535001-540000	10_core_Tb427v10	535001	540000	188.19	194.883	203.448	159.82	150.689	169.01	171.024	166.936	153.56	171.619	7.93167
Chr10_core_Tb427v10:536001-541000	10_core_Tb427v10	536001	541000	218.481	217.11	235.794	183.388	174.328	188.054	191.177	190.898	175.618	188.723	5.76849
Chr10_core_Tb427v10:537001-542000	10_core_Tb427v10	537001	542000	231.568	220.229	247.972	203.001	190.214	196.616	204.727	214.438	189.272	205.252	5.76849
Chr10_core_Tb427v10:538001-543000	10_core_Tb427v10	538001	543000	211.021	200.597	228.31	197.097	181.755	183.348	191.017	204.304	181.806	194.811	3.60531
Chr10_core_Tb427v10:539001-544000	10_core_Tb427v10	539001	544000	170.212	151.309	182.033	166.624	152.947	148.104	156.117	172.819	150.337	159.847	4.32637
Chr10_core_Tb427v10:540001-545000	10_core_Tb427v10	540001	545000	134.051	123.832	144.521	135.248	122.937	120.435	125.004	137.221	119.751	125.615	4.32637
Chr10_core_Tb427v10:541001-546000	10_core_Tb427v10	541001	546000	113.279	106.412	118.109	116.95	103.617	102.096	106.531	115.34	99.2961	105.895	4.32637
Chr10_core_Tb427v10:542001-547000	10_core_Tb427v10	542001	547000	111.779	109.77	110.793	107.078	97.3627	99.4687	102.239	103.895	98.7647	100.106	2.88424
Chr10_core_Tb427v10:543001-548000	10_core_Tb427v10	543001	548000	161.684	149.477	155.864	142.803	138.524	140.896	144.763	142.135	141.415	134.521	6.48955
Chr10_core_Tb427v10:544001-549000	10_core_Tb427v10	544001	549000	188.439	178.817	182.283	172.75	168.558	171.278	175.57	173.187	173.979	164.492	5.76849
Chr10_core_Tb427v10:545001-550000	10_core_Tb427v10	545001	550000	198.292	189.592	191.748	182.425	177.959	184.641	187.83	185.58	181.045	175.393	5.04743
Chr10_core_Tb427v10:546001-551000	10_core_Tb427v10	546001	551000	193.498	194.785	192.967	191.891	189.364	198.309	198.405	198.178	189.938	187.276	7.21061
Chr10_core_Tb427v10:547001-552000	10_core_Tb427v10	547001	552000	211.646	225.65	216.181	211.273	209.081	217.4	218.756	207.945	206.806	203.027	7.21061
Chr10_core_Tb427v10:548001-553000	10_core_Tb427v10	548001	553000	177.21	212.734	188.502	185.756	187.843	197.226	201.749	199.656	182.661	191.971	4.32637
Chr10_core_Tb427v10:549001-554000	10_core_Tb427v10	549001	554000	172.85	223.995	184.604	174.758	184.195	198.513	212.639	213.061	174.904	199.13	5.04743
Chr10_core_Tb427v10:550001-555000	10_core_Tb427v10	550001	555000	195.566	247.416	212.204	196.652	207.572	215.221	237.06	240.143	199.295	224.361	5.04743
Chr10_core_Tb427v10:551001-556000	10_core_Tb427v10	551001	556000	216.08	262.827	236.94	219.848	227.345	230.433	260.952	263.466	219.992	245.416	6.48955
Chr10_core_Tb427v10:552001-557000	10_core_Tb427v10	552001	557000	205.328	246.75	227.602	209.817	215.591	220.514	246.914	255.859	205.634	234.595	5.76849
Chr10_core_Tb427v10:553001-558000	10_core_Tb427v10	553001	558000	182.191	208.136	204.637	187.734	195.68	192.835	216.188	234.416	181.59	211.423	5.04743
Chr10_core_Tb427v10:554001-559000	10_core_Tb427v10	554001	559000	168.977	193.951	197.407	187.404	192.443	186.435	202.864	216.349	173.585	201.61	5.76849
Chr10_core_Tb427v10:555001-560000	10_core_Tb427v10	555001	560000	186.523	249.721	217.517	193.263	213.633	220.143	241.995	247.976	186.648	239.374	6.48955
Chr10_core_Tb427v10:556001-561000	10_core_Tb427v10	556001	561000	212.143	312.065	244.007	201.85	249.915	265.548	285.424	300.598	203.985	290.08	5.76849
Chr10_core_Tb427v10:557001-562000	10_core_Tb427v10	557001	562000	209.083	353.23	245.456	194.454	269.97	289.312	319.31	327.383	215.639	322.55	5.76849
Chr10_core_Tb427v10:558001-563000	10_core_Tb427v10	558001	563000	199.857	347.849	233.777	188.456	262.967	288.702	317.559	316.658	210.296	312.314	7.21061
Chr10_core_Tb427v10:559001-564000	10_core_Tb427v10	559001	564000	185.374	328.458	215.319	180.809	252.645	277.291	306.855	301.612	200.377	295.796	5.76849
Chr10_core_Tb427v10:560001-565000	10_core_Tb427v10	560001	565000	165.489	270.918	188.868	168.348	223.489	242.029	261.632	258.9	181.977	250.511	8.65273
Chr10_core_Tb427v10:561001-566000	10_core_Tb427v10	561001	566000	130.325	187.621	142.303	150.74	185.319	193.059	205.511	198.333	155.482	189.25	6.48955
Chr10_core_Tb427v10:562001-567000	10_core_Tb427v10	562001	567000	108.512	116.262	106.66	142.931	145.772	145.584	145.012	135.125	128.182	123.632	5.76849
Chr10_core_Tb427v10:563001-568000	10_core_Tb427v10	563001	568000	102.236	106.337	103.572	140.525	140.197	135.838	137.514	127.751	126.095	118.492	3.60531
Chr10_core_Tb427v10:564001-569000	10_core_Tb427v10	564001	569000	139.405	137.478	137.052	161.309	161.245	151.66	155.192	139.235	146.464	129.415	7.93167
Chr10_core_Tb427v10:565001-570000	10_core_Tb427v10	565001	570000	155.18	162.599	156.007	171.873	175.599	166.552	165.001	143.41	163.555	138.875	6.48955
Chr10_core_Tb427v10:566001-571000	10_core_Tb427v10	566001	571000	170.436	189.973	178.579	185.901	191.961	181.578	183.826	151.874	183.028	150.776	6.48955
Chr10_core_Tb427v10:567001-572000	10_core_Tb427v10	567001	572000	160.404	186.062	173.618	165.171	173.471	162.977	169.347	136.82	169.862	137.565	6.48955
Chr10_core_Tb427v10:568001-573000	10_core_Tb427v10	568001	573000	164.083	189.803	175.981	163.91	173.033	163.488	166.398	133.636	170.949	134.766	10.8159
Chr10_core_Tb427v10:569001-574000	10_core_Tb427v10	569001	574000	119.107	142.535	129.067	127.983	133.828	129.623	127.723	108.59	134.889	108.679	7.21061
Chr10_core_Tb427v10:570001-575000	10_core_Tb427v10	570001	575000	90.2418	109.817	99.6148	110.056	112.117	106.599	104.976	91.93	115.86	91.2956	8.65273
Chr10_core_Tb427v10:571001-576000	10_core_Tb427v10	571001	576000	55.6543	58.4212	53.3551	71.1046	71.2593	66.6958	59.1687	56.3505	70.5826	57.3397	7.93167
Chr10_core_Tb427v10:572001-577000	10_core_Tb427v10	572001	577000	52.6366	47.6424	44.6412	72.6187	71.5324	67.7407	55.8075	50.6359	72.1118	53.6065	10.0949
Chr10_core_Tb427v10:573001-578000	10_core_Tb427v10	573001	578000	47.4056	39.6071	38.1827	65.0623	64.3133	61.4149	49.3201	44.694	64.4536	49.8902	5.76849
Chr10_core_Tb427v10:574001-579000	10_core_Tb427v10	574001	579000	39.3311	29.5185	30.3306	54.198	54.2553	49.6562	40.1402	34.3861	53.5632	40.739	5.04743
Chr10_core_Tb427v10:575001-580000	10_core_Tb427v10	575001	580000	34.7784	25.3154	25.2428	47.9681	47.8585	44.2732	34.7437	30.2827	46.6724	36.5529	5.76849
Chr10_core_Tb427v10:576001-581000	10_core_Tb427v10	576001	581000	20.1246	15.3546	15.5479	27.8736	28.0129	26.9434	22.9719	20.2226	27.1943	25.6783	6.48955
Chr10_core_Tb427v10:577001-582000	10_core_Tb427v10	577001	582000	10.5057	9.88532	9.00708	14.6611	15.3951	14.7703	14.3838	13.3554	15.3364	17.4101	8.65273
Chr10_core_Tb427v10:578001-583000	10_core_Tb427v10	578001	583000	5.1037	5.92165	4.37967	9.78692	9.03815	9.03034	8.55078	9.59674	10.144	11.6887	23.795
Chr10_core_Tb427v10:579001-584000	10_core_Tb427v10	579001	584000	5.27661	5.69678	4.29047	9.83292	9.33385	9.56756	9.01112	10.0612	10.1389	11.5842	90.1326
Chr10_core_Tb427v10:580001-585000	10_core_Tb427v10	580001	585000	7.28209	7.6811	5.76207	12.4559	12.9546	12.941	11.7998	11.9754	13.3193	14.3175	235.066
Chr10_core_Tb427v10:581001-586000	10_core_Tb427v10	581001	586000	10.9972	9.50889	8.95555	15.2764	18.2753	18.2307	15.5611	15.2262	18.7421	17.8927	480.227
Chr10_core_Tb427v10:582001-587000	10_core_Tb427v10	582001	587000	11.8778	9.94186	8.97313	15.3899	19.6173	19.0304	16.0737	15.1697	20.1183	17.7793	664.097
Chr10_core_Tb427v10:583001-588000	10_core_Tb427v10	583001	588000	11.1248	9.61256	8.67131	13.4207	19.2536	18.1264	15.1502	13.8696	18.4385	15.8339	823.452
Chr10_core_Tb427v10:584001-589000	10_core_Tb427v10	584001	589000	11.6879	10.0216	9.34695	14.0118	20.341	18.6369	15.143	13.7112	18.3506	15.6121	937.379
Chr10_core_Tb427v10:585001-590000	10_core_Tb427v10	585001	590000	13.8113	13.115	14.2081	15.5532	23.2917	21.7831	18.607	17.7535	22.9224	20.7005	893.395
Chr10_core_Tb427v10:586001-591000	10_core_Tb427v10	586001	591000	26.501	35.5624	32.1816	32.2404	42.3514	41.535	35.7212	36.1076	37.4629	38.1214	899.884
[truncated: 23,094 more rows]
