# Supplementary material for: Genetic Interaction Between Site-Specific Epigenetic Marks and Roles of H4v in Transcription Termination in Trypanosoma brucei
Source: Front Cell Dev Biol. 2021 Oct 14;9:744878. doi: 10.3389/fcell.2021.744878 (PMC8551723; doi:10.3389/fcell.2021.744878)
Supplement: Supplementary file 5 [file Table_4.XLSX]

## Sheet: A. Lister427 ribo- CDS core ave
Supplementary Table 4. Transcriptome analyses
A. LOG2(RPKM) values of Lister 427 CDSs from rRNA-depleted stranded RNA-seq: all, sense and antisense reads (averaged)
CDS	Chromosome	WT_all	J_all	H3v_all	H3vJ_all	H4v_all	H4vJ_all	DKO_no_all	DKO_Tet_all	TKO_no_all	TKO_Tet_all	WT_sense	J_sense	H3v_sense	H3vJ_sense	H4v_sense	H4vJ_sense	DKO_no_sense	DKO_Tet_sense	TKO_no_sense	TKO_Tet_sense	WT_antisense	J_antisense	H3v_antisense	H3vJ_antisense	H4v_antisense	H4vJ_antisense	DKO_no_antisense	DKO_Tet_antisense	TKO_no_antisense	TKO_Tet_antisense
Tb427_100005000.1-p1-CDS1	10_core_Tb427v10	5.97001	6.51726	6.06228	5.69515	5.78834	5.95961	6.03917	6.12922	5.86868	6.20146	5.94007	6.4869	6.0411	5.64605	5.74502	5.91868	5.99542	6.07432	5.81774	6.146	0.363104	0.927381	-0.0552059	0.772858	0.708966	0.788686	0.967679	1.38406	0.998563	1.46822
Tb427_100005100.1-p1-CDS1	10_core_Tb427v10	7.60613	8.24101	7.65363	7.58078	7.79793	7.94661	7.85766	8.00773	7.64266	7.87615	7.54341	8.18236	7.6009	7.49706	7.70203	7.84403	7.76346	7.90723	7.54197	7.77708	3.03902	3.58488	2.84449	3.42854	3.83494	4.08088	3.869	4.10945	3.74848	3.96176
Tb427_100005200.1-p1-CDS1	10_core_Tb427v10	7.43696	7.92986	7.56029	7.47177	7.46836	7.60597	7.89051	8.07532	7.57179	8.07317	7.33601	7.84456	7.4823	7.30042	7.2997	7.41722	7.72247	7.91073	7.40331	7.89886	3.54468	3.79021	3.30976	4.31029	4.28833	4.5777	4.69837	4.85625	4.37818	4.9364
Tb427_100005300.1-p1-CDS1	10_core_Tb427v10	10.1755	10.4311	10.3116	10.3922	10.3428	10.3519	10.4482	10.6863	10.3375	10.4401	10.0415	10.315	10.2106	10.2274	10.1509	10.1617	10.2744	10.5059	10.1607	10.2572	6.67821	6.72071	6.42095	7.17815	7.33749	7.33252	7.30585	7.59595	7.21951	7.36369
Tb427_100005400.1-p1-CDS1	10_core_Tb427v10	8.91266	9.11198	8.87927	8.80338	8.76671	8.86153	8.64516	8.41128	9.03431	8.48852	8.80455	9.0028	8.7842	8.64094	8.59683	8.69069	8.49075	8.23484	8.86885	8.31718	5.12032	5.31697	4.90407	5.5704	5.59621	5.6959	5.33793	5.29174	5.8263	5.32954
Tb427_100005500.1-p1-CDS1	10_core_Tb427v10	6.0818	6.28292	6.10981	6.13987	6.05264	6.22375	6.14373	6.19311	6.43712	6.22566	6.01731	6.21965	6.04889	6.01991	5.91903	6.08849	6.03018	6.0612	6.30923	6.09028	1.56161	1.73201	1.50512	2.47771	2.55228	2.73637	2.4098	2.65693	2.86356	2.74169
Tb427_100005600.1-p1-CDS1	10_core_Tb427v10	11.0163	11.1789	11.0009	10.8491	10.7877	10.8089	11.0069	10.9757	10.8561	10.9806	10.9083	11.0739	10.9101	10.7011	10.6083	10.6332	10.8434	10.8043	10.6858	10.8059	7.22279	7.31083	6.94426	7.48634	7.69172	7.68045	7.78254	7.81604	7.68881	7.84438
Tb427_100005700.1-p1-CDS1	10_core_Tb427v10	7.15076	7.35754	7.25887	7.19048	7.08689	7.21318	7.23583	7.62819	7.20588	7.57208	7.0874	7.30501	7.20625	7.08099	6.95941	7.09795	7.11641	7.50288	7.08603	7.44554	2.60657	2.52539	2.4425	3.41598	3.52303	3.5093	3.58038	4.04025	3.54859	3.99707
Tb427_100005800.1-p1-CDS1	10_core_Tb427v10	6.97133	7.12374	7.10351	6.66459	6.70994	6.67837	6.81075	7.18365	6.86476	7.10263	6.87481	7.03561	7.02448	6.53517	6.56707	6.52934	6.67413	7.04063	6.71586	6.94419	3.00307	3.00261	2.87173	3.11745	3.30294	3.32847	3.33777	3.77081	3.51414	3.83317
Tb427_100005900.1-p1-CDS1	10_core_Tb427v10	4.32062	4.50185	4.54243	4.53257	4.4314	4.33826	4.48789	4.70415	4.36111	4.61407	4.17079	4.36676	4.40766	4.33605	4.20699	4.07503	4.24621	4.47494	4.14572	4.35808	0.967617	1.01062	1.0487	1.55056	1.63614	1.75044	1.79038	1.92856	1.48551	1.99289
Tb427_100006000.1-p1-CDS1	10_core_Tb427v10	6.96697	7.44661	7.02869	6.54548	6.7724	6.83042	7.05526	7.29917	7.12966	7.44478	6.90751	7.40224	6.99072	6.4805	6.67768	6.76022	6.99839	7.20893	7.0154	7.35394	2.27611	2.39792	1.73431	1.80138	2.79628	2.3867	2.31109	3.21873	3.41386	3.38337
Tb427_100006100.1-p1-CDS1	10_core_Tb427v10	10.6137	10.8574	10.7168	10.7819	10.7605	10.8384	11.0517	11.0913	10.9396	11.0446	10.478	10.7345	10.6016	10.5668	10.5245	10.6054	10.8348	10.8719	10.7169	10.8182	7.13658	7.23512	7.01052	7.9277	8.03204	8.0915	8.20512	8.26306	8.13226	8.26017
Tb427_100006200.1-p1-CDS1	10_core_Tb427v10	7.65357	8.60966	7.96982	7.52137	7.56922	7.92462	7.96209	8.45147	7.7951	8.44618	7.59333	8.56191	7.92522	7.4422	7.48653	7.83921	7.88187	8.37142	7.70408	8.35215	3.03382	3.64475	2.92749	3.29181	3.40315	3.79742	3.74885	4.23397	3.74222	4.45903
Tb427_100006300.1-p1-CDS1	10_core_Tb427v10	3.45229	3.94962	3.76846	3.74139	3.53116	3.53786	3.55072	3.55046	3.46476	3.40241	3.41059	3.90854	3.71	3.64738	3.39754	3.44644	3.39485	3.39809	3.36437	3.2526	-1.7546	-1.27805	-0.912241	-0.25752	0.0301877	-0.510393	0.25557	0.124653	-0.452698	-0.0103026
Tb427_100006400.1-p1-CDS1	10_core_Tb427v10	6.13249	6.22886	6.29523	5.85761	5.93063	5.77001	5.80249	5.83467	5.97032	5.84963	6.06632	6.1678	6.25043	5.75571	5.82901	5.65101	5.68077	5.72815	5.86103	5.7234	1.64391	1.63402	1.24966	1.98323	2.03652	2.08926	2.16255	2.01842	2.19328	2.26991
Tb427_100006500.1-p1-CDS1	10_core_Tb427v10	5.58453	5.59198	5.4945	5.29776	5.37729	5.45934	5.25531	5.05453	5.20261	5.20904	5.51128	5.52243	5.43677	5.19589	5.25331	5.32976	5.12376	4.93136	5.06476	5.08292	1.24756	1.17712	0.804701	1.42032	1.77435	1.9167	1.70845	1.43113	1.739	1.62921
Tb427_100006600.1-p1-CDS1	10_core_Tb427v10	4.18305	4.45904	4.15601	4.35745	4.40092	4.22025	4.45355	4.57568	4.4577	4.31793	4.06526	4.36272	4.08464	4.25563	4.30461	4.08976	4.32548	4.45267	4.34513	4.22974	0.466448	0.499671	-0.311131	0.478426	0.447	0.515359	0.857884	0.826708	0.565399	0.181594
Tb427_100006700.1-p1-CDS1	10_core_Tb427v10	4.1319	4.55675	4.3682	4.60549	4.54557	4.39268	4.66882	4.67302	4.61456	4.62096	4.00107	4.44157	4.26321	4.42958	4.39131	4.21273	4.48589	4.52033	4.43648	4.44398	0.591898	0.819391	0.532577	1.45661	1.2149	1.29747	1.59266	1.34947	1.50804	1.49762
Tb427_100006800.1-p1-CDS1	10_core_Tb427v10	5.22061	5.26966	5.15201	5.03155	5.28184	5.04735	5.15583	5.30454	5.07043	5.27264	5.15894	5.20699	5.10649	4.93883	5.17468	4.91985	5.05588	5.18811	4.96362	5.15973	0.619946	0.700232	0.0844177	1.00682	1.44829	1.44292	1.24294	1.59397	1.24923	1.51615
Tb427_100006900.1-p1-CDS1	10_core_Tb427v10	3.94685	4.1942	4.15769	3.85459	3.95017	3.84509	3.97914	4.09615	3.95495	4.25064	3.87525	4.14635	4.10835	3.75175	3.8442	3.74175	3.87809	3.97674	3.83754	4.14122	-0.45348	-0.814455	-0.820085	-0.0236086	0.120096	-0.0139258	0.0929457	0.436688	0.262057	0.466533
Tb427_100007000.1-p1-CDS1	10_core_Tb427v10	6.25255	6.55361	6.43892	6.36428	6.37385	6.31337	6.36182	6.50511	6.38377	6.45676	6.18901	6.49492	6.3784	6.24221	6.2444	6.17618	6.23785	6.39248	6.26034	6.31558	1.70826	1.89973	1.82904	2.72965	2.82809	2.822	2.7594	2.76329	2.77514	3.02522
Tb427_100007100.1-p1-CDS1	10_core_Tb427v10	5.90499	6.13936	6.14887	5.63766	5.64531	5.6612	5.8092	5.72962	5.58793	5.66493	5.83268	6.07962	6.08412	5.52504	5.51031	5.53503	5.68558	5.59849	5.42726	5.51825	1.5359	1.48254	1.63826	1.85078	2.16051	2.08244	2.17062	2.19987	2.28991	2.28778
Tb427_100007200.1-p1-CDS1	10_core_Tb427v10	5.32379	5.61003	5.3425	5.37379	5.65753	5.4808	5.75178	5.77661	5.37464	5.64906	5.26559	5.54668	5.28865	5.28879	5.53472	5.37548	5.64156	5.66722	5.25625	5.53405	0.64715	1.0567	0.555348	1.17387	2.04205	1.6474	1.98665	1.99399	1.68924	1.92991
Tb427_100007300.1-p1-CDS1	10_core_Tb427v10	7.51894	7.297	7.47716	7.4298	7.2958	7.23986	7.11912	6.66348	7.45387	6.81266	7.44646	7.22385	7.41031	7.30559	7.16489	7.12926	7.01366	6.56054	7.33622	6.7026	3.15564	2.94264	3.01164	3.82616	3.75763	3.47037	3.27292	2.77807	3.77581	3.03996
Tb427_100007400.1-p1-CDS1	10_core_Tb427v10	5.51015	5.74452	5.66586	5.59982	5.65261	5.64618	6.04132	6.39537	5.73427	6.27969	5.45275	5.69806	5.6295	5.51769	5.51237	5.55617	5.92454	6.28327	5.61807	6.16438	0.824544	0.735938	0.29262	1.39588	2.21953	1.55761	2.31846	2.63925	2.0359	2.57435
Tb427_100007500.1-p1-CDS1	10_core_Tb427v10	3.61355	4.11359	4.01621	3.74624	3.75087	3.58818	3.71247	3.58518	3.81393	3.73506	3.55329	4.04859	3.97534	3.66017	3.65785	3.46759	3.58608	3.45227	3.7143	3.60904	-1.05669	-0.392721	-1.21433	-0.448467	-0.250917	-0.0555224	0.114695	0.0601658	-0.212918	0.128252
Tb427_100007600.1-p1-CDS1	10_core_Tb427v10	5.64799	5.67642	5.73769	5.32167	5.49361	5.36637	5.61394	5.66761	5.36643	5.4506	5.57132	5.61257	5.68856	5.20305	5.38104	5.22918	5.50438	5.54303	5.23218	5.3233	1.37128	1.14365	0.82643	1.64749	1.75782	1.90097	1.8331	2.05878	1.87132	1.88378
Tb427_100007700.1-p1-CDS1	10_core_Tb427v10	6.90491	7.31797	7.04704	6.63402	6.85243	6.89579	7.24313	7.33823	6.83655	7.24882	6.83471	7.25388	6.99815	6.5321	6.72579	6.76901	7.13301	7.2172	6.71408	7.12325	2.50521	2.78266	2.13618	2.75319	3.27411	3.31363	3.47159	3.7022	3.21723	3.66349
Tb427_100007800.1-p1-CDS1	10_core_Tb427v10	6.62814	6.70314	6.63978	6.16909	6.32189	6.33333	6.53413	6.41601	6.37934	6.61641	6.52214	6.59956	6.53693	5.98592	6.11843	6.11353	6.3279	6.21118	6.15895	6.39932	2.7955	2.83676	2.76588	3.09079	3.39516	3.49894	3.58469	3.498	3.55823	3.76396
Tb427_100007900.1-p1-CDS1	10_core_Tb427v10	3.16092	3.39325	3.43507	3.09281	3.09515	3.00652	3.05109	3.00367	2.95823	3.0315	3.02503	3.24517	3.28367	2.90756	2.9275	2.80851	2.8687	2.7689	2.74949	2.80914	-0.332093	0.0190933	0.104973	0.0340384	-0.0964637	0.0416756	-0.0294917	0.238788	0.0491619	0.205529
Tb427_100008000.1-p1-CDS1	10_core_Tb427v10	4.30903	4.28267	4.38401	4.32194	4.37698	4.31953	4.24329	4.30355	4.24834	4.39591	4.09845	4.09714	4.2114	4.05525	4.04657	4.02035	3.95214	4.03637	3.98138	4.13594	1.41925	1.22675	1.22859	1.74591	2.08828	1.8894	1.78125	1.73731	1.6666	1.7955
Tb427_100008100.1-p1-CDS1	10_core_Tb427v10	3.69599	4.1869	4.14534	3.97589	4.14718	4.11539	4.50837	4.61024	3.99133	4.48985	3.55692	4.06091	4.07785	3.78963	3.93652	3.89798	4.27374	4.37605	3.78503	4.29901	0.25159	0.606181	-0.317061	0.927316	1.26533	1.26344	1.76961	1.86052	1.08341	1.47703
Tb427_100008200.1-p1-CDS1	10_core_Tb427v10	3.86201	3.99198	4.00471	4.00566	3.79671	3.99966	3.97509	4.11117	3.98566	4.23392	3.6981	3.86654	3.86684	3.7717	3.59889	3.72866	3.74518	3.9105	3.78723	4.03845	0.62228	0.394498	0.547118	1.24117	0.830986	1.45177	1.16752	1.14189	1.00502	1.2294
Tb427_100008300.1-p1-CDS1	10_core_Tb427v10	6.08639	6.05952	6.13033	5.59959	5.82092	5.81229	6.02334	5.99785	5.75497	5.99207	6.01707	5.99581	6.06966	5.4686	5.69316	5.67766	5.90317	5.86049	5.63158	5.85479	1.65927	1.49721	1.52671	2.06916	2.25147	2.31105	2.34555	2.53231	2.1138	2.51964
Tb427_100008400.1-p1-CDS1	10_core_Tb427v10	8.17943	8.08009	8.13368	7.90196	8.05567	8.04297	8.30712	8.33611	7.86297	8.19185	8.08536	7.99459	8.0559	7.746	7.89058	7.87533	8.15273	8.17734	7.7076	8.0267	4.19301	3.95108	3.88032	4.61234	4.84627	4.85242	5.00408	5.06643	4.56724	4.98259
Tb427_100008500.1-p1-CDS1	10_core_Tb427v10	6.5559	6.10882	6.53137	6.81771	6.34525	6.36944	5.8407	5.06588	6.44841	5.23555	6.47533	6.03154	6.46174	6.69474	6.20104	6.22359	5.70648	4.92833	6.31779	5.08554	2.35145	1.8362	2.11815	3.20155	2.95015	2.98989	2.33188	1.60412	2.91639	1.87946
Tb427_100008600.1-p1-CDS1	10_core_Tb427v10	7.39534	7.07089	7.10203	7.16788	7.3159	7.1845	7.00365	6.43461	7.12916	6.57132	7.29991	6.9797	7.0301	7.02746	7.15963	7.03471	6.85104	6.28851	6.98816	6.41845	3.42511	3.03661	2.74005	3.73672	4.03127	3.84167	3.68137	3.04233	3.70401	3.24995
Tb427_100008700.1-p1-CDS1	10_core_Tb427v10	6.00454	5.84397	5.98829	5.74695	5.78178	5.66899	5.76647	5.68155	5.81342	5.62	5.92082	5.77147	5.92639	5.60936	5.66058	5.545	5.62764	5.54082	5.69461	5.46445	1.84071	1.46658	1.40442	2.28611	2.14823	2.02991	2.30231	2.25226	2.10756	2.30452
Tb427_100008800.1-p1-CDS1	10_core_Tb427v10	7.939	8.15667	7.94027	8.55146	8.20938	8.37888	8.63475	8.54395	8.38456	8.4624	7.72169	7.95162	7.7472	8.27837	7.90419	8.07556	8.3474	8.24513	8.08376	8.15536	5.09853	5.232	4.93858	6.01473	5.81792	5.97997	6.16287	6.12532	5.9744	6.07831
Tb427_100008900.1-p1-CDS1	10_core_Tb427v10	4.99572	5.02223	5.05842	5.09702	5.17509	5.02027	5.03635	5.06361	4.88412	5.04125	4.88762	4.9162	4.95129	4.9416	4.99319	4.83869	4.8689	4.88854	4.71624	4.86104	1.20337	1.20177	1.25328	1.80478	2.09579	1.93549	1.83986	1.93405	1.69617	1.95003
Tb427_100009000.1-p1-CDS1	10_core_Tb427v10	5.44087	5.70468	5.69367	5.44606	5.80136	5.48555	5.86568	6.03366	5.36286	5.9832	5.33244	5.60446	5.61541	5.25114	5.60247	5.28522	5.6932	5.83533	5.18158	5.79236	1.61743	1.78922	1.40603	2.45106	2.84429	2.52836	2.71576	3.05474	2.27664	2.94428
Tb427_100009100.1-p1-CDS1	10_core_Tb427v10	3.21573	3.50183	3.30762	3.30245	3.34083	3.43374	3.86582	3.89996	3.47056	3.79516	3.09001	3.40105	3.21129	3.14128	3.15579	3.27635	3.68619	3.72229	3.27562	3.6404	-0.398542	-0.397248	-0.663699	0.0533329	0.286089	0.145372	0.763056	0.77445	0.485236	0.496768
Tb427_100009200.1-p1-CDS1	10_core_Tb427v10	6.23194	6.50394	6.48569	5.9807	6.23372	6.17518	6.44536	6.63321	6.03833	6.44159	6.13218	6.41257	6.39721	5.81738	6.03989	5.98924	6.29519	6.46416	5.87896	6.27389	2.32009	2.46472	2.40809	2.75632	3.2379	3.12252	3.09693	3.45455	2.76466	3.24528
Tb427_100009300.1-p1-CDS1	10_core_Tb427v10	4.13902	4.31118	4.29549	4.13282	4.08115	4.06045	3.9493	3.92057	3.88783	4.27584	3.98285	4.12683	4.13513	3.89183	3.83231	3.74789	3.72843	3.63078	3.6316	3.99142	0.851124	1.23258	0.953463	1.42818	1.37845	1.69891	1.1011	1.46013	1.24891	1.78622
Tb427_100009400.1-p1-CDS1	10_core_Tb427v10	3.14327	3.29616	3.30712	2.68369	2.9922	2.63581	2.89749	2.82565	2.65318	3.05945	3.02788	3.18253	3.24606	2.50473	2.79299	2.44862	2.75163	2.696	2.44401	2.89549	-0.560126	-0.508127	-1.30519	-0.417099	0.0129615	-0.426936	-0.555072	-0.768743	-0.300458	-0.166377
Tb427_100009500.1-p1-CDS1	10_core_Tb427v10	4.59413	4.47459	4.65158	4.6509	4.76893	4.77996	4.86184	4.83975	4.62223	4.7797	4.5054	4.39994	4.57702	4.50366	4.61601	4.61969	4.71872	4.70286	4.44246	4.63534	0.524968	0.11591	0.320511	1.26494	1.45494	1.52527	1.43957	1.37024	1.52424	1.38482
Tb427_100009600.1-p1-CDS1	10_core_Tb427v10	5.18464	5.17521	5.29094	5.23602	5.41547	5.29517	5.54316	5.58654	5.304	5.42783	5.03536	5.03526	5.1593	5.00753	5.18249	5.05989	5.31816	5.35959	5.06982	5.20524	1.83492	1.732	1.76214	2.45827	2.67006	2.55924	2.74518	2.8061	2.55951	2.6195
Tb427_100009700.1-p1-CDS1	10_core_Tb427v10	6.19037	6.19553	6.34371	6.02523	6.07235	6.01687	6.01481	5.98195	6.0479	5.9418	6.08628	6.10612	6.26853	5.87753	5.94779	5.86526	5.89055	5.83957	5.91863	5.77677	2.31596	2.121	2.03801	2.65067	2.47061	2.68302	2.39838	2.57029	2.4901	2.72674
Tb427_100009800.1-p1-CDS1	10_core_Tb427v10	5.70868	5.93304	5.96914	5.43618	5.70588	5.67447	5.84703	6.05973	5.43312	5.95859	5.62014	5.85722	5.90841	5.32478	5.57678	5.55018	5.73337	5.94821	5.31394	5.84061	1.63452	1.59827	1.35528	1.68182	2.15946	2.07445	2.11669	2.2812	1.76883	2.28715
Tb427_100009900.1-p1-CDS1	10_core_Tb427v10	5.0851	5.28512	5.16386	5.36639	5.36688	5.47355	5.559	5.62312	5.2953	5.63976	5.01723	5.24626	5.10604	5.28067	5.25506	5.37583	5.45626	5.52218	5.21139	5.52677	0.512616	-0.188305	0.491677	1.24668	1.62069	1.53603	1.6892	1.70256	1.1206	1.89958
Tb427_100010000.1-p1-CDS1	10_core_Tb427v10	6.30497	6.24976	6.24068	5.74744	5.93051	5.76948	5.83107	5.89726	5.84495	5.82716	6.18232	6.12202	6.14605	5.55208	5.70585	5.56786	5.61889	5.68105	5.65368	5.61855	2.68715	2.66943	2.24075	2.75762	3.13294	2.82161	2.95744	3.05202	2.83177	2.93414
Tb427_100010100.1-p1-CDS1	10_core_Tb427v10	6.33774	6.21842	6.50263	6.12575	6.14919	6.06845	6.26314	6.47092	5.9844	6.34082	6.29587	6.18128	6.46445	6.04144	6.04327	5.97719	6.19105	6.38739	5.88276	6.2466	1.20441	0.907249	1.24038	1.9715	2.32733	2.03057	1.89275	2.31174	2.09614	2.35742
Tb427_100010200.1-p1-CDS1	10_core_Tb427v10	6.22116	5.97235	6.2408	5.74362	5.82902	5.75268	5.95825	6.38444	5.60038	6.23761	6.16533	5.91686	6.19577	5.66798	5.73522	5.63726	5.86962	6.282	5.50093	6.12627	1.45567	1.2204	1.20541	1.44784	1.83653	2.04792	1.85661	2.51502	1.68287	2.48236
Tb427_100010300.1-p1-CDS1	10_core_Tb427v10	6.08288	6.00509	6.03039	5.97024	6.13896	5.8216	5.97366	5.95523	5.91144	5.74335	5.99132	5.92158	5.95856	5.8424	5.99288	5.69136	5.82029	5.8236	5.75925	5.61828	2.04368	1.83978	1.63943	2.40485	2.7387	2.26931	2.65849	2.4295	2.58906	2.14502
Tb427_100010400.1-p1-CDS1	10_core_Tb427v10	2.40498	2.73004	2.68667	2.6336	2.63998	2.43891	2.64654	2.6906	2.38363	2.82818	2.20733	2.57761	2.54158	2.39301	2.39973	2.17628	2.41174	2.44005	2.15489	2.54381	-0.573189	-0.61877	-0.70008	-0.0732198	-0.0676476	-0.166431	-0.0949661	0.0276891	-0.396496	0.343013
Tb427_100010500.1-p1-CDS1	10_core_Tb427v10	6.02129	5.91836	5.97933	5.94156	5.90339	5.71865	5.71654	5.4425	5.69471	5.36038	5.9078	5.81874	5.88911	5.77433	5.70605	5.53133	5.55659	5.26193	5.51161	5.19184	2.2838	1.9751	1.91586	2.74819	2.93569	2.67856	2.45085	2.35383	2.61924	2.17685
Tb427_100010600.1-p1-CDS1	10_core_Tb427v10	4.74573	4.58028	4.71623	4.95473	4.87695	4.87481	4.87468	4.85251	4.8262	4.89437	4.62691	4.4604	4.6031	4.7746	4.67105	4.66611	4.67719	4.65354	4.6239	4.69993	1.08069	0.921835	0.975584	1.86354	1.96462	1.97905	1.9022	1.89492	1.89096	1.90427
Tb427_100010700.1-p1-CDS1	10_core_Tb427v10	7.63414	8.06943	7.87048	7.59514	7.58797	7.64216	7.55235	7.84672	7.70802	7.96229	7.57057	8.01182	7.81478	7.5083	7.49807	7.53453	7.45913	7.74774	7.60817	7.85663	3.06609	3.39308	3.14398	3.49161	3.53889	3.83146	3.54478	3.90644	3.80428	4.12789
Tb427_100010800.1-p1-CDS1	10_core_Tb427v10	5.81546	5.75848	5.91343	5.63971	5.77677	5.78303	5.82293	5.83315	5.71579	5.87988	5.76218	5.69643	5.8531	5.5362	5.64462	5.65728	5.71953	5.71326	5.60007	5.76626	1.02716	1.15898	1.25587	1.76775	2.26086	2.18166	1.95629	2.17741	2.01253	2.1507
Tb427_100010900.1-p1-CDS1	10_core_Tb427v10	4.38195	4.65794	4.71854	4.3099	4.38204	4.27166	4.51133	4.55321	4.24867	4.49609	4.21213	4.53248	4.59473	4.07639	4.16547	4.01842	4.29843	4.36754	4.02012	4.2555	1.20586	1.06425	1.08674	1.54831	1.53918	1.62617	1.63771	1.49955	1.47735	1.79331
Tb427_100011000.1-p1-CDS1	10_core_Tb427v10	6.58596	6.86792	6.66077	6.1003	6.11598	6.08638	6.10729	6.22346	6.29578	6.25063	6.51207	6.80675	6.60894	5.991	5.98691	5.92947	5.99117	6.09776	6.15929	6.12874	2.25998	2.26182	1.72992	2.31078	2.55033	2.79687	2.34374	2.63469	2.79167	2.6081
Tb427_100011100.1-p1-CDS1	10_core_Tb427v10	6.63837	6.72156	6.74048	6.37482	6.53265	6.47508	6.26031	6.14077	6.35613	6.12488	6.60518	6.6957	6.71523	6.32185	6.4767	6.41703	6.19857	6.08596	6.30353	6.06825	1.16143	0.857523	0.880036	1.55319	1.81586	1.79749	1.61736	1.28154	1.52298	1.40855
Tb427_100011200.1-p1-CDS1	10_core_Tb427v10	5.72083	5.59715	5.76281	5.73135	5.90634	5.77753	5.86064	6.00464	5.70265	6.01396	5.61423	5.49922	5.68792	5.57042	5.72467	5.59407	5.69948	5.84114	5.53604	5.80833	1.89139	1.66276	1.41614	2.46731	2.82649	2.70942	2.58897	2.78192	2.50511	3.10119
Tb427_100011300.1-p1-CDS1	10_core_Tb427v10	5.32979	5.20832	5.35904	5.16385	5.50374	5.41133	5.50245	5.53329	5.03977	5.44887	5.21001	5.08501	5.25149	4.98012	5.28602	5.208	5.31249	5.31715	4.84349	5.24224	1.67494	1.5881	1.54801	2.09495	2.66674	2.48099	2.46891	2.68746	2.06421	2.54217
Tb427_100011400.1-p1-CDS1	10_core_Tb427v10	6.45601	6.5643	6.60913	6.41795	6.59699	6.56881	6.55329	6.65176	6.43356	6.66508	6.31445	6.43976	6.48293	6.21269	6.39576	6.34786	6.32962	6.42746	6.23645	6.45111	3.03531	2.96378	3.0307	3.49547	3.65568	3.75177	3.75257	3.85044	3.46433	3.80273
Tb427_100011500.1-p1-CDS1	10_core_Tb427v10	7.99708	7.63409	7.94748	7.65663	7.48355	7.4973	6.98354	6.63492	7.46431	6.692	7.94907	7.58648	7.90888	7.57151	7.38302	7.4142	6.8971	6.54633	7.37945	6.59812	3.06274	2.6859	2.687	3.5292	3.58729	3.33596	2.86988	2.55128	3.31786	2.70034
Tb427_100011600.1-p1-CDS1	10_core_Tb427v10	4.45468	4.55003	4.55221	4.9006	4.9002	4.96363	4.48853	4.16296	4.57845	4.36245	4.3417	4.44966	4.46517	4.75386	4.74606	4.79669	4.32661	3.99182	4.41523	4.19891	0.722639	0.640161	0.457164	1.52868	1.59577	1.7644	1.24399	1.00144	1.35334	1.13326
Tb427_100011700.1-p1-CDS1	10_core_Tb427v10	2.81923	3.13482	3.03191	3.09253	3.06358	3.04585	3.16679	3.17146	2.69084	3.25525	2.69536	3.03187	2.94549	2.94616	2.89744	2.85071	2.98821	2.98495	2.52239	3.07451	-0.78442	-0.747231	-1.08823	-0.286126	-0.143474	0.0583697	0.0316778	0.126128	-0.49456	0.16696
Tb427_100011800.1-p1-CDS1	10_core_Tb427v10	5.94707	5.57813	5.89398	6.00445	5.97736	5.95216	5.60906	5.3277	5.76374	5.35721	5.78342	5.43169	5.76241	5.7897	5.73157	5.71513	5.39102	5.09888	5.52863	5.11739	2.72587	2.18999	2.37079	3.1479	3.30132	3.22795	2.77148	2.55478	3.02901	2.64349
Tb427_100011900.1-p1-CDS1	10_core_Tb427v10	6.97291	6.55962	6.83597	6.90254	6.79929	6.63768	6.68909	6.4617	6.86935	6.40564	6.87154	6.46661	6.75409	6.76006	6.64116	6.46508	6.54806	6.31132	6.70835	6.24212	3.08808	2.54737	2.65534	3.49074	3.53126	3.48855	3.24702	3.12125	3.62143	3.1795
Tb427_100012000.1-p1-CDS1	10_core_Tb427v10	4.32689	4.15402	4.21716	4.36897	4.25757	4.22407	4.14723	4.12122	4.35097	4.18275	4.21111	4.06071	4.12608	4.20379	4.07392	4.05671	3.98508	3.93033	4.18084	3.99899	0.626634	0.14405	0.18381	1.15907	1.19301	1.03204	0.896964	1.10716	1.18018	1.11402
Tb427_100012100.1-p1-CDS1	10_core_Tb427v10	4.44023	4.81155	4.61842	4.91195	4.97535	5.13156	5.34146	5.27032	4.85332	5.20103	4.30269	4.64912	4.47094	4.73086	4.79274	4.89205	5.10066	5.05324	4.59634	4.96863	0.975386	1.5728	1.23083	1.80402	1.88898	2.41652	2.62193	2.42013	2.21054	2.44737
Tb427_100012200.1-p1-CDS1	10_core_Tb427v10	4.67834	4.58786	4.63236	4.86803	4.75302	4.81239	4.89217	5.02167	4.86289	4.91282	4.56484	4.50129	4.53771	4.71645	4.55645	4.61562	4.70388	4.81487	4.66466	4.71466	0.936872	0.48198	0.649412	1.53742	1.77948	1.82122	1.85954	2.11669	1.89775	1.95037
Tb427_100012300.1-p1-CDS1	10_core_Tb427v10	5.80116	6.11118	5.96561	5.90121	6.0502	6.16722	6.22189	6.45447	6.09915	6.29798	5.68479	6.00674	5.87971	5.75067	5.90916	5.99074	6.05771	6.29502	5.94044	6.11846	2.1036	2.23045	1.84929	2.55799	2.62562	3.04724	2.97356	3.19571	2.8355	3.19172
Tb427_100012400.1-p1-CDS1	10_core_Tb427v10	5.69069	5.76835	5.80922	5.73084	5.71163	5.80926	5.60287	5.76738	5.59004	5.70141	5.48082	5.59014	5.62873	5.46811	5.40992	5.53547	5.36474	5.49647	5.31464	5.41892	2.80533	2.65917	2.72039	3.14066	3.30561	3.27686	2.88076	3.22053	3.06523	3.20945
Tb427_100012500.1-p1-CDS1	10_core_Tb427v10	5.66949	5.67245	5.69866	5.83639	5.86781	5.98876	6.23644	6.35808	5.9964	6.3069	5.53716	5.58877	5.61022	5.68401	5.7056	5.82586	6.06752	6.18571	5.83626	6.13686	2.13937	1.51564	1.61872	2.49936	2.63252	2.75867	3.05043	3.20438	2.72961	3.13019
Tb427_100012600.1-p1-CDS1	10_core_Tb427v10	4.9582	4.90903	4.95277	5.11493	5.14357	5.14602	5.41191	5.49688	5.13629	5.31604	4.82149	4.7816	4.84195	4.93612	4.91826	4.91732	5.21256	5.29651	4.92858	5.10588	1.48676	1.33443	1.14118	1.98529	2.35348	2.3756	2.44853	2.54914	2.22732	2.42852
Tb427_100012700.1-p1-CDS1	10_core_Tb427v10	4.02796	4.24823	4.26851	4.20866	4.2794	4.21812	4.32543	4.54408	4.07754	4.38866	3.87629	4.12741	4.12664	3.97923	4.06622	4.02088	4.16367	4.32586	3.88008	4.1379	0.636359	0.596763	0.83805	1.43641	1.41383	1.23931	1.08502	1.70785	1.11002	1.73081
Tb427_100012800.1-p1-CDS1	10_core_Tb427v10	5.28371	4.97445	5.16483	5.56533	5.46982	5.54771	5.13733	5.26178	5.34049	5.30848	5.09759	4.80573	5.00056	5.31418	5.2114	5.27722	4.87816	5.00443	5.07261	5.0515	2.2353	1.76387	1.94169	2.91701	2.8615	2.99926	2.5283	2.64782	2.77769	2.68823
Tb427_100012900.1-p1-CDS1	10_core_Tb427v10	5.24235	5.08569	5.24099	5.04245	5.22168	5.12064	5.24199	5.37941	5.10067	5.27026	5.135	4.97474	5.15394	4.89582	5.07141	4.93827	5.07954	5.20396	4.93793	5.09808	1.43909	1.31775	1.13668	1.66719	1.88001	2.04357	1.99312	2.24579	1.86599	2.11537
Tb427_100013000.1-p1-CDS1	10_core_Tb427v10	4.26454	4.22506	4.3469	4.52745	4.48228	4.29311	4.14629	3.80668	4.42774	3.95692	4.13748	4.12413	4.23762	4.29052	4.23535	4.03607	3.91688	3.52978	4.17108	3.70559	0.692896	0.324083	0.559468	1.78089	1.81234	1.65097	1.37837	1.2511	1.80833	1.30857
Tb427_100013100.1-p1-CDS1	10_core_Tb427v10	7.09145	7.69378	7.22333	6.75041	6.8121	6.94825	6.9323	6.91991	6.52794	6.76504	7.0323	7.64687	7.17426	6.64147	6.70349	6.83549	6.83165	6.80034	6.42264	6.6401	2.43973	2.66022	2.31608	2.96603	3.02659	3.21427	3.0224	3.26513	2.6779	3.17213
Tb427_100013200.1-p1-CDS1	10_core_Tb427v10	2.27794	2.82615	2.31497	2.87244	2.69331	2.8023	3.05642	2.89438	2.78012	2.96297	2.16267	2.42029	2.19333	2.377	2.43829	2.48492	2.90873	2.48738	2.35869	2.63418	-1.65292	0.765396	-1.6897	1.06261	0.0623065	0.435456	-0.330531	0.828476	0.693452	0.624977
Tb427_100013300.1-p1-CDS1	10_core_Tb427v10	0.348261	1.89652	0.764482	2.188	1.14106	1.87443	1.33537	1.70184	2.01262	1.73269	0.0344453	0.147724	0.241951	0.200178	0.348577	1.13718	0.661509	0.713241	0.727697	1.00485	-2.06206	1.37428	-1.02471	1.65316	-0.104868	0.431696	-0.26799	0.687518	1.22236	0.389213
Tb427_100013400.1-p1-CDS1	10_core_Tb427v10	-0.637642	-1.21175	-0.146103	-0.34437	-0.18611	0.27944	0.574697	0.652429	-0.32219	1.38588	-0.970975	-1.54509	-0.210318	-0.677704	-0.478591	-0.123422	0.393256	0.137656	-0.762832	1.10222	-2.60063	-2.50808	-3.16573	-2.69733	-2.45827	-2.00471	-2.24237	-1.39066	-2.29115	-1.11748
Tb427_100013500.1-p1-CDS1	10_core_Tb427v10	6.39055	6.54737	6.47408	6.24809	6.21105	6.1965	6.28453	6.41218	6.45983	6.41901	6.31768	6.47088	6.41412	6.12321	6.07754	6.05522	6.16097	6.26702	6.3216	6.29037	2.04564	2.26341	1.81035	2.65074	2.71108	2.77307	2.67174	3.0219	3.0063	2.86461
Tb427_100013600.1-p1-CDS1	10_core_Tb427v10	4.80488	5.20311	4.92635	4.77874	4.87128	4.88571	5.01442	5.15877	5.0747	5.2665	4.75103	5.15434	4.86678	4.66334	4.74395	4.75028	4.91182	5.03311	4.95589	5.14693	-0.00577308	0.274574	0.297799	1.07382	1.27658	1.39459	1.12739	1.56177	1.3976	1.61299
Tb427_100013700.1-p1-CDS1	10_core_Tb427v10	4.99208	5.10239	5.07069	4.622	4.86269	4.62998	4.79008	4.87492	4.90092	4.94052	4.90521	5.01831	5.00715	4.48089	4.70723	4.45967	4.62356	4.72544	4.7433	4.74965	0.892332	0.948863	0.520723	1.18569	1.57094	1.46041	1.57131	1.53003	1.62756	1.91146
Tb427_100013800.1-p1-CDS1	10_core_Tb427v10	2.6122	3.24572	2.76155	2.48776	2.62409	2.50783	2.80603	2.75364	2.7007	2.97531	2.51288	3.13009	2.70806	2.31521	2.47806	2.28987	2.6782	2.55031	2.54267	2.77492	-1.32506	-0.459793	-2.19317	-0.703771	-0.823297	-0.326565	-0.770761	-0.191359	-0.662729	0.02286
Tb427_100013900.1-p1-CDS1	10_core_Tb427v10	6.18167	5.89088	6.04852	6.47118	6.30039	6.32036	6.04087	5.89925	6.33781	6.015	6.05812	5.78825	5.95296	6.29295	6.09866	6.12403	5.85921	5.72148	6.13978	5.82001	2.57179	2.01837	2.08294	3.36477	3.36142	3.34586	2.95689	2.78815	3.37306	3.03062
Tb427_100014000.1-p1-CDS1	10_core_Tb427v10	7.26614	7.42041	7.28563	7.19216	7.14701	7.27578	7.39795	7.56651	7.3044	7.53389	7.12741	7.29913	7.16819	7.01778	6.94488	7.05436	7.21921	7.37138	7.11385	7.33103	3.81714	3.78738	3.59037	4.05345	4.21074	4.45755	4.29346	4.57898	4.28765	4.60082
Tb427_100014100.1-p1-CDS1	10_core_Tb427v10	5.48674	5.5649	5.57776	5.58471	5.53117	5.59311	5.5298	5.72966	5.60648	5.71709	5.38085	5.46162	5.48004	5.40314	5.33487	5.39589	5.34951	5.53415	5.4147	5.51873	1.66519	1.70249	1.63332	2.50054	2.55605	2.62395	2.42829	2.74744	2.59975	2.75365
Tb427_100014200.1-p1-CDS1	10_core_Tb427v10	3.78702	4.22769	3.83246	3.59996	3.61135	3.78261	3.96951	4.1836	3.82931	4.2456	3.65359	4.09333	3.68442	3.38199	3.34724	3.51041	3.71811	3.96273	3.58142	4.03621	0.282171	0.707417	0.470729	0.734792	1.02484	1.23361	1.31596	1.3369	1.13279	1.34611
Tb427_100014300.1-p1-CDS1	10_core_Tb427v10	4.72078	4.91178	4.80368	4.7915	4.79087	4.77425	4.76198	4.83865	4.88907	5.05407	4.59236	4.79171	4.69204	4.58392	4.57546	4.57621	4.53034	4.65163	4.67786	4.82995	1.16641	1.20444	1.04029	1.88124	1.93307	1.80585	2.00765	1.79522	1.96274	2.22558
Tb427_100014400.1-p1-CDS1	10_core_Tb427v10	5.40002	5.35741	5.26633	5.05234	5.29119	5.35364	5.23449	5.36172	5.29097	5.37429	5.2147	5.1782	5.07404	4.77694	4.98759	5.05595	4.97184	5.09854	5.0134	5.09815	2.34429	2.24958	2.25513	2.52212	2.88301	2.92804	2.64518	2.76972	2.77377	2.85203
Tb427_100014500.1-p1-CDS1	10_core_Tb427v10	4.10089	3.97035	4.09543	4.06483	4.08254	4.01506	4.10014	4.37148	4.00533	4.40995	3.95421	3.84262	3.97369	3.8555	3.86927	3.7939	3.8994	4.1726	3.80674	4.18287	0.727979	0.378593	0.453372	1.17548	1.21715	1.19976	1.13631	1.40966	1.04325	1.62931
Tb427_100014600.1-p1-CDS1	10_core_Tb427v10	11.0271	11.011	11.0405	11.0235	10.9507	10.9408	11.1043	11.2834	10.9653	11.1703	10.9332	10.9222	10.9589	10.8844	10.7924	10.7823	10.9619	11.1297	10.8095	11.0176	7.03891	6.94087	6.85119	7.57846	7.68415	7.67471	7.68957	7.97337	7.67693	7.85347
Tb427_100014700.1-p1-CDS1	10_core_Tb427v10	9.92241	10.0203	9.99591	10.2615	10.0483	10.1838	10.2154	10.2381	10.1694	10.1709	9.68133	9.80971	9.79145	9.97415	9.72484	9.85564	9.94277	9.94859	9.87687	9.86086	7.221	7.13244	7.07143	7.79111	7.7323	7.88238	7.67473	7.77624	7.72274	7.80007
Tb427_100014800.1-p1-CDS1	10_core_Tb427v10	9.39048	9.68608	9.50634	9.69577	9.59997	9.6445	9.89872	9.97259	9.67986	9.86323	9.27338	9.57986	9.40908	9.50934	9.40424	9.44556	9.72039	9.78785	9.48449	9.66402	5.70873	5.86922	5.5626	6.65098	6.61809	6.68762	6.7936	6.91555	6.69805	6.90696
Tb427_100014900.1-p1-CDS1	10_core_Tb427v10	5.03267	5.06656	5.2217	5.55993	5.44984	5.38011	5.71418	5.75077	5.44987	5.63535	4.94578	4.99009	5.13284	5.41753	5.29323	5.22324	5.5595	5.57512	5.29892	5.46273	0.93141	0.738961	1.13897	2.13843	2.15063	2.09571	2.39969	2.60974	2.11478	2.48139
Tb427_100015000.1-p1-CDS1	10_core_Tb427v10	5.70863	5.42016	5.61874	5.9996	5.88542	5.78397	5.77771	5.46538	5.60347	5.41172	5.5732	5.29146	5.50599	5.81192	5.67134	5.57009	5.5759	5.26158	5.3964	5.20223	2.2137	1.85741	1.86915	2.96259	3.02685	2.91831	2.8377	2.53806	2.69854	2.52082
Tb427_100015100.1-p1-CDS1	10_core_Tb427v10	5.95801	5.56744	5.80728	5.68143	5.3892	5.19829	5.10845	4.68584	5.37572	4.44217	5.86971	5.4905	5.74742	5.54536	5.23923	5.05158	4.97925	4.56419	5.23333	4.29391	1.88183	1.29427	1.18405	2.20609	2.04717	1.82531	1.55636	1.04099	1.95409	1.07648
Tb427_100015200.1-p1-CDS1	10_core_Tb427v10	6.71413	6.44921	6.37391	6.32854	6.28125	6.17731	5.51675	5.60983	6.37215	5.50838	6.64711	6.3806	6.32265	6.22299	6.15745	6.06618	5.40922	5.50778	6.2545	5.38177	2.24151	2.00752	1.5267	2.50218	2.67616	2.41638	1.7042	1.72309	2.68959	1.91934
Tb427_100015300.1-p1-CDS1	10_core_Tb427v10	5.30967	6.23364	5.59322	5.39308	5.61613	5.84263	5.93265	6.13718	5.8428	6.05185	5.24092	6.15276	5.52825	5.24939	5.48576	5.69047	5.82123	6.01131	5.7128	5.90952	0.883813	2.03526	1.07629	1.98877	2.0825	2.51821	2.17471	2.53834	2.30139	2.63916
Tb427_100015400.1-p1-CDS1	10_core_Tb427v10	7.19852	7.00811	7.22347	7.55561	7.39131	7.26138	7.12845	6.85583	7.53106	6.95323	7.10175	6.89704	7.13528	7.39717	7.22705	7.08565	6.98215	6.6624	7.35615	6.77065	3.24938	3.25311	3.14666	4.28681	4.17183	4.13703	3.75211	3.86027	4.3999	3.88057
Tb427_100015500.1-p1-CDS1	10_core_Tb427v10	4.74023	5.05859	4.88169	4.99568	5.18887	5.11726	5.21804	5.45101	5.14006	5.57242	4.63876	4.93371	4.78225	4.81991	4.98539	4.90144	5.01079	5.20923	4.90567	5.3405	0.76984	1.45423	0.927397	1.85309	2.26111	2.24603	2.31166	2.7396	2.39272	2.81195
Tb427_100015600.1-p1-CDS1	10_core_Tb427v10	2.47436	3.12091	2.88409	2.82309	2.77174	2.75172	3.18229	3.24365	3.02685	3.33229	2.34675	2.97867	2.81151	2.66302	2.52595	2.50312	2.93739	2.99454	2.74979	3.05312	-1.1054	-0.309169	-1.55936	-0.432962	0.0894883	0.0742013	0.493678	0.567075	0.464026	0.785588
Tb427_100015700.1-p1-CDS1	10_core_Tb427v10	5.40998	5.35762	5.43357	5.24613	5.58687	5.46345	5.85901	5.9235	5.53508	5.86957	5.27812	5.22904	5.32404	5.05034	5.36702	5.23315	5.65652	5.7041	5.30156	5.66748	1.89204	1.80378	1.65648	2.23196	2.762	2.69579	2.91926	3.09347	2.78595	2.93003
Tb427_100015800.1-p1-CDS1	10_core_Tb427v10	5.92888	5.76356	6.02062	5.84351	5.93196	5.82278	6.04356	6.07585	5.77184	5.95459	5.78084	5.62683	5.89507	5.62268	5.69841	5.56919	5.80962	5.8561	5.52655	5.70245	2.56524	2.28309	2.42172	3.02271	3.18443	3.18842	3.30303	3.25052	3.09466	3.3137
Tb427_100015900.1-p1-CDS1	10_core_Tb427v10	7.45613	7.5301	7.52316	7.20191	7.29239	7.23942	7.34528	7.56986	7.21407	7.4843	7.38418	7.46559	7.46603	7.08396	7.15824	7.10957	7.22652	7.44337	7.10043	7.3459	3.0776	2.99864	2.8254	3.51733	3.79488	3.68831	3.67969	3.96889	3.4884	4.0251
Tb427_100016000.1-p1-CDS1	10_core_Tb427v10	6.06401	6.38617	6.29468	6.29566	6.33641	6.38408	6.59264	6.54616	6.32191	6.48709	5.97258	6.28261	6.19676	6.14135	6.15158	6.16883	6.41769	6.35586	6.13702	6.27337	2.03682	2.44147	2.35086	2.95492	3.27902	3.50953	3.39964	3.52261	3.26174	3.62117
Tb427_100016100.1-p1-CDS1	10_core_Tb427v10	5.14465	5.2496	5.25667	4.86748	5.15281	5.11699	5.17836	5.16104	5.13992	5.07147	5.01899	5.14262	5.15885	4.72505	4.96073	4.91456	4.9951	4.96761	4.95878	4.88668	1.55261	1.43178	1.30687	1.45185	2.14633	2.1788	2.09316	2.16085	2.04879	1.99721
Tb427_100016200.1-p1-CDS1	10_core_Tb427v10	4.05631	4.21023	4.24371	4.17711	4.3711	4.3196	4.47269	4.39318	4.21141	4.43288	3.91596	4.07366	4.10573	3.97888	4.16067	4.12801	4.24497	4.16977	4.00746	4.19568	0.610745	0.725435	0.709446	1.19346	1.47627	1.30612	1.69136	1.58822	1.28242	1.71065
Tb427_100016300.1-p1-CDS2	10_core_Tb427v10	5.90784	5.86586	6.07339	5.77286	5.79276	5.74031	5.88978	5.93359	5.76667	5.75762	5.80871	5.77981	5.97803	5.608	5.62713	5.58038	5.74864	5.7755	5.60805	5.58368	1.98768	1.74078	2.09159	2.55978	2.57799	2.48426	2.46053	2.65597	2.50104	2.61485
Tb427_100016400.1-p1-CDS1	10_core_Tb427v10	3.37537	3.26934	3.45835	3.91386	3.99915	3.83459	4.07916	4.14467	3.87775	4.03841	3.26001	3.14267	3.35958	3.74786	3.7991	3.65203	3.89448	3.91672	3.65643	3.82009	-0.339029	-0.323216	-0.467351	0.70494	1.04974	0.752278	1.01911	1.36503	1.02396	1.19379
Tb427_100016500.1-p1-CDS1	10_core_Tb427v10	5.44449	5.40188	5.42055	5.3285	5.53769	5.49316	5.62007	5.75705	5.43178	5.58244	5.3191	5.29235	5.31615	5.14283	5.31531	5.27605	5.42367	5.55979	5.21487	5.36942	1.85716	1.60935	1.55042	2.2719	2.72923	2.65089	2.63749	2.78222	2.59057	2.71584
Tb427_100016600.1-p1-CDS1	10_core_Tb427v10	6.36668	5.80691	6.07489	6.14781	6.29117	6.10951	6.19157	6.10026	6.03505	5.96653	6.1639	5.6195	5.89742	5.87239	6.01334	5.83423	5.92236	5.83328	5.76044	5.69485	3.43471	2.7608	2.95631	3.62285	3.77612	3.58395	3.62255	3.53241	3.50588	3.42076
Tb427_100016700.1-p1-CDS1	10_core_Tb427v10	6.12182	6.1464	6.1509	6.19222	6.53493	6.36085	6.4968	6.72997	6.11747	6.47175	6.00101	6.03677	6.04063	5.99921	6.30308	6.15059	6.29391	6.52167	5.92605	6.26655	2.47659	2.36092	2.38396	3.19459	3.78297	3.46826	3.55903	3.82182	3.10768	3.54771
Tb427_100016800.1-p1-CDS1	10_core_Tb427v10	5.46227	5.30146	5.49449	5.31879	5.57665	5.42303	5.69147	5.8125	5.32511	5.64654	5.3448	5.1906	5.40597	5.16274	5.37176	5.22903	5.51818	5.62365	5.12595	5.4583	1.78142	1.52261	1.42146	2.02301	2.65919	2.43089	2.5444	2.78438	2.36093	2.61448
Tb427_100016900.1-p1-CDS1	10_core_Tb427v10	6.22536	6.16822	6.25244	6.11511	6.22291	6.18114	6.25186	6.06946	6.38373	6.15712	6.16491	6.12411	6.20987	6.04317	6.12898	6.07668	6.17749	5.98052	6.28803	6.0698	1.57832	1.06789	1.14607	1.74741	2.23153	2.33519	1.88103	1.97377	2.41238	2.06504
Tb427_100017000.1-p1-CDS1	10_core_Tb427v10	5.21489	5.06533	5.2027	4.86026	4.72621	4.60465	4.27368	4.33975	4.86085	4.54594	5.11455	4.9667	5.11083	4.72999	4.54605	4.40322	4.09791	4.15846	4.70759	4.38276	1.30206	1.09692	1.18143	1.31322	1.63471	1.65853	1.14612	1.22915	1.5319	1.30419
Tb427_100017100.1-p1-CDS1	10_core_Tb427v10	6.15264	6.33995	6.18586	6.17023	6.26664	6.31529	6.33589	6.44524	6.19044	6.3877	6.0514	6.2418	6.09984	6.00958	6.11068	6.16376	6.18771	6.26583	6.03978	6.22661	2.26753	2.3967	2.03232	2.92024	2.97514	2.98251	2.97693	3.34672	2.85566	3.14263
Tb427_100017200.1-p1-CDS1	10_core_Tb427v10	7.18158	7.36852	7.0136	7.28727	7.44792	7.62229	7.42214	7.35083	7.24403	7.24084	6.97073	7.17325	6.83357	6.98486	7.13287	7.2991	7.12234	7.05147	6.93613	6.93518	4.30252	4.38224	3.92158	4.88224	5.098	5.30506	5.006	4.93439	4.86234	4.85192
Tb427_100017300.1-p1-CDS1	10_core_Tb427v10	6.29405	6.4962	6.4308	6.33989	6.49548	6.48597	6.44497	6.3575	6.32621	6.34828	6.19491	6.39835	6.33334	6.21472	6.34791	6.35395	6.31515	6.19723	6.1924	6.19771	2.37381	2.54344	2.4891	2.73906	3.132	2.96766	2.90292	3.08876	2.81723	3.01268
Tb427_100017400.1-p1-CDS1	10_core_Tb427v10	5.74634	5.91612	5.59288	5.63395	5.74861	5.82889	6.1364	6.09754	5.74787	6.03815	5.62503	5.79033	5.48997	5.44354	5.55794	5.64168	5.95257	5.93345	5.57282	5.86869	2.09798	2.29798	1.70856	2.60862	2.72572	2.78519	3.0621	2.87973	2.60592	2.84771
Tb427_100017500.1-p1-CDS1	10_core_Tb427v10	3.24854	3.29297	3.29658	2.7465	2.90043	2.93452	2.95078	2.81423	2.84586	3.05881	3.09884	3.16474	3.17449	2.51586	2.65291	2.70923	2.73919	2.60292	2.62923	2.83595	-0.0987695	-0.277511	-0.327444	-0.0142239	0.234549	0.14279	0.073049	-0.0703756	0.00181421	0.241825
Tb427_100017600.1-p1-CDS1	10_core_Tb427v10	2.92968	3.15267	3.14769	2.68855	2.91892	2.62272	2.91733	2.97816	2.76133	2.85091	2.8086	3.05259	3.02967	2.57074	2.77941	2.43221	2.78348	2.83108	2.61631	2.71411	-0.706155	-0.772547	-0.527817	-1.01462	-0.520574	-0.393938	-0.596978	-0.392102	-0.637393	-0.617572
Tb427_100017700.1-p1-CDS1	10_core_Tb427v10	6.06176	5.85871	6.02717	5.53358	5.64721	5.40296	5.18357	4.95395	5.30795	5.02259	5.94197	5.73284	5.91856	5.3757	5.46217	5.1934	4.99208	4.80936	5.10608	4.8246	2.36275	2.26356	2.23315	2.24069	2.5903	2.4929	2.15158	1.54873	2.34434	2.04418
Tb427_100017800.1-p1-CDS1	10_core_Tb427v10	4.5271	4.63439	4.79903	5.44314	5.49634	5.62228	5.1827	4.69681	5.00471	4.96004	4.46447	4.58424	4.74399	5.34596	5.3744	5.47809	5.08186	4.5437	4.87208	4.85376	-0.270518	-0.390439	0.0124868	1.49658	1.871	2.2274	1.21308	1.35043	1.2731	1.13093
Tb427_100017900.1-p1-CDS1	10_core_Tb427v10	5.229	5.45712	5.39411	5.13912	5.19541	5.206	5.05255	4.96811	4.98267	5.09361	5.09649	5.32549	5.28121	4.93621	4.98841	4.98749	4.86229	4.75196	4.75305	4.891	1.71725	1.93266	1.6553	2.2055	2.29029	2.37397	2.03033	2.12038	2.20596	2.15786
Tb427_100018000.1-p1-CDS1	10_core_Tb427v10	6.37326	6.30385	6.19359	6.13017	6.24182	6.47263	6.33625	6.5288	6.24365	6.38908	6.28967	6.22547	6.1211	6.00517	6.08584	6.32626	6.19365	6.39656	6.11183	6.24079	2.22	2.05258	1.83543	2.53547	2.95275	3.09837	2.90852	3.0101	2.72453	3.0289
Tb427_100018100.1-p1-CDS1	10_core_Tb427v10	5.90783	5.68086	5.72901	5.71705	5.86404	5.84041	5.72178	5.54777	5.62141	5.48916	5.74052	5.52289	5.58682	5.49093	5.61678	5.59799	5.49278	5.31409	5.39136	5.24347	2.71608	2.40672	2.30933	2.93008	3.19723	3.14754	2.95203	2.80263	2.8586	2.81335
Tb427_100018200.1-p1-CDS1	10_core_Tb427v10	3.68067	3.88606	3.86054	4.05092	3.87042	3.81585	3.92449	3.89153	3.97176	3.88726	3.53644	3.7894	3.78068	3.88052	3.67572	3.62475	3.7775	3.69551	3.75035	3.6831	0.273884	-0.227763	-0.3571	0.858888	0.860774	0.755088	0.459809	0.903501	1.14803	0.958549
Tb427_100018300.1-p1-CDS1	10_core_Tb427v10	4.58681	4.5255	4.57724	4.69793	4.62878	4.49325	4.75632	4.91417	4.65445	4.7807	4.42028	4.3998	4.44604	4.46004	4.39658	4.23311	4.52265	4.67691	4.4219	4.54955	1.38899	0.92791	1.0505	1.97651	1.87699	1.88849	2.01338	2.18665	1.90519	2.02372
Tb427_100018400.1-p1-CDS1	10_core_Tb427v10	4.07032	3.71339	3.82103	4.24163	4.03795	4.34414	4.02557	4.3864	4.29444	4.48129	3.94239	3.58857	3.69528	4.06382	3.80717	4.13588	3.84172	4.19	4.0644	4.25346	0.46838	0.0327057	0.224555	1.1195	1.27828	1.44558	0.936642	1.40946	1.52779	1.68078
Tb427_100018500.1-p1-CDS1	10_core_Tb427v10	6.28222	6.12616	6.08029	6.4522	6.26542	6.34109	6.26407	6.1071	6.37843	6.07583	6.11766	5.97365	5.9439	6.2052	6.01292	6.08494	6.00647	5.85401	6.12824	5.80961	3.06642	2.78614	2.58913	3.78221	3.62657	3.72092	3.65016	3.4672	3.72567	3.50498
Tb427_100018600.1-p1-CDS1	10_core_Tb427v10	2.86861	3.56965	2.94468	2.95683	3.15468	3.26811	3.49823	3.44002	3.13577	3.28925	2.71788	3.42754	2.78602	2.71665	2.9442	3.04165	3.2966	3.22524	2.91881	3.02071	-0.465364	0.145718	-0.400452	0.245579	0.272091	0.484719	0.535162	0.581133	0.246048	0.72874
Tb427_100018700.1-p1-CDS1	10_core_Tb427v10	8.23469	8.7987	8.38152	8.35707	8.55076	8.81289	8.84408	8.91848	8.45145	8.79465	8.17098	8.73944	8.32743	8.24371	8.42437	8.69478	8.73623	8.79177	8.33845	8.68058	3.69721	4.15602	3.61191	4.61069	4.97434	5.1407	5.04456	5.34546	4.71957	5.07503
Tb427_100018800.1-p1-CDS1	10_core_Tb427v10	6.68984	7.22008	6.97145	6.89831	6.96548	6.99315	7.2817	7.64443	7.26572	7.63024	6.59405	7.1201	6.88233	6.72811	6.79408	6.80861	7.11783	7.47932	7.09744	7.44368	2.7269	3.30764	2.89811	3.69673	3.80717	3.92829	4.05144	4.43317	4.08103	4.56348
Tb427_100018900.1-p1-CDS1	10_core_Tb427v10	6.1476	6.67053	6.36583	6.56499	6.84619	6.77308	6.93216	6.98777	6.94898	6.9675	6.0156	6.54302	6.2096	6.31474	6.5894	6.50513	6.68649	6.74303	6.67333	6.7295	2.62029	3.07308	3.07619	3.89596	4.22555	4.19129	4.24379	4.30471	4.4205	4.25038
Tb427_100019000.1-p1-CDS1	10_core_Tb427v10	5.08923	5.78015	5.47701	5.33259	5.42141	5.37505	5.83671	5.92592	5.69818	5.74789	4.96898	5.67463	5.36036	5.15443	5.2168	5.15179	5.65105	5.7161	5.49097	5.54831	1.43015	1.94802	1.78768	2.20815	2.50239	2.56867	2.78307	3.04053	2.78121	2.76963
Tb427_100019100.1-p1-CDS1	10_core_Tb427v10	5.78475	6.15334	6.04533	6.44248	6.45419	6.37767	6.58123	6.69357	6.57539	6.61975	5.70795	6.07884	5.99547	6.33132	6.31105	6.25463	6.47087	6.56653	6.45926	6.48686	1.5144	1.82574	1.13897	2.68596	3.03584	2.76034	2.79096	3.12249	2.87846	3.11183
Tb427_100019200.1-p1-CDS1	10_core_Tb427v10	6.55198	7.14901	6.78623	6.97692	7.30477	7.18216	7.29687	7.61689	7.08818	7.38932	6.49933	7.09713	6.74047	6.92503	7.19715	7.09658	7.22747	7.53754	6.99897	7.31347	1.48543	2.29332	1.73783	2.1095	3.49893	2.99711	2.87283	3.38599	2.97209	3.04941
Tb427_100019300.1-p1-CDS1	10_core_Tb427v10	4.59566	4.53062	4.59478	4.90473	4.62957	4.88901	4.79211	4.90411	4.929	5.00854	4.47333	4.43385	4.4979	4.7623	4.46975	4.71675	4.60505	4.71373	4.7436	4.82094	0.960856	0.498343	0.636949	1.49045	1.37611	1.71877	1.73687	1.87224	1.87711	1.9589
Tb427_100019400.1-p1-CDS1	10_core_Tb427v10	6.13765	6.3685	6.03242	6.23428	6.23085	6.3811	6.35261	6.30795	6.30198	6.25151	6.06655	6.30561	5.97765	6.12718	6.10669	6.26238	6.24203	6.19349	6.18814	6.12684	1.74976	1.816	1.27847	2.4221	2.62817	2.71405	2.59146	2.59524	2.58118	2.64798
Tb427_100019500.1-p1-CDS1	10_core_Tb427v10	3.42235	4.24553	3.92658	4.03227	4.35988	4.14186	4.31034	4.04095	4.51076	3.95344	3.38846	4.17634	3.86074	3.88991	4.26155	4.06165	4.2422	3.88325	4.42288	3.83993	-2.2866	-0.258257	-1.60007	0.47078	0.345304	-0.263687	-0.148389	0.588437	0.385652	0.202525
Tb427_100019600.1-p1-CDS1	10_core_Tb427v10	4.16391	4.59584	4.4466	4.3247	4.48808	4.38423	4.55304	4.12798	4.72186	4.43298	4.12259	4.58809	4.43277	4.28648	4.45118	4.33707	4.52864	4.09071	4.70289	4.40838	-1.24955	-2.67934	-2.28035	-1.14529	-0.832038	-0.861016	-1.50131	-1.28683	-1.87745	-1.5344
Tb427_100019700.1-p1-CDS1	10_core_Tb427v10	3.38637	4.21778	3.84362	3.89678	4.23932	4.11805	4.24668	4.53097	4.24509	4.71202	3.31302	4.14506	3.73156	3.78758	4.10866	3.96688	4.09557	4.37676	4.1092	4.55351	-1.06758	-0.134377	0.0823314	0.0765355	0.709271	0.785366	0.907444	1.19801	0.762643	1.43145
Tb427_100019800.1-p1-CDS2	10_core_Tb427v10	3.76833	4.49593	3.99288	4.33789	4.26122	4.27745	4.1498	4.03844	4.12171	4.23771	3.6398	4.3927	3.87546	4.15373	3.99146	4.04689	3.92493	3.82214	3.93726	4.02764	-0.0160594	0.606299	0.201638	1.24618	1.60059	1.45508	1.30956	1.13055	1.04776	1.33491
Tb427_100019900.1-p1-CDS1	10_core_Tb427v10	3.10349	3.61558	3.64876	3.5706	3.74567	3.8141	3.70673	3.96098	3.52107	3.82997	-0.0456267	0.261548	0.0941987	1.34683	0.96224	1.25523	1.05074	1.78631	1.04763	1.54706	2.92271	3.46696	3.518	3.22008	3.51925	3.53901	3.45104	3.59706	3.23014	3.49186
Tb427_100020000.1-p1-CDS1	10_core_Tb427v10	4.6114	4.93552	4.8621	4.57574	4.67152	4.60095	4.85887	4.91889	4.81262	4.92402	4.56159	4.90618	4.81985	4.49802	4.56721	4.50779	4.78719	4.82292	4.72974	4.80992	-0.313117	-0.702534	-0.26222	0.317993	0.799982	0.597825	0.455425	0.936364	0.64493	1.15919
Tb427_100020100.1-p1-CDS1	10_core_Tb427v10	5.38881	6.11942	5.75448	5.29157	5.44698	5.58165	5.85264	6.08755	5.84116	6.14608	5.33587	6.07238	5.7029	5.19066	5.33809	5.46287	5.75431	5.98369	5.73316	6.02251	0.581765	1.09687	0.906979	1.39614	1.64514	1.9196	1.91619	2.2241	2.0472	2.52358
Tb427_100020200.1-p1-CDS1	10_core_Tb427v10	5.36659	5.4796	5.37547	5.32389	5.4681	5.42312	5.58651	5.63905	5.4956	5.62333	5.24897	5.36514	5.26795	5.13462	5.25691	5.21103	5.39776	5.42924	5.30233	5.406	1.69007	1.76619	1.56605	2.29226	2.59146	2.54456	2.55645	2.74778	2.49588	2.78495
Tb427_100020300.1-p1-CDS1	10_core_Tb427v10	5.55848	5.69065	5.55538	5.5237	5.54967	5.5567	5.81511	5.816	5.68146	5.91658	5.41435	5.56343	5.44075	5.34677	5.33963	5.35478	5.61378	5.60458	5.48123	5.69817	2.16229	2.0999	1.83071	2.40591	2.66224	2.61232	2.87352	2.94015	2.71331	3.08349
Tb427_100020400.1-p1-CDS1	10_core_Tb427v10	5.1341	5.48577	5.21063	5.1834	5.37759	5.44256	5.71739	5.90513	5.53288	5.8463	5.04683	5.43202	5.14743	5.05187	5.2241	5.31442	5.6037	5.78391	5.40126	5.71141	1.04123	0.694303	0.652182	1.66194	2.04451	1.87514	1.98354	2.27003	1.9996	2.35607
Tb427_100020500.1-p1-CDS1	10_core_Tb427v10	4.56733	5.27592	4.98727	5.16522	5.16145	5.10913	5.40552	5.61685	5.38856	5.55081	4.46926	5.18354	4.90985	5.02113	5.03688	4.94883	5.27921	5.44968	5.22696	5.3976	0.636582	1.25887	0.715035	1.76547	1.56323	1.84645	1.81988	2.42437	2.14956	2.23434
Tb427_100020600.1-p1-CDS1	10_core_Tb427v10	5.17854	5.66513	5.48088	5.26681	5.48527	5.34522	5.59779	5.76686	5.5243	5.7953	5.01972	5.50429	5.35818	4.9814	5.22906	5.07646	5.31108	5.50912	5.21538	5.52836	1.89362	2.40023	1.83874	2.78023	2.86191	2.77067	3.12232	3.15232	3.14309	3.22614
Tb427_100020700.1-p1-CDS1	10_core_Tb427v10	6.42389	6.57059	6.43974	6.2878	6.37373	6.23804	6.53934	6.66466	6.45544	6.52428	6.13364	6.29425	6.18334	5.86678	6.02953	5.82962	6.21901	6.28346	6.08499	6.11988	3.96711	4.04403	3.80332	4.29919	4.13751	4.21365	4.20983	4.55043	4.30793	4.49125
Tb427_100020800.1-p1-CDS1	10_core_Tb427v10	4.53695	5.26698	4.85306	4.934	4.54854	4.80769	4.9782	5.39947	5.18944	5.73867	3.73141	4.47706	4.15305	4.05295	3.66703	3.87124	4.22156	4.62555	4.29845	4.92871	3.29828	4.02043	3.46569	3.78866	3.41284	3.74114	3.68157	4.12998	4.07012	4.5125
Tb427_100020900.1-p1-CDS1	10_core_Tb427v10	1.92973	3.05142	2.32738	2.77407	2.31899	2.76113	2.57657	2.57635	3.03104	3.1107	1.32586	2.19456	1.82075	1.89838	1.6666	1.99962	1.84002	1.86108	2.00854	2.34933	0.375458	1.89202	0.57107	1.62947	0.846081	1.45596	1.2521	1.18059	2.04481	1.78884
Tb427_100021000.1-p1-CDS1	10_core_Tb427v10	4.44167	5.23908	4.34014	4.7914	4.61212	4.97304	4.64195	4.66645	4.93793	5.06919	4.35321	5.12761	4.28133	4.61633	4.49297	4.73117	4.44494	4.47103	4.70888	4.84823	0.365604	1.39964	-0.425523	1.56636	0.732173	2.22789	1.52981	1.63101	2.14516	2.21721
Tb427_100021100.1-p1-CDS2	10_core_Tb427v10	2.06534	3.12959	3.31122	3.67325	4.47548	4.24896	4.49765	5.02019	5.0007	5.27328	-1.39877	-0.508776	-0.291232	1.32629	1.0765	1.66263	2.12344	2.26576	2.49544	2.79442	1.88826	3.00497	3.14797	3.34923	4.32968	3.97905	4.18683	4.78531	4.7147	4.98544
Tb427_100021200.1-p1-CDS1	10_core_Tb427v10	5.57017	6.11143	5.72114	5.23768	5.2891	5.3127	5.47917	5.47708	5.46914	5.61131	5.50996	6.06632	5.67666	5.1427	5.1783	5.20867	5.39671	5.38824	5.36777	5.50757	0.940483	1.05005	0.638193	1.26451	1.52618	1.45212	1.28507	1.40932	1.58124	1.75288
Tb427_100021300.1-p1-CDS1	10_core_Tb427v10	7.3175	7.97119	7.33528	7.2308	7.29992	7.39308	7.47664	7.77613	7.47862	7.80984	7.24728	7.91538	7.28833	7.13221	7.19828	7.29924	7.38793	7.67502	7.37302	7.70248	2.9076	3.21985	2.29112	3.27871	3.37357	3.3851	3.38637	3.89092	3.6515	4.00597
Tb427_100021400.1-p1-CDS1	10_core_Tb427v10	4.4873	4.94675	4.68615	4.53202	4.71728	4.58659	4.79758	4.89295	4.84281	4.85486	4.41284	4.89843	4.62961	4.43491	4.56834	4.46408	4.71304	4.73587	4.69159	4.67956	0.0535294	0.0151951	-0.0525832	0.492603	1.35799	0.930447	0.658381	1.60284	1.50827	1.71397
Tb427_100021500.1-p1-CDS1	10_core_Tb427v10	5.86095	6.33437	6.03116	5.41269	5.79895	5.78563	6.24894	6.36271	6.255	6.53095	5.77902	6.26729	5.96653	5.2818	5.67502	5.65146	6.11337	6.25717	6.12018	6.4029	1.6427	1.86412	1.51815	1.82568	2.19216	2.28731	2.758	2.53007	2.76363	2.95067
Tb427_100021600.1-p1-CDS1	10_core_Tb427v10	4.20387	4.59137	4.31263	4.09734	4.3969	4.33369	4.62139	4.9984	4.57952	4.85534	4.15034	4.54114	4.26828	4.00496	4.27518	4.23613	4.52975	4.88589	4.48687	4.74559	-0.608346	-0.289488	-0.765984	0.0719232	0.763818	0.394562	0.594191	1.24734	0.528735	1.07235
Tb427_100021700.1-p1-CDS1	10_core_Tb427v10	3.71843	4.03827	3.88805	3.86913	4.04477	3.99408	4.16718	4.18277	4.17676	4.22302	3.59018	3.92443	3.78517	3.70462	3.88516	3.79473	3.92647	4.02562	4.0113	4.02437	0.157623	0.31319	-0.0593246	0.645872	0.787581	1.01976	1.44709	0.885009	0.96489	1.2373
Tb427_100021800.1-p1-CDS1	10_core_Tb427v10	6.50107	6.69435	6.58426	6.26739	6.30815	6.36717	6.42798	6.65004	6.36714	6.58498	6.30635	6.5414	6.44092	6.03364	6.06858	6.11912	6.21176	6.40956	6.1207	6.33368	3.50991	3.37191	3.17508	3.51394	3.5958	3.70461	3.58001	3.94611	3.69268	3.93827
Tb427_100021900.1-p1-CDS1	10_core_Tb427v10	6.61238	7.05482	6.64997	6.39292	6.52472	6.62548	6.7822	6.98453	6.69354	6.98262	6.49728	6.94268	6.54405	6.20803	6.31593	6.41714	6.59124	6.81125	6.51948	6.79624	2.87589	3.29074	2.8237	3.31745	3.63267	3.72604	3.76661	3.83925	3.5528	3.93095
Tb427_100022000.1-p1-CDS1	10_core_Tb427v10	6.25212	6.80918	6.41093	6.2234	6.34382	6.39977	6.52068	6.61147	6.35804	6.63601	6.14946	6.68417	6.30145	6.0729	6.16351	6.19193	6.33034	6.43021	6.1952	6.45115	2.37829	3.19722	2.63597	2.86641	3.24881	3.4737	3.50148	3.52629	3.11196	3.56683
Tb427_100022100.1-p1-CDS1	10_core_Tb427v10	3.75202	3.78487	3.82863	4.04401	3.93853	3.91967	3.68581	3.76494	3.91811	3.97896	3.6667	3.69394	3.74479	3.91587	3.80327	3.7638	3.53655	3.61364	3.75739	3.83303	-0.383759	-0.264557	-0.338155	0.463863	0.439142	0.630866	0.332749	0.434205	0.660577	0.560373
Tb427_100022200.1-p1-CDS1	10_core_Tb427v10	4.96924	4.48377	4.80114	4.79856	4.61093	4.49356	4.48792	4.56169	4.73936	4.64659	4.88797	4.41067	4.72946	4.662	4.45754	4.34773	4.35703	4.4125	4.59157	4.49859	0.766229	0.100312	0.433727	1.31703	1.29544	1.11341	0.918494	1.18918	1.36973	1.28522
Tb427_100022300.1-p1-CDS1	10_core_Tb427v10	4.44322	4.4126	4.53948	4.55825	4.30459	4.35392	4.24089	4.31896	4.17984	4.49156	4.34014	4.29982	4.44637	4.40014	4.10342	4.16662	4.0807	4.14599	4.03193	4.33565	0.583747	0.673539	0.535864	1.28441	1.36244	1.30987	0.985198	1.16539	0.813449	1.20417
Tb427_100022400.1-p1-CDS1	10_core_Tb427v10	4.81576	5.42598	5.19783	5.58377	5.57687	5.71505	5.77359	5.75579	5.59814	5.81604	4.58994	5.23103	5.01449	5.30218	5.29782	5.43562	5.53155	5.48412	5.30194	5.51421	1.97203	2.4211	2.1266	3.0744	3.0687	3.20778	3.07572	3.20256	3.16616	3.39152
Tb427_100022500.1-p1-CDS1	10_core_Tb427v10	5.76168	5.92138	5.86031	5.71627	5.74067	5.84833	5.92995	6.00022	5.75451	5.96926	5.61729	5.79224	5.74242	5.50739	5.51531	5.62435	5.71386	5.76927	5.53036	5.74189	2.36674	2.36796	2.17804	2.82117	2.95049	3.05038	3.08277	3.23499	2.95763	3.186
Tb427_100022600.1-p1-CDS1	10_core_Tb427v10	5.56367	5.7603	5.66879	5.03605	5.2576	5.3235	5.6178	5.80869	5.25198	5.90962	5.46327	5.67653	5.58505	4.92337	5.12935	5.18204	5.49455	5.6817	5.11883	5.76638	1.63065	1.55539	1.51658	1.29636	1.69328	1.87808	1.98067	2.21041	1.72554	2.49956
Tb427_100022700.1-p1-CDS1	10_core_Tb427v10	3.59487	3.64369	3.62971	3.56473	3.6965	3.74296	4.07791	4.29982	3.93999	4.32939	3.47262	3.54098	3.52596	3.40757	3.50443	3.55233	3.90254	4.12665	3.74441	4.15761	-0.0420844	-0.252318	-0.241195	0.288193	0.690909	0.728013	0.943461	1.13992	0.953227	1.16484
Tb427_100022800.1-p1-CDS1	10_core_Tb427v10	3.23274	3.58574	3.34195	3.30475	3.39986	3.53375	4.02113	4.12054	3.61289	3.95948	3.13043	3.48594	3.24222	3.10529	3.19107	3.33354	3.82605	3.93523	3.4274	3.74972	-0.665384	-0.393822	-0.58987	0.333382	0.50308	0.583435	1.0325	1.05982	0.531903	1.06948
Tb427_100022900.1-p1-CDS1	10_core_Tb427v10	5.27632	5.07873	5.25554	5.20932	5.1932	5.05268	4.99528	4.97295	5.06896	4.9412	5.15275	4.956	5.13879	5.02919	4.98355	4.84039	4.80957	4.77671	4.86555	4.74937	1.66719	1.45473	1.56829	2.11805	2.30456	2.18103	1.94444	1.99734	2.13938	1.93457
Tb427_100023000.1-p1-CDS1	10_core_Tb427v10	5.34086	5.25291	5.29989	5.18337	5.30919	5.22537	5.29652	5.34523	5.27998	5.23047	5.21527	5.14131	5.20343	5.01808	5.10873	5.03382	5.12659	5.15384	5.09605	5.05316	1.75319	1.49247	1.34021	1.97051	2.36272	2.2085	2.12234	2.33622	2.2155	2.11543
Tb427_100023100.1-p1-CDS1	10_core_Tb427v10	-1.81734	-2.62317	-2.35496	-1.65308	-1.90226	-1.55299	-2.25476	-2.00464	-2.15188	-1.52321	-1.81734	-2.66501	-2.4116	-1.68626	-1.90226	-1.55299	-2.4316	-2.04028	-2.19771	-1.61658	-5.72181	-5.71693	-5.70792	-5.62352	-5.86894	-5.75554	-5.03022	-5.70086	-5.26801	-5.52133
Tb427_100023200.1-p1-CDS1	10_core_Tb427v10	6.27136	6.51913	6.46101	6.00586	6.28759	6.16762	6.50544	6.58309	6.21593	6.43152	6.16602	6.41561	6.35925	5.85053	6.13818	6.00802	6.35568	6.43024	6.05225	6.27981	2.43228	2.66233	2.56185	2.71228	2.9419	2.91183	3.15722	3.26592	2.98721	3.09354
Tb427_100023300.1-p1-CDS1	10_core_Tb427v10	6.72447	6.82602	6.87026	6.35022	6.61199	6.526	6.63484	6.62668	6.8638	6.70395	6.64819	6.75671	6.78934	6.23128	6.46262	6.36335	6.47865	6.50956	6.71356	6.5438	2.43793	2.36281	2.67053	2.66914	3.26615	3.28696	3.33759	2.93096	3.51563	3.44687
Tb427_100023400.1-p1-CDS1	10_core_Tb427v10	-1.52457	-0.821748	-0.955249	-1.18774	-1.36672	-1.28426	-1.47435	-1.39708	-1.18194	-1.03161	-1.52457	-0.856113	-0.971552	-1.33861	-1.39501	-1.39986	-1.56994	-1.56009	-1.27942	-1.14276	-5.72181	-5.3836	-5.70792	-4.66053	-5.79294	-5.07522	-5.59555	-4.54288	-4.88401	-4.85466
Tb427_100023500.1-p1-CDS1	10_core_Tb427v10	5.05267	5.18899	5.14504	5.24191	5.39685	5.29943	5.49964	5.56718	5.33138	5.45569	4.98447	5.12971	5.09383	5.1375	5.28325	5.17565	5.38619	5.442	5.23764	5.3323	0.586238	0.532639	0.284264	1.3986	1.67241	1.67557	1.76456	1.97683	1.33498	1.84381
Tb427_100023600.1-p1-CDS1	10_core_Tb427v10	7.68225	7.25704	7.54078	7.48129	7.47945	7.41657	6.99545	6.53758	7.74984	6.5838	7.51524	7.11149	7.39895	7.23126	7.23145	7.15046	6.74725	6.27072	7.49585	6.32841	4.48702	3.87375	4.1223	4.8295	4.81683	4.84676	4.33109	3.97145	5.11796	3.95948
Tb427_100023700.1-p1-CDS1	10_core_Tb427v10	3.21647	3.83023	3.46162	3.33981	3.54393	3.55563	3.59396	3.69757	3.25485	3.70616	3.08509	3.71426	3.36145	3.18345	3.33484	3.37793	3.4127	3.4895	3.13057	3.53208	-0.368473	0.133101	-0.459091	0.0497832	0.646803	0.445783	0.487732	0.789159	-0.36731	0.560704
Tb427_100023800.1-p1-CDS1	10_core_Tb427v10	5.90593	6.13372	6.07259	5.80889	5.92581	5.87539	5.96379	5.99284	5.86546	5.83833	5.80873	6.0516	5.98982	5.68362	5.77339	5.71114	5.82885	5.83256	5.71642	5.6872	1.95789	1.93883	1.88951	2.21838	2.60736	2.65819	2.46156	2.73417	2.51337	2.50304
Tb427_100023900.1-p1-CDS1	10_core_Tb427v10	4.92526	4.91936	4.99799	5.05755	5.08406	5.05345	5.05034	5.09655	5.04931	5.04776	4.77423	4.79022	4.87096	4.879	4.87535	4.85319	4.86842	4.88496	4.8394	4.8466	1.59097	1.34788	1.41968	1.94993	2.19126	2.10083	1.96826	2.22004	2.16434	2.09907
Tb427_100024000.1-p1-CDS1	10_core_Tb427v10	5.927	6.09822	6.04992	5.85775	6.02567	5.97354	6.20158	6.27595	5.96328	6.10385	5.80577	5.99097	5.93021	5.66768	5.81296	5.77397	6.02102	6.07631	5.7738	5.89463	2.29366	2.28977	2.39594	2.83672	3.15694	3.0206	3.10588	3.3227	2.93495	3.2137
Tb427_100024100.1-p1-CDS1	10_core_Tb427v10	4.37096	4.34676	4.41135	4.31877	4.46414	4.3103	4.52166	4.61694	4.28922	4.40714	4.24516	4.24181	4.31761	4.15473	4.26616	4.11862	4.33781	4.40946	4.09402	4.22349	0.770133	0.51298	0.412583	1.09132	1.49943	1.30218	1.44654	1.69588	1.30661	1.3412
Tb427_100024200.1-p1-CDS1	10_core_Tb427v10	6.74953	6.74875	6.96644	6.73463	6.76515	6.80149	7.14641	7.51549	6.59188	7.33947	6.64819	6.66879	6.90621	6.56438	6.60221	6.63543	6.98793	7.36102	6.43123	7.19319	2.84151	2.52491	2.30988	3.5443	3.53234	3.59208	3.86622	4.21467	3.34362	3.95441
Tb427_100024300.1-p1-CDS1	10_core_Tb427v10	6.99998	7.1032	6.783	6.67899	6.99066	7.05326	7.05754	7.24435	6.99573	7.18202	6.92277	7.0334	6.7226	6.56094	6.85842	6.91977	6.92906	7.11624	6.86719	7.04694	2.7299	2.68077	2.17447	3.00229	3.47514	3.55142	3.49329	3.68256	3.4367	3.69239
Tb427_100024400.1-p1-CDS1	10_core_Tb427v10	-0.810771	-0.452415	-0.355543	-0.508834	-0.18837	-0.033802	-0.425026	0.23416	-0.33476	0.176983	-0.997093	-0.496713	-0.373692	-0.508834	-0.322387	-0.130679	-0.458204	0.174827	-0.523381	0.161215	-4.15105	-4.72516	-4.76682	-4.73309	-3.77583	-4.13411	-4.75578	-4.18076	-3.50226	-4.68156
Tb427_100024500.1-p1-CDS1	10_core_Tb427v10	-4.7807	-4.77583	-4.81748	-4.29842	-4.92784	-4.81443	-4.80645	-4.81042	-4.7109	-4.68156	-4.7807	-4.77583	-4.81748	-4.63175	-4.92784	-4.81443	-4.80645	-4.81042	-4.7109	-4.68156	-4.7807	-4.82649	-4.81748	-4.68242	-4.92784	-4.81443	-4.80645	-4.81042	-4.7109	-4.73222
Tb427_100024600.1-p1-CDS1	10_core_Tb427v10	-4.7807	-4.77583	-4.81748	-4.68242	-4.92784	-4.76377	-4.80645	-4.81042	-4.3269	-4.68156	-4.7807	-4.77583	-4.81748	-4.68242	-4.92784	-4.76377	-4.80645	-4.81042	-4.66024	-4.73222	-4.7807	-4.82649	-4.81748	-4.73309	-4.92784	-4.81443	-4.80645	-4.81042	-4.66024	-4.68156
Tb427_100024700.1-p1-CDS1	10_core_Tb427v10	-4.7807	-4.82649	-4.81748	-4.73309	-4.92784	-4.76377	-4.80645	-4.81042	-4.7109	-4.73222	-4.7807	-4.82649	-4.81748	-4.73309	-4.92784	-4.76377	-4.80645	-4.81042	-4.7109	-4.73222	-4.7807	-4.82649	-4.81748	-4.73309	-4.92784	-4.81443	-4.80645	-4.81042	-4.7109	-4.73222
Tb427_100024800.1-p1-CDS1	10_core_Tb427v10	-4.7807	-4.82649	-4.81748	-4.68242	-4.92784	-4.81443	-4.75578	-4.81042	-4.7109	-4.73222	-4.7807	-4.82649	-4.81748	-4.68242	-4.92784	-4.81443	-4.80645	-4.81042	-4.7109	-4.73222	-4.7807	-4.82649	-4.81748	-4.73309	-4.92784	-4.81443	-4.75578	-4.81042	-4.7109	-4.73222
Tb427_100024900.1-p1-CDS1	10_core_Tb427v10	-4.7807	-4.82649	-4.81748	-4.73309	-4.85183	-4.81443	-4.80645	-4.81042	-4.7109	-4.73222	-4.7807	-4.82649	-4.81748	-4.73309	-4.92784	-4.81443	-4.80645	-4.81042	-4.7109	-4.73222	-4.7807	-4.82649	-4.81748	-4.73309	-4.85183	-4.81443	-4.80645	-4.81042	-4.7109	-4.73222
Tb427_100025000.1-p1-CDS1	10_core_Tb427v10	-4.7807	-4.82649	-4.81748	-4.73309	-4.92784	-4.81443	-4.80645	-4.81042	-4.7109	-4.73222	-4.7807	-4.82649	-4.81748	-4.73309	-4.92784	-4.81443	-4.80645	-4.81042	-4.7109	-4.73222	-4.7807	-4.82649	-4.81748	-4.73309	-4.92784	-4.81443	-4.80645	-4.81042	-4.7109	-4.73222
Tb427_100025100.1-p1-CDS1	10_core_Tb427v10	-1.11307	-1.08953	-1.35721	-1.71818	-0.881881	-2.22179	-1.05956	-0.765841	-1.57514	-1.08294	-1.1589	-1.21905	-1.57655	-1.71818	-1.04612	-2.22179	-1.2845	-0.896613	-1.67164	-1.1336	-4.73003	-4.67449	-4.33215	-4.73309	-4.27583	-4.81443	-4.32111	-4.32508	-4.3269	-4.68156
Tb427_100025200.1-p1-CDS1	10_core_Tb427v10	-4.7807	-4.82649	-4.81748	-4.73309	-4.92784	-4.81443	-4.80645	-4.75975	-4.66024	-4.68156	-4.7807	-4.82649	-4.81748	-4.73309	-4.92784	-4.81443	-4.80645	-4.81042	-4.7109	-4.68156	-4.7807	-4.82649	-4.81748	-4.73309	-4.92784	-4.81443	-4.80645	-4.75975	-4.66024	-4.73222
Tb427_100025300.1-p1-CDS1	10_core_Tb427v10	-4.7807	-4.82649	-4.76682	-4.73309	-4.77583	-4.81443	-4.75578	-4.81042	-4.7109	-4.73222	-4.7807	-4.82649	-4.76682	-4.73309	-4.92784	-4.81443	-4.80645	-4.81042	-4.7109	-4.73222	-4.7807	-4.82649	-4.81748	-4.73309	-4.77583	-4.81443	-4.75578	-4.81042	-4.7109	-4.73222
Tb427_100025400.1-p1-CDS1	10_core_Tb427v10	5.14266	5.66694	5.41084	5.24397	5.53903	5.60138	5.68743	5.84499	5.43622	5.68207	5.06928	5.59241	5.34401	5.13991	5.40912	5.471	5.56606	5.70223	5.31611	5.54484	0.791167	1.3442	0.903237	1.39774	1.99975	2.02604	2.05348	2.43567	1.78474	2.21923
Tb427_100025500.1-p1-CDS1	10_core_Tb427v10	5.63239	5.53272	5.68755	5.67162	5.72	5.63955	5.54695	5.56539	5.58817	5.41859	5.53023	5.43373	5.58237	5.49185	5.51835	5.44299	5.37658	5.37333	5.4022	5.21594	1.74755	1.59838	1.85091	2.57116	2.77583	2.66557	2.37692	2.5587	2.52463	2.48614
Tb427_100025600.1-p1-CDS1	10_core_Tb427v10	6.2722	6.35773	6.25078	6.04343	6.20915	6.23046	6.13305	6.39197	6.0264	6.3346	6.1672	6.26981	6.17344	5.89782	6.04664	6.072	5.97754	6.22981	5.86759	6.17912	2.43712	2.27227	1.98447	2.65929	2.9713	2.95474	2.83836	3.15263	2.76295	3.03917
Tb427_100025700.1-p1-CDS1	10_core_Tb427v10	5.75117	6.01303	5.94213	5.92274	5.96481	5.84761	6.10724	6.09745	5.73448	5.98178	5.65103	5.92984	5.84907	5.77822	5.80237	5.67891	5.96659	5.94209	5.56455	5.8366	1.83816	1.82817	1.90176	2.51733	2.73031	2.66097	2.65827	2.7929	2.56287	2.58941
Tb427_100025800.1-p1-CDS1	10_core_Tb427v10	5.94014	6.18665	6.05286	5.80719	6.08327	6.20022	5.99987	6.23297	5.74817	6.19883	5.80709	6.0752	5.93942	5.62154	5.88494	5.97529	5.82564	6.02564	5.56121	6.02238	2.42879	2.43209	2.30514	2.72909	3.11239	3.40662	2.84535	3.31466	2.70061	3.07289
Tb427_100025900.1-p1-CDS1	10_core_Tb427v10	6.07401	6.47763	6.41145	6.49027	6.68539	6.75715	6.70538	6.90148	6.36938	6.84301	6.01663	6.42568	6.37173	6.34324	6.58065	6.59831	6.54823	6.79517	6.2829	6.73541	1.28022	1.41692	1.20494	3.10365	2.8114	3.4935	3.38574	3.04794	2.21627	3.04371
Tb427_100026000.1-p1-CDS1	10_core_Tb427v10	4.19236	4.61247	4.44988	4.40888	4.60656	4.66824	4.66497	4.78233	4.48243	4.73092	4.05498	4.49523	4.30797	4.21298	4.36585	4.44106	4.46325	4.57641	4.2616	4.53281	0.707181	0.908744	1.02346	1.40802	1.89209	1.86077	1.7144	1.87117	1.65051	1.76714
Tb427_100026100.1-p1-CDS1	10_core_Tb427v10	8.66313	8.10158	8.49864	8.60464	8.49276	8.3132	8.00121	7.73153	8.47388	7.78607	8.49831	7.95609	8.36615	8.40486	8.26556	8.09351	7.78737	7.50444	8.25902	7.55468	5.45065	4.7183	4.98316	5.65227	5.71366	5.48747	5.13738	4.94953	5.61981	5.0263
Tb427_100026200.1-p1-CDS1	10_core_Tb427v10	5.86606	5.74022	5.80309	5.47938	5.76657	5.64554	5.82072	5.98601	5.42813	5.7446	5.74088	5.62191	5.70976	5.3018	5.56723	5.4698	5.6251	5.78861	5.26711	5.54774	2.27627	2.05803	1.78877	2.36333	2.80928	2.51474	2.83713	3.01489	2.14744	2.77222
Tb427_100026300.1-p1-CDS1	10_core_Tb427v10	5.24536	5.70073	5.45456	5.11106	5.48666	5.61336	5.66071	5.81528	5.14692	5.79354	5.12456	5.59765	5.35982	4.9421	5.29533	5.42411	5.48154	5.64097	4.95723	5.60911	1.59902	1.84175	1.4666	1.92577	2.47714	2.58403	2.55835	2.6722	2.11247	2.73254
Tb427_100026400.1-p1-CDS1	10_core_Tb427v10	5.08331	4.68931	5.0605	5.22927	4.93488	4.92356	4.96572	5.31667	4.89639	5.23964	4.92605	4.54716	4.9353	5.02225	4.68907	4.69261	4.7549	5.09412	4.67694	5.00369	1.80622	1.26916	1.45972	2.32272	2.25806	2.16645	2.08537	2.50649	2.06483	2.50778
Tb427_100026500.1-p1-CDS1	10_core_Tb427v10	4.74515	4.83497	4.96649	4.88493	4.99904	4.96588	5.0291	5.08059	4.6898	4.96389	4.62846	4.7214	4.8651	4.70133	4.78785	4.7681	4.85996	4.89563	4.4863	4.76085	1.05506	1.1082	1.08328	1.80811	2.12254	1.99603	1.83717	2.02263	1.75813	2.03197
Tb427_100026600.1-p1-CDS1	10_core_Tb427v10	6.12548	5.89722	5.92104	6.61144	6.61447	6.83335	6.32344	6.15169	6.54176	6.22313	5.86209	5.65422	5.68671	6.30494	6.27948	6.51443	6.04867	5.84324	6.2261	5.90606	3.54023	3.20174	3.1821	4.22147	4.34136	4.49845	3.79488	3.76858	4.19136	3.88067
Tb427_100026700.1-p1-CDS1	10_core_Tb427v10	5.09044	5.21442	5.19799	4.64335	4.71565	4.99817	4.96095	4.72991	4.74563	4.8604	4.99871	5.11374	5.10973	4.52066	4.57649	4.85433	4.82236	4.58882	4.62171	4.68789	1.06918	1.23838	1.04207	1.00561	1.22399	1.59882	1.50408	1.3056	1.11713	1.68775
Tb427_100026800.1-p1-CDS1	10_core_Tb427v10	6.05035	5.81556	6.10719	6.0115	5.93458	5.89056	5.98968	6.15513	5.88319	5.99196	5.89418	5.67544	5.98299	5.8093	5.71456	5.65628	5.77368	5.94268	5.68262	5.78238	2.76326	2.36554	2.50709	3.07504	3.11268	3.14782	3.13885	3.28433	2.93643	3.10457
Tb427_100026900.1-p1-CDS1	10_core_Tb427v10	3.54757	3.57398	3.5942	3.88474	3.65531	3.63842	3.52175	3.47977	3.62875	3.58736	3.41325	3.49231	3.48407	3.71915	3.4595	3.44944	3.34701	3.29803	3.44284	3.35587	0.0098665	-0.61619	-0.178599	0.67432	0.674184	0.611673	0.382219	0.391981	0.577943	0.831591
Tb427_100027000.1-p1-CDS1	10_core_Tb427v10	6.3827	6.19358	6.27724	6.16865	6.19859	6.23349	6.19524	6.11415	6.24949	6.06311	6.22271	6.04568	6.13734	5.94627	5.96118	5.99944	5.98758	5.88419	6.04604	5.84296	3.12905	2.81307	2.83368	3.361	3.47279	3.49124	3.28686	3.343	3.32186	3.23851
Tb427_100027100.1-p1-CDS1	10_core_Tb427v10	4.39233	4.65723	4.46992	4.79077	4.73064	5.00107	4.79644	4.87002	4.50155	4.70656	4.2636	4.53521	4.36279	4.62422	4.55078	4.80945	4.62591	4.68139	4.2963	4.52113	0.814042	1.02692	0.636174	1.5685	1.63783	1.98808	1.61219	1.83815	1.58231	1.65411
Tb427_100027200.1-p1-CDS1	10_core_Tb427v10	6.82515	7.09211	6.9123	6.81202	6.74705	6.79837	6.88494	6.71896	6.76558	6.82146	6.69166	6.98213	6.8015	6.62777	6.56273	6.59197	6.715	6.52651	6.56923	6.6213	3.31463	3.313	3.12192	3.74882	3.68361	3.89024	3.71299	3.70273	3.78552	3.85966
Tb427_100027300.1-p1-CDS1	10_core_Tb427v10	5.70697	6.14103	5.72911	5.6048	5.89442	6.03555	6.22298	6.32281	5.86901	6.09969	5.49166	5.95765	5.55943	5.33749	5.6249	5.74666	5.96085	6.02549	5.58873	5.83791	2.85567	3.06194	2.53432	3.038	3.33837	3.57126	3.62875	3.88743	3.36473	3.50647
Tb427_100027400.1-p1-CDS1	10_core_Tb427v10	5.71423	5.89259	5.97216	6.00797	6.03556	5.93312	6.13074	6.21034	5.99436	6.07726	5.59819	5.77852	5.86909	5.8401	5.85335	5.7388	5.95934	6.01181	5.79889	5.88907	2.00937	2.15553	2.10399	2.81165	2.96034	2.94388	2.9513	3.24063	3.01288	3.0367
Tb427_100027500.1-p1-CDS1	10_core_Tb427v10	5.92505	5.86373	6.03312	6.04365	5.86012	5.90621	5.96646	6.14621	5.66779	6.00885	5.76699	5.73113	5.9075	5.87986	5.64616	5.69762	5.74783	5.92245	5.46007	5.7733	2.64738	2.31128	2.43427	2.81992	2.99526	3.00395	3.13496	3.3432	2.75237	3.27509
Tb427_100027600.1-p1-CDS1	10_core_Tb427v10	6.19688	6.69093	6.49444	6.27653	6.44407	6.52926	6.64086	6.62117	6.42027	6.62687	6.14888	6.64387	6.4536	6.19293	6.34528	6.44161	6.51707	6.49945	6.31239	6.50892	1.16634	1.67015	1.23969	2.12273	2.5243	2.4336	2.99055	2.97498	2.5243	2.93813
Tb427_100027700.1-p1-CDS1	10_core_Tb427v10	6.34542	7.25562	6.53648	6.03066	6.62515	6.83399	7.02155	7.00972	6.28785	7.03518	6.26271	7.19462	6.48277	5.90799	6.46255	6.69467	6.87747	6.85538	6.12492	6.88902	2.17564	2.64614	1.75897	2.40569	3.39283	3.39165	3.62372	3.70214	3.05534	3.64782
Tb427_100027800.1-p1-CDS1	10_core_Tb427v10	6.53174	7.41164	6.79635	6.5109	7.14873	7.26493	7.3504	7.50901	6.72767	7.42555	6.43989	7.33721	6.71243	6.38415	7.01485	7.12941	7.2323	7.38384	6.60139	7.29202	2.50774	3.09087	2.65014	2.93413	3.65256	3.78217	3.67424	3.91893	3.14797	3.91967
Tb427_100027900.1-p1-CDS1	10_core_Tb427v10	4.73429	5.20239	4.82532	4.75446	5.05385	5.24308	5.1856	4.98755	4.8196	4.8736	4.63772	5.0716	4.69312	4.58005	4.83771	5.0174	4.98024	4.79198	4.59748	4.6886	0.780728	1.6034	1.28774	1.61277	2.20769	2.45288	2.25723	2.00344	2.00465	1.81418
Tb427_100028000.1-p1-CDS1	10_core_Tb427v10	4.75933	4.52881	4.61695	5.17054	5.17285	5.10826	5.03725	5.04293	5.00662	4.89725	4.59633	4.39373	4.49079	4.9733	4.95413	4.87895	4.84839	4.82586	4.78374	4.6519	1.52819	1.04259	1.03759	2.20068	2.33982	2.33989	2.00474	2.20239	2.19797	2.21574
Tb427_100028100.1-p1-CDS1	10_core_Tb427v10	6.05756	6.13602	6.06448	5.89937	6.0014	5.89993	5.96675	5.54387	5.93704	5.55304	5.99332	6.07968	6.00387	5.79269	5.88595	5.80206	5.87581	5.4136	5.82042	5.43532	1.52413	1.40735	1.45328	2.08865	2.29865	1.9648	1.91387	1.99774	2.24746	1.87075
Tb427_100028200.1-p1-CDS1	10_core_Tb427v10	3.50041	4.20479	3.72665	4.21119	4.11464	4.09161	4.07159	4.07192	4.23105	3.99028	3.35306	3.87582	3.5947	3.91699	3.83901	3.7331	3.80927	3.80998	3.91005	3.62193	0.0934599	1.87701	0.185108	1.75598	1.57447	1.9009	1.47844	1.47444	1.90098	1.83312
Tb427_100028300.1-p1-CDS1	10_core_Tb427v10	6.86841	6.48698	6.78326	6.92739	6.75095	6.66178	6.46498	6.1457	6.79105	6.34505	6.78339	6.36271	6.67831	6.79489	6.5983	6.51159	6.29339	5.9546	6.62318	6.18045	2.73804	2.87625	2.89787	3.41027	3.43438	3.32118	3.3043	3.13415	3.60346	3.12527
Tb427_100028400.1-p1-CDS1	10_core_Tb427v10	7.49866	6.97911	7.32101	7.43662	7.29661	7.19329	6.8507	6.57064	7.28101	6.79315	7.37989	6.87244	7.22903	7.25968	7.10748	7.00592	6.67549	6.39977	7.10075	6.61261	3.83604	3.16484	3.30329	4.32128	4.27129	4.1521	3.71648	3.40064	4.18739	3.70321
Tb427_100028500.1-p1-CDS1	10_core_Tb427v10	4.65828	4.59135	4.73188	4.65133	4.59655	4.65215	4.53046	4.62782	4.85492	4.79034	4.53972	4.47787	4.61917	4.46279	4.41116	4.45004	4.30831	4.38979	4.69132	4.56227	0.991519	0.851189	0.987024	1.6142	1.50194	1.70456	1.70657	1.88844	1.63249	1.98461
Tb427_100028600.1-p1-CDS1	10_core_Tb427v10	3.96457	4.18127	4.02274	4.17507	4.00458	4.06572	4.00579	4.06017	4.24624	4.33372	3.85902	4.07731	3.9394	3.98895	3.80731	3.88638	3.83316	3.8717	4.06779	4.14138	0.131667	0.326811	-0.13275	1.12672	1.03281	0.964542	0.829102	1.0221	1.13539	1.32628
Tb427_100028700.1-p1-CDS1	10_core_Tb427v10	7.30924	6.75755	7.07134	6.70373	6.86116	6.86967	6.60592	6.26648	6.91046	6.5978	7.25785	6.70842	7.02523	6.61963	6.74669	6.7705	6.50969	6.16415	6.80625	6.49446	2.46648	1.8562	2.07746	2.55649	3.14746	2.95757	2.63127	2.39567	3.06008	2.73813
Tb427_100028800.1-p1-CDS1	10_core_Tb427v10	4.44161	5.11272	4.92923	5.08231	5.46157	5.42343	5.28744	5.29057	5.14023	5.27055	-1.33099	0.22567	0.58281	1.15324	1.41943	1.51656	1.75655	1.59351	0.648868	1.66807	4.4143	5.06272	4.84718	4.98402	5.37102	5.31932	5.15689	5.17371	5.07118	5.14111
Tb427_100028900.1-p1-CDS1	10_core_Tb427v10	5.34596	5.67921	5.42498	5.39263	5.42558	5.45153	5.52609	5.54281	5.54648	5.56952	5.26864	5.60933	5.36254	5.29003	5.30795	5.32704	5.40197	5.42371	5.42518	5.44774	1.08077	1.26384	0.851655	1.51924	1.74515	1.85132	1.92502	1.88404	1.91343	1.9408
Tb427_100029000.1-p1-CDS1	10_core_Tb427v10	6.41872	6.59661	6.26746	5.97404	6.3603	6.35484	6.36216	6.54313	6.54202	6.66021	6.36563	6.54089	6.2204	5.88834	6.26072	6.25783	6.27442	6.44465	6.44584	6.55874	1.62512	1.85017	1.29901	1.8516	2.43202	2.41155	2.27642	2.61343	2.57963	2.77484
Tb427_100029100.1-p1-CDS1	10_core_Tb427v10	4.96453	5.13003	4.97855	4.82874	4.86563	4.9113	5.01654	5.00595	5.05495	5.11374	4.86041	5.04514	4.89232	4.69841	4.71042	4.74329	4.84948	4.84417	4.89727	4.95425	1.11275	0.967497	0.862768	1.29369	1.57192	1.71926	1.80909	1.76451	1.78197	1.85455
Tb427_100029200.1-p1-CDS1	10_core_Tb427v10	5.86313	5.92609	5.73218	5.83975	5.79835	5.9948	5.80917	5.8396	5.92794	5.88482	5.76405	5.83225	5.63973	5.70825	5.64744	5.83379	5.67472	5.68978	5.76662	5.74517	1.9341	1.91557	1.7198	2.31488	2.46477	2.74851	2.31727	2.4959	2.67601	2.44104
Tb427_100029300.1-p1-CDS1	10_core_Tb427v10	6.07733	6.40124	6.14108	5.98916	6.03856	5.9189	6.31003	6.41818	6.22629	6.3961	5.98767	6.30483	6.0566	5.8471	5.89281	5.77162	6.17618	6.27954	6.08973	6.24996	2.02374	2.43412	2.00049	2.5694	2.65856	2.55354	2.81289	2.96224	2.75623	3.01848
Tb427_100029400.1-p1-CDS1	10_core_Tb427v10	4.46397	4.81235	4.5201	4.61581	4.70782	4.61684	4.84554	5.01904	4.65658	4.97302	4.33543	4.70182	4.42259	4.42897	4.53133	4.40743	4.63398	4.84239	4.47187	4.77998	0.898417	1.04725	0.575557	1.56779	1.5829	1.72582	1.96979	1.89889	1.59713	1.95884
Tb427_100029500.1-p1-CDS1	10_core_Tb427v10	5.35637	5.52983	5.50372	5.38142	5.34787	5.34849	5.54338	5.65079	5.59299	5.61766	5.24728	5.42434	5.41658	5.22629	5.16968	5.16464	5.3707	5.48859	5.42482	5.462	1.57335	1.6946	1.39973	2.08385	2.23403	2.28534	2.39123	2.41614	2.39739	2.32532
Tb427_100029600.1-p1-CDS1	10_core_Tb427v10	8.46847	8.5743	8.40799	8.35671	8.55219	8.61194	8.44643	8.44292	8.43611	8.35999	8.40486	8.51513	8.34831	8.24155	8.42394	8.48782	8.31735	8.30561	8.30583	8.23101	3.93224	3.93237	3.78198	4.65226	4.99576	5.01097	4.89451	4.98106	4.89848	4.81093
Tb427_100029700.1-p1-CDS1	10_core_Tb427v10	6.45057	6.69517	6.63004	6.55954	6.48764	6.40881	6.50669	6.58352	6.55003	6.46857	6.36325	6.61874	6.5522	6.44043	6.33131	6.24137	6.37891	6.44777	6.40525	6.33185	2.35711	2.40621	2.35933	2.90135	3.2026	3.21674	2.94504	3.10458	3.15737	2.99029
Tb427_100029800.1-p1-CDS1	10_core_Tb427v10	4.9637	5.53188	5.15256	4.88192	4.97616	5.09563	5.27723	5.51349	5.13865	5.47863	4.855	5.431	5.04707	4.70019	4.79968	4.90388	5.12341	5.35558	4.95756	5.2844	1.17368	1.62432	1.31131	1.80029	1.85606	2.08088	1.95928	2.21464	2.04603	2.48198
Tb427_100029900.1-p1-CDS1	10_core_Tb427v10	5.75482	6.26497	6.12849	5.87479	5.90874	5.94249	5.94033	6.3727	5.77376	6.25791	5.71334	6.22542	6.09486	5.79944	5.8146	5.85688	5.87781	6.29187	5.68062	6.17772	0.597302	1.04067	0.688869	1.56946	1.91857	1.82342	1.32834	2.17228	1.76336	2.04189
Tb427_100030000.1-p1-CDS1	10_core_Tb427v10	-5.92982	-5.29528	-5.5826	-5.78087	-6.07695	-5.57955	-5.80356	-5.8582	-5.80935	-4.20101	-5.92982	-5.29528	-5.5826	-5.83153	-6.07695	-5.57955	-5.85422	-5.8582	-5.86002	-4.53435	-5.92982	-5.97561	-5.9666	-5.83153	-6.07695	-5.96355	-5.90489	-5.95953	-5.80935	-5.83067
Tb427_100030100.1-p1-CDS1	10_core_Tb427v10	3.96846	4.28837	3.95169	3.54609	3.82644	3.81339	4.08449	4.10749	3.84634	4.13978	3.71915	4.07724	3.74392	3.34063	3.52884	3.50355	3.82343	3.80502	3.56326	3.82579	1.29862	1.36334	1.00023	0.612634	1.36231	1.42512	1.43774	1.6365	1.35406	1.77479
Tb427_100030200.1-p1-CDS1	10_core_Tb427v10	6.17152	6.97984	6.50441	6.06474	6.44217	6.76829	6.36778	7.0935	5.82898	6.99187	6.1122	6.94204	6.47517	5.99635	6.35003	6.67876	6.29068	7.01384	5.74565	6.90941	1.52465	1.68411	0.802122	1.62769	2.42551	2.71334	2.05882	2.87398	1.6626	2.81203
Tb427_100030300.1-p1-CDS1	10_core_Tb427v10	-1.51139	-1.6744	-1.8661	-2.62289	-2.0085	-2.17592	-2.15313	-1.9896	-2.33159	-2.06455	-1.81642	-1.78417	-2.11175	-2.89958	-2.43631	-2.27577	-2.19497	-2.25958	-2.33159	-2.16658	-4.03104	-5.49027	-4.86526	-5.39686	-3.9715	-5.52888	-5.90489	-5.03355	-5.86002	-5.44667
Tb427_100030400.1-p1-CDS1	10_core_Tb427v10	5.33371	5.598	5.32119	5.18228	5.40977	5.39604	5.52755	5.67518	5.33181	5.62742	5.13852	5.45008	5.17261	4.99297	5.15826	5.17204	5.32478	5.47675	5.14431	5.39673	2.34179	2.20623	1.95875	2.11478	2.7612	2.58382	2.58781	2.6912	2.28076	2.86044
Tb427_100030500.1-p1-CDS1	10_core_Tb427v10	4.89868	4.90602	4.93099	4.77199	4.7338	4.64705	4.90778	4.95447	4.8339	4.8433	4.82067	4.82787	4.8612	4.63327	4.58887	4.50341	4.78884	4.83888	4.67255	4.702	0.638168	0.611854	0.522916	1.32014	1.34084	1.24331	1.24317	1.23252	1.58996	1.41859
Tb427_100030600.1-p1-CDS1	10_core_Tb427v10	4.77588	4.57892	4.81487	4.85737	4.51942	4.5165	4.77875	4.76056	4.6078	4.66296	4.6663	4.45942	4.6882	4.64849	4.31355	4.28902	4.60824	4.58402	4.43857	4.45865	0.998428	0.917077	1.20034	1.95735	1.60682	1.73226	1.60854	1.63707	1.43095	1.73582
Tb427_100030700.1-p1-CDS1	10_core_Tb427v10	6.12996	6.10538	6.09524	5.99409	5.91561	5.98013	5.75997	5.79834	6.05736	5.74922	6.04766	6.04288	6.02808	5.86053	5.76465	5.83902	5.62437	5.66386	5.92138	5.60549	1.93493	1.53471	1.63345	2.48778	2.56084	2.55536	2.26653	2.30593	2.57773	2.34715
Tb427_100030800.1-p1-CDS1	10_core_Tb427v10	7.52477	7.95175	7.53108	7.62448	7.73695	7.88307	7.83865	8.06075	7.71657	8.01242	7.4208	7.86271	7.44247	7.4643	7.55784	7.70351	7.68373	7.89009	7.53586	7.84239	3.67546	3.88536	3.45615	4.37362	4.63388	4.78452	4.54115	4.89023	4.62968	4.83762
Tb427_100030900.1-p1-CDS1	10_core_Tb427v10	6.62572	7.06341	6.67228	6.44455	6.78435	6.84175	6.84767	6.99752	6.58181	6.90848	6.44541	6.90297	6.52657	6.21438	6.54468	6.60758	6.63899	6.78026	6.35776	6.66659	3.53258	3.80003	3.2811	3.68185	4.07497	4.09666	3.95246	4.15849	3.78423	4.20841
Tb427_100031000.1-p1-CDS1	10_core_Tb427v10	5.3106	5.09966	5.14962	5.88037	5.75773	5.76914	5.51313	5.23588	5.70313	5.33398	5.1444	4.94392	5.00438	5.65623	5.50457	5.51847	5.28893	4.99006	5.44828	5.08641	2.10658	1.79667	1.74816	3.07774	3.12011	3.11934	2.71546	2.55836	3.07236	2.66629
Tb427_100031100.1-p1-CDS1	10_core_Tb427v10	5.65107	5.54163	5.39178	5.46307	5.67001	5.57941	5.66438	5.6509	5.35701	5.61089	5.44909	5.36963	5.21567	5.22368	5.40496	5.31136	5.42599	5.40139	5.10984	5.35914	2.71379	2.37206	2.26268	2.75079	3.09464	3.01841	2.94401	2.99586	2.68851	2.96689
Tb427_100031200.1-p1-CDS1	10_core_Tb427v10	7.38595	6.93661	7.13009	6.77598	7.00165	6.80589	6.91432	7.17749	6.75166	6.97064	7.17317	6.71117	6.93202	6.49826	6.70512	6.51983	6.64599	6.86703	6.42037	6.68031	4.51894	4.12843	4.16334	4.25266	4.57096	4.32826	4.34433	4.79499	4.4653	4.51369
Tb427_100031300.1-p1-CDS1	10_core_Tb427v10	7.76402	7.94983	7.80438	7.60638	7.77364	7.73061	7.93518	7.94071	7.77062	7.93692	7.67841	7.88342	7.74272	7.5047	7.65342	7.59835	7.82967	7.82219	7.64598	7.81897	3.63129	3.46075	3.20781	3.72068	4.1289	4.2159	4.09423	4.27035	4.16872	4.25988
Tb427_100031400.1-p1-CDS1	10_core_Tb427v10	6.61356	6.54125	6.62911	6.48622	6.59874	6.56487	6.66208	6.71947	6.48922	6.55358	6.50571	6.45429	6.5445	6.31815	6.41097	6.38286	6.50381	6.53493	6.3165	6.38359	2.81774	2.4425	2.48374	3.3011	3.56331	3.48651	3.38278	3.65475	3.34063	3.38259
Tb427_100031500.1-p1-CDS1	10_core_Tb427v10	5.95305	6.063	6.01715	5.61018	5.79084	5.75609	5.90784	5.92946	5.78765	5.77794	5.88388	5.99932	5.94769	5.47742	5.65128	5.60967	5.79239	5.77451	5.65342	5.63429	1.53479	1.52593	1.59918	2.09377	2.35098	2.38008	2.18822	2.6284	2.28534	2.36448
Tb427_100031600.1-p1-CDS1	10_core_Tb427v10	5.71317	5.81478	5.66999	5.82277	6.0657	6.13776	6.19226	6.29217	5.98747	6.08225	5.57231	5.66752	5.53514	5.5917	5.82237	5.87488	5.96148	6.07237	5.74479	5.84187	2.28453	2.43898	2.18371	3.06541	3.3749	3.55178	3.43082	3.46823	3.29486	3.37513
Tb427_100031700.1-p1-CDS1	10_core_Tb427v10	6.13112	6.2552	6.08202	5.74253	6.08703	6.04237	6.28429	6.29382	5.96517	6.14775	6.02024	6.15209	5.98033	5.56649	5.89123	5.8294	6.10107	6.0999	5.77147	5.94143	2.36963	2.38392	2.19272	2.61889	3.10602	3.17689	3.21592	3.29501	2.97052	3.23302
Tb427_100031800.1-p1-CDS1	10_core_Tb427v10	7.73909	7.78839	7.84459	7.91828	7.93917	7.98576	7.82304	7.6082	7.77698	7.64789	7.62619	7.68017	7.73864	7.74676	7.74588	7.76116	7.6361	7.41946	7.59373	7.4625	4.0037	3.99351	4.02071	4.76078	4.94234	5.18912	4.77911	4.57459	4.70688	4.58431
Tb427_100031900.1-p1-CDS1	10_core_Tb427v10	5.98988	6.04372	6.01869	5.56355	5.96327	5.80699	6.00009	6.11471	5.69299	5.76795	5.8583	5.94178	5.92927	5.39843	5.77959	5.6262	5.82505	5.91375	5.54226	5.59093	2.46968	2.15289	1.9496	2.35322	2.89846	2.72024	2.86726	3.17153	2.35341	2.6522
Tb427_100032000.1-p1-CDS1	10_core_Tb427v10	5.30976	5.51611	5.48215	5.49786	5.62171	5.52644	5.68151	5.71335	5.48568	5.61681	5.22206	5.42994	5.39869	5.34006	5.45814	5.34705	5.5254	5.54177	5.31169	5.44539	1.21261	1.40439	1.32042	2.22666	2.39754	2.42988	2.38486	2.55271	2.34687	2.45438
Tb427_100032100.1-p1-CDS1	10_core_Tb427v10	6.55644	6.40734	6.37582	6.96823	6.77543	6.84468	6.54476	6.67535	6.57776	6.72829	6.3543	6.23271	6.21164	6.73599	6.5369	6.60208	6.31304	6.45847	6.33188	6.48917	3.62023	3.25519	3.15527	4.21841	4.0599	4.14747	3.79076	3.83206	3.90315	4.01737
Tb427_100032200.1-p1-CDS1	10_core_Tb427v10	4.7829	4.65363	4.87391	4.59803	4.75188	4.65233	4.6387	4.70381	4.54577	4.75169	4.66944	4.5429	4.77379	4.41299	4.55388	4.45654	4.46429	4.51825	4.36774	4.55989	1.05307	0.873989	0.974329	1.54272	1.7885	1.67226	1.50145	1.6446	1.4391	1.74426
Tb427_100032300.1-p1-CDS1	10_core_Tb427v10	5.49779	5.35028	5.47737	5.36676	5.3956	5.40088	5.44281	5.47663	5.35293	5.37167	5.40731	5.27215	5.39339	5.21963	5.2365	5.22637	5.30004	5.32404	5.19511	5.20355	1.45566	1.08395	1.33088	1.99797	2.13489	2.26496	2.03058	2.15482	2.08074	2.18605
Tb427_100032400.1-p1-CDS1	10_core_Tb427v10	7.00032	7.55367	7.39774	6.89889	7.09072	7.24179	7.3038	7.28626	7.0335	7.40234	6.94317	7.50587	7.35319	6.81709	7.00165	7.14997	7.2135	7.19262	6.95529	7.30266	2.30735	2.60405	2.33395	2.70753	3.02614	3.2126	3.24622	3.28919	2.77447	3.49086
Tb427_100032500.1-p1-CDS1	10_core_Tb427v10	6.05402	5.9341	5.97876	5.99022	6.03266	6.10263	5.86203	5.70312	5.87171	5.74507	5.92889	5.80888	5.87395	5.80481	5.85222	5.91494	5.67401	5.50668	5.67719	5.56211	2.4507	2.29317	2.13617	2.92755	2.933	3.06318	2.82698	2.7262	2.8766	2.67279
Tb427_100032600.1-p1-CDS1	10_core_Tb427v10	4.28513	4.51617	4.60393	4.66416	4.70002	4.54554	4.88342	5.0366	4.40381	4.84171	4.15678	4.3993	4.49655	4.49609	4.51443	4.36811	4.73078	4.87067	4.21208	4.66	0.721829	0.830736	0.801766	1.47572	1.6442	1.43158	1.55338	1.82112	1.3962	1.76187
Tb427_100032700.1-p1-CDS1	10_core_Tb427v10	6.06003	6.34163	6.20062	6.13441	6.24823	6.31043	6.53884	6.63268	6.24651	6.48562	5.98627	6.26626	6.13558	6.01033	6.07741	6.15499	6.4004	6.49809	6.11897	6.32309	1.71511	1.9993	1.67833	2.49623	3.04829	3.01399	3.04174	3.11314	2.66429	3.24406
Tb427_100032800.1-p1-CDS1	10_core_Tb427v10	11.0065	11.5003	11.2853	11.4687	11.4115	11.4458	11.6031	11.7229	11.4594	11.6043	10.8491	11.3568	11.1499	11.2327	11.1585	11.1911	11.3567	11.4706	11.206	11.3498	7.73108	8.09754	7.80315	8.73889	8.77525	8.81772	8.92693	9.08174	8.8245	8.97547
Tb427_100032900.1-p1-CDS1	10_core_Tb427v10	5.53292	5.57124	5.59893	5.70781	5.55726	5.63114	5.56774	5.59255	5.59814	5.44759	5.47035	5.52554	5.54512	5.598	5.44578	5.50542	5.45807	5.47261	5.46592	5.34623	0.957372	0.539401	0.821917	1.93186	1.8075	2.04734	1.75318	1.94383	2.06568	1.55451
Tb427_100033000.1-p1-CDS1	10_core_Tb427v10	5.44184	5.37547	5.51994	5.44853	5.5965	5.43799	5.66372	5.82933	5.38405	5.6546	5.30537	5.25004	5.4089	5.25895	5.37348	5.23182	5.47968	5.64039	5.17227	5.46101	1.96635	1.75587	1.76138	2.42443	2.7929	2.52428	2.59765	2.79581	2.5082	2.64624
Tb427_100033100.1-p1-CDS1	10_core_Tb427v10	4.77869	4.82048	4.9101	4.60376	4.66063	4.74663	4.82613	4.86362	4.51691	4.77089	4.6624	4.71273	4.81866	4.43733	4.47732	4.56431	4.65255	4.67209	4.33981	4.58789	1.08618	0.998107	0.851409	1.39472	1.59327	1.66712	1.67795	1.85238	1.40186	1.68694
Tb427_100033200.1-p1-CDS1	10_core_Tb427v10	4.45352	4.4206	4.53152	4.48929	4.4992	4.55004	4.44041	4.32507	4.50755	4.52787	4.31444	4.29297	4.41359	4.30096	4.28819	4.34311	4.24074	4.12319	4.29403	4.33118	1.00593	0.8522	0.85383	1.45272	1.62109	1.64568	1.47975	1.38652	1.6449	1.54639
Tb427_100033300.1-p1-CDS1	10_core_Tb427v10	-4.71511	-4.7609	-4.7519	-4.6675	-4.86225	-4.74885	-4.74086	-4.74483	-4.64532	-4.66663	-4.71511	-4.7609	-4.7519	-4.6675	-4.86225	-4.74885	-4.74086	-4.74483	-4.64532	-4.66663	-4.71511	-4.7609	-4.7519	-4.6675	-4.86225	-4.74885	-4.74086	-4.74483	-4.64532	-4.66663
Tb427_100033400.1-p1-CDS1	10_core_Tb427v10	-4.71511	-4.7609	-4.7519	-4.6675	-4.86225	-4.74885	-4.74086	-4.74483	-4.64532	-4.66663	-4.71511	-4.7609	-4.7519	-4.6675	-4.86225	-4.74885	-4.74086	-4.74483	-4.64532	-4.66663	-4.71511	-4.7609	-4.7519	-4.6675	-4.86225	-4.74885	-4.74086	-4.74483	-4.64532	-4.66663
Tb427_100033500.1-p1-CDS1	10_core_Tb427v10	-1.90402	-1.1953	-0.988929	0.730043	0.515362	0.875775	0.112242	-0.361663	0.606422	-0.392524	-2.52002	-1.1953	-1.11342	0.506086	0.371581	0.528499	0.00356442	-0.591887	0.39926	-0.697561	-4.28045	-4.7609	-4.12224	-2.24638	-2.91776	-1.6819	-3.81488	-3.31016	-2.29833	-3.07399
Tb427_100033600.1-p1-CDS1	10_core_Tb427v10	4.78554	5.01028	4.82916	4.70349	4.74156	4.93886	4.88966	4.93547	4.76269	4.96891	4.71148	4.93097	4.76625	4.5797	4.60606	4.79712	4.7634	4.82146	4.62006	4.8322	0.460899	0.760432	0.277505	1.09583	1.25779	1.51912	1.31124	1.20251	1.34887	1.49894
Tb427_100033700.1-p1-CDS1	10_core_Tb427v10	5.09936	4.91237	5.16761	5.08121	5.16918	5.20676	5.21454	5.39718	5.18577	5.19603	4.89974	4.71946	4.98681	4.82813	4.89294	4.91595	4.96255	5.12953	4.93276	4.92846	2.13599	1.89137	2.0757	2.44158	2.64428	2.74516	2.57061	2.83244	2.51099	2.63306
Tb427_100033800.1-p1-CDS1	10_core_Tb427v10	4.36331	3.98444	4.40802	4.3968	4.32644	4.17473	4.22833	4.13828	4.24511	4.24177	4.20381	3.84075	4.27448	4.1706	4.10517	3.95468	4.02019	3.90401	4.0271	3.99419	1.1068	0.584434	0.90753	1.60678	1.51182	1.35192	1.33082	1.39468	1.38638	1.57662
Tb427_100033900.1-p1-CDS1	10_core_Tb427v10	4.73759	4.68166	4.76759	5.2148	5.24791	5.36033	5.35758	5.25203	5.09865	5.15672	4.61706	4.56471	4.649	5.02902	5.03086	5.16655	5.16656	5.0494	4.89814	4.9466	1.05607	0.976192	1.10157	2.1626	2.40528	2.36702	2.33964	2.31729	2.15146	2.26909
Tb427_100034000.1-p1-CDS1	10_core_Tb427v10	6.70979	6.61598	6.77982	6.49788	6.55955	6.51382	6.45596	6.3746	6.46326	6.35656	6.59701	6.52489	6.69984	6.34262	6.37481	6.33271	6.29307	6.22374	6.28999	6.18832	2.96373	2.57789	2.56654	3.20329	3.5029	3.42834	3.20532	3.02563	3.31227	3.17192
Tb427_100034100.1-p1-CDS1	10_core_Tb427v10	4.33081	4.46887	4.40509	4.28295	4.4806	4.36758	4.0426	4.09641	3.99794	4.11715	4.21877	4.36301	4.30881	4.11075	4.31257	4.16223	3.87467	3.91399	3.81799	3.9268	0.582543	0.626218	0.447922	1.12844	1.29527	1.45262	0.838311	1.01951	0.895105	1.09928
Tb427_100034200.1-p1-CDS1	10_core_Tb427v10	5.26911	5.28693	5.39462	5.30333	5.42082	5.36318	5.49614	5.6602	5.28703	5.61487	5.15207	5.1797	5.28451	5.11098	5.21524	5.15855	5.29971	5.44263	5.08139	5.40306	1.58172	1.47847	1.62558	2.29911	2.50818	2.44436	2.52058	2.82073	2.36688	2.74067
Tb427_100034300.1-p1-CDS1	10_core_Tb427v10	7.43123	7.50495	7.48292	7.13168	6.93783	6.84211	7.25243	7.49962	6.91612	7.26604	7.28508	7.38537	7.39666	6.96889	6.73987	6.64175	7.05897	7.28979	6.7166	7.07158	4.04443	3.78969	3.31801	3.89736	3.97315	3.8939	4.25116	4.61196	3.96026	4.27097
Tb427_100034400.1-p1-CDS1	10_core_Tb427v10	-4.22431	-4.2701	-4.26109	-4.17669	-4.37144	-4.25804	-4.25005	-4.25402	-4.15451	-4.17583	-4.22431	-4.2701	-4.26109	-4.17669	-4.37144	-4.25804	-4.25005	-4.25402	-4.15451	-4.17583	-4.22431	-4.2701	-4.26109	-4.17669	-4.37144	-4.25804	-4.25005	-4.25402	-4.15451	-4.17583
Tb427_100034500.1-p1-CDS1	10_core_Tb427v10	-5.9399	-5.98569	-5.97668	-5.89228	-6.08703	-5.97363	-5.96564	-5.96962	-5.8701	-5.89142	-5.9399	-5.98569	-5.97668	-5.89228	-6.08703	-5.97363	-5.96564	-5.96962	-5.8701	-5.89142	-5.9399	-5.98569	-5.97668	-5.89228	-6.08703	-5.97363	-5.96564	-5.96962	-5.8701	-5.89142
Tb427_100034600.1-p1-CDS1	10_core_Tb427v10	-5.58531	-5.6311	-5.57142	-5.53769	-5.73244	-5.56837	-5.56038	-5.56435	-5.51551	-5.53683	-5.58531	-5.6311	-5.57142	-5.53769	-5.73244	-5.56837	-5.61105	-5.61502	-5.51551	-5.53683	-5.58531	-5.6311	-5.62209	-5.53769	-5.73244	-5.61904	-5.56038	-5.56435	-5.51551	-5.53683
Tb427_100034700.1-p1-CDS1	10_core_Tb427v10	-6.22431	-6.2701	-6.26109	-6.17669	-6.37144	-6.25804	-6.25005	-6.15269	-6.15451	-6.17583	-6.22431	-6.2701	-6.26109	-6.17669	-6.37144	-6.25804	-6.25005	-6.15269	-6.15451	-6.17583	-6.22431	-6.2701	-6.26109	-6.17669	-6.37144	-6.25804	-6.25005	-6.25402	-6.15451	-6.17583
Tb427_100034800.1-p1-CDS1	10_core_Tb427v10	2.7317	2.0326	2.72899	2.01622	2.90491	2.09818	3.01219	3.12282	2.09869	2.19306	2.64384	1.94863	2.67308	1.88937	2.74304	1.97358	2.89436	2.98353	1.97567	2.0626	-1.36353	-2.15061	-1.99245	-1.5586	-0.332635	-1.56476	-0.677368	-0.345785	-1.55036	-1.3702
Tb427_100034900.1-p1-CDS1	10_core_Tb427v10	-4.22431	-4.2701	-4.26109	-4.17669	-4.37144	-4.25804	-4.25005	-4.25402	-4.15451	-4.17583	-4.22431	-4.2701	-4.26109	-4.17669	-4.37144	-4.25804	-4.25005	-4.25402	-4.15451	-4.17583	-4.22431	-4.2701	-4.26109	-4.17669	-4.37144	-4.25804	-4.25005	-4.25402	-4.15451	-4.17583
Tb427_100035000.1-p1-CDS1	10_core_Tb427v10	-5.9399	-5.98569	-5.97668	-5.89228	-6.08703	-5.97363	-5.96564	-5.96962	-5.8701	-5.89142	-5.9399	-5.98569	-5.97668	-5.89228	-6.08703	-5.97363	-5.96564	-5.96962	-5.8701	-5.89142	-5.9399	-5.98569	-5.97668	-5.89228	-6.08703	-5.97363	-5.96564	-5.96962	-5.8701	-5.89142
Tb427_100035100.1-p1-CDS1	10_core_Tb427v10	-5.58531	-5.6311	-5.62209	-5.53769	-5.73244	-5.61904	-5.61105	-5.61502	-5.51551	-5.53683	-5.58531	-5.6311	-5.62209	-5.53769	-5.73244	-5.61904	-5.61105	-5.61502	-5.51551	-5.53683	-5.58531	-5.6311	-5.62209	-5.53769	-5.73244	-5.61904	-5.61105	-5.61502	-5.51551	-5.53683
Tb427_100035200.1-p1-CDS1	10_core_Tb427v10	-6.17364	-6.2701	-6.26109	-6.17669	-6.37144	-5.67905	-5.86605	-6.25402	-6.10384	-6.17583	-6.17364	-6.2701	-6.26109	-6.17669	-6.37144	-6.20737	-5.86605	-6.25402	-6.15451	-6.17583	-6.22431	-6.2701	-6.26109	-6.17669	-6.37144	-5.87404	-6.25005	-6.25402	-6.10384	-6.17583
Tb427_100035300.1-p1-CDS1	10_core_Tb427v10	1.66935	1.77101	1.88295	1.66009	2.00013	1.85205	2.05265	2.07181	1.87143	2.0244	1.51381	1.66358	1.79682	1.50804	1.83821	1.69555	1.92728	1.88376	1.71505	1.8368	-1.65551	-2.04729	-2.29611	-1.66591	-1.26576	-1.56355	-1.56528	-1.04339	-1.41556	-1.13672
Tb427_100035400.1-p1-CDS1	10_core_Tb427v10	-3.39966	-2.48247	-2.00178	-2.42224	-3.79544	-1.24438	-2.23639	-2.16624	-1.87174	-1.0859	-3.39966	-2.53313	-2.00178	-2.56058	-3.79544	-1.35044	-2.90306	-2.24037	-2.36688	-1.43004	-4.22431	-4.21943	-4.26109	-4.12602	-4.37144	-4.15671	-3.14274	-4.20336	-3.19152	-3.35716
Tb427_100035500.1-p1-CDS1	10_core_Tb427v10	5.83165	6.34934	6.18685	6.10564	6.00021	6.2051	6.3743	6.60642	6.14252	6.60271	5.76761	6.29029	6.13514	6.01788	5.93913	6.11253	6.298	6.48731	6.05307	6.48556	1.25822	1.68179	1.34716	2.01681	1.39638	2.15949	2.08243	2.94441	2.06284	2.91433
Tb427_100035600.1-p1-CDS1	10_core_Tb427v10	2.09369	2.13881	1.89416	2.07927	2.45795	2.665	2.68613	2.66987	1.91764	2.67502	0.493786	0.43183	0.165515	0.62509	0.613923	1.52653	1.39205	1.81664	-0.138111	1.49506	1.46828	1.59441	1.3343	1.38766	1.98481	1.77262	1.90439	1.48354	1.50809	1.81906
Tb427_100035700.1-p1-CDS1	10_core_Tb427v10	3.8814	4.43602	4.53688	4.60597	4.8311	4.95776	5.12072	5.60511	5.29795	5.85044	3.72666	4.28209	4.43699	4.38443	4.61221	4.74417	4.89372	5.31978	5.03973	5.57507	0.471827	0.936209	0.531548	1.69125	1.99788	2.07134	2.34055	3.12591	2.67668	3.31172
Tb427_100035800.1-p1-CDS1	10_core_Tb427v10	7.2475	7.68057	7.52173	6.99402	7.10804	7.05716	6.99563	7.10967	7.12626	7.18923	7.1943	7.63024	7.47849	6.90511	7.00939	6.96835	6.9124	7.01393	7.0354	7.09432	2.45929	2.80824	2.43133	2.92555	3.18643	2.98731	2.83458	3.14812	3.09151	3.21433
Tb427_100035900.1-p1-CDS1	10_core_Tb427v10	6.04504	6.64126	6.21648	5.89643	6.10856	6.14811	6.12428	6.16458	6.26703	6.15448	5.96128	6.56901	6.15218	5.77374	5.96146	5.99407	5.98911	6.01736	6.12354	6.0162	1.89047	2.27713	1.69042	2.27585	2.74179	2.84284	2.63351	2.79817	2.86067	2.69149
Tb427_100036000.1-p1-CDS1	10_core_Tb427v10	5.70827	5.85956	5.76562	5.3653	5.42729	5.45532	5.57942	5.69473	5.68719	5.73055	5.62445	5.77358	5.69404	5.22858	5.26909	5.3008	5.43664	5.54612	5.52473	5.56197	1.55387	1.73833	1.39445	1.89284	2.15946	2.15019	2.15603	2.32708	2.45281	2.54584
Tb427_100036100.1-p1-CDS1	10_core_Tb427v10	4.78727	4.96944	4.91038	4.85056	4.93396	4.98819	5.08531	5.23105	5.20065	5.3692	4.70532	4.90138	4.84236	4.69471	4.76013	4.85879	4.95226	5.07898	5.06988	5.21621	0.601679	0.529648	0.460953	1.56003	1.79237	1.43757	1.57653	1.90845	1.6707	2.05595
Tb427_100036200.1-p1-CDS1	10_core_Tb427v10	4.80711	4.78356	4.73553	4.91249	4.82143	4.76421	5.09157	5.07851	5.1594	4.98576	4.64992	4.6629	4.60939	4.71121	4.58942	4.56625	4.85898	4.86558	4.96147	4.78765	1.52399	1.08577	1.15293	1.96626	2.06692	1.80065	2.34126	2.21229	2.18351	2.01786
Tb427_100036300.1-p1-CDS1	10_core_Tb427v10	6.88369	7.43852	7.148	6.83775	6.65853	6.85894	6.96263	6.95829	6.69125	6.82868	6.81075	7.36961	7.08507	6.71747	6.52105	6.71492	6.84204	6.82649	6.55678	6.67407	2.53991	3.00712	2.59068	3.18068	3.18269	3.46289	3.30754	3.4361	3.20073	3.52746
Tb427_100036400.1-p1-CDS1	10_core_Tb427v10	4.01621	3.99798	4.03796	4.35322	4.17764	4.11852	4.45678	4.28086	4.4951	4.30416	3.86756	3.9006	3.94197	4.1795	3.98434	3.92902	4.27527	4.09498	4.31241	4.1035	0.657243	0.0534841	0.0705247	1.20531	1.16576	1.07408	1.36439	1.22808	1.42194	1.3571
Tb427_100036500.1-p1-CDS1	10_core_Tb427v10	3.7661	3.9188	3.80865	3.63522	3.52968	3.4366	3.75661	3.82853	3.75483	3.75966	3.63745	3.81162	3.71784	3.46863	3.32458	3.23886	3.57946	3.61205	3.58277	3.55968	0.210001	0.101991	-0.240991	0.432674	0.60887	0.445923	0.628919	0.969731	0.595914	0.804057
Tb427_100036600.1-p1-CDS1	10_core_Tb427v10	6.78548	7.02598	6.82282	6.69359	6.67225	6.71582	6.7991	6.88184	6.7928	6.85623	6.67746	6.93462	6.72229	6.54708	6.51697	6.55252	6.63646	6.70416	6.63246	6.67568	2.98581	2.99547	2.91472	3.32062	3.37807	3.48413	3.55254	3.76136	3.54208	3.7628
Tb427_100036700.1-p1-CDS1	10_core_Tb427v10	6.97826	7.12148	7.00199	7.21211	7.02966	7.01939	7.00772	7.09161	7.3457	7.23216	6.80163	6.9994	6.87378	7.0102	6.79514	6.78921	6.81936	6.85657	7.11519	7.02488	3.85992	3.46278	3.44204	4.26231	4.28966	4.25571	3.96578	4.35783	4.58274	4.33
Tb427_100036800.1-p1-CDS1	10_core_Tb427v10	4.38504	4.63348	4.66975	4.13226	3.9851	4.07378	4.19868	4.3496	4.03791	4.38419	4.27761	4.53396	4.56166	3.99959	3.83158	3.91231	4.05173	4.21127	3.88362	4.20902	0.576114	0.708846	0.875498	0.622333	0.676747	0.825238	0.813575	0.86562	0.694367	1.23499
Tb427_100036900.1-p1-CDS1	10_core_Tb427v10	4.7825	5.00006	4.92007	4.741	4.70745	4.74216	4.8472	4.92318	4.8835	4.97714	4.70463	4.92587	4.8464	4.61275	4.56936	4.59021	4.70949	4.79288	4.75849	4.81926	0.530888	0.669076	0.567146	1.18551	1.24701	1.40613	1.36672	1.37786	1.26735	1.69926
Tb427_100037000.1-p1-CDS1	10_core_Tb427v10	4.94149	4.65567	5.28772	5.21395	4.36284	4.39038	5.20917	5.12371	4.94569	5.15324	4.81747	4.5344	5.17613	5.03876	4.1799	4.22179	5.03247	4.93708	4.76463	4.97167	1.32912	0.989991	1.52937	2.0597	1.29268	1.1908	2.0871	2.07994	1.80569	2.0709
Tb427_100037100.1-p1-CDS1	10_core_Tb427v10	6.41076	6.72464	6.6648	6.42871	6.48267	6.41613	6.72595	6.45971	6.14731	6.42979	6.28722	6.61435	6.57086	6.23783	6.26556	6.20136	6.52933	6.2605	5.94303	6.23032	2.80243	2.94364	2.67517	3.41532	3.63698	3.56184	3.74176	3.5047	3.22509	3.47473
Tb427_100037200.1-p1-CDS1	10_core_Tb427v10	6.76601	6.47593	6.87483	7.14391	6.96925	6.92208	6.66022	6.35509	6.95998	6.564	6.52084	6.24202	6.66313	6.80895	6.61622	6.59326	6.29573	6.01823	6.60022	6.20706	4.08682	3.73159	4.00102	4.86585	4.76544	4.62566	4.49269	4.08523	4.77867	4.37257
Tb427_100037300.1-p1-CDS1	10_core_Tb427v10	6.8956	7.17159	6.95171	6.95247	6.96451	6.94895	6.87731	6.83087	7.0432	6.88058	6.84389	7.12938	6.90139	6.87773	6.87677	6.85745	6.80592	6.74276	6.95052	6.79296	2.05593	2.05395	2.0666	2.64071	2.8813	2.92346	2.50426	2.73337	3.02581	2.7918
Tb427_100037400.1-p1-CDS1	10_core_Tb427v10	4.18613	4.53954	4.47628	4.66126	4.70437	4.52627	4.99036	5.11782	4.59587	5.02179	3.99716	4.38264	4.34598	4.46956	4.45892	4.28026	4.74583	4.87496	4.35392	4.77096	1.15552	1.25268	0.936273	1.65077	2.02778	1.84729	2.3046	2.42627	1.88418	2.3735
Tb427_100037500.1-p1-CDS1	10_core_Tb427v10	4.9525	5.40939	5.16601	4.42328	4.54211	4.49393	4.292	4.09773	4.44572	4.2593	4.88304	5.34569	5.10638	4.3059	4.42393	4.35364	4.19303	3.97636	4.32673	4.1188	0.54003	0.840828	0.532917	0.738123	0.860949	1.05683	0.364161	0.427278	0.78046	0.789664
Tb427_100037600.1-p1-CDS1	10_core_Tb427v10	5.917	6.46464	6.14077	5.68398	5.94615	5.97068	6.00604	6.29645	5.7935	6.10289	5.83211	6.40227	6.06165	5.56516	5.82248	5.81414	5.86517	6.16868	5.66674	5.9847	1.77656	1.86723	1.89465	1.99405	2.30023	2.68062	2.56885	2.73309	2.20697	2.43114
Tb427_100037700.1-p1-CDS1	10_core_Tb427v10	12.4875	12.4723	12.4819	12.4401	12.2686	12.3242	12.5236	12.652	12.3884	12.5507	12.341	12.3312	12.3581	12.195	12.0073	12.0546	12.2689	12.3926	12.1242	12.2883	9.1148	9.04707	8.87562	9.76134	9.67525	9.77164	9.89287	10.0486	9.80901	9.96221
Tb427_100037800.1-p1-CDS1	10_core_Tb427v10	5.80503	6.19669	5.98391	5.71774	5.97743	5.88812	6.24427	6.3954	5.83423	6.21874	5.68332	6.11866	5.9036	5.57337	5.83947	5.7071	6.1042	6.2405	5.66746	6.06405	2.17249	1.91131	1.76055	2.32054	2.48663	2.79766	2.79479	3.08145	2.63184	2.91677
Tb427_100037900.1-p1-CDS1	10_core_Tb427v10	4.25448	4.21019	4.34897	4.0157	4.33588	4.18784	4.66786	4.78649	4.24948	4.76159	4.1704	4.12489	4.27659	3.84352	4.18124	3.97805	4.49749	4.62579	4.06402	4.57757	0.0978283	0.0744107	-0.0551813	0.855733	1.03321	1.27575	1.49686	1.52143	1.19624	1.69687
Tb427_100038000.1-p1-CDS1	10_core_Tb427v10	4.40289	4.40162	4.40684	4.74937	4.70219	4.70437	4.71106	4.57132	4.63774	4.59222	4.24435	4.24542	4.27214	4.53064	4.44563	4.45161	4.47513	4.32445	4.3901	4.35734	1.10349	1.11672	0.919103	1.91239	2.08434	2.06566	1.97671	1.90185	1.9692	1.85586
Tb427_100038100.1-p1-CDS1	10_core_Tb427v10	5.02578	5.25199	5.00333	4.69519	5.04103	4.9444	5.10002	5.05703	4.84146	5.01658	4.88786	5.12278	4.88031	4.49181	4.82027	4.72696	4.8896	4.8391	4.61976	4.81426	1.53448	1.70435	1.36883	1.76512	2.22158	2.09709	2.19371	2.19832	2.00699	2.07841
Tb427_100038200.1-p1-CDS1	10_core_Tb427v10	2.89886	3.2864	3.0484	2.37212	2.76441	2.63376	2.90842	3.00366	2.40113	2.83637	2.80182	3.23584	2.94443	2.1604	2.59314	2.40978	2.69396	2.84281	2.24243	2.62777	-1.05151	-1.5787	-0.864527	-0.818622	-0.416086	-0.200125	0.0523151	-0.275274	-0.934787	-0.0577227
Tb427_100038300.1-p1-CDS1	10_core_Tb427v10	5.16647	5.23833	5.11104	4.88576	5.09772	5.10145	5.20606	5.36417	4.95961	5.39104	5.0494	5.14085	5.01563	4.70026	4.89079	4.91867	5.03374	5.1867	4.77851	5.21496	1.48101	1.28041	1.14321	1.83378	2.19286	2.02535	2.05349	2.24708	1.87161	2.24956
Tb427_100038400.1-p1-CDS1	10_core_Tb427v10	6.62495	6.48617	6.68592	6.68645	6.65515	6.52929	6.60524	6.29686	6.64363	6.31912	6.55219	6.42327	6.62695	6.57958	6.53921	6.40495	6.49953	6.18107	6.52637	6.19157	2.25538	1.90869	2.0422	2.87553	2.95028	2.92548	2.77205	2.59745	2.96436	2.74672
Tb427_100038500.1-p1-CDS1	10_core_Tb427v10	5.17011	4.79024	5.30127	4.93912	4.66999	4.66586	4.76675	4.72705	4.8566	4.95981	5.06022	4.70164	5.21974	4.78211	4.49416	4.49471	4.60366	4.56416	4.68496	4.79113	1.39684	0.705268	1.11193	1.65951	1.54647	1.50501	1.53986	1.499	1.69752	1.75619
Tb427_100038600.1-p1-CDS1	10_core_Tb427v10	8.54711	8.69863	8.69263	8.99917	8.92574	8.94799	9.09453	8.94324	8.92181	8.97219	8.38888	8.55042	8.55852	8.81085	8.71161	8.73863	8.90222	8.72417	8.7073	8.75366	5.27592	5.32827	5.19471	5.96602	6.06712	6.05865	6.08912	6.10493	6.06314	6.1373
Tb427_100038700.1-p1-CDS1	10_core_Tb427v10	7.2356	7.61592	7.53939	7.69672	7.73157	7.7904	7.92298	7.82302	7.77427	7.87873	7.0476	7.41771	7.38266	7.47767	7.4569	7.52574	7.68662	7.56769	7.5039	7.62377	4.20061	4.62614	4.24595	4.8631	5.18764	5.20567	5.19501	5.19826	5.21848	5.25266
Tb427_100038800.1-p1-CDS1	10_core_Tb427v10	3.93227	4.08523	4.07054	3.72195	3.79393	3.68835	3.88655	3.97164	3.71333	3.92792	3.85884	4.02912	4.00706	3.61484	3.65673	3.54395	3.76612	3.84519	3.58565	3.81664	-0.403206	-0.630696	-0.467635	-0.082869	0.327744	0.283304	0.236318	0.386653	0.144701	0.161203
Tb427_100038900.1-p1-CDS1	10_core_Tb427v10	6.24164	5.50969	6.02145	6.12508	5.96809	5.92665	5.55433	5.26113	5.91992	5.47438	6.11746	5.40645	5.91115	5.94426	5.76371	5.7375	5.36233	5.07691	5.73734	5.28561	2.64177	1.65056	2.25211	3.03569	3.04728	2.89385	2.53032	2.19664	2.84056	2.44564
Tb427_100039000.1-p1-CDS1	10_core_Tb427v10	6.82789	6.39739	6.7779	7.0026	6.96427	6.7348	6.49634	6.23118	6.83372	6.33226	6.76172	6.33377	6.72825	6.90153	6.87582	6.62648	6.40047	6.11681	6.71682	6.22784	2.24024	1.83432	1.86702	3.09106	2.85503	2.93483	2.53421	2.47634	3.13486	2.46075
Tb427_100039100.1-p1-CDS1	10_core_Tb427v10	5.69778	4.56093	5.44854	5.73182	5.51966	5.3468	5.03179	4.86859	5.5583	4.99916	5.6877	4.55176	5.43722	5.70099	5.48237	5.30947	5.01497	4.84562	5.52819	4.97042	-1.62267	-2.81278	-1.80377	0.167889	0.205992	-0.108447	-1.40276	-1.26838	-0.0516436	-1.18421
Tb427_100039200.1-p1-CDS1	10_core_Tb427v10	5.62984	5.74409	5.82597	5.61939	5.69405	5.68002	5.79778	5.87941	5.59821	5.72083	5.56258	5.67531	5.76023	5.51207	5.56977	5.57729	5.69302	5.77052	5.47614	5.6118	1.17339	1.30111	1.33296	1.8069	2.08751	1.81612	1.94439	2.09662	1.96783	1.91723
Tb427_100039300.1-p1-CDS1	10_core_Tb427v10	5.63191	5.53292	5.67232	5.49198	5.55526	5.37034	5.5092	5.56346	5.29855	5.40388	5.5553	5.45129	5.59783	5.34114	5.39822	5.22091	5.35816	5.42013	5.13505	5.2562	1.35846	1.33932	1.35499	2.15851	2.27472	2.02023	2.17141	2.15312	2.07179	2.0411
Tb427_100039400.1-p1-CDS1	10_core_Tb427v10	5.66872	5.86454	5.85216	5.59606	5.75007	5.56308	5.67488	5.85874	5.54213	5.74344	5.59254	5.79116	5.79451	5.45635	5.6049	5.40786	5.5358	5.72597	5.40579	5.59006	1.37829	1.52501	1.14837	2.15841	2.3626	2.26754	2.22777	2.35064	2.06861	2.43302
Tb427_100039500.1-p1-CDS1	10_core_Tb427v10	6.00297	6.34361	6.09859	5.91645	6.02021	6.0824	5.93427	6.1742	5.84679	5.98697	5.86389	6.21649	5.98626	5.72628	5.77496	5.85613	5.72832	5.9593	5.61891	5.75844	2.55802	2.76597	2.34911	2.88997	3.34285	3.29658	3.01942	3.32091	3.07048	3.21557
Tb427_100039600.1-p1-CDS1	10_core_Tb427v10	5.62768	5.38792	5.57565	5.54154	5.60959	5.62343	5.51597	5.57822	5.44847	5.50014	5.51012	5.26567	5.46352	5.32882	5.39081	5.40123	5.31646	5.37565	5.23744	5.27754	1.95137	1.76378	1.82891	2.67309	2.77722	2.81292	2.56048	2.64293	2.56419	2.6925
Tb427_100039700.1-p1-CDS1	10_core_Tb427v10	4.06288	4.00711	4.01194	4.17093	4.16352	4.20804	4.18623	4.3016	4.01296	4.3601	3.94027	3.87799	3.90518	3.99115	3.94841	3.99632	3.99382	4.1096	3.80584	4.15592	0.441795	0.453017	0.192711	1.07608	1.30954	1.33366	1.18152	1.29038	1.10195	1.43323
Tb427_100039800.1-p1-CDS1	10_core_Tb427v10	7.08379	6.76614	6.94983	6.89731	6.90605	6.86935	6.88551	6.77611	6.81505	6.72093	6.9954	6.69421	6.87914	6.76975	6.74502	6.7294	6.76214	6.63468	6.67542	6.57706	3.01088	2.39347	2.562	3.33071	3.66184	3.4313	3.27622	3.35474	3.3758	3.31725
Tb427_100039900.1-p1-CDS1	10_core_Tb427v10	6.31597	6.44237	6.41687	5.87422	6.00458	5.94054	6.0014	6.17302	5.81971	6.05399	6.27427	6.40658	6.3873	5.81212	5.92333	5.84724	5.9231	6.09787	5.72703	5.96868	1.16763	1.07626	0.769158	1.30302	1.81043	1.93577	1.74614	1.85828	1.80899	1.91795
Tb427_100040000.1-p1-CDS1	10_core_Tb427v10	5.42836	5.82656	5.62473	5.70621	6.14955	6.00477	6.10869	5.9273	5.76276	5.83078	5.33378	5.74209	5.54241	5.56825	5.99252	5.85537	5.97602	5.7651	5.6249	5.67804	1.43481	1.67567	1.44471	2.23976	2.86186	2.6583	2.58507	2.69336	2.30674	2.51341
Tb427_100040100.1-p1-CDS1	10_core_Tb427v10	4.9378	4.7589	5.0821	5.05997	5.0345	4.89688	4.91551	4.96635	4.88128	4.95795	4.86145	4.69527	5.01958	4.91806	4.89644	4.76639	4.78435	4.81145	4.73584	4.80457	0.649519	0.220234	0.519437	1.63809	1.58008	1.36367	1.38411	1.66981	1.49627	1.63547
Tb427_100040200.1-p1-CDS1	10_core_Tb427v10	5.99347	6.00554	5.908	5.53384	5.88675	6.06006	6.08142	5.68365	5.66273	5.78065	5.886	5.92346	5.82135	5.40452	5.75762	5.9103	5.94991	5.54128	5.51728	5.62962	2.17905	1.78171	1.80188	1.97523	2.3351	2.70879	2.55204	2.27088	2.27502	2.44048
Tb427_100040300.1-p1-CDS1	10_core_Tb427v10	4.3054	4.25649	4.42131	4.45062	4.54272	4.4321	4.6099	4.60935	4.3997	4.47473	4.21569	4.17645	4.34123	4.30195	4.39461	4.24964	4.45694	4.45127	4.22638	4.31931	0.244876	0.00792849	0.19846	1.09539	1.18293	1.34897	1.27752	1.33733	1.25402	1.14501
Tb427_100040400.1-p1-CDS1	10_core_Tb427v10	6.9605	7.17164	7.11456	6.75213	7.04473	6.98222	7.24314	7.50876	6.85818	7.30929	6.77464	7.02245	6.9665	6.50111	6.79662	6.71671	7.0035	7.26051	6.61532	7.04427	3.90826	3.82378	3.75268	4.0856	4.38152	4.40905	4.53134	4.84267	4.16446	4.73298
Tb427_100040500.1-p1-CDS1	10_core_Tb427v10	5.12422	5.24856	5.23279	5.26334	5.46305	5.41739	5.56373	5.46133	5.28192	5.38708	4.98321	5.12957	5.10805	5.04688	5.25495	5.17595	5.35614	5.2474	5.06588	5.17574	1.6957	1.58962	1.63841	2.4032	2.56681	2.69919	2.65619	2.58354	2.43542	2.51058
Tb427_100040600.1-p1-CDS1	10_core_Tb427v10	3.74212	3.78577	3.83866	3.9616	3.84352	3.88987	3.98857	3.73741	4.13093	3.86409	3.65519	3.70495	3.76052	3.76616	3.68201	3.70161	3.84275	3.56426	3.96071	3.69382	-0.365452	-0.460706	-0.419723	0.964987	0.603834	0.827586	0.603271	0.55674	0.953259	0.683931
Tb427_100040700.1-p1-CDS1	10_core_Tb427v10	5.80607	5.84677	5.96118	5.78539	6.03281	5.88721	6.13339	6.37897	5.62342	6.17317	5.69119	5.72401	5.86912	5.61496	5.85143	5.6929	5.97494	6.19399	5.41937	5.99407	2.09372	2.21201	1.93657	2.61782	2.95136	2.89806	2.86614	3.32339	2.69715	3.07375
Tb427_100040800.1-p1-CDS1	10_core_Tb427v10	6.84196	7.42353	6.96281	6.53476	6.95711	7.11878	6.99965	7.1035	6.56826	6.97817	6.75139	7.32593	6.88567	6.38577	6.78842	6.95658	6.8538	6.95783	6.39652	6.80321	2.80162	3.4797	2.69775	3.17005	3.77033	3.88103	3.5968	3.72265	3.41244	3.83904
Tb427_100040900.1-p1-CDS1	10_core_Tb427v10	4.47257	4.65714	4.64317	4.9274	4.82891	4.91487	5.02563	4.97444	4.93728	4.87404	4.23954	4.41355	4.47126	4.58019	4.57301	4.61662	4.79551	4.72087	4.65114	4.61154	1.72234	1.95821	1.47294	2.68091	2.20694	2.48408	2.22383	2.29539	2.45706	2.28232
Tb427_100041000.1-p1-CDS1	10_core_Tb427v10	5.15385	5.26137	5.15016	5.08611	5.04268	4.85336	4.81924	4.40387	5.21834	4.74629	5.03665	5.13642	5.07656	4.93624	4.93429	4.70844	4.67169	4.19007	5.06879	4.53214	1.43867	1.66406	0.808574	1.72892	1.23422	1.46117	1.40741	1.49821	1.85998	1.88824
Tb427_100041100.1-p1-CDS1	10_core_Tb427v10	2.50356	2.69776	2.85369	2.10103	2.08969	1.63933	2.00854	2.20559	1.76104	2.17531	2.40938	2.58637	2.74315	1.92407	1.90446	1.41495	1.88339	2.02885	1.58087	2.00377	-1.4881	-1.06873	-0.915682	-1.1944	-0.971692	-1.16466	-1.58797	-0.913102	-1.50746	-1.20314
Tb427_100041200.1-p1-CDS1	10_core_Tb427v10	7.32081	7.11815	7.30179	7.31742	7.00127	6.9343	7.21301	6.84683	6.91316	6.78471	7.2274	7.02179	7.22014	7.18261	6.8542	6.79674	7.08075	6.71883	6.76939	6.64476	3.3238	3.16427	3.10473	3.82891	3.63151	3.4753	3.67015	3.28716	3.51372	3.33873
Tb427_100041300.1-p1-CDS1	10_core_Tb427v10	6.0966	6.17062	6.20373	5.85872	5.91821	5.97721	5.94156	5.8668	5.91436	5.8804	6.01626	6.09377	6.14222	5.74206	5.77169	5.8371	5.81616	5.7372	5.77921	5.74831	1.88722	1.89616	1.60868	2.17188	2.54431	2.54134	2.34642	2.32573	2.42949	2.35436
Tb427_100041400.1-p1-CDS1	10_core_Tb427v10	6.3878	6.50636	6.54233	6.04934	6.20732	6.17071	6.12583	6.07894	6.1524	6.04434	6.29172	6.3946	6.45263	5.89746	6.01136	5.97638	5.96312	5.91136	5.9732	5.8679	2.42577	2.71602	2.48995	2.72509	3.22485	3.18224	2.89348	2.88993	3.05103	2.90629
Tb427_100041500.1-p1-CDS1	10_core_Tb427v10	5.2323	5.51388	5.3134	5.25722	5.57642	5.53166	5.5392	5.61282	5.27951	5.39752	5.06519	5.38103	5.18733	5.03297	5.31729	5.30063	5.32013	5.40928	5.05696	5.18679	2.02915	2.00563	1.72943	2.44076	2.96777	2.76295	2.69672	2.68657	2.46596	2.50796
Tb427_100041600.1-p1-CDS1	10_core_Tb427v10	4.72511	5.0223	4.90883	4.72549	5.01842	4.93303	4.95026	4.97654	4.82832	4.91624	4.62604	4.94873	4.83492	4.61373	4.89006	4.81166	4.83758	4.84648	4.70533	4.78521	0.799062	0.652357	0.572568	0.975501	1.46378	1.29698	1.19276	1.43235	1.21356	1.38775
Tb427_100041700.1-p1-CDS1	10_core_Tb427v10	7.88163	8.22418	8.05723	7.94149	8.07988	8.13231	8.07347	8.21642	8.22527	8.28086	7.73852	8.0887	7.9242	7.72228	7.84259	7.8788	7.86693	7.97236	7.98654	8.04531	4.47651	4.74375	4.55116	5.11336	5.35851	5.49732	5.16168	5.53209	5.51205	5.54997
Tb427_100041800.1-p1-CDS1	10_core_Tb427v10	4.06522	4.3856	4.38564	4.08623	4.20087	4.17508	4.30428	4.25189	4.08996	4.35063	3.91665	4.2736	4.29965	3.90984	3.98844	3.97331	4.14672	4.07826	3.8948	4.16321	0.6898	0.62224	0.271729	0.931329	1.33183	1.23516	1.02127	1.09929	1.08146	1.29333
Tb427_100041900.1-p1-CDS1	10_core_Tb427v10	4.60599	4.66419	4.73519	4.63623	4.84505	4.7299	4.89198	4.79745	4.74213	4.79461	4.42837	4.49731	4.57315	4.3907	4.53647	4.46337	4.61641	4.53788	4.47825	4.52034	1.48687	1.45185	1.49693	1.95861	2.46685	2.15765	2.36173	2.19491	2.15927	2.26139
Tb427_100042000.1-p1-CDS1	10_core_Tb427v10	3.79413	4.11019	4.10594	4.24928	4.2598	4.21785	4.48696	4.52684	4.11541	4.33195	3.66373	4.00743	4.03076	4.09016	4.0749	4.00904	4.3252	4.31589	3.9316	4.15008	0.225088	0.163403	-0.212702	0.979859	1.20388	1.31811	1.21535	1.64613	1.03245	1.25116
Tb427_100042100.1-p1-CDS1	10_core_Tb427v10	5.20431	5.21708	5.35822	5.196	5.34114	5.07432	5.19069	5.1248	5.16252	4.98093	5.12464	5.14867	5.29686	5.05741	5.20027	4.92503	5.03294	4.96746	5.00565	4.83871	0.978898	0.779502	0.769478	1.7465	1.90996	1.72232	1.90314	1.84636	1.87717	1.5633
Tb427_100042200.1-p1-CDS1	10_core_Tb427v10	7.63431	7.52567	7.65364	7.42112	7.40956	7.32542	7.34181	7.42856	7.42354	7.396	7.52569	7.41532	7.55786	7.26383	7.22749	7.14433	7.17989	7.25204	7.25203	7.20955	3.84713	3.75826	3.69313	4.14233	4.33318	4.23953	4.08957	4.30952	4.26542	4.35153
Tb427_100042300.1-p1-CDS1	10_core_Tb427v10	5.4446	5.66899	5.50285	5.22814	5.48891	5.48648	5.75041	5.92219	5.30905	5.73563	5.31657	5.56414	5.39729	5.03695	5.28981	5.27349	5.55731	5.73449	5.13475	5.54815	1.88206	1.81128	1.66139	2.21573	2.53262	2.61136	2.74466	2.88424	2.16603	2.6967
Tb427_100042400.1-p1-CDS1	10_core_Tb427v10	5.12022	5.01935	5.22248	5.00177	5.09895	5.07088	5.04177	5.07808	4.94781	5.04462	4.99019	4.90914	5.12054	4.82479	4.8908	4.86466	4.85739	4.88315	4.74403	4.85583	1.57592	1.24423	1.34795	1.88684	2.20255	2.15761	1.98229	2.09101	2.01999	2.0163
Tb427_100042500.1-p1-CDS1	10_core_Tb427v10	4.03975	4.12632	4.04569	3.82702	4.09728	4.06997	4.08643	3.99672	3.86767	4.03873	3.90586	4.01232	3.94361	3.64653	3.8788	3.8548	3.89794	3.79615	3.66838	3.83774	0.537508	0.402329	0.168265	0.737975	1.26496	1.21741	1.05365	1.04888	0.913235	1.09531
Tb427_100042600.1-p1-CDS1	10_core_Tb427v10	6.06352	6.08746	6.14992	5.83619	5.9987	5.80648	5.90406	5.95665	5.78483	5.79129	5.95654	5.99124	6.06317	5.67819	5.81926	5.62918	5.74143	5.78544	5.62269	5.62058	2.25364	2.12911	2.04619	2.5643	2.90144	2.6918	2.67038	2.79606	2.54691	2.62255
Tb427_100042700.1-p1-CDS1	10_core_Tb427v10	6.26991	6.20695	6.40901	6.05865	6.12789	6.02134	6.27542	6.31251	6.15796	6.18854	6.17608	6.11087	6.33489	5.91247	5.97453	5.85295	6.12514	6.15933	6.00224	6.04347	2.2672	2.23396	2.08898	2.68191	2.81034	2.82836	2.93256	2.9993	2.86241	2.80201
Tb427_100042800.1-p1-CDS1	10_core_Tb427v10	5.62203	5.41614	5.60934	5.76038	5.67349	5.74273	5.58204	5.64284	5.62176	5.63107	5.46734	5.27567	5.47427	5.5474	5.4357	5.50535	5.36168	5.41695	5.38647	5.39275	2.32325	1.98132	2.12279	2.89445	2.95489	3.02208	2.75933	2.85256	2.88937	2.91532
Tb427_100042900.1-p1-CDS1	10_core_Tb427v10	8.73463	9.0272	8.9193	9.10436	9.14595	9.06992	9.4261	9.49389	9.247	9.37335	8.61866	8.92755	8.82079	8.93275	8.95824	8.89	9.25978	9.3091	9.06728	9.20243	5.0333	5.1109	4.98912	5.94702	6.11087	5.97358	6.22241	6.43682	6.14526	6.21047
Tb427_100043000.1-p1-CDS1	10_core_Tb427v10	10.0548	10.0826	10.0372	10.0729	10.0753	10.0157	10.1695	10.3112	10.0277	10.1868	9.91122	9.94906	9.91179	9.85116	9.83264	9.76767	9.93664	10.0728	9.78915	9.94181	6.65426	6.57348	6.44983	7.26045	7.38372	7.3529	7.41965	7.59477	7.31344	7.50739
Tb427_100043100.1-p1-CDS1	10_core_Tb427v10	5.60309	5.52894	5.80133	5.73001	5.6147	5.60834	5.92849	5.97842	5.59338	5.99535	5.5029	5.43503	5.70273	5.58107	5.44698	5.44536	5.77803	5.81286	5.41021	5.84067	1.70506	1.51064	1.87728	2.36554	2.42322	2.38038	2.57597	2.75925	2.52406	2.69598
Tb427_100043200.1-p1-CDS1	10_core_Tb427v10	7.11951	7.16644	7.12196	6.60309	6.78976	6.72829	6.91876	6.98654	6.68682	6.90076	6.97737	7.04713	7.00615	6.40678	6.59022	6.51929	6.74511	6.78696	6.48445	6.72021	3.70052	3.49905	3.41733	3.62719	3.837	3.83139	3.77316	4.02967	3.75098	3.80587
Tb427_100043300.1-p1-CDS1	10_core_Tb427v10	4.4274	4.22418	4.46691	4.40127	4.27785	4.27538	4.02807	3.93036	4.13196	4.18154	4.31158	4.11707	4.36368	4.21526	4.07255	4.06882	3.84051	3.74166	3.94071	3.9774	0.730566	0.408644	0.610615	1.35217	1.36282	1.36752	0.991485	0.895095	1.11989	1.25615
Tb427_100043400.1-p1-CDS1	10_core_Tb427v10	5.65209	5.68228	5.68648	5.51767	5.57802	5.56441	5.54286	5.59696	5.51424	5.52964	5.56232	5.5898	5.61232	5.36848	5.42202	5.40726	5.39724	5.44954	5.35282	5.37114	1.59885	1.67044	1.3603	2.15882	2.28883	2.28061	2.15533	2.23189	2.27045	2.25306
Tb427_100043500.1-p1-CDS1	10_core_Tb427v10	4.60982	4.74857	4.7743	4.78235	4.92024	4.85132	4.85874	4.85336	4.66394	4.84456	4.51186	4.66404	4.69113	4.61269	4.75135	4.67212	4.70231	4.69187	4.49133	4.67129	0.679133	0.595682	0.592802	1.60933	1.74133	1.74614	1.56279	1.61271	1.50463	1.69187
Tb427_100043600.1-p1-CDS1	10_core_Tb427v10	4.42435	4.3378	4.37374	3.93723	4.03852	4.0392	4.28732	4.35137	4.35428	4.44499	4.31573	4.23547	4.29854	3.77076	3.87268	3.87205	4.13909	4.17433	4.18467	4.27044	0.636121	0.460443	0.0597053	0.713376	0.807243	0.817468	0.920367	1.21906	1.18054	1.30882
Tb427_100043700.1-p1-CDS1	10_core_Tb427v10	6.16308	6.24153	6.19625	5.97872	6.09318	6.07558	5.88685	5.62737	6.113	5.5784	6.10005	6.18009	6.14173	5.86046	5.97743	5.95347	5.76298	5.50614	5.98235	5.45195	1.61058	1.64326	1.43867	2.31123	2.39296	2.4458	2.26603	1.99417	2.58311	2.00346
Tb427_100043800.1-p1-CDS1	10_core_Tb427v10	4.61624	4.56967	4.53992	4.55528	4.3174	4.46007	4.26973	4.16508	4.32972	4.38668	4.48818	4.48478	4.43428	4.41636	4.15862	4.27513	4.12756	4.00716	4.16028	4.19422	1.05574	0.409891	0.715637	1.08021	1.05375	1.40004	0.854956	0.874875	1.13139	1.37957
Tb427_100043900.1-p1-CDS1	10_core_Tb427v10	9.76709	9.99101	9.88846	9.88877	9.8573	9.87985	10.0444	10.1329	9.89724	10.1044	9.63311	9.86596	9.78045	9.68945	9.63382	9.64914	9.83065	9.90955	9.67325	9.88172	6.27063	6.39473	6.09293	6.93318	7.05512	7.11973	7.18366	7.32455	7.09821	7.29757
Tb427_100044000.1-p1-CDS1	10_core_Tb427v10	8.45717	8.74737	8.58311	8.80792	8.87438	8.87606	9.09559	9.16602	8.93283	9.03145	8.25352	8.56161	8.42071	8.512	8.57349	8.56901	8.80538	8.88584	8.63661	8.73677	5.52721	5.68051	5.34372	6.37622	6.46477	6.49282	6.63606	6.66374	6.50314	6.59484
Tb427_100044100.1-p1-CDS1	10_core_Tb427v10	4.9183	5.15834	4.99647	5.05451	5.28651	5.20525	5.31407	5.46836	5.11663	5.25932	4.81952	5.07343	4.91271	4.90528	5.11849	5.04078	5.15804	5.31391	4.96167	5.11219	0.969688	1.02715	0.837666	1.70406	2.09989	1.98969	2.0035	2.1629	1.80374	1.89111
Tb427_100044200.1-p1-CDS1	10_core_Tb427v10	6.64028	6.28052	6.5059	6.58012	6.46259	6.49115	6.36848	6.11916	6.41517	6.13693	6.60573	6.24931	6.46407	6.51975	6.39741	6.42929	6.306	6.06224	6.32124	6.07204	1.22893	0.62127	1.32489	1.89947	1.95646	1.86193	1.72766	1.42524	2.40499	1.62052
Tb427_100044300.1-p1-CDS1	10_core_Tb427v10	5.30763	5.26217	5.29012	5.03411	5.21953	5.00481	5.25697	5.10775	5.08761	5.02202	5.25266	5.20869	5.23354	4.9411	5.11603	4.90603	5.1832	5.01377	5.00353	4.92838	0.534488	0.477569	0.566239	1.0203	1.35981	1.08333	0.929586	1.11961	0.938775	1.02444
Tb427_100044400.1-p1-CDS1	10_core_Tb427v10	7.5143	7.59431	7.56285	7.73218	7.80234	7.75	7.73463	7.28426	7.57987	7.44031	7.36985	7.47656	7.448	7.54703	7.58761	7.55479	7.54301	7.09684	7.37835	7.25531	4.12137	3.88272	3.84111	4.67824	4.9472	4.76778	4.72558	4.24681	4.63534	4.38471
Tb427_100044500.1-p1-CDS1	10_core_Tb427v10	6.16816	6.36256	6.18133	6.22053	6.14205	6.42126	6.4202	6.38496	6.2617	6.40355	6.04066	6.23498	6.07441	6.02625	5.92318	6.19154	6.20725	6.18601	6.06756	6.19148	2.6007	2.779	2.36959	3.23085	3.30686	3.65318	3.54002	3.41874	3.26623	3.52411
Tb427_100044600.1-p1-CDS1	10_core_Tb427v10	5.06456	4.98856	5.09291	5.0721	5.11805	5.12813	5.26698	5.31679	5.20469	5.12784	4.95549	4.91926	5.00634	4.95815	4.95976	4.99648	5.1325	5.17176	5.04544	4.97985	1.27531	0.56813	0.982087	1.35178	1.84987	1.60381	1.77647	1.92727	1.94271	1.76652
Tb427_100044700.1-p1-CDS1	10_core_Tb427v10	5.10085	5.27741	5.21185	5.17706	5.26173	5.11423	5.51016	5.48301	5.13289	5.23266	4.97273	5.16394	5.09831	4.97019	5.04508	4.901	5.32346	5.27136	4.90586	5.00302	1.52831	1.54742	1.45077	2.26188	2.41631	2.25062	2.44526	2.60783	2.34006	2.45268
Tb427_100044800.1-p1-CDS1	10_core_Tb427v10	6.57682	6.93871	6.75749	6.71463	6.79998	6.8163	6.89107	6.94364	6.92811	6.90396	6.48276	6.85575	6.67568	6.56471	6.62921	6.65681	6.74035	6.77907	6.77147	6.73994	2.5793	2.77481	2.55575	3.37266	3.63611	3.55056	3.5529	3.72773	3.64512	3.6783
Tb427_100044900.1-p1-CDS1	10_core_Tb427v10	4.92391	5.31973	5.08228	4.74919	4.73475	4.85011	4.69059	4.78519	4.82326	4.95014	4.85628	5.26992	5.02453	4.63436	4.62032	4.75478	4.58261	4.68003	4.70138	4.83222	0.456719	0.406084	0.40528	0.981931	1.02175	0.882412	0.851084	0.924108	1.19547	1.26975
Tb427_100045000.1-p1-CDS1	10_core_Tb427v10	6.75934	6.95739	6.81177	6.57187	6.73114	6.72569	6.87846	6.97764	6.85358	6.90057	6.63081	6.85053	6.71399	6.41495	6.5439	6.54372	6.71639	6.81533	6.68988	6.72202	3.20438	3.14355	2.87298	3.27348	3.69173	3.64407	3.63956	3.74475	3.63254	3.78604
Tb427_100045100.1-p1-CDS1	10_core_Tb427v10	4.38381	4.62624	4.52518	4.80211	4.81699	4.77263	4.90826	5.01555	4.82611	4.93449	4.18248	4.41959	4.36464	4.56455	4.60535	4.50907	4.63272	4.78024	4.51816	4.64894	1.4289	1.6952	1.26926	2.05165	1.94336	2.13871	2.34454	2.2753	2.43776	2.45059
Tb427_100045200.1-p1-CDS1	10_core_Tb427v10	4.49136	4.55684	4.52069	5.04618	5.02988	5.05122	5.13546	5.30835	4.919	5.2766	4.34181	4.41705	4.39145	4.85418	4.80837	4.82315	4.91986	5.08757	4.69721	5.04369	1.13019	1.10891	0.968297	2.03857	2.21709	2.27344	2.28551	2.49112	2.10529	2.52673
Tb427_100045300.1-p1-CDS1	10_core_Tb427v10	6.95361	7.10021	7.04988	7.13209	7.18487	7.38082	7.55685	8.00227	7.09267	8.00805	6.89665	7.04952	6.99925	7.04027	7.10596	7.27895	7.45122	7.89911	6.99009	7.92093	2.25313	2.20125	2.19084	3.08623	2.93905	3.4972	3.70886	4.12953	3.20046	3.8663
Tb427_100045400.1-p1-CDS1	10_core_Tb427v10	3.72581	3.82594	3.66606	3.92425	3.95202	3.96935	4.08777	4.19069	3.94091	4.21143	3.57085	3.67965	3.52509	3.68605	3.70528	3.70005	3.88108	3.95795	3.68239	3.99543	0.415356	0.446421	0.226574	1.19301	1.27989	1.4118	1.17809	1.44358	1.32383	1.36338
Tb427_100045500.1-p1-CDS1	10_core_Tb427v10	9.85655	10.1553	10.0579	10.2338	10.0967	10.166	10.458	10.3845	10.25	10.3395	9.69124	10.0014	9.90653	9.99075	9.82841	9.88992	10.2057	10.1286	9.98581	10.0745	6.64817	6.84469	6.72825	7.54314	7.53786	7.64338	7.81371	7.76126	7.66976	7.7637
Tb427_100045600.1-p1-CDS1	10_core_Tb427v10	10.7115	10.8987	10.8046	10.642	10.5655	10.5538	10.8009	10.8087	10.6336	10.7639	10.5752	10.7763	10.6856	10.4359	10.327	10.3224	10.5845	10.588	10.4005	10.5409	7.23981	7.27556	7.14383	7.73128	7.85059	7.79878	7.95099	7.98961	7.88863	7.95831
Tb427_100045700.1-p1-CDS1	10_core_Tb427v10	4.35636	4.94964	4.46259	4.88614	4.89096	5.13446	5.41648	5.52273	5.23612	5.63788	4.22753	4.79493	4.32427	4.71187	4.68812	4.89628	5.25079	5.30622	5.03074	5.4103	0.768426	1.62838	0.834754	1.75037	1.95976	2.4061	2.1845	2.6779	2.29235	2.85825
Tb427_100045800.1-p1-CDS1	10_core_Tb427v10	7.32765	7.90999	7.30781	7.70868	7.99113	8.0523	7.98393	7.82756	8.2048	8.01938	7.21211	7.82058	7.20369	7.54476	7.79258	7.85291	7.82054	7.6344	8.02237	7.81751	3.61517	3.831	3.4392	4.48468	5.0312	5.09816	4.74601	4.82433	5.12179	5.07544
Tb427_100045900.1-p1-CDS1	10_core_Tb427v10	5.96134	6.06875	6.07113	6.14211	6.02934	5.97372	5.94187	5.86698	6.20141	5.88655	5.82243	5.94717	5.96111	5.94105	5.80604	5.76432	5.74231	5.67812	5.99506	5.68781	2.5149	2.4227	2.30248	3.19925	3.2269	3.08106	2.98793	2.82687	3.2932	2.91272
Tb427_100046000.1-p1-CDS1	10_core_Tb427v10	3.82548	4.04686	3.87729	3.76756	3.93455	3.87496	3.94135	3.98993	3.88305	4.10505	3.70878	3.95315	3.78969	3.61725	3.77303	3.7053	3.78579	3.8288	3.71635	3.93846	0.127406	0.0430324	-0.216238	0.429048	0.693109	0.701098	0.638901	0.747305	0.68555	0.905845
Tb427_100046100.1-p1-CDS1	10_core_Tb427v10	6.20832	6.3575	6.00192	5.51915	5.79406	5.89868	5.42353	4.82948	5.8893	5.16774	6.13566	6.28259	5.9378	5.38582	5.69146	5.77642	5.31024	4.70557	5.77047	5.03885	1.83848	2.04336	1.43964	2.00181	1.92919	2.27538	1.68013	1.20105	2.22769	1.60081
Tb427_100046200.1-p1-CDS1	10_core_Tb427v10	5.05526	5.21038	5.09993	5.25068	5.39451	5.35374	5.0019	5.16849	5.11261	5.34081	4.87856	4.98463	4.90288	4.97423	5.09882	5.04765	4.7231	4.83317	4.82757	5.0144	1.93681	2.39379	2.0859	2.64117	2.95492	2.96337	2.45374	2.89529	2.58556	3.02065
Tb427_100046300.1-p1-CDS1	10_core_Tb427v10	6.19557	6.13422	6.16033	5.99151	5.86229	5.7616	5.75451	5.83349	5.96335	5.93144	6.11491	6.07098	6.08964	5.86912	5.71702	5.6255	5.63119	5.69032	5.83503	5.78778	1.9908	1.59057	1.77253	2.37078	2.47826	2.2823	2.13957	2.42928	2.40661	2.5291
Tb427_100046400.1-p1-CDS1	10_core_Tb427v10	6.49281	6.61516	6.51775	6.32939	6.29533	6.32827	6.18362	6.23398	6.57083	6.32324	6.41626	6.54556	6.45775	6.20436	6.1574	6.19496	6.0583	6.10948	6.4407	6.19484	2.20907	2.17422	1.89264	2.72802	2.82425	2.8227	2.58617	2.63712	3.03277	2.76327
Tb427_100046500.1-p1-CDS1	10_core_Tb427v10	5.39949	5.50702	5.3178	5.09869	5.10823	5.23926	5.46966	5.64591	5.48798	5.69425	5.29149	5.40823	5.22767	4.96985	4.93754	5.07046	5.32917	5.4839	5.31214	5.53903	1.52626	1.57879	1.26608	1.53815	1.93591	2.04663	2.03503	2.40483	2.3548	2.4007
Tb427_100046600.1-p1-CDS1	10_core_Tb427v10	4.70633	5.02945	4.88047	5.1312	5.24734	5.27666	5.47264	5.59137	5.62627	5.67381	4.63432	4.94608	4.77079	4.97154	5.0828	5.08677	5.30971	5.43821	5.4745	5.52071	0.224943	0.86271	1.10484	1.8703	1.99317	2.24068	2.24438	2.24642	2.29458	2.35109
Tb427_100046700.1-p1-CDS1	10_core_Tb427v10	6.42996	7.11784	6.52285	6.61199	6.67665	6.94098	6.95739	7.12855	6.80477	7.30816	6.33788	7.06714	6.45874	6.4951	6.55988	6.80038	6.84717	6.99661	6.67246	7.17731	2.37202	2.24936	1.99114	2.91428	2.94551	3.50659	3.17361	3.61019	3.28573	3.77235
Tb427_100046800.1-p1-CDS1	10_core_Tb427v10	6.3967	6.94514	6.53788	6.04967	6.10675	6.244	6.45599	6.61934	6.43098	6.65897	6.32512	6.87098	6.48851	5.94499	5.97439	6.13232	6.3411	6.48477	6.29808	6.54079	2.00823	2.58032	1.63671	2.18229	2.58442	2.46995	2.7189	3.12355	2.9208	2.98943
Tb427_100046900.1-p1-CDS1	10_core_Tb427v10	6.82691	7.17185	6.8912	6.82143	6.78566	6.7737	6.62733	6.39124	6.98482	6.47601	6.75997	7.12016	6.84039	6.72449	6.68999	6.67469	6.53245	6.29126	6.87664	6.37594	2.36348	2.34283	2.01687	2.8632	2.81667	2.85435	2.64419	2.46037	3.18505	2.57475
Tb427_100047000.1-p1-CDS1	10_core_Tb427v10	6.37744	6.85858	6.69384	6.41685	6.41363	6.45079	6.62412	6.90784	6.77373	6.7284	6.31139	6.81284	6.63422	6.31224	6.31496	6.33665	6.50021	6.78269	6.65462	6.61324	1.87914	1.81306	2.02784	2.57016	2.48271	2.71003	2.97441	3.3064	3.08913	3.01968
Tb427_100047100.1-p1-CDS1	10_core_Tb427v10	5.70221	5.83623	5.99214	5.87137	5.9391	6.36634	7.05671	7.44454	6.11214	7.3781	5.57579	5.72917	5.8713	5.67502	5.71736	6.14891	6.86987	7.24334	5.90379	7.15277	2.11308	1.99837	2.33362	2.89543	3.12716	3.52555	4.01525	4.50255	3.21439	4.585
Tb427_100047200.1-p1-CDS1	10_core_Tb427v10	6.787	6.98796	7.00368	6.73981	6.66135	6.70581	6.93414	7.03868	6.95054	7.12036	6.63478	6.86	6.88242	6.51812	6.43652	6.47563	6.7153	6.81102	6.73754	6.90007	3.46627	3.42001	3.37056	3.9278	3.8685	3.93966	4.10045	4.25936	4.0712	4.29941
Tb427_100047300.1-p1-CDS1	10_core_Tb427v10	4.27807	4.50684	4.39095	4.43504	4.35986	4.34495	4.63102	4.42485	4.52418	4.33608	4.1727	4.39469	4.29858	4.27218	4.19606	4.19026	4.46917	4.25459	4.3325	4.1593	0.447879	0.711671	0.367754	1.19025	1.13533	0.986918	1.39393	1.24962	1.51566	1.21979
Tb427_100047400.1-p1-CDS1	10_core_Tb427v10	5.69945	6.24205	5.94153	6.11853	6.15817	6.29343	6.23529	6.35054	6.02391	6.26361	5.61594	6.16291	5.86054	5.99233	6.01119	6.1445	6.08847	6.20322	5.87259	6.12898	1.53838	2.01334	1.72591	2.54015	2.78821	2.9415	2.86577	2.98342	2.6881	2.75034
Tb427_100047500.1-p1-CDS1	10_core_Tb427v10	3.24254	3.38762	3.33019	3.4856	3.23179	3.31316	3.43088	3.27603	3.25686	3.35304	3.11205	3.24501	3.20186	3.2895	3.06774	3.12993	3.18912	3.07473	3.05624	3.15149	-0.289847	-0.0473406	-0.232645	0.502346	-0.000878	0.21408	0.728942	0.307159	0.296347	0.406751
Tb427_100047600.1-p1-CDS1	10_core_Tb427v10	5.04213	5.56525	5.21934	5.3179	5.30228	5.39496	5.84946	5.91228	5.71699	5.85498	4.9506	5.48636	5.15157	5.18415	5.14606	5.22716	5.71645	5.77801	5.57567	5.69718	1.01182	1.32575	0.758347	1.80987	2.01748	2.20186	2.33268	2.41362	2.23708	2.57829
Tb427_100047700.1-p1-CDS1	10_core_Tb427v10	2.2284	2.19812	2.0785	2.04262	1.70436	2.19978	2.39073	2.26139	2.24037	2.18821	2.12277	2.04261	2.02124	1.81598	1.36644	2.01624	2.21235	2.01892	1.94017	1.86678	-1.79247	-1.39762	-2.63426	-0.789435	-0.555328	-0.890414	-0.818211	-0.665409	-0.238933	-0.167259
Tb427_100047800.1-p1-CDS1	10_core_Tb427v10	1.78697	2.90052	2.36583	2.63534	2.58239	2.69426	3.28705	3.0141	2.8854	2.69126	1.68539	2.55352	2.26333	2.40521	2.32536	2.30438	2.93365	2.56714	2.59438	2.2899	-1.79835	0.466983	-1.58947	-0.25942	-0.095503	0.433207	0.988378	1.05233	0.234439	0.590922
Tb427_100047900.1-p1-CDS1	10_core_Tb427v10	2.49127	3.0478	2.87413	2.89034	3.38945	3.34195	3.59682	3.37347	3.54626	3.39031	-1.96417	-1.34329	-1.1393	-0.419267	-0.400524	-0.533794	-0.656578	-0.547266	-1.03272	-0.451583	2.41054	2.93088	2.77642	2.73606	3.25137	3.23392	3.50414	3.25468	3.45699	3.28149
Tb427_100048000.1-p1-CDS1	10_core_Tb427v10	2.24445	2.69743	2.5192	2.6658	2.91362	2.86784	2.97302	2.80346	2.66531	2.9764	2.2188	2.65789	2.45293	2.5409	2.85836	2.77178	2.8522	2.70468	2.54445	2.87944	-3.72145	-2.9698	-1.96079	-0.930892	-1.90831	-1.10475	-0.674943	-1.37934	-0.973537	-1.10385
Tb427_100048100.1-p1-CDS2	10_core_Tb427v10	5.7886	6.02372	6.05069	5.81447	6.00068	5.81462	5.94914	6.01869	5.69669	6.05655	5.61492	5.87626	5.89684	5.59808	5.74578	5.54852	5.74333	5.79083	5.44888	5.82622	2.64732	2.65745	2.73377	2.9695	3.37247	3.23206	3.03194	3.23505	3.01118	3.27664
Tb427_100048200.1-p1-CDS1	10_core_Tb427v10	5.89444	6.0012	6.0579	5.65823	5.88007	5.64782	5.72958	5.74806	5.67941	5.832	5.8666	5.97432	6.03319	5.61369	5.84023	5.60037	5.69222	5.7052	5.64536	5.79179	0.117652	0.225005	-0.0588478	0.584908	0.654581	0.692063	0.295047	0.522374	0.121469	0.642412
Tb427_100048300.1-p1-CDS1	10_core_Tb427v10	4.8491	5.17516	4.98018	5.42879	5.39451	5.53735	5.29467	5.07629	5.15433	5.11379	4.72673	5.04522	4.8752	5.2556	5.20684	5.33807	5.12944	4.89727	4.96378	4.93985	1.2247	1.6164	1.14192	2.27614	2.35856	2.57393	2.07577	1.96853	2.1369	1.9647
Tb427_100048400.1-p1-CDS1	10_core_Tb427v10	6.89866	7.04398	7.02249	6.76814	6.94356	6.82106	6.83633	6.73072	6.81759	6.65575	6.76181	6.91889	6.91378	6.59476	6.73417	6.62079	6.64746	6.54415	6.62524	6.4653	3.42957	3.4325	3.23402	3.62278	4.0554	3.86946	3.80632	3.68591	3.81444	3.63985
Tb427_100048500.1-p1-CDS1	10_core_Tb427v10	8.10932	8.01227	7.95621	7.84969	8.01056	7.92766	7.7219	7.73049	7.95408	7.78125	7.95488	7.88059	7.827	7.66216	7.79105	7.70267	7.52564	7.52411	7.73415	7.57108	4.80885	4.47914	4.40736	4.80638	5.18532	5.13554	4.73797	4.82099	5.13041	4.89651
Tb427_100048600.1-p1-CDS1	10_core_Tb427v10	5.58654	5.80215	5.67633	5.58203	5.67469	5.66337	5.79121	5.99561	5.56862	5.86378	5.46831	5.71096	5.58867	5.45278	5.51939	5.49414	5.65786	5.86014	5.4238	5.69984	1.90928	1.76234	1.5774	2.03191	2.38079	2.48478	2.28054	2.50185	2.16974	2.64134
Tb427_100048700.1-p1-CDS1	10_core_Tb427v10	6.32707	6.3105	6.3145	6.30713	6.33103	6.3805	6.42899	6.46148	6.21565	6.28367	6.18033	6.18359	6.18773	6.10436	6.09926	6.15562	6.22969	6.25676	6.00474	6.06207	2.95592	2.72677	2.74202	3.37598	3.57647	3.58703	3.47046	3.53698	3.33636	3.47
Tb427_100048800.1-p1-CDS1	10_core_Tb427v10	6.2815	6.08758	6.27657	6.01341	6.23525	6.01268	6.09763	6.20481	5.93143	6.03114	6.18821	6.00583	6.19553	5.87018	6.07127	5.82846	5.94747	6.04141	5.74656	5.86421	2.28167	1.88488	2.07604	2.6094	3.01655	2.95159	2.75868	2.97662	2.86487	2.83673
Tb427_100048900.1-p1-CDS1	10_core_Tb427v10	5.80797	5.73961	5.84387	5.84289	5.91618	5.83692	5.73496	5.8334	5.77546	5.74745	5.70978	5.64216	5.75395	5.68956	5.73713	5.65259	5.55948	5.6685	5.60024	5.57817	1.87382	1.78545	1.77181	2.53059	2.81651	2.77503	2.58696	2.62238	2.64468	2.56804
Tb427_100049000.1-p1-CDS1	10_core_Tb427v10	6.44941	6.28146	6.41534	6.45682	6.33447	6.29105	6.48565	6.21736	6.44304	6.00408	6.36954	6.21171	6.3444	6.34289	6.17644	6.14982	6.35717	6.08927	6.30243	5.86708	2.22514	1.85304	2.03257	2.73688	3.06428	2.86209	2.92144	2.65597	3.00907	2.52433
Tb427_100049100.1-p1-CDS1	10_core_Tb427v10	5.60219	5.80016	5.79206	5.98327	6.00674	6.09138	6.1123	6.1964	5.91966	6.21783	5.48971	5.70999	5.6905	5.81512	5.8417	5.91404	5.95197	6.04127	5.75123	6.04056	1.86244	1.72824	1.89681	2.79557	2.7965	2.974	2.86096	2.89957	2.72796	3.08644
Tb427_100049200.1-p1-CDS1	10_core_Tb427v10	5.57694	5.60952	5.65593	5.65688	5.81273	5.8249	5.88411	6.01027	5.74241	5.82694	5.49142	5.53085	5.59227	5.53861	5.65646	5.68302	5.75699	5.88518	5.6054	5.68198	1.447	1.346	1.11411	1.98917	2.52603	2.40703	2.31423	2.41033	2.27454	2.43801
Tb427_100049300.1-p1-CDS1	10_core_Tb427v10	5.04362	5.36524	5.27809	5.49503	5.69272	5.53177	5.90245	5.97581	5.77492	5.76066	4.96965	5.29146	5.18046	5.34611	5.55882	5.38352	5.73883	5.84248	5.62287	5.58347	0.665585	1.03382	1.30185	2.1429	2.19668	2.16312	2.64993	2.46661	2.44605	2.6445
Tb427_100049400.1-p1-CDS1	10_core_Tb427v10	4.69288	4.95359	4.86251	5.04471	5.20595	5.24515	5.44242	5.45718	5.17007	5.42888	4.62519	4.89455	4.79146	4.94656	5.09535	5.13254	5.35177	5.35388	5.05735	5.32152	0.187959	0.136477	0.316119	1.06472	1.44493	1.50719	1.40046	1.59542	1.42758	1.61475
Tb427_100049500.1-p1-CDS1	10_core_Tb427v10	6.71623	7.17956	6.9115	6.77147	7.02225	6.82826	6.95825	7.10812	6.78562	7.01874	6.65111	7.11595	6.8571	6.66015	6.90445	6.69761	6.86083	7.00238	6.67992	6.90264	2.19998	2.62778	2.10447	3.01748	3.34224	3.29095	2.99897	3.28369	2.95429	3.31035
Tb427_100049600.1-p1-CDS1	10_core_Tb427v10	4.12085	3.8231	4.01463	5.21523	5.14222	5.09183	5.32095	4.8411	5.06543	4.59692	3.9623	3.65264	3.88685	4.98799	4.88991	4.85163	5.08221	4.59104	4.80631	4.36128	0.837914	0.650917	0.427438	2.43533	2.50012	2.38689	2.60153	2.18709	2.45575	1.85258
Tb427_100049700.1-p1-CDS1	10_core_Tb427v10	-5.69314	-5.73893	-5.72992	-5.64552	-5.18827	-5.72687	-5.28421	-5.72285	-5.62334	-5.59399	-5.69314	-5.73893	-5.72992	-5.64552	-5.26427	-5.72687	-5.61755	-5.72285	-5.62334	-5.59399	-5.69314	-5.73893	-5.72992	-5.64552	-5.76427	-5.72687	-5.66822	-5.72285	-5.62334	-5.64466
Tb427_100049800.1-p1-CDS1	10_core_Tb427v10	-3.90551	-4.63759	-3.91125	-2.81205	-3.60331	-3.51823	-4.90021	-3.79688	-4.47134	-4.49266	-3.90551	-4.63759	-3.91125	-2.81205	-3.60331	-3.51823	-5.28421	-3.79688	-4.47134	-4.82599	-5.69314	-5.73893	-5.72992	-5.64552	-5.84027	-5.72687	-5.33488	-5.72285	-5.62334	-5.59399
Tb427_100049900.1-p1-CDS1	10_core_Tb427v10	6.22534	6.22625	6.08453	6.10194	6.1299	6.13521	6.3314	6.38371	6.37092	6.27153	6.1067	6.09929	5.9781	5.92586	5.932	5.93874	6.15095	6.16284	6.16855	6.06482	2.5602	2.6541	2.26647	2.98024	3.16371	3.15966	3.23298	3.56609	3.43712	3.36052
Tb427_100050000.1-p1-CDS1	10_core_Tb427v10	5.56655	5.87738	5.76813	5.75226	5.81824	5.72189	6.15206	6.24706	5.89279	5.97335	5.49753	5.82185	5.71225	5.67097	5.71121	5.61419	6.04434	6.13837	5.77983	5.86199	1.13003	1.13995	0.98824	1.54517	1.99988	1.86089	2.32008	2.46057	2.15677	2.20742
Tb427_100050100.1-p1-CDS1	10_core_Tb427v10	5.13013	5.11562	5.22354	5.23485	5.27215	5.02931	5.3672	5.45651	5.24394	5.22277	5.02718	4.99877	5.13058	5.06246	5.09173	4.84195	5.19581	5.25297	5.05749	5.04081	1.2673	1.41593	1.18389	2.08278	2.1607	1.99021	2.20693	2.52764	2.19368	2.13592
Tb427_100050200.1-p1-CDS1	10_core_Tb427v10	7.06992	7.10595	7.24477	6.94927	6.79888	6.75402	6.90434	6.88782	6.93498	6.79076	7.02019	7.05698	7.20525	6.88852	6.71233	6.68362	6.8323	6.81295	6.86449	6.71352	2.14769	2.19199	2.00773	2.34555	2.69119	2.35511	2.53206	2.58108	2.53321	2.51261
Tb427_100050300.1-p1-CDS1	10_core_Tb427v10	7.77055	8.111	7.66387	7.52243	7.57293	7.76811	7.58669	7.88457	7.5843	7.9622	7.6749	8.03227	7.58536	7.36089	7.39826	7.59164	7.43911	7.71656	7.41694	7.78751	3.80473	3.87248	3.42352	4.28212	4.43969	4.64108	4.21461	4.68731	4.39144	4.829
Tb427_100050400.1-p1-CDS1	10_core_Tb427v10	6.87896	7.24206	6.97469	6.65443	6.73053	6.83279	6.73703	6.88039	6.77732	6.85541	6.79362	7.15831	6.90755	6.53036	6.59355	6.68011	6.6045	6.73487	6.63391	6.7034	2.74324	3.05923	2.51464	3.05245	3.25227	3.50119	3.19345	3.48792	3.35779	3.52361
Tb427_100050500.1-p1-CDS1	10_core_Tb427v10	7.62898	7.68792	7.47819	7.43925	7.59781	7.74083	7.66081	7.65983	7.50519	7.47955	7.51565	7.58618	7.38949	7.2697	7.40772	7.5503	7.48634	7.47325	7.32155	7.30388	3.90041	3.80456	3.40987	4.26505	4.57963	4.72475	4.52391	4.61645	4.43956	4.35136
Tb427_100050600.1-p1-CDS1	10_core_Tb427v10	5.323	5.47889	5.36913	5.37274	5.51108	5.43607	5.71847	5.73705	5.43335	5.56373	5.16561	5.34162	5.23377	5.16538	5.2798	5.20476	5.49348	5.51327	5.21837	5.29191	2.03987	2.00026	1.88664	2.46762	2.7555	2.68056	2.91995	2.93638	2.57656	3.02184
Tb427_100050700.1-p1-CDS1	10_core_Tb427v10	6.5709	7.03511	6.67529	6.27378	6.47176	6.51824	6.74262	6.88746	6.4916	6.89129	6.42076	6.90617	6.55562	6.10717	6.28704	6.3209	6.58358	6.72944	6.30157	6.72783	3.2247	3.43207	3.00926	3.04315	3.4026	3.54076	3.47041	3.61073	3.45517	3.66644
Tb427_100050800.1-p1-CDS1	10_core_Tb427v10	4.91003	4.91297	4.8222	4.87342	4.80752	4.8234	4.99727	4.83333	5.059	4.77513	4.85281	4.86259	4.77495	4.82613	4.70554	4.76517	4.91124	4.74315	4.95732	4.69592	0.122369	0.0260863	-0.139426	-0.117514	0.933741	0.129847	0.829849	0.781728	1.18177	0.537818
Tb427_100050900.1-p1-CDS1	10_core_Tb427v10	5.84429	6.14608	6.05228	5.93987	6.07247	6.01505	6.24289	6.54317	5.8868	6.40967	5.72729	6.05069	5.94909	5.76466	5.84599	5.81622	6.0502	6.3394	5.71178	6.22534	2.15933	2.17737	2.18287	2.80284	3.28886	3.05344	3.24209	3.61865	2.74218	3.34345
Tb427_100051000.1-p1-CDS1	10_core_Tb427v10	7.91239	7.99648	7.92667	8.04621	7.91601	7.95144	7.88461	8.11072	8.14065	8.08611	7.84488	7.94204	7.85753	7.93077	7.80173	7.82785	7.80104	7.99049	8.02215	7.96384	3.44024	3.22666	3.50368	4.33627	4.20021	4.34245	3.7306	4.45467	4.47423	4.4572
Tb427_100051100.1-p1-CDS1	10_core_Tb427v10	5.79774	6.28315	6.03104	5.92654	5.96866	6.02024	6.18211	6.24233	5.89933	6.07711	5.7165	6.19263	5.94955	5.76362	5.79583	5.85259	6.02273	6.07706	5.72213	5.88168	1.59316	2.23618	1.81823	2.69222	2.81617	2.82883	2.9137	3.02617	2.77853	3.09241
Tb427_100051200.1-p1-CDS1	10_core_Tb427v10	6.97993	7.21219	7.14031	7.52072	7.46598	7.4876	7.35854	7.24891	7.26599	7.21811	6.83471	7.08912	7.02402	7.34602	7.24872	7.28706	7.19008	7.06723	7.08429	7.04724	3.58329	3.57783	3.448	4.38817	4.62599	4.53536	4.17268	4.16257	4.18456	4.04908
Tb427_100051300.1-p1-CDS1	10_core_Tb427v10	3.31743	3.46368	3.25942	3.19344	3.01376	3.18404	3.40105	3.30614	3.03589	3.49739	3.18798	3.36514	3.17976	3.07006	2.74666	3.0009	3.18417	3.11492	2.86927	3.28787	-0.276344	-0.46399	-1.11814	-0.460026	0.448182	0.09265	0.404164	0.260082	-0.266162	0.609698
Tb427_100051400.1-p1-CDS1	10_core_Tb427v10	5.43031	5.44576	5.50638	5.51043	5.35984	5.21761	5.59018	5.6598	5.41472	5.34816	5.32859	5.34298	5.41354	5.35633	5.20271	5.04471	5.43397	5.48824	5.24627	5.18784	1.5411	1.57933	1.49537	2.20539	2.08202	2.06683	2.28999	2.49652	2.22712	2.08685
Tb427_100051500.1-p1-CDS1	10_core_Tb427v10	8.89005	9.74006	8.94552	9.05903	9.19111	9.50446	9.42943	9.73183	9.54413	9.82978	8.81566	9.68759	8.89887	8.95942	9.10139	9.42344	9.34401	9.64474	9.45452	9.74486	4.54903	4.93047	3.93673	5.13936	5.13847	5.29626	5.3069	5.62604	5.48869	5.68575
Tb427_100051600.1-p1-CDS1	10_core_Tb427v10	7.21739	7.17507	7.19015	6.97206	7.03762	7.03935	6.96305	7.03491	6.99311	6.99729	7.13594	7.10721	7.12698	6.86022	6.91339	6.90896	6.84707	6.91724	6.86303	6.86542	3.02155	2.71279	2.64508	3.22236	3.42802	3.50601	3.26777	3.36028	3.44783	3.47581
Tb427_100051700.1-p1-CDS1	10_core_Tb427v10	8.15905	8.3378	8.10821	7.83512	8.03273	8.04662	8.09443	8.03369	8.02814	7.88672	8.08324	8.26736	8.04398	7.70022	7.88823	7.89337	7.96237	7.90623	7.87905	7.74134	3.86393	3.94318	3.58138	4.34771	4.63674	4.73556	4.56248	4.4653	4.67711	4.49819
Tb427_100051800.1-p1-CDS1	10_core_Tb427v10	7.72216	7.52747	7.60605	7.4403	7.3795	7.39118	7.24817	7.26328	7.42396	7.18725	7.6339	7.44164	7.53171	7.32592	7.24261	7.24427	7.11049	7.12446	7.29431	7.03805	3.64665	3.40113	3.28461	3.72536	3.91309	4.01898	3.78414	3.81521	3.8797	3.83288
Tb427_100051900.1-p1-CDS1	10_core_Tb427v10	6.57862	6.59251	6.62333	6.5657	6.59354	6.52929	6.24982	5.91178	6.43863	5.77338	6.49897	6.52087	6.55408	6.42766	6.45139	6.38029	6.11519	5.76618	6.29755	5.63793	2.35041	2.21201	2.20612	3.10203	3.17834	3.17361	2.74892	2.52732	3.00814	2.28344
Tb427_100052000.1-p1-CDS1	10_core_Tb427v10	5.31149	5.70821	5.36689	5.42524	5.48657	5.51904	5.7786	5.91172	5.71384	6.02163	5.17628	5.53425	5.22546	5.15616	5.18734	5.2863	5.54034	5.62737	5.4475	5.74948	1.80848	2.54785	1.85085	2.85594	3.05643	2.77139	3.0581	3.42245	3.14047	3.48062
Tb427_100052100.1-p1-CDS1	10_core_Tb427v10	5.16619	5.36411	5.23037	5.01024	5.13585	5.11537	4.95148	5.16507	4.98039	5.15019	5.08314	5.28975	5.1529	4.88429	5.00103	4.99381	4.80804	5.03035	4.83625	5.0261	1.00596	1.02419	0.969886	1.42511	1.64901	1.48453	1.53086	1.67552	1.57553	1.5476
Tb427_100052200.1-p1-CDS1	10_core_Tb427v10	6.46803	6.60475	6.46103	6.30442	6.3796	6.28291	6.82568	6.78832	6.50575	6.87225	6.38397	6.52866	6.39979	6.1711	6.20502	6.13043	6.68412	6.63122	6.37592	6.72145	2.30563	2.31038	1.79224	2.76324	3.24205	2.96445	3.38945	3.49868	2.95825	3.53161
Tb427_100052300.1-p1-CDS1	10_core_Tb427v10	6.06793	6.21067	6.1358	5.98113	6.08717	6.05159	6.24953	6.16997	6.12712	6.19798	5.93303	6.0839	6.03378	5.80045	5.90607	5.8656	6.06867	6.0066	5.94991	6.01446	2.58202	2.59783	2.25015	2.88992	3.00339	2.97888	3.15603	2.94461	3.01402	3.12721
Tb427_100052400.1-p1-CDS1	10_core_Tb427v10	8.02405	8.11035	7.92343	7.67904	7.70953	7.74798	7.92822	8.0536	7.82734	8.06223	7.91419	8.02827	7.83502	7.53988	7.56325	7.58348	7.79253	7.90449	7.68745	7.91836	4.25411	3.92489	3.84693	4.2307	4.33501	4.53377	4.44351	4.70323	4.37566	4.66423
Tb427_100052500.1-p1-CDS1	10_core_Tb427v10	7.35408	7.34016	7.19186	6.99471	6.98878	7.22456	7.13078	7.24636	7.24874	7.22611	7.19027	7.19056	7.06019	6.76219	6.75721	6.97333	6.92797	7.02865	7.03722	6.99064	4.12543	3.99217	3.66205	4.24092	4.23487	4.57747	4.1852	4.40845	4.37394	4.49363
Tb427_100052600.1-p1-CDS1	10_core_Tb427v10	5.94446	6.20328	6.00047	5.91636	5.94617	5.89906	6.1801	6.3392	6.02781	6.20368	5.85321	6.11568	5.92573	5.77679	5.78335	5.72766	6.03664	6.17236	5.87774	6.05752	1.90266	2.11708	1.68693	2.47693	2.71806	2.73562	2.77609	3.1424	2.68127	2.82733
Tb427_100052700.1-p1-CDS1	10_core_Tb427v10	5.77847	5.72367	5.84717	5.58153	5.59034	5.50457	5.58757	5.7396	5.68614	5.64489	5.61029	5.56826	5.71789	5.36604	5.32798	5.28754	5.39672	5.53223	5.46239	5.42065	2.59153	2.41697	2.30156	2.72106	3.00121	2.65428	2.5729	2.8358	2.88427	2.8463
Tb427_100052800.1-p1-CDS1	10_core_Tb427v10	3.20477	3.71307	3.58392	3.19154	3.52121	3.32934	3.51743	3.45891	3.57843	3.59178	3.09156	3.5942	3.5032	3.04799	3.34623	3.1642	3.34993	3.2901	3.40409	3.43193	-0.546492	0.049832	-0.656589	-0.221131	0.374491	0.111613	0.32647	0.266209	0.43942	0.330424
Tb427_100052900.1-p1-CDS1	10_core_Tb427v10	4.45159	5.09407	4.68987	4.70087	4.74529	5.00155	5.13019	5.50158	4.96632	5.41768	4.37299	5.01194	4.61625	4.58672	4.5615	4.84004	4.98427	5.36875	4.80789	5.28922	0.207232	0.895421	0.3561	0.881814	1.68024	1.74845	1.73678	1.96444	1.65525	1.83387
Tb427_100053000.1-p1-CDS1	10_core_Tb427v10	6.84056	6.85163	6.73641	6.56939	6.48151	6.58746	6.43638	6.4515	6.63423	6.54414	6.64645	6.67745	6.56866	6.33423	6.23181	6.31381	6.19539	6.20714	6.39375	6.304	3.84989	3.70114	3.54866	3.83509	3.82735	4.04729	3.73068	3.76587	3.92588	3.83894
Tb427_100053100.1-p1-CDS1	10_core_Tb427v10	4.12597	4.68658	4.26991	3.70593	3.84931	3.71121	4.00589	4.19843	3.90922	4.38393	4.06693	4.60593	4.21225	3.58685	3.74092	3.59177	3.89017	4.07212	3.77557	4.26377	-0.539624	0.468056	-0.469239	0.0227048	0.0608045	0.04722	0.247528	0.619217	0.320784	0.731413
Tb427_100053200.1-p1-CDS1	10_core_Tb427v10	5.92002	6.29474	5.96635	5.81804	5.99379	6.01564	6.02595	6.10103	6.07254	6.13638	5.84589	6.22285	5.89695	5.68762	5.86763	5.88441	5.88622	5.96974	5.95107	6.00157	1.5967	1.91133	1.55118	2.2842	2.41562	2.48525	2.56704	2.57355	2.43604	2.64773
Tb427_100053300.1-p1-CDS1	10_core_Tb427v10	6.28317	6.75003	6.45611	6.07493	6.39069	6.30619	6.34294	6.58866	6.42922	6.52116	6.21114	6.68732	6.40538	5.97736	6.27079	6.20857	6.24199	6.47883	6.33349	6.40229	1.91477	2.19216	1.59734	2.1379	2.74126	2.36545	2.44084	2.8186	2.46569	2.85399
Tb427_100053400.1-p1-CDS1	10_core_Tb427v10	5.91648	6.48351	6.09136	5.79474	6.03112	6.02317	6.07503	6.21196	6.08683	6.29437	5.85524	6.43094	6.03617	5.69544	5.91575	5.90331	5.96951	6.10154	5.97818	6.18065	1.28099	1.66527	1.34235	1.85053	2.32933	2.3718	2.23688	2.44205	2.3014	2.56807
Tb427_100053500.1-p1-CDS1	10_core_Tb427v10	4.16147	4.67854	4.22223	3.67502	3.82599	3.8561	3.87033	3.79783	3.82695	4.16206	4.10929	4.64057	4.16787	3.60841	3.73918	3.75979	3.80537	3.71246	3.7816	4.07066	-0.687045	-0.607377	-0.587363	-0.828956	-0.313993	-0.107096	-0.680814	-0.398456	-1.20244	0.109769
Tb427_100053600.1-p1-CDS1	10_core_Tb427v10	7.36075	7.85708	7.61711	7.27626	7.3938	7.47322	7.50531	7.76761	7.54014	7.78518	7.32435	7.822	7.58235	7.23036	7.32099	7.40908	7.45479	7.71311	7.48091	7.72001	2.02913	2.46375	2.20933	2.27095	3.0488	2.9319	2.63694	2.99966	2.89447	3.27854
Tb427_100053700.1-p1-CDS1	10_core_Tb427v10	5.07736	5.76075	5.46858	5.55254	5.7588	5.68938	5.54454	5.52266	5.52204	5.57774	4.92366	5.58494	5.37355	5.34555	5.51572	5.51209	5.36917	5.36984	5.32494	5.37762	1.71977	2.57993	1.49515	2.60836	3.0697	2.509	2.4167	2.2012	2.54661	2.62885
Tb427_100053800.1-p1-CDS1	10_core_Tb427v10	4.25336	5.0018	4.56001	4.2376	4.50872	4.70887	4.75298	4.8958	4.49661	4.97443	4.21156	4.97967	4.53655	4.16938	4.43368	4.61978	4.68873	4.82233	4.44143	4.90276	-0.915928	-1.06903	-1.66247	-0.21382	0.201736	0.580565	0.217678	0.526895	-0.295439	0.568361
Tb427_100053900.1-p1-CDS1	10_core_Tb427v10	7.31398	7.61479	7.2698	7.17438	7.23771	7.29109	7.42887	7.74758	7.37932	7.74657	7.18596	7.48112	7.15891	6.98192	7.03675	7.08286	7.25373	7.54061	7.18596	7.55001	3.75463	4.10334	3.51259	4.16477	4.2946	4.39278	4.29804	4.84396	4.37939	4.77289
Tb427_100054000.1-p1-CDS1	10_core_Tb427v10	6.57814	6.51022	6.55531	6.2961	6.27652	6.20013	6.13607	6.18694	6.40201	6.23063	6.53638	6.47481	6.5211	6.24126	6.2033	6.13546	6.07185	6.12245	6.33716	6.1599	1.43563	1.07225	1.07947	1.53055	1.93898	1.68852	1.60181	1.56446	1.88759	1.82695
Tb427_100054100.1-p1-CDS1	10_core_Tb427v10	6.83412	6.94283	6.90104	6.91293	6.90278	6.86628	6.79154	6.77384	7.01516	6.88395	6.7379	6.86598	6.81289	6.74953	6.72592	6.70836	6.64588	6.61878	6.85757	6.74679	2.87555	2.66132	2.78533	3.68841	3.78178	3.57653	3.41084	3.4649	3.73354	3.42094
Tb427_100054200.1-p1-CDS1	10_core_Tb427v10	6.73668	6.73913	6.66157	6.91208	6.94406	7.05723	7.04887	7.12224	6.83899	7.12734	6.67636	6.67848	6.61124	6.821	6.83783	6.94815	6.95628	7.01562	6.7245	7.02258	2.12667	2.13455	1.7847	2.87912	3.12288	3.27586	3.03475	3.30184	3.12122	3.28643
Tb427_100054300.1-p1-CDS1	10_core_Tb427v10	6.70071	7.12667	6.78965	6.10486	6.40829	6.58069	6.69015	6.73549	6.65801	6.87077	6.64322	7.08864	6.74021	6.02706	6.32472	6.49116	6.60945	6.65158	6.57097	6.79343	1.99317	1.85885	1.88784	1.8471	2.25413	2.52361	2.48948	2.56532	2.56027	2.60489
Tb427_100054400.1-p1-CDS1	10_core_Tb427v10	11.3621	11.2791	11.1854	11.1	11.0486	11.0342	11.2244	11.2466	11.1207	11.1887	11.1897	11.1189	11.0379	10.8627	10.7839	10.7762	10.9784	10.9963	10.8659	10.9326	8.21003	8.022	7.81554	8.3768	8.47198	8.42347	8.54906	8.59483	8.49335	8.56646
Tb427_100054500.1-p1-CDS1	10_core_Tb427v10	6.03723	5.95928	6.06355	5.95156	5.91192	5.9302	5.97975	6.03078	6.06997	5.90053	5.98306	5.90798	6.01724	5.84679	5.81526	5.79676	5.87392	5.94433	5.975	5.78141	1.26626	1.08398	1.02701	2.11509	1.95841	2.42353	2.10995	1.92039	2.07235	2.2378
Tb427_100054600.1-p1-CDS1	10_core_Tb427v10	8.31809	8.72939	8.59271	8.28553	8.26322	8.36372	8.90816	9.22793	8.41312	9.16179	8.2327	8.65027	8.54089	8.18673	8.13481	8.23649	8.80105	9.12147	8.29217	9.04208	4.18159	4.48425	3.7546	4.35729	4.70488	4.78425	5.09737	5.41292	4.76889	5.50829
Tb427_100054700.1-p1-CDS1	10_core_Tb427v10	6.84652	7.3132	6.92949	6.57802	6.69944	6.77162	7.00684	7.1715	6.89563	7.17296	6.72836	7.21494	6.84704	6.43909	6.53701	6.59634	6.86115	7.00454	6.72672	7.00044	3.139	3.38062	2.71794	3.12683	3.46309	3.64364	3.62452	3.97393	3.70784	4.01873
Tb427_100054800.1-p1-CDS1	10_core_Tb427v10	5.54042	5.3786	5.6019	5.44076	5.22366	5.22671	5.31196	5.37036	5.43306	5.4168	5.44077	5.2959	5.52947	5.2905	5.043	5.05566	5.15645	5.21041	5.2994	5.23952	1.59441	1.19774	1.23781	2.08954	2.12934	2.06108	2.01124	2.11412	1.93428	2.29379
Tb427_100054900.1-p1-CDS1	10_core_Tb427v10	6.81698	6.78285	6.73231	6.66837	6.60521	6.70133	6.70942	6.4981	6.79005	6.49535	6.729	6.70418	6.65833	6.53559	6.46115	6.549	6.57307	6.34233	6.63999	6.34342	2.73651	2.54334	2.40295	3.15924	3.20974	3.37544	3.23777	3.20675	3.45005	3.17185
Tb427_100055000.1-p1-CDS1	10_core_Tb427v10	7.39142	8.01977	7.46611	7.45194	7.5385	7.80042	7.56709	7.73631	7.46739	7.86564	7.21003	7.86478	7.3095	7.21607	7.28327	7.52765	7.34588	7.47851	7.21959	7.60031	4.30843	4.7136	4.17219	4.71907	4.91239	5.26133	4.73927	5.12357	4.80369	5.28142
Tb427_100055100.1-p1-CDS1	10_core_Tb427v10	6.7565	7.47267	6.85831	6.85511	7.21088	7.43301	7.23991	7.29387	6.89375	7.43672	6.73438	7.45288	6.84074	6.82468	7.1702	7.40254	7.2047	7.25896	6.86001	7.40022	0.647648	1.22963	0.481345	1.26922	2.03952	1.83385	1.84753	1.90258	1.38223	2.07389
Tb427_100055200.1-p1-CDS1	10_core_Tb427v10	3.86748	4.41336	4.06813	4.66251	4.56219	4.6967	4.87529	4.99521	4.67297	4.87612	3.70478	4.31099	3.98347	4.47531	4.33461	4.49818	4.66802	4.80608	4.46056	4.67295	0.54321	0.514908	-0.0907097	1.60659	1.77435	1.7192	1.96502	1.96031	1.78613	1.9164
Tb427_100055300.1-p1-CDS1	10_core_Tb427v10	6.85032	7.18447	6.95999	7.0085	7.04465	7.00939	7.4606	7.43696	7.29758	7.32248	6.72601	7.06927	6.84891	6.86094	6.8458	6.85264	7.2978	7.27268	7.14522	7.17461	3.24248	3.47178	3.20155	3.63677	4.08391	3.72128	4.22571	4.21962	3.96809	3.95817
Tb427_100055400.1-p1-CDS1	10_core_Tb427v10	7.27168	7.45653	7.27085	7.03043	7.16997	7.13649	7.20894	7.42612	7.12046	7.29458	7.07048	7.27716	7.07963	6.79273	6.90151	6.85984	6.97412	7.16485	6.84985	7.02927	4.32729	4.34441	4.25718	4.30652	4.61158	4.61638	4.46754	4.83071	4.57098	4.71693
Tb427_100055500.1-p1-CDS1	10_core_Tb427v10	3.66846	3.68826	3.63206	3.81928	3.68141	3.72428	3.6905	3.59909	3.86035	3.7915	3.52289	3.5237	3.50375	3.57465	3.44151	3.51126	3.44922	3.38472	3.60391	3.51807	0.264875	0.472417	0.0331063	1.09111	0.97445	0.85719	0.986035	0.702676	1.24109	1.25502
Tb427_100055600.1-p1-CDS1	10_core_Tb427v10	5.90634	5.70818	5.77297	5.81205	5.49138	5.54659	5.56677	5.34511	5.78451	5.45777	5.75628	5.58978	5.66895	5.63615	5.29619	5.36125	5.3872	5.16909	5.58312	5.26727	2.56607	1.99915	1.92488	2.68133	2.506	2.49431	2.45334	2.21872	2.83347	2.43946
Tb427_100055700.1-p1-CDS1	10_core_Tb427v10	6.13755	6.10509	6.22932	6.49162	6.31652	6.18307	6.2159	6.07161	6.42465	5.98462	6.05816	6.01903	6.15131	6.38932	6.16073	6.06095	6.10247	5.92262	6.31122	5.83775	1.90389	1.97919	1.9465	2.6191	3.02731	2.5527	2.48875	2.71181	2.69348	2.61118
Tb427_100055800.1-p1-CDS1	10_core_Tb427v10	5.20068	5.04394	5.23139	5.46003	5.22661	5.24157	5.01302	5.06261	5.12695	5.01843	5.09636	4.94373	5.14867	5.30381	5.06711	5.06705	4.85335	4.90169	4.96452	4.84461	1.35902	1.14499	1.06543	2.17505	1.97029	2.10594	1.75027	1.81466	1.89367	1.8791
Tb427_100055900.1-p1-CDS1	10_core_Tb427v10	3.91766	3.85834	4.01851	3.88457	4.00495	3.82461	3.92648	3.81615	3.86507	3.94792	3.79764	3.74783	3.92309	3.71788	3.82784	3.61762	3.73275	3.63203	3.63507	3.74151	0.255422	0.0638995	0.052391	0.687978	0.890039	0.919496	0.92803	0.709969	1.08323	1.0387
Tb427_100056000.1-p1-CDS1	10_core_Tb427v10	6.44086	6.51351	6.50246	6.20165	6.26041	6.26595	6.43289	6.61565	6.10005	6.642	6.32469	6.40142	6.396	6.04615	6.07286	6.08858	6.26557	6.44244	5.92323	6.46768	2.73652	2.76536	2.67911	2.89848	3.22379	3.15406	3.23413	3.4591	2.98014	3.50469
Tb427_100056100.1-p1-CDS1	10_core_Tb427v10	5.69072	5.65758	5.74378	5.44044	5.6762	5.66385	5.847	5.96492	5.56739	5.97121	5.5749	5.57271	5.65656	5.28549	5.4992	5.48743	5.70833	5.78642	5.41086	5.81622	1.98115	1.48328	1.61277	2.14474	2.54717	2.53929	2.39468	2.85014	2.2803	2.67536
Tb427_100056200.1-p1-CDS1	10_core_Tb427v10	4.47927	4.702	4.57744	4.65384	4.96776	4.84456	4.9847	4.98718	4.88104	4.87028	4.39226	4.61778	4.51664	4.50984	4.80453	4.69619	4.85088	4.82438	4.75108	4.72016	0.340341	0.544807	-0.180063	1.25134	1.73997	1.4484	1.47751	1.74689	1.29639	1.5269
Tb427_100056300.1-p1-CDS1	10_core_Tb427v10	5.98927	5.88707	5.97107	6.06732	5.99615	6.00038	6.36268	6.30772	5.93165	6.24322	5.91317	5.80708	5.90099	5.94133	5.85227	5.85509	6.22723	6.1673	5.78563	6.10168	1.70227	1.65176	1.56362	2.48586	2.5937	2.61337	2.8749	2.86855	2.55175	2.82332
Tb427_100056400.1-p1-CDS1	10_core_Tb427v10	7.7273	8.02522	7.84626	7.52963	7.65175	7.66607	7.71928	7.76427	7.58556	7.63866	7.66921	7.96216	7.79701	7.44937	7.55375	7.5651	7.63199	7.66196	7.4892	7.53345	3.03102	3.44657	2.94612	3.28395	3.71929	3.77723	3.61663	3.89155	3.62823	3.80677
Tb427_100056500.1-p1-CDS1	10_core_Tb427v10	5.5748	5.38564	5.5997	5.50027	5.50471	5.57755	5.43975	5.49702	5.55711	5.47903	5.47762	5.29523	5.51956	5.34699	5.33061	5.41432	5.28205	5.33449	5.40254	5.31605	1.63377	1.33151	1.38633	2.18587	2.35796	2.34999	2.16581	2.26391	2.25528	2.25115
Tb427_100056600.1-p1-CDS1	10_core_Tb427v10	5.90095	5.81803	5.99704	6.12164	5.98643	5.9715	5.78404	5.38318	5.94246	5.64585	5.71915	5.64156	5.83899	5.88248	5.73431	5.71127	5.52845	5.15065	5.69084	5.40381	2.82077	2.69191	2.72661	3.40693	3.34315	3.36925	3.15978	2.6242	3.29861	2.94631
Tb427_100056700.1-p1-CDS1	10_core_Tb427v10	4.98869	4.52465	4.91729	5.11226	5.03299	4.81825	4.98881	4.90424	5.02202	4.80606	4.88803	4.44479	4.82938	4.9562	4.86729	4.65482	4.8167	4.73848	4.84056	4.63748	1.08589	0.300539	0.830713	1.8232	1.82771	1.58641	1.83556	1.6988	1.93895	1.6219
Tb427_100056800.1-p1-CDS1	10_core_Tb427v10	5.48018	5.57513	5.6403	5.35272	5.67267	5.53071	5.7558	5.85593	5.2998	5.76899	5.39033	5.49748	5.56681	5.22225	5.50779	5.39059	5.61986	5.70427	5.15197	5.60793	1.4245	1.28814	1.30649	1.81545	2.46053	2.08526	2.26529	2.52947	1.9365	2.52147
Tb427_100056900.1-p1-CDS1	10_core_Tb427v10	5.43553	5.3869	5.42464	5.36222	5.50133	5.3594	5.55116	5.68046	5.26007	5.53116	5.29314	5.25954	5.30489	5.17	5.28671	5.1577	5.35997	5.47246	5.0522	5.3178	2.01872	1.78519	1.76595	2.34848	2.64306	2.41716	2.53177	2.78089	2.36238	2.66201
Tb427_100057000.1-p1-CDS1	10_core_Tb427v10	6.26551	6.49354	6.38985	5.93269	6.21823	6.20918	6.31176	6.48626	6.00467	6.33762	6.17887	6.40231	6.28457	5.80096	6.05501	6.05538	6.17211	6.33816	5.84415	6.15455	2.15685	2.44349	2.53876	2.41378	2.98778	2.90069	2.86571	3.12396	2.74931	3.2637
Tb427_100057100.1-p1-CDS1	10_core_Tb427v10	6.41224	6.78353	6.33517	6.36248	6.5317	6.83802	6.7775	6.71453	6.53956	6.66515	6.29013	6.68358	6.23485	6.19884	6.33239	6.6449	6.60456	6.52152	6.36083	6.4559	2.78368	2.86237	2.432	3.13728	3.57601	3.84107	3.62559	3.71415	3.43242	3.77521
Tb427_100057200.1-p1-CDS1	10_core_Tb427v10	4.34111	4.5012	4.48568	4.36621	4.38222	4.48754	4.61088	4.53678	4.37596	4.53609	4.22358	4.39876	4.39323	4.21839	4.20098	4.32251	4.44188	4.38479	4.21684	4.36177	0.660087	0.603959	0.467166	0.994297	1.287	1.26819	1.42699	1.18798	1.10982	1.38894
Tb427_100057300.1-p1-CDS1	10_core_Tb427v10	6.22478	6.12359	6.20549	5.98766	6.21946	6.18602	6.33133	6.36375	6.02231	6.19095	6.1145	6.02646	6.10564	5.80595	6.02436	5.99801	6.15081	6.17648	5.82761	5.98545	2.46002	2.18095	2.29808	2.90644	3.23644	3.15071	3.23825	3.31867	3.03559	3.27643
Tb427_100057400.1-p1-CDS1	10_core_Tb427v10	8.76393	8.97415	8.93136	9.00955	9.04486	8.99921	9.27596	9.28838	9.15443	9.16876	8.58474	8.8264	8.79243	8.77323	8.78173	8.74632	9.01325	9.03016	8.89908	8.89527	5.66464	5.60828	5.48613	6.28232	6.45978	6.36029	6.68574	6.67866	6.5302	6.63347
Tb427_100057500.1-p1-CDS1	10_core_Tb427v10	7.55213	7.82571	7.66345	8.10993	8.18914	8.16293	8.36382	8.44676	8.21968	8.21693	7.38356	7.68215	7.55198	7.86921	7.91404	7.89467	8.11143	8.17983	7.95974	7.94642	4.36428	4.41793	3.91238	5.40489	5.6627	5.60381	5.72192	5.88091	5.61859	5.66687
Tb427_100057600.1-p1-CDS1	10_core_Tb427v10	4.98231	4.906	5.06481	4.58894	4.71606	4.6393	4.6945	4.61631	4.71228	4.73723	4.89438	4.82525	4.98047	4.44024	4.56447	4.47409	4.54862	4.46245	4.55462	4.57946	0.899866	0.700361	0.921603	1.23631	1.38845	1.42971	1.30657	1.31091	1.4375	1.4656
Tb427_100057700.1-p1-CDS1	10_core_Tb427v10	8.72059	9.10658	8.95759	7.89683	8.41787	8.84987	8.72056	9.07214	8.83793	8.98835	8.58818	8.96018	8.84771	7.70699	8.17712	8.61775	8.51478	8.84832	8.60965	8.7518	5.20798	5.71553	5.16625	4.87358	5.71545	6.09808	5.80484	6.27261	6.05934	6.26054
Tb427_100057800.1-p1-CDS1	10_core_Tb427v10	9.41103	9.50124	9.38245	7.00185	8.34677	9.223	8.9418	9.46862	9.23777	9.3763	9.18236	9.29237	9.19881	6.71876	8.05078	8.9461	8.69416	9.20397	8.98011	9.11561	6.63617	6.58055	6.30395	4.5118	5.91308	6.70389	6.27727	6.8883	6.62327	6.77874
Tb427_100057900.1-p1-CDS1	10_core_Tb427v10	5.21119	5.18743	5.3355	5.41535	5.4215	5.38699	5.31251	5.15873	5.29033	5.15879	5.13657	5.12185	5.27137	5.28843	5.2802	5.25001	5.18202	5.01131	5.15082	5.02574	0.891939	0.689667	0.808897	1.8436	1.99697	1.91741	1.7757	1.79328	1.82614	1.65375
Tb427_100058000.1-p1-CDS1	10_core_Tb427v10	5.44015	5.40912	5.39605	5.60876	5.76882	5.74572	5.61106	5.57926	5.57689	5.51728	5.35687	5.33538	5.33338	5.48218	5.61972	5.60904	5.48192	5.45134	5.44264	5.37981	1.27982	1.08203	0.837978	2.03117	2.41415	2.27637	2.05774	2.01612	2.08413	2.05674
Tb427_100058100.1-p1-CDS1	10_core_Tb427v10	6.78384	6.64795	6.84605	6.63115	6.72559	6.70856	6.45168	6.4466	6.63179	6.49275	6.65113	6.51714	6.7318	6.46562	6.53406	6.51253	6.28173	6.26957	6.44006	6.30087	3.27528	3.10854	3.12328	3.42259	3.71744	3.7283	3.27688	3.33054	3.62307	3.48729
Tb427_100058200.1-p1-CDS1	10_core_Tb427v10	5.08551	4.99178	5.11658	4.97421	5.09164	5.12774	5.23814	5.23278	4.86951	5.13466	4.96792	4.88602	5.01522	4.79249	4.90608	4.93496	5.06835	5.04169	4.68414	4.9483	1.40355	1.16129	1.22704	1.88967	2.03902	2.1255	2.06688	2.21852	1.81502	2.08588
Tb427_100058300.1-p1-CDS1	10_core_Tb427v10	5.43153	5.32786	5.50584	5.63746	5.49581	5.68286	5.60224	5.59054	5.40519	5.59167	5.32331	5.23282	5.40092	5.45039	5.29228	5.49148	5.43363	5.38107	5.20397	5.40221	1.62577	1.35642	1.66868	2.59712	2.56971	2.66804	2.40135	2.70004	2.45681	2.55582
Tb427_100058400.1-p1-CDS1	10_core_Tb427v10	5.77341	5.78777	5.91517	5.47819	5.74297	5.58746	5.91208	5.95147	5.56294	5.78506	5.69004	5.71306	5.83902	5.3197	5.58655	5.42827	5.77163	5.8018	5.41388	5.63384	1.60787	1.4529	1.63263	2.20604	2.45799	2.3071	2.47626	2.60544	2.21397	2.45402
Tb427_100058500.1-p1-CDS1	10_core_Tb427v10	4.5686	4.37835	4.60263	4.54177	4.63886	4.62253	4.55209	4.49929	4.50066	4.58367	4.46248	4.27476	4.50908	4.37755	4.44297	4.44837	4.39407	4.31713	4.31708	4.40631	0.740523	0.526622	0.600696	1.31693	1.66001	1.48497	1.28125	1.41653	1.43319	1.46111
Tb427_100058600.1-p1-CDS1	10_core_Tb427v10	6.05261	6.42402	6.29136	7.06488	6.89424	6.97879	7.35434	7.13235	7.14486	7.09864	5.82221	6.20407	6.06535	6.79973	6.5713	6.68236	7.06875	6.81696	6.82621	6.79864	3.28707	3.58201	3.49797	4.48992	4.57384	4.54176	4.86752	4.78396	4.80753	4.68238
Tb427_100058700.1-p1-CDS1	10_core_Tb427v10	6.18701	6.23873	6.2331	6.12856	6.23942	6.18017	6.23502	6.31304	5.9392	6.05265	6.09351	6.15987	6.14755	5.99142	6.08469	6.03674	6.09228	6.1567	5.78354	5.90436	2.18041	1.99523	2.10898	2.66269	2.94141	2.7779	2.82626	3.01664	2.64771	2.69405
Tb427_100058800.1-p1-CDS1	10_core_Tb427v10	5.29463	6.19461	5.66664	6.19585	6.25408	6.58792	6.78728	6.74867	6.42324	6.77242	5.08946	5.96904	5.46334	5.86107	5.86298	6.23684	6.49269	6.40903	6.09881	6.4441	2.31026	3.36295	2.71414	3.92292	4.17961	4.36432	4.34621	4.48896	4.09303	4.47017
Tb427_100058900.1-p1-CDS1	10_core_Tb427v10	6.11051	5.85996	6.20294	6.02981	6.12771	5.99519	6.10036	6.15348	6.11686	6.19635	6.00444	5.76422	6.123	5.87765	5.9825	5.83716	5.95642	6.00008	5.9575	6.03171	2.28754	1.88304	1.98046	2.70591	2.7349	2.72407	2.69482	2.84143	2.8544	2.98303
Tb427_100059000.1-p1-CDS1	10_core_Tb427v10	5.2057	5.6696	5.40658	5.0342	5.22463	5.39336	5.75173	5.8401	5.05352	5.70354	5.12237	5.60102	5.34441	4.9248	5.09034	5.28582	5.62768	5.69531	4.92218	5.56724	1.03074	1.15703	0.835968	1.24431	1.72549	1.57471	2.14502	2.4498	1.52799	2.22903
Tb427_100059100.1-p1-CDS1	10_core_Tb427v10	6.16665	6.05808	6.21127	6.03328	6.02401	5.89602	5.87657	5.76872	5.96467	5.71173	6.06819	5.97815	6.13676	5.89881	5.87653	5.74606	5.73486	5.63078	5.80633	5.54956	2.233	1.833	1.89744	2.54188	2.66068	2.55526	2.43673	2.31024	2.69386	2.46198
Tb427_100059200.1-p1-CDS1	10_core_Tb427v10	7.26588	7.20888	7.29762	7.34239	7.34109	7.32086	7.20887	7.0864	7.10263	7.09317	7.1286	7.07638	7.16903	7.12326	7.10665	7.09027	6.99489	6.85894	6.88037	6.86108	3.7938	3.69182	3.74208	4.51172	4.60342	4.56174	4.34726	4.30124	4.2917	4.34176
Tb427_100059300.1-p1-CDS1	10_core_Tb427v10	5.11684	5.33269	5.1796	4.87976	5.11663	5.06808	5.33923	5.41016	5.05172	5.2828	5.02191	5.25896	5.10465	4.76465	4.97407	4.9154	5.21763	5.27381	4.92805	5.13867	1.13835	1.00432	0.861059	1.17117	1.70614	1.74967	1.66397	1.9364	1.40426	1.88308
Tb427_100059400.1-p1-CDS1	10_core_Tb427v10	6.19421	6.33202	6.27288	6.03358	6.16262	6.23139	6.40657	6.5201	6.11689	6.37563	6.09934	6.2617	6.19556	5.8891	6.02293	6.06635	6.24809	6.34692	5.94937	6.21664	2.21776	1.91869	1.98768	2.63362	2.71861	3.01827	3.13173	3.36524	2.92432	3.11096
Tb427_100059500.1-p1-CDS1	10_core_Tb427v10	7.84031	7.98666	7.93881	7.49066	7.5723	7.59883	7.90021	8.05742	7.53293	7.98771	7.74244	7.90227	7.86318	7.34086	7.40685	7.43409	7.76609	7.90068	7.35205	7.81656	3.90752	3.84795	3.63885	4.13612	4.36267	4.38061	4.39816	4.77146	4.44684	4.81663
Tb427_100059600.1-p1-CDS1	10_core_Tb427v10	5.41751	5.61356	5.55294	5.34423	5.49335	5.39016	5.54205	5.71219	5.27022	5.46402	5.35893	5.5606	5.50422	5.25507	5.38891	5.28181	5.46039	5.61638	5.17338	5.36053	0.76353	0.769335	0.608425	1.27677	1.63704	1.56411	1.35114	1.75104	1.30111	1.6104
Tb427_100059700.1-p1-CDS1	10_core_Tb427v10	5.82662	6.15126	6.1592	5.72009	6.01368	5.87162	6.13369	6.3994	5.83367	6.24214	5.77093	6.10752	6.1097	5.61954	5.90244	5.79287	6.03166	6.29551	5.73067	6.14402	1.01719	1.05422	1.26788	1.8215	2.26123	1.62564	2.25006	2.54301	1.93319	2.31183
Tb427_100059800.1-p1-CDS1	10_core_Tb427v10	5.56512	5.28668	5.59053	5.43797	5.26462	5.30665	5.36084	5.34564	5.39959	5.24282	5.48804	5.22641	5.53705	5.32651	5.14764	5.17034	5.23812	5.23701	5.27865	5.11306	1.29938	0.637223	0.758577	1.68366	1.56379	1.81382	1.72731	1.55724	1.74999	1.69051
Tb427_100059900.1-p1-CDS1	10_core_Tb427v10	4.23405	4.26937	4.52853	4.07117	4.18324	4.13093	4.25971	4.46012	4.05555	4.30348	4.09781	4.16619	4.40703	3.89376	3.9862	3.9442	4.09087	4.25078	3.87275	4.10621	0.76133	0.388192	0.898077	0.958829	1.21037	1.08665	1.04798	1.56044	0.975291	1.33123
Tb427_100060000.1-p1-CDS1	10_core_Tb427v10	4.70102	4.84636	4.88911	4.91184	4.98647	4.85745	5.07617	5.15631	4.75035	4.99879	4.60338	4.76723	4.80672	4.76015	4.82252	4.69999	4.923	4.99227	4.58381	4.85178	0.766715	0.546634	0.699115	1.57442	1.76715	1.57867	1.74457	1.9201	1.55013	1.62865
Tb427_100060100.1-p1-CDS1	10_core_Tb427v10	10.7234	10.7567	10.6512	10.4215	10.4013	10.4753	10.6096	10.7109	10.4125	10.6222	10.5742	10.621	10.5332	10.2113	10.1765	10.2456	10.4062	10.4896	10.1883	10.3944	7.3761	7.26385	6.97445	7.53753	7.60755	7.71013	7.67692	7.89665	7.61411	7.84603
Tb427_100060200.1-p1-CDS1	10_core_Tb427v10	-4.02462	-4.50508	-4.16273	-3.44868	-4.65709	-4.05835	-3.95671	-3.91001	-4.00549	-3.69347	-4.07528	-4.50508	-4.54673	-3.69433	-4.65709	-4.05835	-3.95671	-3.91001	-4.05615	-3.69347	-4.45929	-4.55574	-4.16273	-4.361	-4.65709	-4.54368	-4.5357	-4.53967	-4.38949	-4.46147
Tb427_100060300.1-p1-CDS1	10_core_Tb427v10	-3.50608	-3.55187	-3.54286	-3.45846	-3.65321	-3.53981	-3.53182	-3.48513	-3.43628	-3.4576	-3.50608	-3.55187	-3.54286	-3.45846	-3.65321	-3.53981	-3.53182	-3.48513	-3.43628	-3.4576	-3.50608	-3.55187	-3.54286	-3.45846	-3.65321	-3.53981	-3.53182	-3.53579	-3.43628	-3.4576
Tb427_100060400.1-p1-CDS1	10_core_Tb427v10	-3.93096	-3.62976	-4.4454	-2.0587	-3.2126	-3.86336	-2.30742	-4.105	-3.28815	-3.49848	-3.93096	-3.62976	-4.4454	-2.42905	-4.00508	-3.86336	-2.30742	-4.105	-3.75983	-3.69347	-4.50995	-4.55574	-4.54673	-4.31033	-4.50508	-4.54368	-4.5357	-4.53967	-4.33882	-4.4108
Tb427_100060500.1-p1-CDS1	10_core_Tb427v10	-3.50608	-3.55187	-3.54286	-3.45846	-3.65321	-3.53981	-3.53182	-3.53579	-3.43628	-3.4576	-3.50608	-3.55187	-3.54286	-3.45846	-3.65321	-3.53981	-3.53182	-3.53579	-3.43628	-3.4576	-3.50608	-3.55187	-3.54286	-3.45846	-3.65321	-3.53981	-3.53182	-3.53579	-3.43628	-3.4576
Tb427_100060600.1-p1-CDS1	10_core_Tb427v10	4.53816	4.79506	4.81368	4.74029	4.78506	4.86586	4.92968	4.98831	4.90122	4.87165	4.45663	4.72662	4.75102	4.63977	4.66868	4.75809	4.82511	4.87379	4.7669	4.73354	0.351625	0.362172	0.251997	0.814857	1.08762	1.04143	1.07777	1.19158	1.40639	1.41319
Tb427_100060700.1-p1-CDS1	10_core_Tb427v10	5.52048	5.58789	5.55259	5.56643	5.4155	5.42156	5.36855	5.4403	5.37009	5.37752	5.47296	5.52107	5.49486	5.45811	5.28566	5.31173	5.26808	5.31379	5.24578	5.25881	0.534311	1.11582	0.803588	1.77524	1.87394	1.64384	1.46044	1.8307	1.74336	1.65192
Tb427_100060800.1-p1-CDS1	10_core_Tb427v10	3.7622	4.23689	3.90185	3.76906	4.01394	4.16906	4.39359	4.51901	3.91722	4.3615	3.62752	4.14439	3.8371	3.61233	3.82792	4.00217	4.24628	4.36253	3.72283	4.15956	0.234346	0.218536	-0.70578	0.430878	0.965754	0.962323	1.01298	1.19826	0.928134	1.42477
Tb427_100060900.1-p1-CDS1	10_core_Tb427v10	5.85601	6.08578	5.90052	5.98776	6.1238	6.34386	6.37577	6.40508	5.94801	6.14583	5.75247	5.99393	5.8221	5.84829	5.96234	6.18222	6.23916	6.26413	5.78393	5.97658	1.99418	2.0643	1.65112	2.5449	2.88184	3.10418	2.89962	2.96949	2.72826	2.96498
Tb427_100061000.1-p1-CDS1	10_core_Tb427v10	0.184495	1.06844	0.532929	0.104274	0.266782	0.755386	0.310602	0.251478	0.485393	0.349589	0.155341	1.02231	0.482261	0.040059	0.211266	0.667293	0.245773	0.168285	0.403452	0.24679	-4.54196	-4.15308	-4.05042	-3.96602	-4.16376	-3.47436	-3.98872	-3.65936	-3.55984	-3.33551
Tb427_100061100.1-p1-CDS1	10_core_Tb427v10	5.38711	5.39498	5.54173	5.5752	5.52604	5.46861	5.50242	5.37382	5.72795	5.41873	5.31527	5.32756	5.49193	5.48797	5.42349	5.35924	5.41129	5.25837	5.61338	5.317	1.00494	0.890999	0.626261	1.4824	1.65561	1.68159	1.46297	1.65519	2.01118	1.53717
Tb427_100061200.1-p1-CDS1	10_core_Tb427v10	7.19857	7.56037	7.05503	6.90103	6.80494	6.86808	6.75192	6.54591	7.37367	6.62451	7.13168	7.50333	6.9989	6.80847	6.68548	6.74271	6.64485	6.42799	7.25731	6.48753	2.73107	2.86984	2.31852	2.89264	3.15124	3.27724	2.92452	2.86497	3.68223	3.15957
Tb427_100061300.1-p1-CDS1	10_core_Tb427v10	4.1497	4.68042	4.49304	4.73756	4.50996	4.56728	4.54368	4.47683	4.56914	4.49455	2.77663	3.06757	2.90913	2.98829	3.16742	3.14564	3.29644	3.02878	2.98962	3.08181	3.44209	4.10707	3.89874	4.22674	3.78649	3.89241	3.75419	3.8156	3.98094	3.81159
Tb427_100061400.1-p1-CDS1	10_core_Tb427v10	4.47285	4.85286	4.60571	4.94894	4.94154	4.90233	5.09465	4.94868	5.02717	5.02945	4.15289	4.3261	4.22372	4.20227	4.47605	4.39486	4.68503	4.44774	4.53767	4.53252	2.12348	3.14277	2.49397	3.63645	3.08039	3.11672	3.06757	3.16039	3.22427	3.23136
Tb427_100061500.1-p1-CDS2	10_core_Tb427v10	4.64147	4.83397	4.81212	4.84136	4.98525	4.9206	5.40608	5.19582	5.14408	5.17216	4.54696	4.6922	4.6973	4.59288	4.84114	4.74929	5.28153	5.00575	4.98304	4.90604	0.589715	1.39592	1.10263	2.16928	1.59026	1.76011	1.80523	2.17747	1.90102	2.59327
Tb427_100061600.1-p1-CDS1	10_core_Tb427v10	6.09546	6.0177	6.25594	6.19135	6.16753	6.03387	6.18194	6.10538	6.09696	6.15658	6.01258	5.95435	6.19475	6.05841	6.01641	5.88574	6.05068	5.97353	5.96242	6.01332	1.89196	1.47638	1.64504	2.68385	2.83544	2.6726	2.64983	2.58771	2.60388	2.74906
Tb427_100061700.1-p1-CDS1	10_core_Tb427v10	7.12101	7.49443	7.4211	6.95387	7.16998	7.19587	7.29498	7.22257	6.8762	7.21214	7.05312	7.43792	7.37039	6.84903	7.07347	7.09006	7.19206	7.10972	6.77854	7.10113	2.67479	2.77952	2.55494	3.11456	3.21911	3.37371	3.42558	3.49002	2.93039	3.4567
Tb427_100061800.1-p1-CDS1	10_core_Tb427v10	8.07101	7.43494	7.92312	8.24436	7.93261	7.85247	7.6926	7.63108	7.91869	7.46691	7.94746	7.31857	7.8165	8.04666	7.71286	7.63054	7.49935	7.42399	7.71465	7.25169	4.46368	3.74239	4.10764	5.27888	5.10861	5.04079	4.6938	4.72715	4.99411	4.61554
Tb427_100061900.1-p1-CDS1	10_core_Tb427v10	5.20507	5.63755	5.35605	5.16328	5.46223	5.55386	5.63488	5.7761	5.31161	5.65689	5.14194	5.5855	5.29212	5.06286	5.33263	5.43375	5.54458	5.65975	5.19715	5.54294	0.625197	0.791391	0.788552	1.25266	1.92064	1.90498	1.57261	2.08296	1.57676	1.93429
Tb427_100062000.1-p1-CDS1	10_core_Tb427v10	6.15069	6.23689	6.31611	6.05004	6.19437	6.14609	6.16173	6.23766	6.1952	6.10799	6.06894	6.16269	6.24923	5.91562	6.05519	6.00668	6.02845	6.11363	6.06515	5.96338	1.94804	1.90984	1.84367	2.55788	2.75148	2.70459	2.65232	2.63381	2.65814	2.71627
Tb427_100062100.1-p1-CDS1	10_core_Tb427v10	4.76578	5.08762	5.09256	5.33882	5.27192	5.12586	5.47271	5.26857	5.16821	5.41201	4.70927	5.02174	5.01444	5.21642	5.16044	4.99909	5.33503	5.13281	5.0248	5.28416	0.0247626	0.443078	0.752242	1.69274	1.38431	1.54198	2.00624	1.71523	1.73418	1.83509
Tb427_100062200.1-p1-CDS1	10_core_Tb427v10	8.31872	8.22928	8.21594	8.13626	8.07986	8.16257	8.18878	7.55847	8.22266	7.82024	8.16342	8.08057	8.08273	7.93465	7.86512	7.93196	7.97901	7.34264	7.99928	7.59693	5.02406	4.86217	4.70073	5.1947	5.22543	5.40298	5.29699	4.70801	5.42035	5.01588
Tb427_100062300.1-p1-CDS1	10_core_Tb427v10	3.72104	3.98412	3.91534	3.81725	3.94595	4.01649	4.14575	4.33474	3.89227	4.33188	3.5596	3.81992	3.76801	3.5784	3.7131	3.76725	3.90194	4.10524	3.67095	4.08005	0.48008	0.7673	0.54123	1.10256	1.19973	1.34857	1.46049	1.56916	1.0763	1.6844
Tb427_100062400.1-p1-CDS1	10_core_Tb427v10	6.6469	6.57794	6.69954	6.31625	6.54686	6.52496	6.68361	6.79039	6.49287	6.6888	6.47885	6.42071	6.5388	6.06449	6.28463	6.25224	6.43468	6.53584	6.23885	6.43105	3.46026	3.29314	3.44865	3.67188	3.95761	3.9868	4.02233	4.15608	3.85872	4.07408
Tb427_100062500.1-p1-CDS1	10_core_Tb427v10	10.2099	9.74988	9.92417	9.99043	9.93314	9.974	10.149	9.74893	10.1428	9.78447	10.1015	9.64754	9.83541	9.84061	9.75743	9.79973	9.98878	9.57494	9.97082	9.61432	6.42141	5.87904	5.85524	6.64554	6.80856	6.83629	6.89584	6.60888	6.98713	6.61389
Tb427_100062600.1-p1-CDS1	10_core_Tb427v10	3.53665	3.719	3.68793	3.28081	3.44947	3.37042	3.57285	3.68019	3.37439	3.79658	3.44056	3.62902	3.60828	3.1286	3.27504	3.20464	3.42303	3.52335	3.20877	3.63281	-0.420502	-0.351263	-0.544141	-0.0428609	0.314481	0.163109	0.219395	0.400792	0.157149	0.574732
Tb427_100062700.1-p1-CDS1	10_core_Tb427v10	7.36864	7.34706	7.3942	7.41078	7.48514	7.52402	7.53299	7.71059	7.48847	7.71501	7.31402	7.29769	7.3394	7.3093	7.3758	7.42492	7.42953	7.60645	7.37882	7.60539	2.60373	2.44917	2.64806	3.52769	3.69582	3.61027	3.64655	3.86642	3.69887	3.92643
Tb427_100062800.1-p1-CDS1	10_core_Tb427v10	5.08594	4.94857	5.1822	5.10129	5.00642	5.07733	5.08628	5.36498	4.93185	5.24542	4.92198	4.80533	5.03616	4.88727	4.77682	4.83444	4.84073	5.12754	4.70139	5.00398	1.86373	1.53726	1.80369	2.23759	2.22704	2.38692	2.40503	2.63528	2.16905	2.53606
Tb427_100062900.1-p1-CDS1	10_core_Tb427v10	6.3847	6.23956	6.3658	6.4332	6.34292	6.47563	6.41809	6.52023	6.43818	6.38401	6.26975	6.12397	6.26131	6.23852	6.13683	6.2683	6.23257	6.3317	6.23052	6.18884	2.66966	2.53676	2.52244	3.44587	3.43364	3.57317	3.35541	3.49099	3.53798	3.39688
Tb427_100063000.1-p1-CDS1	10_core_Tb427v10	5.99746	5.95752	6.04401	5.84736	5.79539	5.86082	5.74134	5.86819	5.73671	5.75249	5.89736	5.87326	5.96043	5.69328	5.65109	5.70332	5.58952	5.71942	5.58241	5.59477	2.09335	1.79139	1.88714	2.54131	2.40101	2.58325	2.41554	2.50871	2.43154	2.47665
Tb427_100063100.1-p1-CDS1	10_core_Tb427v10	6.34638	6.54469	6.31691	6.54655	6.68007	6.8707	6.72392	7.00598	6.62197	6.89676	6.22238	6.44644	6.22226	6.39608	6.50598	6.68831	6.56546	6.83569	6.46013	6.72745	2.73543	2.6167	2.33583	3.20515	3.54168	3.79579	3.45136	3.83588	3.38549	3.72058
Tb427_100063200.1-p1-CDS1	10_core_Tb427v10	4.55781	4.45378	4.53975	4.75656	4.71716	4.59969	4.77182	4.7796	4.73826	4.74895	4.44276	4.33245	4.44116	4.58653	4.53388	4.40826	4.59892	4.5847	4.55555	4.55581	0.841676	0.80979	0.616238	1.57969	1.64898	1.59077	1.61988	1.78994	1.66456	1.74518
Tb427_100063300.1-p1-CDS1	10_core_Tb427v10	3.48409	3.81993	3.57951	3.68632	3.84277	3.96254	4.08179	4.2108	3.7704	4.13059	3.36807	3.72222	3.46455	3.53005	3.67277	3.77088	3.89152	4.02569	3.60426	3.95269	-0.218368	-0.154798	-0.13071	0.397527	0.67343	0.951886	1.04842	1.14562	0.566072	1.00532
Tb427_100063400.1-p1-CDS1	10_core_Tb427v10	2.95737	3.87335	3.38642	3.49646	3.70198	3.76716	3.8927	3.94446	3.42344	3.98161	2.86481	3.79029	3.30711	3.35283	3.54659	3.59006	3.76079	3.76099	3.2729	3.80306	-1.10189	-0.287113	-0.960661	0.0960285	0.349288	0.647819	0.342345	0.822519	0.0799822	0.877063
Tb427_100063500.1-p1-CDS1	10_core_Tb427v10	-3.13057	-2.8937	-3.36234	-3.05192	-3.91334	-2.54831	-2.93029	-3.02194	-3.88542	-4.38439	-3.43287	-3.47866	-4.13632	-3.85693	-3.91334	-2.83097	-3.12528	-3.93426	-4.46441	-4.43506	-4.81687	-4.81199	-4.32533	-4.38525	-5.06534	-4.8506	-4.55995	-3.98493	-4.26942	-4.81906
Tb427_100063600.1-p1-CDS1	10_core_Tb427v10	-0.665133	-0.791423	-0.985914	-1.17184	-0.430444	-0.789482	-0.232706	-0.220511	-1.63976	-0.512973	-0.718621	-0.824602	-1.10189	-1.1953	-0.496891	-1.053	-0.277683	-0.326651	-1.77811	-0.692118	-4.5342	-4.91333	-4.376	-4.81992	-4.91334	-3.40996	-4.84261	-3.98493	-4.26942	-3.5734
Tb427_100063700.1-p1-CDS1	10_core_Tb427v10	6.25672	6.43373	6.40217	6.16888	6.39861	6.28249	6.15349	6.14944	6.26594	6.06808	6.17707	6.36157	6.3389	6.04417	6.25452	6.14189	6.01509	6.0045	6.13882	5.93453	2.01798	2.07593	1.84573	2.56672	3.00165	2.83822	2.69959	2.76198	2.68906	2.56391
Tb427_100063800.1-p1-CDS1	10_core_Tb427v10	4.52559	4.60066	4.67692	4.71571	4.7518	4.60733	4.5996	4.4302	4.56521	4.38692	4.45448	4.50544	4.59843	4.56088	4.60482	4.41597	4.44443	4.24921	4.4092	4.2091	0.139173	0.614526	0.420457	1.40764	1.37739	1.59178	1.28698	1.33199	1.2743	1.2703
Tb427_100063900.1-p1-CDS1	10_core_Tb427v10	5.03981	4.9679	5.01392	5.003	4.93465	4.87094	4.82066	4.76482	4.90609	4.66421	4.95618	4.88761	4.9607	4.87852	4.80883	4.75084	4.69561	4.63236	4.77246	4.53153	0.879419	0.723903	0.188557	1.38567	1.34614	1.20685	1.2163	1.24797	1.38602	1.15339
Tb427_100064000.1-p1-CDS1	10_core_Tb427v10	6.02771	6.07132	6.17064	5.98031	5.92221	5.89234	5.82202	5.78964	5.9416	5.74909	5.92097	5.98762	6.08964	5.83805	5.75558	5.72685	5.69451	5.6574	5.79196	5.57702	2.20845	1.90543	1.96694	2.55682	2.72524	2.68615	2.2528	2.27268	2.59743	2.59614
Tb427_100064100.1-p1-CDS1	10_core_Tb427v10	3.60009	3.65704	3.69633	3.18991	3.21415	3.25349	3.28259	3.51169	3.26322	3.44488	3.43215	3.51092	3.53471	2.97773	3.01329	3.00805	3.1252	3.26228	3.07382	3.19328	0.398411	0.27523	0.446181	0.286926	0.264363	0.492845	-0.00170636	0.853401	0.115725	0.780873
Tb427_100064200.1-p1-CDS1	10_core_Tb427v10	4.5894	4.45287	4.62462	4.73048	4.70348	4.83053	4.50436	4.44662	4.70254	4.48802	4.50245	4.36569	4.54046	4.5745	4.53586	4.65595	4.36052	4.28923	4.54966	4.30206	0.493374	0.355472	0.477537	1.42578	1.5148	1.6901	1.08484	1.17179	1.38122	1.43361
Tb427_100064300.1-p1-CDS1	10_core_Tb427v10	5.34623	4.99896	5.24738	5.46584	5.36	5.31435	5.50345	5.5071	5.30228	5.34333	5.26808	4.9221	5.18211	5.34349	5.20816	5.16688	5.36895	5.38107	5.16888	5.20869	1.09956	0.727036	0.747262	1.84213	2.03657	1.94921	2.00188	1.92736	1.79578	1.8498
Tb427_100064400.1-p1-CDS1	10_core_Tb427v10	7.167	7.34207	7.26846	7.25153	7.38784	7.20728	7.33246	7.56396	7.28622	7.4014	7.02802	7.20883	7.15977	7.03096	7.16194	6.96699	7.13231	7.35137	7.07487	7.17475	3.71566	3.83484	3.46489	4.42654	4.60119	4.49841	4.3773	4.696	4.40805	4.61925
Tb427_100064500.1-p1-CDS1	10_core_Tb427v10	7.40888	7.46795	7.50241	7.58874	7.57226	7.60183	7.49324	7.56935	7.51445	7.47188	7.32876	7.39829	7.43715	7.47368	7.44952	7.47518	7.37096	7.43858	7.40049	7.33903	3.18742	3.0395	3.00191	3.8728	3.95316	4.02119	3.84793	4.02511	3.79112	3.96346
Tb427_100064600.1-p1-CDS1	10_core_Tb427v10	7.45621	7.16098	7.52452	7.49139	7.29087	7.464	6.97042	6.23405	7.37798	6.70061	7.37171	7.08044	7.45177	7.3865	7.15627	7.33654	6.85242	6.10727	7.24457	6.57493	3.31413	2.9548	3.16877	3.65637	3.79957	3.89446	3.2583	2.65355	3.86877	3.1091
Tb427_100064700.1-p1-CDS1	10_core_Tb427v10	6.81	6.38056	6.71017	6.53932	6.26363	6.40775	5.86677	5.12515	6.46922	5.71842	6.69105	6.26979	6.60345	6.35553	6.05806	6.20546	5.67428	4.92433	6.26923	5.52034	3.15045	2.61689	2.89209	3.47401	3.35064	3.47307	2.86022	2.17999	3.51908	2.75371
Tb427_100064800.1-p1-CDS1	10_core_Tb427v10	4.36317	4.66438	4.63433	4.68703	4.72376	4.59787	5.20177	4.74714	4.93189	4.69265	4.24166	4.54695	4.52152	4.47973	4.51217	4.32912	4.9788	4.50537	4.69895	4.50315	0.729933	0.957065	0.85345	1.77034	1.84813	2.02459	2.38999	2.04894	2.18522	1.65416
Tb427_100064900.1-p1-CDS1	10_core_Tb427v10	9.8057	9.35627	9.58083	9.96105	9.79059	9.99112	9.96451	9.35615	10.0174	9.51667	9.5625	9.13246	9.35638	9.65515	9.44513	9.65649	9.65135	9.02443	9.68865	9.18776	7.1166	6.55642	6.78314	7.57186	7.55907	7.71786	7.60539	7.06972	7.72208	7.22121
Tb427_100065000.1-p1-CDS1	10_core_Tb427v10	3.28062	3.86341	3.54425	3.24067	3.23813	3.16605	3.48579	3.60061	3.28314	3.55363	3.19868	3.82525	3.51105	3.17217	3.10199	3.07955	3.30439	3.46121	3.17677	3.43101	-0.908274	-1.655	-1.96852	-1.21745	-0.28339	-1.00731	0.266661	0.141833	-0.55187	-0.0707896
Tb427_100065100.1-p1-CDS1	10_core_Tb427v10	5.51911	5.45148	5.58477	5.58315	5.76436	5.66269	5.78786	5.93139	5.55065	5.78774	5.40715	5.36289	5.48684	5.42599	5.58153	5.48975	5.62898	5.76829	5.38865	5.61174	1.76047	1.37701	1.65422	2.29631	2.69188	2.51291	2.52402	2.69812	2.313	2.66154
Tb427_100065200.1-p1-CDS1	10_core_Tb427v10	5.2226	5.37008	5.4112	5.42934	5.60655	5.52448	5.72585	5.88235	5.39946	5.76097	5.12406	5.28286	5.32419	5.28413	5.45109	5.36895	5.57062	5.71563	5.2279	5.61014	1.24879	1.26346	1.30706	2.04142	2.31433	2.23376	2.39834	2.68305	2.24039	2.41338
Tb427_100065300.1-p1-CDS1	10_core_Tb427v10	5.76057	5.53027	5.68364	5.70857	5.72286	5.60236	5.60932	5.50485	5.60086	5.48561	5.61323	5.4186	5.5735	5.52311	5.50004	5.38966	5.40754	5.31153	5.40022	5.28702	2.39411	1.77622	1.90413	2.65527	2.91799	2.73232	2.66597	2.50698	2.65483	2.5126
Tb427_100065400.1-p1-CDS1	10_core_Tb427v10	5.64332	5.90311	5.85137	5.6239	5.91919	5.80893	5.95698	6.09423	5.7327	5.94008	5.53357	5.78289	5.75016	5.44128	5.70354	5.61202	5.78233	5.90638	5.55262	5.74555	1.86986	2.25627	1.95193	2.54954	3.07067	2.83359	2.8243	3.05747	2.63126	2.94148
Tb427_100065500.1-p1-CDS1	10_core_Tb427v10	5.51629	5.59025	5.52124	5.28797	5.6024	5.49531	5.66346	5.84907	5.2716	5.56091	5.42232	5.51691	5.45653	5.14612	5.44573	5.34524	5.51607	5.70863	5.12156	5.41749	1.5156	1.24277	0.940468	1.8692	2.3217	2.15348	2.29758	2.39849	1.92298	2.15818
Tb427_100065600.1-p1-CDS1	10_core_Tb427v10	5.54043	5.52762	5.61911	5.61086	5.95017	5.63489	5.68855	5.56782	5.56191	5.37636	5.48546	5.47358	5.57145	5.51501	5.8522	5.54261	5.58265	5.44852	5.44087	5.27146	0.745639	0.666197	0.66701	1.64961	2.01309	1.59125	1.86588	1.90911	1.92292	1.53857
Tb427_100065700.1-p1-CDS1	10_core_Tb427v10	3.35854	3.53833	3.58993	3.30285	3.4676	3.45161	3.43448	3.37741	3.37845	3.62831	3.25725	3.44491	3.50671	3.14209	3.30863	3.27919	3.27215	3.21655	3.20077	3.45634	-0.524052	-0.462341	-0.568875	0.0479859	0.202713	0.300085	0.185253	0.131141	0.26634	0.472711
Tb427_100065800.1-p1-CDS1	10_core_Tb427v10	5.23867	5.23809	5.2474	5.16462	5.27505	5.1623	5.35152	5.28129	5.19717	5.20464	5.09258	5.0929	5.1172	4.95161	5.0176	4.91433	5.12532	5.05074	4.97187	4.94691	1.85933	1.85251	1.70924	2.29501	2.66179	2.49763	2.56498	2.52182	2.40639	2.5865
Tb427_100065900.1-p1-CDS1	10_core_Tb427v10	3.40279	3.59691	3.63311	3.40463	3.42953	3.26022	3.7568	3.83431	3.36351	3.74787	3.29813	3.51137	3.53606	3.23035	3.25915	3.0624	3.57756	3.66527	3.17362	3.5827	-0.437873	-0.537089	-0.309977	0.255703	0.263144	0.292556	0.658523	0.644014	0.337605	0.532939
Tb427_100066000.1-p1-CDS1	10_core_Tb427v10	5.72992	5.87315	5.73759	5.56668	5.76595	5.73279	5.75254	5.86265	5.52387	5.72129	5.65459	5.78967	5.6685	5.43757	5.6261	5.58689	5.62424	5.71376	5.37093	5.57779	1.43235	1.67987	1.30741	2.00354	2.32952	2.35437	2.1648	2.50712	2.20419	2.32001
Tb427_100066100.1-p1-CDS1	10_core_Tb427v10	6.42147	7.03227	6.72872	6.60512	6.80591	6.88608	7.06996	7.21478	6.60569	6.97312	6.27683	6.89865	6.60665	6.39364	6.58471	6.65976	6.85892	6.99406	6.39814	6.76101	3.02835	3.53089	3.1002	3.7292	3.99141	4.09652	4.19231	4.39533	3.70583	4.10204
Tb427_100066200.1-p1-CDS1	10_core_Tb427v10	4.95897	5.26111	4.99186	4.49146	4.74276	5.14057	5.67088	6.16005	4.72601	5.8855	4.91016	5.21479	4.93428	4.38938	4.60768	5.03919	5.59739	6.08643	4.63584	5.78673	0.0187887	0.242117	0.157363	0.607382	1.25889	1.0962	1.29917	1.83026	0.612074	1.93341
Tb427_100066300.1-p1-CDS1	10_core_Tb427v10	5.58075	5.45757	5.47351	5.44429	5.56831	5.56267	5.58707	5.43563	5.59499	5.45746	5.49936	5.39093	5.40851	5.32521	5.43828	5.45293	5.46782	5.32829	5.46028	5.33599	1.36541	0.986553	0.940074	1.78609	2.02755	1.78243	1.90472	1.63226	2.09494	1.81637
Tb427_100066400.1-p1-CDS1	10_core_Tb427v10	4.64825	4.78958	4.62218	4.28407	4.59331	4.44255	4.65212	4.77947	4.43721	4.72757	4.5733	4.70218	4.55295	4.16618	4.46262	4.2963	4.53123	4.65562	4.30043	4.58535	0.342139	0.627371	0.204663	0.60443	1.06285	1.06146	1.01337	1.16835	0.967428	1.30797
Tb427_100066500.1-p1-CDS1	10_core_Tb427v10	3.71353	3.72747	3.71951	4.30428	4.24886	4.35256	4.40918	4.26446	4.36852	4.09026	3.61207	3.62386	3.63627	4.17526	4.09936	4.2062	4.28841	4.12164	4.22632	3.95782	-0.190349	-0.128048	-0.515697	0.749828	0.895065	0.967664	0.769033	0.816512	0.949583	0.562565
Tb427_100066600.1-p1-CDS1	10_core_Tb427v10	0.258405	1.22361	0.790896	1.30293	1.0259	1.38769	1.62772	1.57268	1.34944	1.7637	0.0946943	1.12356	0.658031	1.07156	0.653185	1.13412	1.44922	1.31272	1.08757	1.60544	-3.36582	-2.79561	-2.7866	-1.5564	-1.10908	-1.3376	-1.56309	-1.16205	-1.25019	-1.50635
Tb427_100066700.1-p1-CDS1	10_core_Tb427v10	-4.49048	-4.53627	-4.52726	-4.44287	-4.56161	-4.47355	-4.46556	-4.5202	-4.42069	-4.442	-4.49048	-4.53627	-4.52726	-4.44287	-4.56161	-4.47355	-4.51623	-4.5202	-4.42069	-4.442	-4.49048	-4.53627	-4.52726	-4.44287	-4.63762	-4.52421	-4.46556	-4.5202	-4.42069	-4.442
Tb427_100066800.1-p1-CDS1	10_core_Tb427v10	-4.49048	-4.53627	-4.4766	-4.44287	-4.63762	-4.47355	-4.51623	-4.5202	-4.42069	-4.442	-4.49048	-4.53627	-4.4766	-4.44287	-4.63762	-4.47355	-4.51623	-4.5202	-4.42069	-4.442	-4.49048	-4.53627	-4.52726	-4.44287	-4.63762	-4.52421	-4.51623	-4.5202	-4.42069	-4.442
Tb427_100066900.1-p1-CDS1	10_core_Tb427v10	4.94274	4.94758	4.85818	5.0377	5.13161	4.98198	5.11663	5.123	5.02981	4.98117	4.78346	4.82904	4.72275	4.8292	4.91212	4.76361	4.86967	4.90748	4.79292	4.71925	1.68321	1.26317	1.37044	2.1422	2.30407	2.13327	2.43978	2.26746	2.30382	2.389
Tb427_100067000.1-p1-CDS1	10_core_Tb427v10	6.33445	6.54873	6.28808	6.28762	6.48509	6.62285	6.70397	6.84872	6.44011	6.70197	6.21178	6.44463	6.18427	6.12756	6.29057	6.42464	6.52915	6.65327	6.26264	6.51346	2.71596	2.70222	2.43021	3.03166	3.49563	3.65756	3.57062	3.86524	3.32718	3.67097
Tb427_100067100.1-p1-CDS1	10_core_Tb427v10	4.74177	5.21636	4.88238	5.26507	5.2874	5.40819	5.36293	5.63791	5.20218	5.30711	4.67255	5.17346	4.84695	5.20836	5.19416	5.32652	5.27182	5.50563	5.10482	5.18728	0.262795	-0.23098	-0.519666	0.402923	1.22122	1.2152	1.32836	2.12353	1.11523	1.62793
Tb427_100067200.1-p1-CDS1	10_core_Tb427v10	5.82375	6.03349	5.82644	5.8163	5.94209	5.87446	5.92128	6.0956	5.7862	5.91996	5.76816	5.98029	5.78293	5.74513	5.84449	5.78424	5.82406	5.98583	5.69577	5.81243	1.05628	1.22757	0.680769	1.42947	1.98693	1.8287	1.95596	2.31838	1.74328	2.12
Tb427_100067300.1-p1-CDS1	10_core_Tb427v10	4.47785	4.56446	4.40113	4.67627	4.73099	4.85948	5.05605	5.1445	4.91508	5.17764	4.3443	4.42901	4.28406	4.46082	4.4714	4.61332	4.80583	4.91076	4.67454	4.9247	0.975405	1.08209	0.700972	1.81135	2.12761	2.18127	2.40201	2.40101	2.20585	2.53532
Tb427_100067400.1-p1-CDS1	10_core_Tb427v10	5.51209	5.74016	5.58436	5.218	5.49775	5.51966	5.81507	6.07006	5.45962	6.03377	5.42493	5.66437	5.49659	5.08706	5.32772	5.37609	5.6696	5.92051	5.30163	5.88173	1.35695	1.43262	1.48415	1.6862	2.32305	2.10479	2.42132	2.72528	2.18988	2.71009
Tb427_100067500.1-p1-CDS1	10_core_Tb427v10	6.46638	6.35033	6.48363	6.63895	6.60321	6.58797	6.47979	6.64582	6.44872	6.56762	6.34785	6.24047	6.38546	6.45176	6.39364	6.39208	6.29475	6.455	6.25979	6.36188	2.80103	2.57381	2.55531	3.59886	3.71445	3.61047	3.41705	3.63084	3.42204	3.65535
Tb427_100067600.1-p1-CDS1	10_core_Tb427v10	5.90931	6.01892	5.84922	5.91118	6.09015	6.10501	6.11922	6.32004	6.11389	6.16502	5.78135	5.92084	5.74676	5.74479	5.90416	5.90601	5.93711	6.13254	5.94091	5.97244	2.3471	2.08467	1.96218	2.70591	3.04069	3.14761	3.03816	3.27907	2.96772	3.15781
Tb427_100067700.1-p1-CDS1	10_core_Tb427v10	3.98142	3.76296	4.02675	4.11146	3.96099	3.93083	3.64737	3.71201	4.01143	3.89256	3.86779	3.66607	3.93941	3.94553	3.75819	3.70734	3.47531	3.53524	3.83107	3.68619	0.248888	-0.198234	-0.0696005	0.901913	1.02647	1.12339	0.472659	0.591192	0.921535	0.983243
Tb427_100067800.1-p1-CDS1	10_core_Tb427v10	5.84593	5.92353	6.05275	5.95123	5.82129	5.92263	5.81086	5.94887	5.99547	5.96417	5.69415	5.75689	5.90853	5.72797	5.58599	5.69363	5.56348	5.715	5.76945	5.72356	2.51656	2.72073	2.65232	3.14711	3.08906	3.14745	3.14398	3.20567	3.20852	3.24683
Tb427_100067900.1-p1-CDS1	10_core_Tb427v10	4.35643	4.49047	4.54655	4.88611	4.83648	4.71681	4.8	4.82801	4.81429	4.94173	4.18601	4.36684	4.40136	4.65292	4.62122	4.48017	4.54781	4.60637	4.57987	4.70559	1.17928	0.866043	1.1542	2.12056	1.98545	1.97976	2.13502	2.01467	2.07171	2.21298
Tb427_100068000.1-p1-CDS1	10_core_Tb427v10	3.93689	4.13434	4.1537	4.28627	4.17525	4.20307	4.33134	4.33517	4.45184	4.37503	3.82115	4.0252	4.06673	4.13145	4.00678	4.02033	4.15337	4.12143	4.26374	4.17174	0.182556	0.346783	0.0131202	0.979826	0.989855	1.11656	1.18405	1.4671	1.401	1.43907
Tb427_100068100.1-p1-CDS1	10_core_Tb427v10	10.8759	11.4099	11.1583	11.2796	11.2134	11.3067	11.441	11.4823	11.3378	11.4598	10.7542	11.3009	11.0653	11.1186	11.0269	11.1116	11.2721	11.2978	11.1511	11.2745	7.24654	7.60863	7.13965	8.03439	8.16658	8.32121	8.25963	8.4209	8.29279	8.40613
Tb427_100068200.1-p1-CDS1	10_core_Tb427v10	5.8773	6.19564	6.14304	5.91216	6.23438	6.12344	6.41486	6.60089	6.24699	6.59019	5.82432	6.15818	6.10159	5.83865	6.14689	6.0372	6.32481	6.51148	6.16826	6.49819	1.07784	0.768539	0.976848	1.55783	2.14727	1.97758	2.3658	2.54256	2.0007	2.56267
Tb427_100068300.1-p1-CDS1	10_core_Tb427v10	5.42659	5.53901	5.56015	5.29294	5.4179	5.18974	5.16697	5.00163	5.53765	5.01827	5.39477	5.50029	5.53712	5.21349	5.31711	5.11401	5.10432	4.91501	5.47499	4.92933	-0.125659	0.292576	-0.554954	1.03207	1.52813	0.887018	0.553756	0.875267	0.977	0.93394
Tb427_100068400.1-p1-CDS2	10_core_Tb427v10	-2.05218	-1.49552	-2.65913	-2.19955	-1.52993	-2.04008	-1.92966	-1.79041	-1.37993	-1.97267	-2.31139	-1.66705	-2.65913	-2.28723	-1.52993	-2.19322	-1.98033	-1.88691	-1.5871	-2.22973	-4.60013	-4.64593	-5.07158	-4.93652	-5.18194	-4.48955	-5.00988	-4.96318	-4.08969	-4.83432
Tb427_100068500.1-p1-CDS1	10_core_Tb427v10	5.36642	5.23539	5.43011	5.47374	5.26498	5.35549	5.30805	5.4087	5.52895	5.55352	5.25584	5.14529	5.33022	5.30666	5.071	5.15748	5.13257	5.23814	5.36809	5.37039	1.60255	1.15888	1.52708	2.27992	2.27419	2.38888	2.18137	2.23972	2.27783	2.4822
Tb427_100068600.1-p1-CDS3	10_core_Tb427v10	3.72058	4.23871	4.16158	4.07437	4.05728	4.16711	3.87739	3.67639	3.82686	3.93066	3.64871	4.15558	4.07687	3.96021	3.90279	4.0238	3.75907	3.51997	3.72808	3.76702	-0.721808	0.0116911	-0.0177926	0.303595	0.742255	0.651924	0.153963	0.388073	-0.106201	0.590352
Tb427_100068700.1-p1-CDS1	10_core_Tb427v10	0.215258	0.0803077	-0.290743	1.04637	-0.64685	0.895496	1.23995	2.80385	1.1507	2.86213	-0.225385	-0.0405489	-0.290743	0.847837	-0.64685	0.746343	0.884247	2.52669	1.00836	2.61822	-2.1762	-2.60599	-2.98098	-1.9336	-3.09133	-2.2606	-1.4045	0.202801	-2.1064	0.0180825
Tb427_100068800.1-p1-CDS1	10_core_Tb427v10	7.02885	7.36914	7.27381	6.72812	6.74203	6.7582	7.01576	7.22929	7.07922	7.40671	6.94266	7.29955	7.20452	6.61458	6.6091	6.61173	6.89718	7.10431	6.96389	7.27935	2.8986	2.92924	2.85685	3.00359	3.23484	3.38533	3.35099	3.62966	3.37673	3.83923
Tb427_100068900.1-p1-CDS1	10_core_Tb427v10	5.92347	6.35934	6.10242	5.74601	5.86912	5.88424	6.0583	6.09979	5.9826	6.19031	5.82487	6.25278	6.01458	5.59403	5.69949	5.71889	5.88408	5.92911	5.80669	6.01015	1.98995	2.50183	2.01052	2.40892	2.68492	2.66723	2.92086	2.93217	2.85676	3.09325
Tb427_100069000.1-p1-CDS1	10_core_Tb427v10	5.36944	5.92371	5.61657	4.99144	5.18376	5.22631	5.4938	5.52014	5.32819	5.61799	5.33102	5.89059	5.5884	4.92687	5.12096	5.16683	5.42419	5.44809	5.26016	5.54236	0.0996314	0.459897	-0.0821031	0.470795	0.624212	0.543865	1.03885	1.14825	0.787007	1.31981
Tb427_100069100.1-p1-CDS1	10_core_Tb427v10	3.80173	4.03311	3.62711	4.09296	3.97233	4.15599	4.32901	4.28583	4.14955	4.36728	3.76177	3.95663	3.59009	4.03238	3.87901	4.01957	4.24962	4.19858	4.06431	4.28029	-1.54104	-0.253498	-1.84694	-0.649259	-0.0261815	0.579281	0.0912176	0.167582	-0.00822941	0.181561
Tb427_100069200.1-p1-CDS1	10_core_Tb427v10	6.48018	6.68012	6.46073	6.19288	6.27247	6.35536	6.40771	6.50744	6.5111	6.55547	6.35871	6.56663	6.34591	6.00993	6.06444	6.15154	6.21006	6.30905	6.30247	6.33954	2.84688	2.94801	2.72671	3.12239	3.37198	3.41588	3.44099	3.54403	3.6175	3.70197
Tb427_100069300.1-p1-CDS1	10_core_Tb427v10	7.01866	7.01249	7.03041	7.29625	7.13771	7.24167	7.20494	7.18655	7.41872	7.16257	6.85002	6.8682	6.90367	7.09553	6.89621	7.02175	6.99394	6.96893	7.20635	6.92652	3.83751	3.5993	3.45174	4.34937	4.4395	4.41356	4.31493	4.34436	4.54736	4.41531
Tb427_100069400.1-p1-CDS1	10_core_Tb427v10	4.24379	4.29224	4.26927	4.14473	4.08004	4.06904	4.31055	4.03517	4.55301	4.11408	4.1779	4.23658	4.22089	4.0494	3.9628	3.96015	4.20031	3.89009	4.44465	4.02359	-0.250553	-0.480211	-0.735007	0.175407	0.400006	0.258704	0.542253	0.635859	0.745426	0.0682486
Tb427_100069500.1-p1-CDS1	10_core_Tb427v10	0.755593	0.687776	0.6534	0.578499	0.421445	0.626409	1.4286	1.02395	0.443648	0.885822	0.707207	0.602744	0.546855	0.39398	0.256791	0.450425	1.2683	0.913708	0.208473	0.814982	-4.42359	-3.46938	-3.26538	-2.79698	-2.80656	-2.59567	-1.82725	-3.04584	-2.7748	-3.70844
Tb427_100069600.1-p1-CDS1	10_core_Tb427v10	5.95662	6.26058	6.10982	5.83164	6.10337	5.91417	5.66367	5.54685	6.08128	5.61327	5.92002	6.22995	6.07485	5.76865	6.04276	5.839	5.60572	5.48787	6.00446	5.54126	0.619935	0.679972	0.668239	1.26199	1.49875	1.61298	0.988916	0.898824	1.80177	1.23043
Tb427_100069700.1-p1-CDS1	10_core_Tb427v10	-1.36695	-1.27774	-1.26538	-1.3369	-1.26283	-0.934035	-0.61318	-0.825246	-1.16786	-1.59516	-1.56193	-1.32358	-1.40373	-1.41103	-1.41588	-1.10919	-0.795354	-0.930018	-1.27115	-1.6518	-4.19159	-5.09903	-4.42336	-5.00563	-4.59904	-4.31897	-3.92101	-4.17064	-4.93278	-4.67143
Tb427_100069800.1-p1-CDS1	10_core_Tb427v10	4.3215	4.1323	4.31963	4.44261	4.09502	4.10715	4.24954	4.23416	4.56479	4.34017	4.21499	4.06022	4.24021	4.32339	3.97332	3.96758	4.12586	4.12536	4.44404	4.18315	0.487362	-0.310734	0.0794027	0.775046	0.460108	0.638951	0.632489	0.384307	0.924917	1.05002
Tb427_100069900.1-p1-CDS1	10_core_Tb427v10	5.91634	6.18637	5.97335	6.21802	6.20794	6.32206	6.18701	6.38092	6.254	6.24598	5.8646	6.13163	5.9315	6.12163	6.09069	6.20069	6.09813	6.26794	6.14396	6.14543	1.06646	1.42005	0.824994	2.26581	2.52348	2.68508	2.10698	2.64639	2.4831	2.34626
Tb427_100070000.1-p1-CDS1	10_core_Tb427v10	4.41885	4.5388	4.42477	4.58624	4.61669	4.64056	4.74946	4.88042	4.74702	4.87679	4.29414	4.41769	4.2961	4.37864	4.39549	4.42147	4.57229	4.6743	4.53198	4.63538	0.793849	0.897485	0.858618	1.67958	1.80189	1.80564	1.62875	1.96154	1.89448	2.17728
Tb427_100070100.1-p1-CDS1	10_core_Tb427v10	5.97568	6.36718	6.05158	5.96634	6.14914	6.04363	6.11259	6.15347	6.16669	6.10375	5.83003	6.24243	5.92877	5.76986	5.92697	5.83152	5.9335	5.96654	5.94209	5.91068	2.58895	2.76019	2.43237	2.97922	3.33937	3.17214	2.99299	3.11037	3.36229	3.10266
Tb427_100070200.1-p1-CDS1	10_core_Tb427v10	5.88825	6.02507	6.10973	5.83682	5.85046	5.71157	5.9698	6.15149	5.80082	6.05248	5.80472	5.94573	6.04808	5.69698	5.69966	5.55843	5.83284	6.00809	5.64459	5.89954	1.734	1.79637	1.52409	2.40008	2.51532	2.39733	2.4936	2.74058	2.50835	2.73787
Tb427_100070300.1-p1-CDS1	10_core_Tb427v10	5.30358	5.56136	5.24011	5.54888	5.58419	5.66972	5.52363	5.27086	5.58094	5.38959	5.14469	5.41749	5.09458	5.31547	5.29456	5.4327	5.31698	5.06153	5.36029	5.15684	2.02762	2.15825	1.85616	2.79913	3.12484	2.94334	2.60944	2.37319	2.75005	2.64038
Tb427_100070400.1-p1-CDS1	10_core_Tb427v10	5.99697	5.90453	5.99443	5.67044	5.79169	5.78417	5.71625	5.76331	5.77957	5.6743	5.90419	5.80344	5.90714	5.49629	5.63227	5.586	5.53975	5.58187	5.6166	5.47028	1.9878	2.01647	1.90188	2.52967	2.5348	2.8162	2.59278	2.66527	2.5522	2.75009
Tb427_100070500.1-p1-CDS1	10_core_Tb427v10	5.6703	5.58196	5.68042	5.6559	5.70963	5.61392	5.6676	5.63248	5.63625	5.5499	5.54692	5.45663	5.56943	5.47223	5.50415	5.37857	5.45918	5.43257	5.43002	5.36224	2.05888	1.97518	1.91087	2.5903	2.7955	2.87906	2.76804	2.67873	2.72545	2.5127
Tb427_100070600.1-p1-CDS1	10_core_Tb427v10	5.8009	5.80087	5.75402	5.57482	5.64003	5.5861	5.685	5.58419	5.75998	5.57892	5.66389	5.67073	5.63393	5.41804	5.44806	5.38642	5.5132	5.40186	5.58697	5.38888	2.3274	2.26174	2.10411	2.28231	2.63422	2.63002	2.52812	2.50585	2.61395	2.55616
Tb427_100070700.1-p1-CDS1	10_core_Tb427v10	4.89344	4.99231	4.79315	5.10738	4.91039	5.06681	5.15997	4.75998	5.01095	4.82316	4.75109	4.84123	4.67653	4.91342	4.7006	4.83945	4.95712	4.56048	4.78827	4.62338	1.48105	1.65189	1.0495	2.11403	2.01649	2.28599	2.20988	1.80583	2.19982	1.84261
Tb427_100070800.1-p1-CDS1	10_core_Tb427v10	5.23964	5.14647	5.29775	5.19583	5.28206	4.94747	5.37922	5.3802	5.05495	5.14805	5.09116	5.01286	5.18857	5.01292	5.05263	4.7117	5.18414	5.15855	4.85264	4.94175	1.88522	1.63389	1.51531	2.12235	2.51518	2.21227	2.3932	2.5487	2.1198	2.23739
Tb427_100070900.1-p1-CDS1	10_core_Tb427v10	4.71335	5.3331	4.69716	4.58682	4.91316	5.12251	5.11075	5.16061	4.64315	4.82297	4.58646	5.2224	4.58965	4.41252	4.72833	4.90214	4.91833	4.96927	4.45618	4.61732	1.1392	1.56654	0.894289	1.44604	1.8571	2.29413	2.10907	2.14922	1.59895	1.90844
Tb427_100071000.1-p1-CDS1	10_core_Tb427v10	7.25136	7.64167	7.27743	7.31843	7.33713	7.57854	7.75906	7.72133	7.47642	7.62657	7.19506	7.57826	7.23579	7.21275	7.22741	7.47116	7.65061	7.60039	7.36756	7.50386	2.53027	3.08035	2.1358	3.48518	3.56304	3.77556	3.94943	4.08286	3.69364	4.00804
Tb427_100071100.1-p1-CDS1	10_core_Tb427v10	5.69649	5.75808	5.72179	5.6277	5.61114	5.70725	5.97247	5.9697	5.72159	5.96524	5.54351	5.59856	5.59795	5.4071	5.3838	5.47919	5.73008	5.7284	5.48128	5.6936	2.38085	2.48907	2.09866	2.80376	2.83274	2.93266	3.27922	3.26482	3.01708	3.41806
Tb427_100071200.1-p1-CDS1	10_core_Tb427v10	8.20631	8.43305	8.33546	8.36322	8.22076	8.34342	8.21278	8.03213	8.40021	8.12687	8.11765	8.3608	8.26721	8.21809	8.07099	8.1837	8.07106	7.88058	8.2353	7.98022	4.13056	4.07359	3.87383	4.96672	4.87766	5.08874	4.78577	4.70559	5.18762	4.7555
Tb427_100071300.1-p1-CDS1	10_core_Tb427v10	5.63195	5.62146	5.60734	5.52897	5.66224	5.66676	5.85563	5.93332	5.62465	5.71924	5.52345	5.51177	5.50607	5.33205	5.47218	5.47541	5.66719	5.73488	5.43595	5.51239	1.84418	1.81458	1.72031	2.55736	2.64202	2.65533	2.81801	2.96867	2.59551	2.80941
Tb427_100071400.1-p1-CDS1	10_core_Tb427v10	6.51878	6.63972	6.53092	6.28436	6.49808	6.3811	6.39377	6.59829	6.36256	6.43751	6.45826	6.57394	6.46921	6.19869	6.40504	6.25553	6.30478	6.50766	6.25662	6.33366	1.90866	2.14657	1.9503	2.16661	2.45772	2.78995	2.32477	2.55647	2.53567	2.58854
Tb427_100071500.1-p1-CDS1	10_core_Tb427v10	5.65098	5.52893	5.61973	5.28873	5.53582	5.49664	5.70865	5.66395	5.52196	5.62484	5.49565	5.37172	5.46796	5.05737	5.31306	5.25031	5.48382	5.42253	5.27255	5.3819	2.35784	2.24764	2.26994	2.5236	2.72928	2.8248	2.91485	2.96173	2.85912	2.93447
Tb427_100071600.1-p1-CDS1	10_core_Tb427v10	5.19095	5.17823	5.23295	4.93583	5.1217	4.94149	5.36455	5.51419	5.1911	5.44448	5.06647	5.06588	5.11263	4.73547	4.9176	4.73165	5.15504	5.31314	4.97052	5.21516	1.56552	1.40515	1.58513	1.98455	2.19937	2.04742	2.45254	2.56403	2.36599	2.66517
Tb427_100071700.1-p1-CDS1	10_core_Tb427v10	7.47057	7.51082	7.38769	7.17795	7.16714	7.14436	6.64755	6.19894	7.2186	6.29062	7.40011	7.44928	7.33411	7.08319	7.0476	7.03078	6.54633	6.08561	7.10506	6.18181	3.07563	2.91964	2.59806	3.19884	3.51454	3.41885	2.74372	2.45867	3.49262	2.49923
Tb427_100071800.1-p1-CDS1	10_core_Tb427v10	7.11036	8.03519	7.52493	7.12664	7.46924	7.79012	7.41167	7.61017	6.81151	7.47279	7.05813	7.99061	7.48839	7.0435	7.37549	7.69579	7.3232	7.51636	6.71683	7.38145	2.26816	2.9873	2.19735	2.96104	3.47283	3.80522	3.32775	3.61089	2.8333	3.44555
Tb427_100071900.1-p1-CDS1	10_core_Tb427v10	5.07718	5.25627	5.11546	4.87051	4.89676	4.89531	4.42005	4.13449	4.90969	4.086	5.03484	5.22418	5.08148	4.80476	4.81721	4.81483	4.35069	4.06986	4.81693	4.0209	-0.0604262	-0.32263	-0.313479	0.296529	0.654056	0.687575	0.00182098	-0.414576	0.897413	-0.421715
Tb427_100072000.1-p1-CDS1	10_core_Tb427v10	3.88889	4.17208	4.09035	3.75346	3.94152	3.70368	3.7269	3.30574	3.84031	3.25655	3.85212	4.146	4.07245	3.70626	3.87525	3.64759	3.66893	3.23561	3.75555	3.19691	-1.43498	-1.72159	-2.26328	-1.22072	-0.567601	-1.07918	-0.954545	-1.10307	-0.323341	-1.47817
Tb427_100072100.1-p1-CDS1	10_core_Tb427v10	4.1507	4.4807	4.35353	4.01875	4.19565	4.1716	4.12644	4.07608	4.2444	3.84884	4.10073	4.44136	4.31834	3.95137	4.11081	4.096	4.04199	4.0014	4.17536	3.77322	-0.748843	-0.947618	-1.03725	-0.437224	0.0435952	-0.153033	-0.0501486	-0.270151	-0.192337	-0.488979
Tb427_100072200.1-p1-CDS1	10_core_Tb427v10	4.67825	4.94647	4.85335	4.7575	5.15038	4.79586	5.17564	5.06279	4.90841	4.94357	4.57366	4.85049	4.77661	4.60855	4.93828	4.63303	5.03852	4.90421	4.74716	4.79556	0.818931	0.943381	0.525687	1.38714	2.26535	1.5641	1.69934	1.79679	1.65749	1.56511
Tb427_100072300.1-p1-CDS1	10_core_Tb427v10	5.73816	5.73933	5.83238	5.82185	5.8926	5.90226	6.00388	5.97588	5.81953	5.94039	5.60859	5.62964	5.73056	5.66469	5.71687	5.69669	5.82422	5.78128	5.64959	5.7521	2.19412	1.96133	1.94623	2.53933	2.76798	2.98444	2.90495	2.98328	2.64376	2.90926
Tb427_100072400.1-p1-CDS1	10_core_Tb427v10	4.40331	4.3423	4.45957	4.85984	4.76538	4.71701	4.62045	4.67364	4.59387	4.67614	4.26905	4.22331	4.34791	4.68159	4.54902	4.52242	4.4233	4.47485	4.37563	4.45457	0.906383	0.647557	0.712099	1.75134	1.92131	1.72913	1.64288	1.71381	1.75594	1.86335
Tb427_100072500.1-p1-CDS1	10_core_Tb427v10	6.46429	6.16885	6.30131	6.42074	6.56593	6.67999	6.55105	6.39467	6.38546	6.40751	6.36087	6.08777	6.19555	6.26775	6.40135	6.49744	6.38271	6.21864	6.19767	6.2437	2.60432	1.96925	2.47376	3.10716	3.35241	3.60242	3.35085	3.26754	3.34929	3.1872
Tb427_100072600.1-p1-CDS1	10_core_Tb427v10	5.69874	5.58574	5.59531	5.6588	5.60074	5.71039	5.75202	5.86255	5.54435	5.83788	5.63663	5.5377	5.55558	5.55322	5.47574	5.59779	5.66122	5.75035	5.42212	5.71664	1.10856	0.6326	0.386256	1.82222	2.00978	1.86924	1.71348	2.11974	1.89381	2.20109
Tb427_100072700.1-p1-CDS1	10_core_Tb427v10	6.65561	6.66938	6.59252	6.20598	6.41219	6.41642	6.35847	6.53722	6.22735	6.39595	6.51792	6.55078	6.48961	6.02604	6.20311	6.19935	6.16717	6.33985	6.03335	6.20021	3.19747	2.99948	2.7014	3.1111	3.52141	3.57516	3.33329	3.56127	3.23104	3.39966
Tb427_100072800.1-p1-CDS1	10_core_Tb427v10	5.90313	5.98389	5.89977	5.91283	5.95732	5.95217	5.95913	6.19588	5.8315	5.99764	5.75832	5.84158	5.77679	5.66938	5.70444	5.68645	5.7238	5.9559	5.6145	5.74783	2.51056	2.56177	2.27235	3.2252	3.32041	3.3775	3.22406	3.48908	2.97603	3.34437
Tb427_100072900.1-p1-CDS1	10_core_Tb427v10	6.32346	6.86806	6.44435	6.61909	6.92521	7.03426	6.71618	6.68976	6.68626	6.62541	6.20102	6.76433	6.33767	6.45181	6.73981	6.851	6.54061	6.50625	6.4859	6.4396	2.69801	3.01457	2.63043	3.4131	3.87024	3.95858	3.58342	3.61376	3.73863	3.56716
Tb427_100073000.1-p1-CDS1	10_core_Tb427v10	5.88796	6.35084	6.1347	6.17882	6.37237	6.35259	6.79096	7.03321	6.37074	6.96298	5.74027	6.21209	6.01488	5.97231	6.12611	6.1241	6.55125	6.79696	6.13305	6.71745	2.51052	2.88877	2.47965	3.26671	3.70003	3.58055	4.0789	4.3059	3.63947	4.28648
Tb427_100073100.1-p1-CDS1	10_core_Tb427v10	6.30895	6.17023	6.34733	6.22017	6.44019	6.24023	6.31198	6.46949	6.13072	6.28747	6.20965	6.09343	6.26392	6.0843	6.27647	6.07321	6.15801	6.29834	5.98911	6.10962	2.38951	1.88853	2.18708	2.73642	3.21338	3.04021	3.00599	3.2952	2.70044	3.17855
Tb427_100073200.1-p1-CDS1	10_core_Tb427v10	6.37601	6.15513	6.23587	6.17931	6.23933	6.15385	6.11977	6.12516	6.1808	6.00087	6.29408	6.07566	6.17032	6.03852	6.09612	6.00649	5.99154	5.99578	6.04196	5.84778	2.18581	1.87044	1.72672	2.74278	2.83487	2.78159	2.5565	2.58062	2.72952	2.68732
Tb427_100073300.1-p1-CDS1	10_core_Tb427v10	8.49416	7.76758	8.16316	8.08471	8.04228	7.96537	7.78255	7.48725	8.28519	7.68278	8.40007	7.67511	8.06917	7.91681	7.86287	7.78477	7.61211	7.30881	8.11278	7.50853	4.50877	3.74943	4.16701	4.89784	4.94597	4.87799	4.61583	4.38337	5.12927	4.54014
Tb427_100073600.1-p1-CDS1	10_core_Tb427v10	0.541669	0.878511	-0.379138	-0.789883	-0.166817	0.536233	-0.108898	0.132786	-0.296023	1.00842	0.453991	0.82187	-0.379138	-0.789883	-0.327781	0.254939	-0.442231	0.0179034	-0.962689	0.780253	-2.57446	-2.62025	-2.66191	-2.57752	-2.69626	-2.17353	-2.60021	-2.55351	-1.78733	-1.947
Tb427_100074000.1-p1-CDS1	10_core_Tb427v10	3.00373	3.48622	3.42409	3.5455	3.35081	3.22102	3.09676	2.84309	3.42313	2.98753	2.84897	3.37659	3.32269	3.39345	3.16376	3.02865	2.92519	2.66323	3.23962	2.78541	-0.303456	-0.349381	-0.522184	0.17405	0.309091	0.210712	-0.0642312	-0.295294	0.355764	0.0309008
Tb427_100074100.1-p1-CDS1	10_core_Tb427v10	-4.45877	-4.50456	-4.49556	-4.41116	-4.60591	-4.49251	-4.48452	-4.48849	-4.38898	-4.41029	-4.45877	-4.50456	-4.49556	-4.41116	-4.60591	-4.49251	-4.48452	-4.48849	-4.38898	-4.41029	-4.45877	-4.50456	-4.49556	-4.41116	-4.60591	-4.49251	-4.48452	-4.48849	-4.38898	-4.41029
Tb427_100074200.1-p1-CDS1	10_core_Tb427v10	3.45565	3.1383	3.42672	3.5109	3.54065	3.51752	3.19819	3.42705	3.48062	3.37611	3.33633	3.04676	3.33641	3.35644	3.35391	3.36818	3.06661	3.18792	3.3288	3.19069	-0.245264	-0.897016	-0.684869	0.144351	0.486893	0.108837	-0.336473	0.704022	0.149043	0.316738
Tb427_100074300.1-p1-CDS1	10_core_Tb427v10	5.34784	5.31063	5.45943	5.24582	5.33342	5.36611	5.42801	5.50416	5.26684	5.36063	5.20593	5.17999	5.34532	5.06368	5.10704	5.15387	5.2341	5.2985	5.07543	5.15268	1.92711	1.7745	1.74116	2.16804	2.5496	2.49542	2.43588	2.59026	2.25744	2.45658
Tb427_100074400.1-p1-CDS1	10_core_Tb427v10	-5.5986	-5.36173	-5.15773	-5.65232	-5.69507	-4.38668	-5.34168	-4.96165	-5.19547	-5.55012	-5.5986	-5.36173	-5.15773	-5.65232	-5.69507	-5.10401	-5.34168	-4.96165	-5.19547	-5.55012	-5.69994	-5.74573	-5.73672	-5.65232	-5.84707	-5.299	-5.72568	-5.72965	-5.63014	-5.65146
Tb427_100074700.1-p1-CDS1	10_core_Tb427v10	-2.58396	-2.29641	-2.2874	-2.53634	-2.70576	-2.61769	-2.55903	-2.66434	-2.51416	-1.86881	-2.58396	-2.29641	-2.2874	-2.53634	-2.70576	-2.61769	-2.55903	-2.66434	-2.51416	-2.00716	-2.63462	-2.68041	-2.67141	-2.58701	-2.78176	-2.66836	-2.66037	-2.66434	-2.56483	-2.53548
Tb427_100075100.1-p1-CDS1	10_core_Tb427v10	-4.45877	-4.50456	-4.49556	-4.41116	-4.60591	-4.49251	-4.48452	-4.48849	-4.38898	-4.41029	-4.45877	-4.50456	-4.49556	-4.41116	-4.60591	-4.49251	-4.48452	-4.48849	-4.38898	-4.41029	-4.45877	-4.50456	-4.49556	-4.41116	-4.60591	-4.49251	-4.48452	-4.48849	-4.38898	-4.41029
Tb427_100075200.1-p1-CDS1	10_core_Tb427v10	4.82556	4.99686	4.9413	4.76404	4.91443	4.73123	4.704	4.71608	4.72548	4.63308	4.7164	4.8779	4.86735	4.64865	4.75619	4.56034	4.55232	4.52616	4.55335	4.4803	1.0374	1.33194	0.607905	1.05093	1.63524	1.56575	1.37582	1.6823	1.56922	1.29722
Tb427_100075300.1-p1-CDS1	10_core_Tb427v10	-5.69994	-5.69506	-5.15773	-5.02266	-5.84707	-4.24833	-5.34168	-5.67898	-5.00048	-5.21679	-5.69994	-5.69506	-5.73672	-5.21765	-5.84707	-4.63233	-5.72568	-5.67898	-5.05115	-5.21679	-5.69994	-5.74573	-5.15773	-5.60165	-5.84707	-5.34967	-5.34168	-5.72965	-5.57947	-5.65146
Tb427_100075600.1-p1-CDS1	10_core_Tb427v10	0.240688	0.464016	0.311215	-0.220386	-0.629754	-0.409043	0.265612	-0.186575	-0.282051	0.72981	0.0146636	-0.36446	0.0285497	-0.466041	-0.629754	-1.12638	0.0199567	-0.274254	-0.44386	0.345809	-2.19996	-1.00009	-2.18607	-2.20301	-2.78176	-2.18302	-2.2257	-2.61367	-2.18083	-1.48481
Tb427_100075800.1-p1-CDS1	10_core_Tb427v10	6.83982	7.23749	7.12006	6.8077	6.95981	6.8789	6.91933	6.75288	6.90451	6.80178	6.7819	7.18443	7.07246	6.71148	6.85746	6.75208	6.80442	6.64063	6.78789	6.68111	2.15659	2.44263	2.16581	2.84306	3.09122	3.30522	3.19231	3.00667	3.20915	3.15328
Tb427_100075900.1-p1-CDS1	10_core_Tb427v10	6.20582	6.17852	6.24238	5.96999	6.26443	6.25845	6.43263	6.36159	5.70309	6.35339	6.04516	6.04416	6.1118	5.75096	6.0127	6.00808	6.20671	6.09401	5.45701	6.09854	2.9524	2.66736	2.69561	3.14193	3.61897	3.59959	3.64113	3.79047	3.02992	3.72537
Tb427_100076000.1-p1-CDS1	10_core_Tb427v10	6.05298	5.85052	5.98301	5.79861	5.95197	5.81565	6.12153	6.17264	5.69773	5.95362	5.90552	5.71211	5.84962	5.58469	5.70335	5.5669	5.87962	5.90118	5.43532	5.7253	2.68824	2.39845	2.47978	2.93705	3.29052	3.15318	3.4245	3.62414	3.10131	3.1779
Tb427_100076100.1-p1-CDS1	10_core_Tb427v10	5.47246	5.55459	5.57813	5.51632	5.67333	5.59846	5.70288	5.86802	5.45988	5.71243	5.35309	5.4511	5.47562	5.32753	5.48433	5.38919	5.5204	5.68285	5.2739	5.50886	1.81534	1.68551	1.71163	2.48526	2.6475	2.70868	2.62962	2.81186	2.40031	2.78605
Tb427_100076200.1-p1-CDS1	10_core_Tb427v10	5.60781	5.52482	5.72868	5.65228	5.95615	6.16479	6.49293	7.10806	5.82437	6.99043	5.51621	5.43992	5.64637	5.5052	5.79523	5.99417	6.34074	6.95735	5.66996	6.83247	1.55874	1.38988	1.5491	2.2777	2.71211	2.99805	3.16835	3.77222	2.50438	3.71743
Tb427_100076300.1-p1-CDS1	10_core_Tb427v10	4.4605	4.79459	4.61502	4.59671	4.91592	4.83272	4.91578	5.03365	4.77492	5.12825	4.30489	4.63892	4.48803	4.34491	4.61753	4.60936	4.6607	4.79171	4.50468	4.87023	1.10071	1.50411	1.01034	1.93011	2.48457	2.01793	2.27805	2.33044	2.22463	2.50261
Tb427_100076400.1-p1-CDS1	10_core_Tb427v10	5.56175	5.53611	5.60982	5.54836	5.40175	5.30188	5.4844	5.55769	5.35316	5.50814	5.43178	5.41348	5.49929	5.34966	5.17528	5.0796	5.28201	5.35796	5.15496	5.30419	2.0247	1.8849	1.84546	2.58588	2.60697	2.48409	2.54103	2.60473	2.39019	2.57973
Tb427_100076500.1-p1-CDS1	10_core_Tb427v10	5.30646	5.46669	5.32656	5.36444	5.59726	5.4859	5.55363	5.68035	5.38917	5.60137	5.13263	5.28712	5.14836	5.09953	5.32625	5.21311	5.28351	5.42268	5.13136	5.32748	2.16447	2.34847	2.20616	2.78728	3.05083	2.94409	2.99565	3.05635	2.77762	3.06439
Tb427_100076600.1-p1-CDS1	10_core_Tb427v10	4.81053	4.68071	4.76442	4.60655	4.71763	4.74925	4.76389	4.74403	4.61401	4.68943	4.61091	4.52742	4.61874	4.36697	4.49189	4.48886	4.51922	4.53031	4.37679	4.42108	1.85535	1.35361	1.38148	1.89568	1.92781	2.15073	2.07852	1.88215	1.8887	2.12908
Tb427_100076700.1-p1-CDS1	10_core_Tb427v10	3.7792	3.74359	3.75736	4.07667	4.25549	4.19867	4.30822	4.52936	4.05633	4.3278	3.6079	3.60587	3.64727	3.88684	4.00367	3.9917	4.08763	4.25834	3.81677	4.00564	0.60898	0.260893	-0.0777882	0.977319	1.60428	1.27059	1.45734	1.96473	1.34686	2.00071
Tb427_100076800.1-p1-CDS1	10_core_Tb427v10	4.25099	4.48879	4.49089	4.22713	4.36757	4.41249	4.60299	4.65729	4.34684	4.55399	4.10782	4.3746	4.39015	4.02229	4.14027	4.16705	4.41528	4.43538	4.18213	4.34853	0.813336	0.760667	0.552776	1.3084	1.58315	1.73457	1.55585	1.83444	1.10537	1.64013
Tb427_100076900.1-p1-CDS1	10_core_Tb427v10	6.7659	6.7424	6.67513	6.78108	6.65639	6.76508	6.45285	6.00645	6.79383	6.24852	6.65081	6.63036	6.5635	6.58414	6.47739	6.56755	6.2576	5.81391	6.60712	6.04885	3.05876	2.98944	2.92693	3.80348	3.55706	3.79286	3.47015	3.00388	3.75031	3.2925
Tb427_100077000.1-p1-CDS1	10_core_Tb427v10	5.51538	5.51831	5.55006	5.37069	5.58549	5.54957	5.92126	5.99034	5.41853	5.92647	5.44749	5.44774	5.49005	5.25129	5.4674	5.42904	5.79485	5.86071	5.30534	5.81587	1.06669	1.12708	0.893983	1.71469	1.91607	1.90379	2.34579	2.44686	1.6658	2.15722
Tb427_100077100.1-p1-CDS1	10_core_Tb427v10	6.70749	6.68126	6.6082	6.41671	6.54001	6.57967	6.57804	6.6708	6.28107	6.55528	6.59138	6.57095	6.51329	6.25934	6.35212	6.40876	6.42038	6.49488	6.10926	6.36856	3.00861	2.8924	2.62315	3.14044	3.50626	3.41711	3.30364	3.53495	3.12197	3.51062
Tb427_100077200.1-p1-CDS1	10_core_Tb427v10	6.62869	6.25622	6.47888	6.57433	6.55457	6.58	6.41649	6.50962	6.56641	6.2854	6.49579	6.11536	6.35787	6.37931	6.34339	6.38029	6.21884	6.30199	6.36333	6.05895	3.12082	2.81056	2.8238	3.59053	3.6775	3.62769	3.44105	3.60853	3.63548	3.50028
Tb427_100077300.1-p1-CDS1	10_core_Tb427v10	4.19031	4.2214	4.31867	4.47394	4.46212	4.40334	4.50064	4.58939	4.36566	4.44684	4.05977	4.10204	4.20943	4.28071	4.23019	4.18655	4.30147	4.37203	4.13649	4.23592	0.655022	0.564542	0.53643	1.44691	1.7071	1.54466	1.54524	1.7482	1.58667	1.56571
Tb427_100077400.1-p1-CDS1	10_core_Tb427v10	6.77378	7.06129	6.76189	6.92813	7.12115	7.05565	6.77323	6.60327	6.93184	6.57981	6.66396	6.95689	6.67479	6.74693	6.93841	6.87378	6.59478	6.42665	6.73877	6.38515	2.9967	3.22073	2.66798	3.84437	4.04751	3.97059	3.66172	3.48352	3.93392	3.59345
Tb427_100077500.1-p1-CDS1	10_core_Tb427v10	1.89617	2.59985	1.70222	1.57099	2.49527	2.21464	2.26041	2.63616	2.22627	2.46686	1.70337	2.15443	1.54827	0.866149	2.27054	1.62759	1.82843	2.428	1.57249	1.82517	-1.13826	0.677608	-1.70336	-0.821521	-0.319412	0.583608	0.212429	-0.501304	0.761268	0.953318
Tb427_100077600.1-p1-CDS1	10_core_Tb427v10	-3.04001	-1.11683	-2.8818	-1.74076	-2.85951	-1.6183	-2.78308	-2.01308	-1.19026	-2.05574	-4.14134	-2.69582	-4.51146	-3.65906	-4.09647	-3.7404	-3.44975	-3.87473	-3.44189	-3.04219	-3.37334	-1.7835	-2.96948	-2.32572	-3.02047	-2.0171	-3.44975	-2.52177	-1.58023	-3.26822
Tb427_100077700.1-p1-CDS1	10_core_Tb427v10	1.30069	1.842	1.43194	1.83498	1.60351	1.76823	1.80896	1.21331	1.75542	1.63308	1.26965	1.75787	1.30786	1.65274	1.26415	1.40814	1.53415	0.693236	1.59463	1.34268	-2.73643	-2.34755	-2.05588	-1.25415	-0.989749	-0.504878	-0.994173	-0.60817	-1.61597	-1.03867
Tb427_100077800.1-p1-CDS1	10_core_Tb427v10	3.84265	4.09828	4.05121	3.76712	3.91677	3.98981	4.30923	4.52458	3.55978	4.53698	3.72651	4.01549	3.95276	3.56689	3.69171	3.77559	4.13497	4.33734	3.40375	4.33824	0.142765	-0.0709481	0.112792	0.816719	1.12492	1.12416	1.15416	1.48503	0.238875	1.57206
Tb427_100077900.1-p1-CDS1	10_core_Tb427v10	6.47623	6.5919	6.43888	6.28884	6.50329	6.5377	7.0188	7.19459	6.85302	7.28069	6.36406	6.50739	6.35745	6.09383	6.3329	6.35162	6.86039	7.02186	6.68055	7.10295	2.73134	2.43144	2.24305	3.30245	3.3369	3.49081	3.75256	4.04338	3.70275	4.17022
Tb427_100078000.1-p1-CDS1	10_core_Tb427v10	4.00635	4.10162	4.06618	4.19739	4.21165	4.20012	4.32292	4.25568	4.17204	4.27848	3.85767	3.99141	3.95549	3.99261	4.00292	3.96908	4.13714	4.05302	3.972	4.08131	0.644246	0.288386	0.258303	1.26617	1.31489	1.43854	1.27255	1.3237	1.22093	1.30871
Tb427_100078100.1-p1-CDS1	10_core_Tb427v10	5.41157	5.55016	5.56735	5.2405	5.43953	5.34878	5.48299	5.56044	5.15444	5.52035	5.32706	5.49401	5.51273	5.0924	5.28089	5.18553	5.33611	5.39511	5.0018	5.3494	1.25632	0.733157	0.77132	1.87891	2.1753	2.07812	2.10086	2.3525	1.8352	2.34695
Tb427_100078200.1-p1-CDS1	10_core_Tb427v10	4.16821	4.06328	4.23438	4.48635	4.59046	4.41252	4.80774	4.87344	4.34949	4.86165	4.07173	3.95711	4.14604	4.32943	4.38898	4.20997	4.61748	4.68556	4.1355	4.67138	0.208783	0.211877	0.109843	1.18725	1.63903	1.46534	1.77061	1.83757	1.48676	1.83922
Tb427_100078300.1-p1-CDS1	10_core_Tb427v10	4.79145	4.61772	4.82891	4.57321	4.60848	4.66626	4.43084	4.35749	4.66562	4.57208	4.67445	4.51012	4.72786	4.4006	4.42654	4.47485	4.25523	4.18221	4.49247	4.38804	1.1029	0.808828	0.936319	1.42411	1.53046	1.65652	1.30202	1.22764	1.52114	1.51024
Tb427_100078400.1-p1-CDS1	10_core_Tb427v10	4.652	4.73862	4.75878	4.83871	4.892	4.9037	4.63367	4.83644	4.75213	4.92282	4.51479	4.61633	4.63376	4.64349	4.66829	4.68014	4.44019	4.63012	4.53307	4.70535	1.18205	1.10309	1.16285	1.85611	2.08886	2.09761	1.63557	1.90816	1.9193	2.08435
Tb427_100078500.1-p1-CDS1	10_core_Tb427v10	6.11845	6.39357	6.17102	6.18718	6.31165	6.43456	6.5387	6.51826	6.19257	6.42115	6.00392	6.28503	6.07468	6.01211	6.12059	6.23744	6.3663	6.328	5.98711	6.22005	2.39627	2.59978	2.21466	3.05716	3.29995	3.46417	3.38469	3.49235	3.27839	3.47345
Tb427_100078600.1-p1-CDS1	10_core_Tb427v10	4.40097	4.53998	4.4092	4.45091	4.7002	4.62141	4.84032	4.89839	4.49272	4.79854	4.30996	4.43741	4.33911	4.3153	4.54582	4.46255	4.71785	4.74102	4.3485	4.66931	0.367757	0.654786	-0.0212194	0.945579	1.39786	1.35902	1.20894	1.60644	1.0884	1.2524
Tb427_100078700.1-p1-CDS1	10_core_Tb427v10	4.6959	4.85791	4.78136	5.00013	5.08892	5.16911	5.21111	5.3907	4.81534	5.27941	4.51517	4.70884	4.63456	4.77512	4.83757	4.9139	4.98168	5.15681	4.57896	5.03302	1.60806	1.47839	1.40959	2.20603	2.44247	2.54378	2.44482	2.64053	2.08902	2.60497
Tb427_100078800.1-p1-CDS1	10_core_Tb427v10	5.74811	6.1088	5.87979	5.84157	5.8954	6.13424	5.98071	6.16793	5.81788	6.03767	5.64362	6.00085	5.78879	5.69047	5.73165	5.96763	5.82535	6.0023	5.64951	5.86784	1.90891	2.29083	1.84669	2.51004	2.67299	2.93505	2.68731	2.95958	2.63318	2.86389
Tb427_100078900.1-p1-CDS1	10_core_Tb427v10	8.41442	8.5005	8.3523	8.74038	8.95655	8.77113	8.41623	7.91245	8.77549	8.0175	8.32373	8.41726	8.27592	8.59145	8.8013	8.5906	8.27429	7.75848	8.6118	7.85251	4.3748	4.3191	4.05317	5.38901	5.66206	5.68239	4.99337	4.57571	5.54826	4.79853
Tb427_100079000.1-p1-CDS1	10_core_Tb427v10	5.61159	5.67558	5.6804	5.50164	5.77611	5.60447	5.83126	5.84772	5.64557	5.7414	5.46232	5.54599	5.56134	5.31615	5.59311	5.40018	5.65348	5.65831	5.4642	5.55697	2.26302	2.12547	2.0103	2.43488	2.7064	2.67224	2.72171	2.82469	2.55968	2.67747
Tb427_100079100.1-p1-CDS1	10_core_Tb427v10	5.25676	5.55544	5.4454	5.79162	5.8005	5.71802	5.87573	5.87251	5.75885	5.75074	5.14297	5.44563	5.35164	5.62851	5.64899	5.54679	5.7175	5.70855	5.6077	5.54946	1.51672	1.75098	1.39229	2.52161	2.4739	2.55272	2.58522	2.63896	2.40118	2.80907
Tb427_100079200.1-p1-CDS1	10_core_Tb427v10	8.51468	8.90114	8.69627	9.06847	8.9811	8.98597	9.30836	9.34266	9.21098	9.21276	8.38118	8.78228	8.57913	8.91131	8.80306	8.81093	9.14694	9.17302	9.04492	9.03096	5.00831	5.23734	5.01439	5.78799	5.87301	5.85402	6.06447	6.16884	6.00773	6.1325
Tb427_100079300.1-p1-CDS1	10_core_Tb427v10	8.75536	8.86728	8.86178	9.03347	8.91799	8.94544	9.22188	9.15753	9.07595	9.05487	8.63736	8.75724	8.77479	8.87443	8.74486	8.77075	9.05098	8.9929	8.8969	8.87388	5.08003	5.09371	4.76289	5.76762	5.7733	5.81126	6.05106	5.94073	5.97582	5.96441
Tb427_100079400.1-p1-CDS1	10_core_Tb427v10	5.30016	5.10403	5.28581	5.26927	5.1936	5.19806	5.13136	5.10417	5.23283	5.11137	5.18468	4.99955	5.19112	5.11093	5.01036	5.00894	4.95686	4.90902	5.04692	4.93209	1.59838	1.23783	1.27998	2.00153	2.12598	2.17208	1.99172	2.12002	2.18226	2.00365
Tb427_100079500.1-p1-CDS1	10_core_Tb427v10	4.16135	4.45427	4.3325	4.3673	4.44585	4.32218	4.30712	4.21351	4.30714	4.19256	4.05109	4.36947	4.25298	4.21999	4.27546	4.16458	4.15834	4.07487	4.16344	4.02839	0.395394	0.279662	0.108612	0.985965	1.27536	1.0406	0.950893	0.745548	0.906528	0.967967
Tb427_100079600.1-p1-CDS1	10_core_Tb427v10	4.57156	4.86017	4.61457	4.71496	4.91151	4.77412	4.77464	5.08687	4.73388	4.99878	4.43749	4.74757	4.50873	4.53066	4.72793	4.60661	4.60269	4.91795	4.53885	4.83206	1.04541	1.11172	0.79293	1.65315	1.8452	1.5788	1.61166	1.9025	1.74561	1.78698
Tb427_100079700.1-p1-CDS1	10_core_Tb427v10	6.92171	7.27815	6.98732	6.46696	6.76916	6.79407	6.93074	7.10418	6.71362	7.14281	6.78939	7.16395	6.89303	6.34026	6.55754	6.59574	6.7564	6.93861	6.52602	6.96077	3.4074	3.46962	2.98608	2.88403	3.89507	3.83265	3.78454	3.879	3.65563	4.06109
Tb427_100079800.1-p1-CDS1	10_core_Tb427v10	6.88909	6.94417	6.88233	6.66458	6.7781	6.67889	6.96059	7.27561	6.83621	7.10638	6.74741	6.81141	6.75336	6.4601	6.56723	6.43995	6.778	7.06035	6.63099	6.89025	3.46761	3.41575	3.33314	3.741	3.89951	3.96356	3.88468	4.42357	3.91738	4.25526
Tb427_100079900.1-p1-CDS1	10_core_Tb427v10	7.34514	7.64908	7.34391	7.31299	7.37524	7.34077	7.4646	7.77535	7.42009	7.67771	7.2087	7.51579	7.22372	7.09795	7.13829	7.11684	7.26215	7.54139	7.1937	7.4418	3.86923	4.11595	3.69236	4.44542	4.6517	4.54001	4.49513	5.03347	4.62752	4.94373
Tb427_100080000.1-p1-CDS1	10_core_Tb427v10	3.03709	3.4899	3.06936	3.40126	3.35459	3.51212	3.62333	3.65588	3.68907	3.51452	2.86787	3.39434	2.99107	3.1864	3.15747	3.32181	3.40721	3.43982	3.51664	3.27956	-0.144458	-0.525187	-1.21775	0.523286	0.369932	0.491041	0.774076	0.796777	0.537639	0.750705
Tb427_100080100.1-p1-CDS1	10_core_Tb427v10	8.71366	8.94543	8.76053	8.70601	9.02591	9.24098	9.44282	9.147	8.749	9.12505	8.54477	8.79248	8.62113	8.47886	8.77772	8.98023	9.20733	8.90681	8.50468	8.87035	5.53531	5.62702	5.317	5.92373	6.36431	6.64277	6.7094	6.44144	6.06502	6.49517
Tb427_100080200.1-p1-CDS1	10_core_Tb427v10	5.87373	5.92991	5.96014	5.81318	5.89132	5.7844	5.84325	6.00003	6.02087	5.99247	5.74369	5.82444	5.8462	5.61845	5.70388	5.57462	5.68797	5.83621	5.82346	5.81088	2.33119	2.09863	2.23984	2.82022	2.81954	2.88791	2.53991	2.77052	3.04466	2.90761
Tb427_100080300.1-p1-CDS1	10_core_Tb427v10	5.72545	5.8608	5.80284	5.67922	5.70043	5.66567	6.01593	6.10467	5.95467	6.05511	5.58382	5.74061	5.68389	5.47	5.48205	5.45057	5.82875	5.88795	5.73057	5.84495	2.30302	2.20612	2.11883	2.79017	2.86371	2.81101	2.96322	3.25368	3.14988	3.16536
Tb427_100080400.1-p1-CDS1	10_core_Tb427v10	5.62341	5.75777	5.67588	5.42793	5.46757	5.55405	5.59473	5.76819	5.54489	5.80962	5.52239	5.66935	5.5869	5.26704	5.29757	5.38781	5.43715	5.60806	5.37555	5.64186	1.71836	1.68356	1.59194	2.17984	2.29666	2.35421	2.31525	2.51673	2.36422	2.6212
Tb427_100080500.1-p1-CDS1	10_core_Tb427v10	5.66021	5.98575	5.71716	5.50453	5.77612	5.64158	5.91874	6.04266	5.96186	5.94656	5.54321	5.90507	5.62882	5.32619	5.56242	5.43343	5.73611	5.82905	5.77388	5.75725	1.97038	1.76297	1.6168	2.36108	2.90658	2.73688	2.84235	3.17979	2.9284	2.9148
Tb427_100080600.1-p1-CDS1	10_core_Tb427v10	5.36194	5.96288	5.63073	5.61595	5.87132	5.81346	6.25742	6.27854	5.95915	6.26022	5.26667	5.85415	5.55406	5.43964	5.68369	5.6051	6.08953	6.09857	5.78464	6.04936	1.37425	2.14902	1.33221	2.43762	2.83152	2.9043	3.06408	3.17465	2.80756	3.38008
Tb427_100080700.1-p1-CDS1	10_core_Tb427v10	6.71802	7.17813	6.86147	6.53875	6.67475	6.76409	6.96387	7.13397	7.10208	7.26981	6.63109	7.10422	6.79192	6.40552	6.52035	6.61988	6.82433	6.97907	6.96321	7.13866	2.57878	2.81085	2.34865	3.02483	3.37418	3.34965	3.47092	3.83777	3.65363	3.73748
Tb427_100080800.1-p1-CDS1	10_core_Tb427v10	6.55292	6.92959	6.76401	6.42793	6.55157	6.52293	6.70057	6.87366	6.69681	6.91391	6.51757	6.88715	6.73524	6.37201	6.47184	6.44676	6.64705	6.80632	6.63772	6.84644	1.18313	1.7771	1.04572	1.71006	2.33234	2.2406	1.87106	2.41582	2.03486	2.42101
Tb427_100080900.1-p1-CDS1	10_core_Tb427v10	5.60035	5.9221	5.6838	5.41327	5.52074	5.5094	5.60355	5.69733	5.63405	5.79083	5.53373	5.86084	5.62344	5.29258	5.3999	5.38628	5.49262	5.58431	5.50731	5.66734	1.12253	1.32285	1.05624	1.76539	1.88249	1.89289	1.84279	1.96348	2.04132	2.18191
Tb427_100081000.1-p1-CDS1	10_core_Tb427v10	5.55032	6.10853	5.6761	5.38442	5.72091	5.78986	5.71211	5.58305	5.59291	5.68128	5.46828	6.00881	5.58215	5.24766	5.57822	5.59588	5.53334	5.43164	5.43176	5.51938	1.36941	2.16406	1.67224	1.91352	2.31204	2.78918	2.60175	2.25022	2.34958	2.44282
Tb427_100081200.1-p1-CDS1	10_core_Tb427v10	4.13406	4.26134	4.31741	4.35851	4.29456	4.28693	4.49328	4.58513	4.44507	4.45762	4.04474	4.17366	4.20866	4.21459	4.0999	4.12522	4.30219	4.41868	4.2485	4.27457	0.063794	0.124692	0.506386	0.957741	1.29747	1.04331	1.4703	1.38621	1.47158	1.33302
Tb427_100081300.1-p1-CDS1	10_core_Tb427v10	5.57341	5.56438	5.5561	5.44883	5.58981	5.45836	5.53899	5.49762	5.5933	5.38307	5.49037	5.48865	5.48336	5.33509	5.4616	5.30039	5.42797	5.36549	5.45346	5.25698	1.41049	1.22914	1.20597	1.7086	2.02722	2.17575	1.78219	1.97971	2.15438	1.79852
Tb427_100081400.1-p1-CDS1	10_core_Tb427v10	3.58904	4.32438	3.85434	4.53508	4.51484	4.47855	4.57161	4.45793	4.52748	4.36394	3.48382	4.25763	3.76586	4.37563	4.30405	4.32524	4.47226	4.2928	4.40407	4.21646	-0.320428	-0.171231	-0.463269	1.23548	1.63106	1.15536	0.585782	1.24364	0.918634	0.992134
Tb427_100081500.1-p1-CDS1	10_core_Tb427v10	4.00103	4.23423	4.10464	4.0447	3.95948	3.98359	3.97976	3.87209	4.08795	4.10023	3.90322	4.12326	4.01225	3.88116	3.75709	3.79622	3.81126	3.69698	3.90551	3.90996	0.0663627	0.413777	0.0870332	0.819502	1.02589	0.941789	0.786218	0.7413	0.990491	1.08214
Tb427_100081600.1-p1-CDS1	10_core_Tb427v10	5.04544	5.00491	5.03401	5.32396	5.22918	5.29396	5.35324	5.40113	5.33045	5.39034	4.88246	4.84317	4.88033	5.0567	4.93043	5.00011	5.09347	5.13939	5.04789	5.12421	1.81714	1.74387	1.72324	2.75009	2.80873	2.84973	2.74851	2.80324	2.83812	2.81292
Tb427_100081700.1-p1-CDS1	10_core_Tb427v10	5.18375	5.53119	5.48562	5.41494	5.41934	5.42064	5.81546	6.13107	5.50505	6.0508	5.07599	5.45884	5.40568	5.27948	5.27995	5.2625	5.66695	5.9786	5.32164	5.89511	1.34718	1.1698	1.25584	1.93418	1.97044	2.1452	2.45759	2.81187	2.4335	2.75559
Tb427_100081800.1-p1-CDS1	10_core_Tb427v10	4.63719	5.22645	4.86968	5.32653	5.50893	5.52656	5.43018	5.63187	5.21542	5.6027	4.51259	5.14041	4.79341	5.1644	5.32952	5.33154	5.24964	5.43596	5.04329	5.40557	1.03895	1.09999	0.536539	2.09235	2.40807	2.54289	2.31973	2.64856	2.05837	2.6312
Tb427_100081900.1-p1-CDS1	10_core_Tb427v10	4.98267	5.01732	4.99199	5.15043	4.99717	5.05976	5.20145	5.17951	5.28631	5.14256	4.85988	4.91764	4.89973	4.98047	4.81368	4.88402	5.04088	4.98996	5.10088	4.95601	1.36398	1.08601	0.977608	1.97876	1.92865	1.93304	1.95235	2.15605	2.23032	2.09593
Tb427_100082000.1-p1-CDS1	10_core_Tb427v10	5.07949	5.21091	5.23768	5.39993	5.48337	5.26547	5.36465	5.37107	5.53932	5.33703	4.95631	5.10482	5.14052	5.22821	5.30402	5.09967	5.21401	5.17426	5.35053	5.15932	1.4273	1.35996	1.26283	2.23942	2.38403	2.05759	2.02762	2.3761	2.48872	2.22236
Tb427_100082100.1-p1-CDS1	10_core_Tb427v10	6.34635	6.50627	6.38871	6.09155	6.1643	6.30175	6.36628	6.56856	6.41816	6.61801	6.21716	6.39967	6.276	5.92103	5.9714	6.10583	6.1842	6.36516	6.23263	6.42476	2.79558	2.67405	2.65182	2.92502	3.16582	3.31882	3.27475	3.63001	3.35776	3.61511
Tb427_100082200.1-p1-CDS1	10_core_Tb427v10	5.92099	5.86694	5.74739	5.74076	5.73598	5.81225	5.81071	5.76622	5.85708	5.73537	5.80793	5.76653	5.65395	5.56624	5.55308	5.62084	5.63269	5.58206	5.66865	5.54897	2.18987	1.96721	1.74201	2.60604	2.66528	2.80255	2.69315	2.70189	2.82693	2.68984
Tb427_100082300.1-p1-CDS1	10_core_Tb427v10	6.68652	6.64226	6.61783	6.65541	6.49421	6.66769	6.5866	6.67958	6.73233	6.65309	6.57593	6.53754	6.51248	6.47248	6.29526	6.46622	6.39814	6.49571	6.5371	6.46363	2.92581	2.79948	2.78022	3.58427	3.53739	3.72685	3.5495	3.61102	3.74632	3.62893
Tb427_100082400.1-p1-CDS1	10_core_Tb427v10	5.87973	6.17593	6.0605	5.72685	5.79045	5.67342	5.93359	6.14359	5.82784	6.09657	5.82048	6.12332	6.01208	5.6386	5.69388	5.56689	5.8322	6.04843	5.73034	5.99314	1.23553	1.3717	1.13877	1.64721	1.8404	1.85764	2.04269	2.16062	1.88444	2.23656
Tb427_100082500.1-p1-CDS1	10_core_Tb427v10	4.54581	4.86483	4.78419	4.69242	4.77832	4.83768	4.47965	4.61439	4.64086	4.84804	1.46869	1.21903	1.55969	2.53808	2.45299	2.18771	1.65747	2.0235	2.502	2.39898	4.35966	4.74144	4.61913	4.32099	4.45721	4.58186	4.23806	4.35162	4.26235	4.54973
Tb427_100082800.1-p1-CDS1	10_core_Tb427v10	-1.94362	-1.41042	-2.69773	-0.317012	-0.650107	-0.171085	-0.982907	0.711796	-1.23819	0.393612	-3.23994	-3.28573	-3.27672	-2.28	-3.38707	-2.06503	-2.44104	-1.92266	-3.06881	-2.31615	-1.94362	-1.41042	-2.69773	-0.650345	-0.650107	-0.968524	-1.19538	0.457755	-1.40214	0.162987
Tb427_100083200.1-p1-CDS1	10_core_Tb427v10	3.39833	4.13486	3.53108	3.66717	4.16952	3.98896	3.96331	4.04515	3.82478	4.0965	3.07404	3.77997	3.23348	3.19719	3.53545	3.31363	3.4103	3.31036	3.15972	3.35368	0.960524	1.91909	1.0706	1.73834	2.67738	2.56424	2.26119	2.69722	2.34343	2.78178
Tb427_100083300.1-p1-CDS1	10_core_Tb427v10	6.77287	6.80123	6.74464	6.6786	6.83703	6.77305	6.82825	6.83147	6.85819	6.83895	6.62937	6.66299	6.60513	6.47204	6.57957	6.53043	6.61455	6.58424	6.60143	6.61757	3.36956	3.33808	3.29715	3.77092	4.22374	4.07761	3.96469	4.16319	4.23922	4.02548
Tb427_100083400.1-p1-CDS1	10_core_Tb427v10	6.08522	5.9739	5.93717	6.25677	6.47704	6.53943	6.47931	6.23802	6.53358	6.19871	6.00473	5.9037	5.86638	6.13289	6.33599	6.38751	6.34202	6.09824	6.38118	6.058	1.87549	1.5758	1.51985	2.65288	3.05175	3.21619	3.01724	2.79928	3.20866	2.75374
Tb427_100083500.1-p1-CDS1	10_core_Tb427v10	6.10763	5.69915	6.00712	6.00281	5.97839	5.87942	5.83179	5.74341	5.92007	5.73356	6.01618	5.61653	5.93217	5.86425	5.8223	5.73078	5.68182	5.59114	5.76629	5.58744	2.07025	1.52668	1.70122	2.55251	2.69266	2.52597	2.47381	2.41396	2.61084	2.35434
Tb427_100083600.1-p1-CDS1	10_core_Tb427v10	5.61703	5.94593	5.76222	5.297	5.62253	5.7928	5.80142	5.91753	5.4901	5.89942	5.50466	5.85212	5.66814	5.11498	5.43378	5.6091	5.62504	5.72578	5.30998	5.72145	1.87548	1.94695	1.77496	2.21839	2.59402	2.72836	2.67679	2.90568	2.39761	2.78494
Tb427_100083700.1-p1-CDS1	10_core_Tb427v10	7.07158	7.33946	7.00545	7.11518	7.44054	7.61885	7.37502	7.48795	7.21271	7.28014	6.93468	7.21095	6.90687	6.9269	7.24496	7.40855	7.1746	7.27669	7.0108	7.08054	3.6011	3.7807	3.0815	4.07481	4.45783	4.73615	4.4221	4.6093	4.27394	4.32549
Tb427_100083800.1-p1-CDS1	10_core_Tb427v10	6.40752	6.72421	6.43526	6.46275	6.79039	6.90678	6.83278	7.25943	6.60931	7.28526	6.17419	6.49	6.21313	6.11856	6.45357	6.51175	6.48009	6.90229	6.25041	6.91751	3.64601	3.98516	3.61856	4.21753	4.52079	4.83797	4.6239	5.06638	4.42461	5.13237
Tb427_100083900.1-p1-CDS1	10_core_Tb427v10	4.80966	4.82659	4.71701	4.95916	5.04616	5.02141	5.12545	5.17647	5.00443	5.04239	4.67304	4.72078	4.61629	4.78112	4.83946	4.81726	4.95679	4.96839	4.81368	4.87009	1.33347	0.977822	0.822423	1.82983	2.13901	2.0896	1.90759	2.27067	1.9868	1.88237
Tb427_100084000.1-p1-CDS1	10_core_Tb427v10	6.38798	6.15875	6.30883	6.36816	6.3475	6.34456	6.2108	6.25481	6.22223	6.16185	6.25859	6.02795	6.19025	6.1696	6.14207	6.14162	6.0276	6.0535	6.01537	5.96391	2.84128	2.62745	2.64341	3.40697	3.43393	3.41391	3.14049	3.30524	3.31644	3.19694
Tb427_100084100.1-p1-CDS1	10_core_Tb427v10	6.55071	6.83499	6.61579	6.63108	6.87673	6.74153	6.9279	7.09571	6.67655	6.91311	6.40897	6.70275	6.47323	6.43152	6.64544	6.51984	6.71511	6.87887	6.45664	6.69623	3.12735	3.3022	3.20353	3.67569	4.12136	3.92907	4.0559	4.25424	3.84854	4.06889
Tb427_100084200.1-p1-CDS1	10_core_Tb427v10	6.31214	6.44836	6.29062	6.47015	6.59235	6.43735	6.53608	6.80643	6.32526	6.74561	6.20405	6.35886	6.2095	6.31967	6.41675	6.28983	6.40025	6.63367	6.13856	6.57869	2.51176	2.36527	2.08964	3.1048	3.46481	3.0735	3.05492	3.65772	3.27852	3.54286
Tb427_100084300.1-p1-CDS1	10_core_Tb427v10	6.08132	6.14093	6.05943	6.13358	6.30369	6.23309	6.22548	6.28364	6.18377	6.2875	5.94168	6.02759	5.97677	5.96705	6.12344	6.06087	6.07167	6.11535	6.0113	6.0974	2.61691	2.38285	1.89102	2.92702	3.21384	3.0808	2.91506	3.08929	3.03229	3.24004
Tb427_100084400.1-p1-CDS1	10_core_Tb427v10	6.24006	6.24872	6.32942	6.07327	6.1922	6.09767	6.24402	6.3696	6.21736	6.35785	6.13066	6.16288	6.23995	5.89842	6.00721	5.92091	6.06832	6.19965	6.03716	6.19548	2.46411	2.13222	2.26865	2.93482	3.12772	2.97781	3.11799	3.19606	3.12437	3.12584
Tb427_100084500.1-p1-CDS1	10_core_Tb427v10	6.22127	6.1853	6.32699	6.36457	6.14721	6.27285	6.38232	6.58214	6.13224	6.48274	6.07162	6.04537	6.19602	6.16979	5.89377	6.02396	6.13972	6.33569	5.90424	6.22316	2.87793	2.72427	2.77461	3.37861	3.51328	3.6146	3.68627	3.91096	3.35781	3.87743
Tb427_100084600.1-p1-CDS1	10_core_Tb427v10	5.98085	6.14296	6.1223	5.92192	6.04212	6.03604	6.09685	6.21908	5.95209	6.08398	5.84826	6.04208	6.02408	5.75064	5.84636	5.83638	5.9192	6.02403	5.76965	5.90389	2.4553	2.21932	2.18417	2.75794	3.06207	3.08015	2.9791	3.22634	2.87574	2.99261
Tb427_100084700.1-p1-CDS1	10_core_Tb427v10	3.77955	4.07216	3.91606	4.34904	4.22449	4.37763	4.46255	4.3579	4.14239	4.20474	3.58406	3.9073	3.74754	4.10587	3.97483	4.11984	4.23574	4.10773	3.91192	3.93777	0.789056	0.821121	0.721832	1.6505	1.55878	1.76038	1.6802	1.70177	1.36446	1.62983
Tb427_100084800.1-p1-CDS1	10_core_Tb427v10	7.88485	8.08809	7.90261	7.78318	7.89994	7.90902	7.68896	7.78863	7.90297	7.98442	7.68803	7.92109	7.7626	7.5229	7.61602	7.63204	7.42856	7.49353	7.62764	7.70091	4.91191	4.87849	4.46424	5.18375	5.4144	5.39093	5.07173	5.35335	5.36969	5.49713
Tb427_100084900.1-p1-CDS1	10_core_Tb427v10	5.35383	5.21681	5.4931	5.45281	5.35238	5.37803	5.2676	5.51523	5.23763	5.4667	5.26767	5.14058	5.41944	5.32722	5.19864	5.23206	5.13997	5.36908	5.08923	5.31669	1.22994	0.92286	1.15212	1.86537	2.04572	1.99145	1.68801	2.13515	1.87467	2.1159
Tb427_100085000.1-p1-CDS1	10_core_Tb427v10	6.85088	6.83708	6.94374	6.52619	6.62148	6.58466	6.66992	6.88843	6.45843	6.82432	6.75764	6.74201	6.85899	6.36361	6.44999	6.4165	6.48787	6.72245	6.29009	6.66839	2.83671	2.85304	2.77323	3.29048	3.46129	3.39785	3.58506	3.686	3.2696	3.53574
Tb427_100085100.1-p1-CDS1	10_core_Tb427v10	6.70088	7.11677	6.92885	6.54418	6.66257	6.69142	6.66777	6.93131	6.53035	6.88045	6.5848	7.022	6.84848	6.41342	6.51241	6.5323	6.5044	6.78149	6.37268	6.73255	3.00617	3.12007	2.71797	3.01335	3.32325	3.4316	3.42777	3.58301	3.25778	3.50029
Tb427_100085200.1-p1-CDS1	10_core_Tb427v10	6.56187	7.04609	6.92782	6.73633	6.58204	6.59724	6.82994	6.80968	6.53618	6.83431	6.3405	6.85377	6.75862	6.47674	6.29948	6.30621	6.57404	6.55276	6.25991	6.52857	3.74055	4.02892	3.74231	4.12639	4.08995	4.14434	4.20633	4.1934	4.01373	4.44403
Tb427_100085300.1-p1-CDS1	10_core_Tb427v10	6.5073	6.90628	6.62648	6.5008	6.4961	6.76935	6.90191	6.96804	6.5889	6.95465	6.39083	6.81988	6.54849	6.31873	6.31721	6.59861	6.7189	6.78556	6.40898	6.78112	2.79323	2.78412	2.37772	3.41624	3.39507	3.5898	3.82231	3.89325	3.48704	3.81211
Tb427_100085400.1-p1-CDS1	10_core_Tb427v10	3.89145	3.83703	4.0559	4.59439	4.36603	4.43433	4.43467	4.25517	4.37381	4.30748	3.73784	3.67811	3.91439	4.34152	4.13519	4.18327	4.2213	4.01107	4.15963	4.05049	0.580544	0.552834	0.633518	1.95134	1.59971	1.77307	1.55195	1.56875	1.50417	1.68088
Tb427_100085500.1-p1-CDS1	10_core_Tb427v10	3.00263	3.37608	3.30421	2.57003	2.70963	2.695	2.8953	2.97512	2.44437	3.04652	2.85806	3.24675	3.17959	2.38011	2.44953	2.42132	2.68458	2.74568	2.19892	2.82346	-0.404011	-0.212534	-0.292012	-0.460376	0.109905	0.159509	0.0111086	0.155728	-0.236838	0.226549
Tb427_100085600.1-p1-CDS1	10_core_Tb427v10	5.531	5.62999	5.70284	5.91899	5.92831	5.94815	6.06323	5.83176	5.94817	5.78599	5.40729	5.53992	5.60468	5.71441	5.72435	5.75585	5.88278	5.65768	5.76462	5.59513	1.90784	1.56487	1.74603	2.99027	3.00379	2.94531	2.95718	2.69321	2.88048	2.76972
Tb427_100085700.1-p1-CDS1	10_core_Tb427v10	6.88573	7.16577	7.03501	6.5999	6.77567	6.82505	7.03143	7.27383	6.86106	7.13476	6.6289	6.94531	6.848	6.35053	6.47928	6.54496	6.75959	6.98231	6.5737	6.82971	4.2599	4.32023	3.97949	3.93532	4.34564	4.32226	4.48401	4.82245	4.38429	4.7373
Tb427_100085800.1-p1-CDS1	10_core_Tb427v10	6.23432	6.1618	6.1518	5.98043	6.0295	6.00556	5.8676	5.95331	5.99465	5.98132	6.16852	6.10127	6.10111	5.86384	5.90537	5.87953	5.73622	5.86549	5.87924	5.87487	1.73883	1.53994	1.29511	2.28906	2.42077	2.41689	2.31754	1.8511	2.28737	2.15988
Tb427_100085900.1-p1-CDS1	10_core_Tb427v10	7.62425	8.30567	7.88741	7.6598	7.88791	8.04135	8.1842	8.681	7.83397	8.59745	7.48041	8.18109	7.76292	7.50097	7.69374	7.85483	8.00459	8.48848	7.64625	8.43037	4.19719	4.67428	4.28271	4.3726	4.8937	4.99223	5.08313	5.67815	4.79398	5.39729
Tb427_100086000.1-p1-CDS1	10_core_Tb427v10	7.58116	6.65834	7.28511	7.68489	7.39388	7.39119	6.96425	6.70162	7.59932	6.95425	7.42662	6.51691	7.14899	7.47935	7.16604	7.16234	6.76046	6.47647	7.37532	6.72443	4.28124	3.23404	3.81093	4.77003	4.61847	4.62171	4.03902	3.90615	4.79767	4.18921
Tb427_100086100.1-p1-CDS1	10_core_Tb427v10	5.86378	6.09588	5.96628	5.80414	6.05173	5.92609	6.30745	6.313	6.02269	6.10732	5.7559	6.00424	5.89292	5.64696	5.88718	5.75242	6.14979	6.13635	5.86186	5.94718	2.05565	2.0524	1.61751	2.52468	2.83223	2.78377	3.03347	3.19546	2.77233	2.83136
Tb427_100086200.1-p1-CDS1	10_core_Tb427v10	4.93662	5.3788	5.25173	5.61921	5.54373	5.5217	5.47794	5.45655	5.69078	5.41683	0.958707	1.71055	0.935865	2.14643	1.76368	2.26794	1.93548	1.87668	2.01278	1.51486	4.83645	5.25988	5.17717	5.48279	5.43444	5.35856	5.34731	5.32859	5.57304	5.31369
Tb427_100086300.1-p1-CDS1	10_core_Tb427v10	4.90023	5.00349	4.8936	5.31176	5.36824	5.29152	5.44154	5.2903	5.43467	5.17584	4.74666	4.8138	4.8122	5.09293	5.11791	5.07666	5.22839	5.07889	5.18019	4.96885	1.58438	1.89913	0.637813	2.44552	2.71792	2.35921	2.57277	2.40277	2.79661	2.21791
Tb427_100086400.1-p1-CDS1	10_core_Tb427v10	5.67643	6.03739	5.98306	5.82627	5.96101	5.94605	6.07681	6.0834	6.04129	6.06345	5.59803	5.96559	5.92274	5.69643	5.82022	5.80403	5.93563	5.94971	5.90254	5.91225	1.42883	1.6504	1.36389	2.2764	2.53382	2.52022	2.64679	2.57948	2.59006	2.72965
Tb427_100086500.1-p1-CDS1	10_core_Tb427v10	3.38284	3.47988	3.5093	3.65929	3.8132	3.61956	3.94234	4.13427	3.62572	3.94781	3.2446	3.31818	3.40017	3.49946	3.56643	3.41156	3.72086	3.92632	3.37547	3.7123	-0.0940281	0.211907	-0.271839	0.378294	1.12937	0.715095	1.12519	1.19808	0.962588	1.21588
Tb427_100086600.1-p1-CDS1	10_core_Tb427v10	7.07007	7.93524	7.49107	7.39995	7.49184	7.45618	7.81921	7.99181	7.58352	8.09588	7.02121	7.89729	7.46098	7.32981	7.41045	7.3638	7.75517	7.91083	7.48577	8.01787	2.16083	2.6557	1.82921	2.96981	3.29908	3.44494	3.28965	3.74888	3.6472	3.83566
Tb427_100086700.1-p1-CDS1	10_core_Tb427v10	6.55352	6.55271	6.54156	6.33742	6.36973	6.42443	6.4928	6.59886	6.37945	6.53278	6.40507	6.43845	6.42515	6.11793	6.15793	6.19154	6.29198	6.37571	6.17162	6.31702	3.18675	2.83062	2.84497	3.51142	3.49187	3.67726	3.54452	3.79555	3.47705	3.68208
Tb427_100086800.1-p1-CDS1	10_core_Tb427v10	4.44139	4.49133	4.50514	4.34631	4.33129	4.22109	4.35265	4.31234	4.14426	4.28071	4.29129	4.37629	4.40151	4.16902	4.13546	4.01968	4.16026	4.11523	3.94061	4.06233	1.09643	0.762401	0.650055	1.232	1.34934	1.26426	1.34858	1.33917	1.21629	1.44585
Tb427_100086900.1-p1-CDS1	10_core_Tb427v10	6.17525	6.47009	6.29587	6.14592	6.36867	6.22226	6.51684	6.56484	6.10024	6.38451	6.0716	6.38571	6.20999	5.98021	6.20196	6.04797	6.35434	6.40728	5.94359	6.21659	2.30638	2.32738	2.18063	2.93202	3.17268	3.08532	3.26492	3.29076	2.81888	3.17562
Tb427_100087000.1-p1-CDS1	10_core_Tb427v10	7.17816	6.9438	7.11768	7.05949	7.05823	7.06337	7.04541	7.1363	6.94097	7.04652	7.09621	6.87197	7.04933	6.92714	6.92747	6.92708	6.92341	7.00356	6.80148	6.91381	2.99822	2.56689	2.66807	3.54123	3.52945	3.58798	3.41301	3.6251	3.49746	3.53664
Tb427_100087100.1-p1-CDS1	10_core_Tb427v10	6.3693	6.31027	6.38068	6.94233	6.94708	6.89123	7.22659	7.10621	6.75555	6.92603	6.27152	6.2309	6.30422	6.80895	6.77953	6.74765	7.0985	6.96347	6.62143	6.79341	2.41297	2.07239	2.09836	3.40426	3.75543	3.48325	3.65798	3.69705	3.26151	3.4092
Tb427_100087200.1-p1-CDS1	10_core_Tb427v10	4.55145	4.46169	4.44945	3.89659	3.93587	3.8494	3.83069	3.775	3.78519	3.82102	4.38295	4.31447	4.30728	3.68063	3.6798	3.60386	3.63755	3.54919	3.54091	3.5934	1.36499	1.09059	1.03252	1.04396	1.31023	1.16548	0.833926	0.967583	1.10162	1.03762
Tb427_100087300.1-p1-CDS1	10_core_Tb427v10	6.01106	6.25142	6.13358	5.57224	5.42296	5.89675	5.70401	6.10208	5.33112	6.14806	5.87648	6.13375	6.02814	5.39932	5.23953	5.69877	5.54577	5.92827	5.14911	5.95259	2.50752	2.50987	2.26745	2.42591	2.35657	2.91871	2.43648	2.95067	2.25035	3.16152
Tb427_100087400.1-p1-CDS1	10_core_Tb427v10	4.94577	5.18321	5.25244	4.57925	4.68168	4.63104	4.80833	5.02448	4.70081	5.0577	4.7902	5.04299	5.11973	4.39632	4.43352	4.43352	4.59293	4.82551	4.46175	4.8384	1.65406	1.74461	1.71995	1.50132	2.01892	1.65603	1.94944	2.06773	1.98588	2.22797
Tb427_100087500.1-p1-CDS1	10_core_Tb427v10	5.59048	5.36477	5.63322	5.6793	5.66052	5.51085	5.73605	6.00813	5.65784	5.83439	5.4768	5.25657	5.5337	5.51861	5.49253	5.33403	5.5745	5.8316	5.47837	5.66133	1.86401	1.49048	1.72094	2.42911	2.47455	2.38505	2.49395	2.8817	2.562	2.68707
Tb427_100087600.1-p1-CDS1	10_core_Tb427v10	6.45779	6.46165	6.53677	6.38462	6.37609	6.37388	6.59396	6.60323	6.42393	6.52367	6.26791	6.30661	6.37971	6.15696	6.11699	6.1231	6.36398	6.36591	6.17627	6.28037	3.43741	3.15895	3.25731	3.60577	3.77128	3.72284	3.82379	3.87784	3.75854	3.83453
Tb427_100087700.1-p1-CDS1	10_core_Tb427v10	6.88552	7.1153	7.10796	6.7502	6.9315	6.9833	7.2989	7.40961	7.0078	7.37645	6.8008	7.03547	7.03902	6.6126	6.77842	6.8172	7.17	7.27585	6.86047	7.22013	2.732	2.85053	2.63597	3.27129	3.61921	3.78234	3.74963	3.91208	3.61443	4.09283
Tb427_100087800.1-p1-CDS1	10_core_Tb427v10	5.80762	5.9636	5.91203	5.576	5.73055	5.65558	6.09579	6.01782	5.72118	5.87947	5.68712	5.87686	5.81924	5.42102	5.57118	5.49594	5.934	5.86386	5.53917	5.69542	2.16382	1.85898	1.87561	2.27547	2.47271	2.39553	2.85808	2.70958	2.64342	2.81252
Tb427_100087900.1-p1-CDS1	10_core_Tb427v10	3.60883	3.72737	3.68577	3.43817	3.47992	3.24072	3.61025	3.40917	3.42857	3.58156	3.44378	3.6208	3.57676	3.30201	3.3246	3.06865	3.44173	3.21753	3.28333	3.43267	0.324836	-0.109461	-0.288419	-0.0398944	0.144651	0.0500504	0.42536	0.389939	0.0336142	0.150642
Tb427_100088000.1-p1-CDS1	10_core_Tb427v10	4.3937	5.11901	5.02175	5.60212	5.88229	5.74233	5.80472	6.01892	5.91991	5.79065	4.27244	5.04452	4.96367	5.44459	5.72088	5.5498	5.62605	5.848	5.79393	5.62976	0.423379	0.572576	0.29892	2.2965	2.63365	2.62503	2.69993	2.85668	2.31662	2.51789
Tb427_100088100.1-p1-CDS1	10_core_Tb427v10	5.75427	5.76584	5.70263	5.62396	5.81313	5.73831	6.01591	6.00442	5.83164	5.84072	5.64794	5.66617	5.60691	5.4481	5.63802	5.5462	5.84188	5.83142	5.65004	5.66224	1.93912	1.85745	1.72617	2.50058	2.68065	2.73	2.87098	2.85719	2.74423	2.73174
Tb427_100088200.1-p1-CDS1	10_core_Tb427v10	3.7613	3.8139	3.85356	3.6145	3.46671	3.5352	3.83779	3.97219	3.80594	4.00431	3.63099	3.68457	3.74756	3.43007	3.25433	3.32088	3.60648	3.73764	3.59737	3.76193	0.19385	0.259393	0.0299649	0.526545	0.593798	0.636291	1.03151	1.22242	0.892707	1.26249
Tb427_100088300.1-p1-CDS1	10_core_Tb427v10	6.42115	7.00747	6.65145	6.3984	6.74011	6.61084	7.11067	7.43592	6.70975	7.28443	6.34061	6.91872	6.57009	6.24044	6.58164	6.4235	6.94791	7.2536	6.54876	7.10375	2.20205	2.93236	2.41499	3.12683	3.47106	3.56291	3.87033	4.36024	3.46031	4.18998
Tb427_100088400.1-p1-CDS1	10_core_Tb427v10	5.64332	5.65203	5.65776	5.76773	5.86639	5.8422	5.98818	6.10935	5.86337	6.00541	5.52109	5.53833	5.56058	5.61167	5.67034	5.6281	5.80337	5.91106	5.68646	5.79917	1.97002	1.92479	1.69151	2.45738	2.88701	2.97395	2.8879	3.14808	2.74462	3.09112
Tb427_100088500.1-p1-CDS1	10_core_Tb427v10	6.20868	6.66631	6.26671	6.10483	6.39028	6.26148	6.6099	6.7324	6.49727	6.85495	6.17348	6.63098	6.2402	6.05971	6.32334	6.19468	6.54544	6.65305	6.42958	6.78587	0.789133	1.28267	0.427842	0.69243	1.92576	1.78769	2.06019	2.4946	2.02831	2.4248
Tb427_100088600.1-p1-CDS1	10_core_Tb427v10	4.19422	4.26944	4.23172	4.31961	4.37446	4.22809	4.30042	4.37652	4.24752	4.31977	4.07442	4.15287	4.12755	4.14751	4.19957	4.04344	4.13236	4.19428	4.06115	4.14896	0.537993	0.55888	0.33338	1.16504	1.24091	1.16973	1.10591	1.29743	1.19784	1.13936
Tb427_100088700.1-p1-CDS1	10_core_Tb427v10	4.88558	4.74649	4.85129	4.92674	4.81773	4.87026	4.74347	4.80183	4.94771	4.8647	4.74273	4.61999	4.74371	4.72007	4.58949	4.64929	4.54555	4.5841	4.74313	4.64695	1.47534	1.15524	1.05093	2.01925	2.04279	2.05364	1.75214	1.96435	2.02598	2.01186
Tb427_100088800.1-p1-CDS1	10_core_Tb427v10	8.24297	7.86122	7.92747	8.03077	8.05997	8.02033	7.95891	7.935	7.90429	7.72613	8.13839	7.76847	7.83892	7.87032	7.8883	7.84416	7.79467	7.76644	7.73172	7.55547	4.40249	3.84985	3.85724	4.77955	4.90386	4.89816	4.73414	4.75131	4.75282	4.55885
Tb427_100088900.1-p1-CDS1	10_core_Tb427v10	7.17732	7.46993	7.13202	7.18112	7.11358	7.40699	7.36248	7.57878	7.28551	7.50651	7.06351	7.36437	7.02877	7.00243	6.89935	7.19968	7.17397	7.38229	7.10229	7.31573	3.4551	3.63407	3.2737	4.07866	4.25344	4.5052	4.3286	4.60123	4.21536	4.49036
Tb427_100089000.1-p1-CDS1	10_core_Tb427v10	5.90248	5.94947	5.9413	6.05084	5.98551	6.00281	6.13291	6.28156	6.17147	6.22786	5.72391	5.77222	5.78149	5.79017	5.69857	5.72405	5.87855	6.01761	5.89656	5.93687	2.79594	2.83529	2.68525	3.45024	3.51024	3.49193	3.50205	3.69609	3.64189	3.76771
Tb427_100089100.1-p1-CDS1	10_core_Tb427v10	6.23341	6.69233	6.46023	6.32156	6.48265	6.42083	6.72615	6.89148	6.63129	6.79423	6.11204	6.58206	6.3377	6.12556	6.29132	6.21016	6.52966	6.689	6.43106	6.5946	2.59622	2.91021	2.82536	3.34202	3.47046	3.52504	3.74579	3.95035	3.68093	3.82977
Tb427_100089200.1-p1-CDS1	10_core_Tb427v10	9.96517	9.0008	9.50282	9.63782	9.23715	9.30749	9.15709	8.61619	9.94455	8.8071	9.88496	8.92325	9.43647	9.51377	9.0964	9.17137	9.02809	8.48617	9.80907	8.66957	5.7549	4.74141	5.02498	6.03619	5.80975	5.8337	5.60416	5.07849	6.46446	5.3468
Tb427_100089300.1-p1-CDS1	10_core_Tb427v10	7.07628	7.14292	7.03916	6.82639	6.82166	6.8361	6.94326	6.94453	7.09451	7.05368	6.99467	7.06571	6.97325	6.69815	6.69325	6.69832	6.8415	6.81297	6.95289	6.92504	2.88813	2.85414	2.53976	3.25989	3.26735	3.37062	3.06127	3.42104	3.67351	3.49357
Tb427_100089400.1-p1-CDS1	10_core_Tb427v10	5.38663	5.91897	5.62106	5.26264	5.55093	5.53858	5.79998	5.86646	5.69213	5.86276	5.34452	5.87348	5.56763	5.1774	5.47125	5.45705	5.71767	5.77167	5.60785	5.77668	0.209901	0.824809	0.801729	1.1303	1.31765	1.3491	1.6248	1.88433	1.48621	1.74317
Tb427_100089500.1-p1-CDS1	10_core_Tb427v10	5.00541	5.53224	5.2139	5.18511	5.45746	5.42491	5.73973	5.7144	5.69573	5.62066	4.98666	5.51194	5.1931	5.13206	5.41031	5.39128	5.70398	5.67152	5.65374	5.57162	-1.26985	-1.26872	-0.916658	0.362728	0.401581	-0.0519537	0.354834	0.614706	0.541602	0.689747
Tb427_100089600.1-p1-CDS1	10_core_Tb427v10	5.54521	5.70958	5.44592	4.89267	5.06806	5.04834	4.98452	5.13246	5.08987	5.17774	5.45538	5.63201	5.36561	4.7698	4.92153	4.89683	4.86262	4.9949	4.94325	5.01864	1.47818	1.44429	1.22672	1.21452	1.68805	1.71847	1.35118	1.65574	1.71682	1.91418
Tb427_100089700.1-p1-CDS1	10_core_Tb427v10	8.08866	8.21757	7.95259	7.84162	8.04028	8.03327	8.21624	8.47727	8.16164	8.41565	7.88324	8.01765	7.76632	7.57655	7.76027	7.76573	7.95405	8.16703	7.88775	8.12951	5.17035	5.26175	4.90139	5.26491	5.53697	5.45895	5.61398	6.10574	5.6259	5.92949
Tb427_100089800.1-p1-CDS1	10_core_Tb427v10	7.24174	7.47139	7.30988	6.96024	7.15525	7.00826	7.24617	7.49725	7.04589	7.44676	7.19817	7.4323	7.27976	6.88092	7.08345	6.94046	7.16706	7.41239	6.9641	7.35989	2.16535	2.22191	1.6965	2.72518	2.77931	2.53403	2.94522	3.33453	2.85056	3.34296
Tb427_100089900.1-p1-CDS1	10_core_Tb427v10	6.23383	6.6105	6.11077	6.01163	6.12858	6.23109	6.33671	6.45874	6.30715	6.43941	6.19954	6.57204	6.07188	5.9404	6.0477	6.15127	6.26966	6.38408	6.21556	6.36163	0.761064	1.33296	0.864571	1.62032	1.9311	2.01463	1.85501	2.1363	2.26861	2.17566
Tb427_100090000.1-p1-CDS1	10_core_Tb427v10	7.49294	7.94508	7.69203	6.70859	6.69785	6.95263	7.3321	7.43663	6.99012	7.54883	7.45094	7.9179	7.67312	6.6586	6.63663	6.89565	7.28828	7.38215	6.9326	7.48107	2.32236	2.19961	1.42911	1.7642	2.09231	2.21242	2.23831	2.67974	2.26736	3.09933
Tb427_100090100.1-p1-CDS1	10_core_Tb427v10	6.60718	6.28902	6.50156	6.59518	6.35232	6.24963	6.13154	6.19666	6.68649	6.32275	6.55495	6.24609	6.45995	6.51327	6.24867	6.15494	6.03483	6.09755	6.59803	6.20706	1.78658	1.19196	1.36367	2.40044	2.50183	2.26921	2.17215	2.27029	2.59682	2.60887
Tb427_100090200.1-p1-CDS1	10_core_Tb427v10	-2.71129	-3.72007	-3.66039	-3.52533	-3.74541	-2.49937	-2.88135	-1.05471	-3.22048	-1.4738	-2.71129	-3.72007	-3.66039	-3.52533	-3.74541	-2.8327	-3.07037	-1.357	-3.60448	-1.61214	-3.67428	-3.72007	-3.71106	-3.62666	-3.82141	-3.65734	-3.59869	-3.55199	-3.22048	-3.57513
Tb427_100090300.1-p1-CDS1	10_core_Tb427v10	4.90152	5.501	5.09779	4.8743	5.19077	5.26712	5.45071	5.5287	5.11655	5.53725	4.85834	5.46727	5.0628	4.80751	5.10584	5.19501	5.37792	5.46099	5.04241	5.47378	-0.220981	-0.0320173	-0.290645	0.406784	1.05755	0.864876	1.10028	1.06673	0.79384	0.988047
Tb427_100090400.1-p1-CDS1	10_core_Tb427v10	6.20291	6.61335	6.15169	6.10693	6.19518	6.16082	6.30919	6.4444	6.20574	6.42996	6.16717	6.5843	6.11533	6.05475	6.11824	6.09816	6.25101	6.39038	6.13739	6.35964	0.76485	0.952737	0.704888	1.29117	1.92402	1.59277	1.64542	1.57228	1.73078	2.03112
Tb427_100090500.1-p1-CDS1	10_core_Tb427v10	8.42384	9.02766	8.47122	8.50779	8.59915	8.79772	8.72849	9.13748	8.92497	9.30694	8.34177	8.95139	8.3814	8.37355	8.4638	8.63877	8.57747	8.98297	8.78449	9.1556	4.2324	4.74124	4.40014	5.00691	5.11592	5.53536	5.39059	5.83554	5.49233	5.97696
Tb427_100090600.1-p1-CDS1	10_core_Tb427v10	5.52215	6.21926	5.72089	5.53265	5.77851	5.74943	5.9644	6.18015	5.87478	6.17219	5.46828	6.16073	5.66966	5.43599	5.66098	5.66348	5.85627	6.07606	5.77452	6.05174	0.741825	1.47988	0.87403	1.5073	2.09795	1.62627	2.17087	2.31419	1.96503	2.52886
Tb427_100090700.1-p1-CDS1	10_core_Tb427v10	4.29543	4.49114	4.40591	4.37187	4.56638	4.56571	4.45355	4.45137	4.5589	4.6726	4.19227	4.4017	4.31626	4.22359	4.42207	4.40467	4.31303	4.29223	4.40978	4.52065	0.437679	0.425896	0.350857	1.00737	1.17185	1.32157	1.01856	1.18841	1.21056	1.34281
Tb427_100090800.1-p1-CDS1	10_core_Tb427v10	6.34286	6.59176	6.48835	6.25367	6.40459	6.33612	6.47625	6.52038	6.55819	6.43975	6.22176	6.47627	6.40486	6.07151	6.23105	6.15662	6.30615	6.32809	6.37571	6.24779	2.70761	2.87087	2.33111	3.17584	3.25872	3.23769	3.3026	3.51627	3.46374	3.43416
Tb427_100090900.1-p1-CDS1	10_core_Tb427v10	5.53082	5.84348	5.55258	5.36345	5.47048	5.59523	5.62991	5.66508	5.48563	5.69808	5.48017	5.80567	5.50947	5.25091	5.36742	5.50116	5.54286	5.5459	5.38766	5.60379	0.673146	0.546696	0.464002	1.6257	1.612	1.60439	1.53372	1.9903	1.55607	1.69977
Tb427_100091000.1-p1-CDS1	10_core_Tb427v10	5.67351	5.75319	5.73623	5.6451	5.72117	5.68707	5.69038	5.74061	5.53648	5.74377	5.57186	5.65549	5.64858	5.48369	5.55097	5.50493	5.53559	5.57468	5.36143	5.56863	1.79402	1.80749	1.63801	2.40398	2.55346	2.61074	2.38563	2.53503	2.40679	2.61002
Tb427_100091100.1-p1-CDS1	10_core_Tb427v10	11.2549	11.2174	11.2506	11.4728	11.338	11.3103	11.5015	11.5474	11.4435	11.4546	11.1335	11.1084	11.1528	11.2923	11.1346	11.1078	11.3159	11.3574	11.2464	11.2542	7.62379	7.42809	7.31873	8.38418	8.41164	8.37622	8.44505	8.5259	8.47359	8.50709
Tb427_100091200.1-p1-CDS1	10_core_Tb427v10	-1.74603	-2.10766	-1.96031	-2.75505	-2.129	-2.01659	-3.44441	-2.97073	-2.63637	-3.01339	-1.78787	-2.17188	-2.03444	-2.95004	-2.129	-2.01659	-3.44441	-3.0214	-2.63637	-3.01339	-4.96065	-5.00644	-4.6641	-4.91303	-5.15845	-5.04505	-5.03706	-4.99036	-4.94152	-4.96284
Tb427_100091300.1-p1-CDS1	10_core_Tb427v10	-5.01131	-5.05711	-5.0481	-4.9637	-5.15845	-5.04505	-5.03706	-5.04103	-4.94152	-4.96284	-5.01131	-5.05711	-5.0481	-4.9637	-5.15845	-5.04505	-5.03706	-5.04103	-4.94152	-4.96284	-5.01131	-5.05711	-5.0481	-4.9637	-5.15845	-5.04505	-5.03706	-5.04103	-4.94152	-4.96284
Tb427_100091400.1-p1-CDS1	10_core_Tb427v10	-5.01131	-5.05711	-5.0481	-4.9637	-5.15845	-5.04505	-5.03706	-5.04103	-4.94152	-4.96284	-5.01131	-5.05711	-5.0481	-4.9637	-5.15845	-5.04505	-5.03706	-5.04103	-4.94152	-4.96284	-5.01131	-5.05711	-5.0481	-4.9637	-5.15845	-5.04505	-5.03706	-5.04103	-4.94152	-4.96284
Tb427_100091500.1-p1-CDS1	10_core_Tb427v10	-5.01131	-5.05711	-5.0481	-4.9637	-5.15845	-5.04505	-5.03706	-5.04103	-4.94152	-4.96284	-5.01131	-5.05711	-5.0481	-4.9637	-5.15845	-5.04505	-5.03706	-5.04103	-4.94152	-4.96284	-5.01131	-5.05711	-5.0481	-4.9637	-5.15845	-5.04505	-5.03706	-5.04103	-4.94152	-4.96284
Tb427_100091600.1-p1-CDS1	10_core_Tb427v10	-5.01131	-5.05711	-4.99743	-4.9637	-5.15845	-5.04505	-5.03706	-5.04103	-4.94152	-4.96284	-5.01131	-5.05711	-4.99743	-4.9637	-5.15845	-5.04505	-5.03706	-5.04103	-4.94152	-4.96284	-5.01131	-5.05711	-5.0481	-4.9637	-5.15845	-5.04505	-5.03706	-5.04103	-4.94152	-4.96284
Tb427_100091700.1-p1-CDS1	10_core_Tb427v10	-4.43233	-4.62244	-4.61343	-2.70439	-2.4418	-3.16974	-3.33327	-4.9397	-3.92786	-4.8615	-4.43233	-4.62244	-4.61343	-2.95004	-2.4418	-3.27705	-3.54575	-4.9397	-3.97853	-4.8615	-5.01131	-5.05711	-5.0481	-4.86236	-5.15845	-4.66105	-4.93572	-5.04103	-4.89085	-4.96284
Tb427_100091800.1-p1-CDS1	10_core_Tb427v10	-2.15501	-2.80325	-2.31659	-1.72202	-1.17569	-1.47937	-0.961209	-1.98973	-1.37271	-1.65234	-2.15501	-2.80325	-2.43744	-1.80969	-1.55845	-1.53601	-0.961209	-2.06386	-1.40835	-1.74001	-5.01677	-5.06256	-4.95222	-4.91849	-3.35094	-4.99983	-5.04251	-4.99582	-4.8963	-4.58429
Tb427_100091900.1-p1-CDS1	10_core_Tb427v10	-5.01404	-5.05984	-5.05083	-4.96643	-5.16118	-5.04778	-5.03979	-5.04376	-4.94425	-4.96556	-5.01404	-5.05984	-5.05083	-4.96643	-5.16118	-5.04778	-5.03979	-5.04376	-4.94425	-4.96556	-5.01404	-5.05984	-5.05083	-4.96643	-5.16118	-5.04778	-5.03979	-5.04376	-4.94425	-4.96556
Tb427_100092000.1-p1-CDS1	10_core_Tb427v10	-5.01404	-5.05984	-5.05083	-4.96643	-5.16118	-5.04778	-5.03979	-5.04376	-4.94425	-4.96556	-5.01404	-5.05984	-5.05083	-4.96643	-5.16118	-5.04778	-5.03979	-5.04376	-4.94425	-4.96556	-5.01404	-5.05984	-5.05083	-4.96643	-5.16118	-5.04778	-5.03979	-5.04376	-4.94425	-4.96556
Tb427_100092100.1-p1-CDS1	10_core_Tb427v10	-5.01677	-5.01189	-5.05355	-4.96915	-5.1639	-5.0505	-5.04251	-5.04648	-4.94697	-4.91762	-5.01677	-5.01189	-5.05355	-4.96915	-5.1639	-5.0505	-5.04251	-5.04648	-4.94697	-4.91762	-5.01677	-5.06256	-5.05355	-4.96915	-5.1639	-5.0505	-5.04251	-5.04648	-4.94697	-4.96829
Tb427_100092200.1-p1-CDS1	10_core_Tb427v10	4.32081	4.6838	4.54331	4.43481	4.42048	4.38888	4.5387	4.54195	4.48548	4.52706	4.27245	4.62786	4.49537	4.33086	4.30582	4.23721	4.43769	4.44182	4.37865	4.37907	-0.62656	-0.043898	-0.421711	0.57146	0.705986	1.05252	0.649102	0.638166	0.639706	1.16788
Tb427_100092300.1-p1-CDS1	10_core_Tb427v10	4.92711	5.25962	5.00783	5.12804	5.42321	5.38085	5.27273	5.30024	5.23198	5.22049	4.84164	5.17393	4.94278	5.00496	5.27334	5.23146	5.14704	5.15115	5.0674	5.09267	0.777663	1.12981	0.425479	1.50222	2.08171	2.03335	1.66984	1.95131	2.01141	1.65903
Tb427_100092400.1-p1-CDS1	10_core_Tb427v10	6.27008	6.10672	6.34187	6.33771	6.38514	6.15566	6.21721	6.17249	6.21167	5.93713	6.15096	6.00777	6.24142	6.17089	6.21892	5.98264	6.05063	6.00055	6.02391	5.73665	2.61142	2.17299	2.44726	3.14118	3.18207	3.00966	3.01591	3.00953	3.16658	2.98375
Tb427_100092500.1-p1-CDS1	10_core_Tb427v10	7.06094	7.40436	7.2283	6.93335	7.05225	7.05286	7.1089	7.22265	7.09183	7.23758	6.95878	7.32911	7.15765	6.82229	6.91927	6.91549	6.98835	7.09715	6.95164	7.10768	3.18319	3.08749	2.83295	3.17628	3.54548	3.58091	3.45926	3.63249	3.6398	3.68797
Tb427_100092600.1-p1-CDS1	10_core_Tb427v10	7.04431	7.30567	7.06839	7.21582	7.16857	7.21887	7.33913	7.54874	7.32101	7.60603	6.99746	7.25438	7.02147	7.0992	7.04046	7.12089	7.24816	7.42336	7.22417	7.51509	2.04538	2.43443	2.00457	3.48347	3.60271	3.23541	3.25997	3.94181	3.3455	3.54784
Tb427_100092700.1-p1-CDS1	10_core_Tb427v10	4.09292	4.04519	4.12826	4.39935	4.3351	4.35382	4.12353	4.16965	4.25652	4.37414	3.98007	3.92634	4.00605	4.213	4.11501	4.14615	3.92985	3.97141	4.0543	4.17742	0.359174	0.328372	0.491819	1.34309	1.49305	1.44157	1.11824	1.19993	1.31128	1.39325
Tb427_100092800.1-p1-CDS1	10_core_Tb427v10	4.70784	4.67585	4.78269	5.09937	5.13512	4.94878	4.81552	4.87141	4.74301	4.86453	4.60486	4.60445	4.71306	4.95994	4.97182	4.79085	4.67677	4.71556	4.56828	4.69844	0.828345	0.297327	0.362096	1.64708	1.90995	1.67708	1.36468	1.58233	1.60856	1.66241
Tb427_100092900.1-p1-CDS1	10_core_Tb427v10	3.92174	4.2022	4.10889	4.17419	4.21584	4.03433	4.39089	4.36667	4.12975	4.28473	3.80922	4.09643	4.03742	3.9959	4.03959	3.85289	4.20073	4.2109	3.95826	4.11629	0.180811	0.342698	-0.264593	1.06848	1.08878	0.94256	1.3499	1.0777	0.954909	1.10206
Tb427_100093000.1-p1-CDS1	10_core_Tb427v10	4.70954	5.01441	4.89568	5.05078	5.24305	5.27361	5.44052	5.34635	5.03836	5.4704	4.59912	4.93703	4.82109	4.90384	5.10058	5.10716	5.29671	5.19189	4.87333	5.31344	0.907058	0.752193	0.535178	1.59237	1.82907	2.07226	1.98454	2.03543	1.78835	2.18744
Tb427_100093100.1-p1-CDS1	10_core_Tb427v10	6.27305	6.72748	6.45845	6.34337	6.61657	6.7099	6.66801	6.75037	6.67167	6.88098	6.19666	6.66933	6.40952	6.26141	6.50283	6.5901	6.55448	6.63866	6.55193	6.76327	1.98175	2.03753	1.54893	2.15657	2.89031	3.05557	2.94192	2.98988	3.01289	3.19802
Tb427_100093200.1-p1-CDS1	10_core_Tb427v10	5.20158	5.58405	5.38886	5.66282	5.91492	5.81901	5.90147	5.96001	5.88343	5.8812	4.97521	5.42433	5.20795	5.37811	5.61478	5.51171	5.61753	5.67512	5.5594	5.5775	2.40204	2.32327	2.29908	3.17881	3.5024	3.43572	3.41495	3.47709	3.56343	3.4824
Tb427_100093300.1-p1-CDS1	10_core_Tb427v10	7.69158	7.77641	7.70297	7.36561	7.48658	7.5382	7.51789	7.69666	7.45775	7.5936	7.59963	7.68209	7.6221	7.21951	7.33253	7.37482	7.37588	7.53223	7.30676	7.43425	3.66936	3.79252	3.5	3.98878	4.17919	4.31216	4.08388	4.4816	4.11861	4.33598
Tb427_100093400.1-p1-CDS1	10_core_Tb427v10	6.72533	7.17191	6.88953	7.00325	7.1585	7.19361	7.29747	7.33264	7.0899	7.27323	6.62248	7.08226	6.79618	6.8285	6.98001	7.0047	7.11514	7.15447	6.91298	7.09061	2.85708	3.10628	2.88072	3.86932	4.05529	4.16679	4.21883	4.21753	3.97239	4.19501
Tb427_100093500.1-p1-CDS1	10_core_Tb427v10	7.2953	7.70181	7.57598	7.38761	7.57672	7.53053	7.65818	7.85702	7.46593	7.69417	7.1534	7.56586	7.46175	7.17719	7.33361	7.27793	7.44733	7.64057	7.23542	7.4395	3.87104	4.22601	3.85249	4.50305	4.88765	4.89126	4.77394	5.01231	4.7032	5.05197
Tb427_100093600.1-p1-CDS1	10_core_Tb427v10	4.61355	4.71294	4.75701	4.46957	4.68735	4.61984	4.74772	4.78545	4.39102	4.54362	4.49741	4.6112	4.66504	4.31577	4.51935	4.45765	4.56338	4.6332	4.22151	4.38272	0.909942	0.833956	0.725736	1.15614	1.48424	1.38071	1.63516	1.46452	1.20142	1.28208
Tb427_100093700.1-p1-CDS1	10_core_Tb427v10	3.43937	3.75216	3.66603	3.28526	3.37247	3.20595	3.60075	3.52158	3.30794	3.62122	3.357	3.64596	3.56532	3.12187	3.20739	2.98721	3.42651	3.27684	3.10635	3.4109	-0.747417	-0.111742	-0.229877	0.0580204	0.152528	0.37219	0.448562	0.84101	0.35955	0.73667
Tb427_100093800.1-p1-CDS1	10_core_Tb427v10	7.10801	7.5342	7.23236	7.37655	7.51014	7.43739	7.53046	7.49549	7.48152	7.38732	6.9873	7.443	7.13367	7.23886	7.36151	7.26224	7.41066	7.35304	7.33823	7.23783	3.45505	3.47563	3.30688	3.9082	4.15598	4.30772	3.84747	4.06824	4.06321	4.02924
Tb427_100093900.1-p1-CDS1	10_core_Tb427v10	7.32769	7.68686	7.53752	7.43254	7.50983	7.54116	7.41664	7.47708	7.52915	7.47657	7.26737	7.62232	7.46715	7.29349	7.37104	7.40982	7.28162	7.33987	7.37845	7.3671	2.71077	3.16133	3.13933	3.9829	4.05875	4.01512	3.91664	4.0117	4.19452	3.68983
Tb427_100094000.1-p1-CDS1	10_core_Tb427v10	6.98647	6.79571	6.89525	7.173	7.2068	7.36119	6.9765	6.76002	7.13184	6.83387	6.86194	6.68713	6.79442	7.00218	7.01265	7.16629	6.81328	6.58159	6.95511	6.64252	3.39022	2.99546	2.99586	4.00991	4.21725	4.37476	3.74615	3.65389	4.01515	3.82454
Tb427_100094100.1-p1-CDS1	10_core_Tb427v10	3.46577	3.67865	3.67769	3.44172	3.47592	3.61089	3.75781	3.72457	3.35429	3.67058	3.37763	3.60831	3.60527	3.28886	3.3277	3.42984	3.60928	3.58594	3.22045	3.49484	-0.631937	-0.73669	-0.679621	0.0697381	0.1079	0.499831	0.386353	0.273957	-0.156343	0.543652
Tb427_100094200.1-p1-CDS1	10_core_Tb427v10	4.56707	4.71352	4.72033	4.44724	4.75602	4.61486	4.72755	4.69081	4.28404	4.6662	4.4774	4.59754	4.58272	4.28726	4.62674	4.48497	4.61812	4.46753	4.11346	4.46821	0.482515	1.01454	1.14754	1.14992	1.16369	1.03539	0.89339	1.88706	1.06248	1.67926
Tb427_100094300.1-p1-CDS1	10_core_Tb427v10	3.55621	3.62284	3.47758	3.84222	3.85178	3.61842	3.95098	3.76698	3.90096	4.10228	3.48724	3.55661	3.41125	3.71768	3.7373	3.49961	3.79868	3.61397	3.79914	3.99494	-1.0261	-0.876905	-1.02725	0.212477	0.125728	-0.0488628	0.561061	0.422293	0.00117815	0.286182
Tb427_100094400.1-p1-CDS1	10_core_Tb427v10	4.31417	4.22455	4.45965	4.0788	4.12913	4.0264	4.12896	3.99617	4.39474	4.2344	4.16474	4.09565	4.33989	3.86764	3.92942	3.8335	3.94412	3.831	4.17125	4.03771	0.910049	0.673219	0.809518	1.19946	1.15982	0.946053	1.04172	0.765652	1.59367	1.23643
Tb427_100094500.1-p1-CDS1	10_core_Tb427v10	5.53797	5.48932	5.69036	5.63775	5.78397	5.71325	5.88601	5.77327	5.57838	5.76527	5.44767	5.40262	5.61682	5.47958	5.61816	5.55727	5.73517	5.6148	5.44215	5.60963	1.48749	1.33141	1.33395	2.3682	2.57479	2.41364	2.54492	2.50037	2.10283	2.47422
Tb427_100094600.1-p1-CDS1	10_core_Tb427v10	5.30769	4.97231	5.21882	5.28592	5.4378	5.42653	5.2647	5.19607	5.26498	5.11412	5.21688	4.89152	5.13574	5.13374	5.28154	5.25556	5.11176	5.03498	5.1152	4.94852	1.27125	0.765934	1.05401	1.96507	2.15142	2.25855	1.95013	1.94796	1.92169	1.9073
Tb427_100094700.1-p1-CDS1	10_core_Tb427v10	3.80055	4.0912	4.14151	4.00721	4.21128	4.09287	4.36767	4.45765	4.08543	4.33108	3.66451	4.02455	4.06252	3.91072	4.03758	3.88722	4.17836	4.27846	3.9279	4.16489	0.273284	-0.487523	-0.107401	-0.0426339	1.0695	1.17399	1.33783	1.35917	0.79638	1.11721
Tb427_100094800.1-p1-CDS1	10_core_Tb427v10	6.45894	6.32953	6.36476	6.27328	6.32587	6.47732	6.21302	6.0979	6.36316	6.16155	6.29035	6.17671	6.24	6.04391	6.07417	6.22955	5.98419	5.85716	6.11992	5.93139	3.27774	3.00445	2.76258	3.48633	3.68286	3.80544	3.44371	3.39337	3.67329	3.39397
Tb427_100094900.1-p1-CDS1	10_core_Tb427v10	2.96367	3.04466	3.15547	3.31453	3.40772	3.22878	3.3516	3.28339	3.26185	3.20389	2.83638	2.92624	3.02059	3.1201	3.15776	3.02784	3.13425	3.08893	3.03583	2.9736	-0.615211	-0.629756	-0.335231	0.294618	0.755236	0.284968	0.486716	0.290952	0.473928	0.43309
Tb427_100095000.1-p1-CDS1	10_core_Tb427v10	3.72717	3.89336	4.03744	4.17055	4.06496	4.14289	4.26316	4.33877	3.92206	4.42538	3.60326	3.74854	3.89448	3.96469	3.84391	3.9096	4.08358	4.11391	3.71685	4.20782	0.121911	0.483807	0.629931	1.25452	1.24875	1.39641	1.16537	1.54612	1.00309	1.57841
Tb427_100095100.1-p1-CDS1	10_core_Tb427v10	5.38212	5.46483	5.44459	5.09986	5.07059	5.2317	4.93079	4.45806	5.29061	4.86581	5.30936	5.39494	5.38087	4.96291	4.93544	5.08606	4.81008	4.32777	5.17167	4.7274	1.01884	1.00696	0.87846	1.62473	1.58308	1.85087	1.26426	0.895915	1.62492	1.40588
Tb427_100095200.1-p1-CDS1	10_core_Tb427v10	6.11928	6.30402	6.25422	5.93517	6.15304	6.1582	6.31789	6.41579	5.9802	6.32189	6.0082	6.1995	6.172	5.77208	5.99293	5.97383	6.17344	6.26358	5.81232	6.14989	2.35795	2.46312	2.01561	2.7003	2.90068	3.09493	2.92131	3.09084	2.79355	3.16331
Tb427_100095300.1-p1-CDS1	10_core_Tb427v10	5.48299	5.50348	5.64893	5.53761	5.64822	5.65311	5.55349	5.62094	5.44353	5.57238	5.38295	5.39498	5.5627	5.38931	5.498	5.48264	5.40952	5.45877	5.29784	5.41506	1.57328	1.71541	1.5326	2.17027	2.30704	2.4873	2.15314	2.38357	2.05974	2.28354
Tb427_100095400.1-p1-CDS1	10_core_Tb427v10	4.28041	4.4285	4.40822	4.23214	4.39085	4.45326	4.20536	3.96346	4.41005	4.01188	4.1918	4.34276	4.33976	4.10557	4.25457	4.31622	4.06308	3.84077	4.27621	3.89291	0.193412	0.28634	-0.0670148	0.655967	0.891474	0.986561	0.774078	0.316497	0.909323	0.34939
Tb427_100095500.1-p1-CDS1	10_core_Tb427v10	6.64853	6.7392	6.71941	6.75499	6.95446	6.9691	6.80192	6.99034	6.74064	6.91253	6.51451	6.60333	6.59312	6.5475	6.708	6.74784	6.61645	6.76017	6.52501	6.69371	3.14388	3.2568	3.13844	3.85402	4.28294	4.14069	3.73918	4.22774	3.88536	4.082
Tb427_100095600.1-p1-CDS1	10_core_Tb427v10	5.98465	5.89114	5.99648	5.81486	5.92971	5.96575	6.2009	6.13999	5.97148	6.10977	5.92802	5.83857	5.94324	5.72474	5.81335	5.8529	6.09698	6.03758	5.86982	6.00426	1.28493	0.980722	1.2061	1.758	2.23792	2.22891	2.34903	2.26986	2.08229	2.26632
Tb427_100095700.1-p1-CDS1	10_core_Tb427v10	4.96844	4.71975	4.88403	5.46317	5.52127	5.41193	5.28607	5.07614	5.40985	5.10178	4.83889	4.57692	4.76583	5.27105	5.28576	5.20191	5.06965	4.81127	5.19055	4.85965	1.38441	1.13534	1.1777	2.43522	2.79018	2.51793	2.43483	2.49129	2.56709	2.38698
Tb427_100095800.1-p1-CDS1	10_core_Tb427v10	6.53285	6.31585	6.43507	5.95336	5.92557	5.94588	5.65605	5.34937	5.90955	5.45556	6.43444	6.23094	6.35974	5.81351	5.77534	5.79299	5.51529	5.2205	5.7508	5.32608	2.60795	2.17031	2.13369	2.51153	2.58748	2.62998	2.21684	1.79873	2.64437	1.88571
Tb427_100095900.1-p1-CDS1	10_core_Tb427v10	4.75535	4.75658	4.83989	4.94454	4.89416	4.93244	4.99013	5.03337	4.77253	4.9307	4.65448	4.66387	4.75121	4.79573	4.72877	4.77211	4.83947	4.87698	4.62045	4.77019	0.85766	0.746646	0.76108	1.59202	1.68738	1.68005	1.64927	1.7404	1.45113	1.68059
Tb427_100096000.1-p1-CDS1	10_core_Tb427v10	6.86495	6.90233	6.85426	6.71023	6.96416	7.05651	7.12815	7.3405	6.84338	7.27572	6.79837	6.84575	6.79133	6.60446	6.85195	6.93771	7.01906	7.22948	6.72767	7.15884	2.388	2.1597	2.30303	2.87547	3.2201	3.38862	3.33902	3.58494	3.14299	3.585
Tb427_100096100.1-p1-CDS1	10_core_Tb427v10	6.27513	6.08814	6.31586	6.567	6.35566	6.36605	6.06393	5.90027	6.2329	5.91249	6.19349	6.02521	6.2561	6.44416	6.21592	6.23706	5.93982	5.76361	6.1064	5.77499	2.08523	1.53231	1.68593	2.95043	2.91311	2.81803	2.4585	2.42813	2.65126	2.44826
Tb427_100096400.1-p1-CDS1	10_core_Tb427v10	7.72544	7.13664	7.52798	7.81582	7.72676	7.77074	7.64354	6.97927	7.81309	7.16774	7.57701	7.00815	7.40125	7.61079	7.51541	7.5424	7.44059	6.77099	7.5911	6.94707	4.36893	3.56476	3.95575	4.89278	4.85086	4.99788	4.71089	4.08401	5.0032	4.34554
Tb427_100096500.1-p1-CDS1	10_core_Tb427v10	5.89819	5.56075	5.90444	5.9567	5.88777	5.80801	5.65326	5.73246	6.19051	5.76536	5.81794	5.4755	5.82105	5.82282	5.73048	5.61305	5.52003	5.59816	6.03936	5.54972	1.67621	1.24574	1.72145	2.41096	2.60353	2.80042	2.08956	2.21031	2.85061	2.89229
Tb427_100096600.1-p1-CDS1	10_core_Tb427v10	5.97197	5.91651	5.90587	5.92798	6.11168	5.94691	6.25355	6.21927	5.98029	6.09501	5.84172	5.8061	5.79424	5.74057	5.8976	5.74502	6.07449	6.0472	5.7683	5.89057	2.42667	2.1501	2.1532	2.8871	3.25195	3.0095	3.13941	3.06058	3.10794	3.16421
Tb427_100096700.1-p1-CDS1	10_core_Tb427v10	6.22191	5.95901	6.16028	6.32789	6.0462	5.99244	6.07034	6.23132	6.30446	6.09106	6.17722	5.90016	6.10894	6.23665	5.93399	5.89168	5.96889	6.1562	6.20891	5.9993	1.16787	1.27292	1.30008	2.2991	2.30364	2.03994	2.18717	1.92576	2.33489	2.05423
Tb427_100096800.1-p1-CDS1	10_core_Tb427v10	-2.501	-1.82946	-2.11677	-1.45338	-1.418	-1.72972	-0.55778	-1.45658	-2.34353	-1.64751	-2.501	-1.82946	-2.11677	-1.54106	-1.418	-1.72972	-0.614422	-1.7257	-2.34353	-1.98084	-3.37631	-3.4221	-3.41309	-3.27803	-3.52345	-3.41004	-3.35139	-3.30469	-3.30651	-3.27716
Tb427_100096900.1-p1-CDS1	10_core_Tb427v10	-2.36265	-1.01847	-0.871115	-2.17669	-2.15496	-1.39639	-1.25763	-1.19738	-1.85221	-1.45252	-2.36265	-1.01847	-0.871115	-2.17669	-2.15496	-1.39639	-1.33176	-1.19738	-1.85221	-1.45252	-3.37631	-3.4221	-3.41309	-3.3287	-3.52345	-3.41004	-3.35139	-3.40603	-3.30651	-3.32783
Tb427_100097000.1-p1-CDS1	10_core_Tb427v10	4.27684	4.64828	4.51719	4.62716	4.84708	4.71483	4.87554	4.9274	4.62679	4.74218	4.18814	4.57817	4.44493	4.51224	4.72164	4.55652	4.75807	4.80363	4.50458	4.59418	0.198835	0.2034	0.160333	0.895629	1.25613	1.4428	1.15893	1.31803	0.956638	1.34739
Tb427_100097100.1-p1-CDS1	10_core_Tb427v10	6.03778	5.84875	6.0855	5.89761	5.94447	5.91411	5.80285	5.77553	5.81952	5.70822	5.92657	5.74276	5.99174	5.72544	5.75586	5.7288	5.61992	5.59719	5.62198	5.52513	2.28427	2.00035	2.09189	2.7455	2.91584	2.85935	2.72653	2.66995	2.85299	2.63877
Tb427_100097200.1-p1-CDS1	10_core_Tb427v10	6.42023	6.61061	6.5415	6.32112	6.54159	6.49375	6.67921	6.8168	6.33013	6.68832	6.27158	6.4833	6.40913	6.11503	6.27751	6.27152	6.45395	6.5914	6.08585	6.44311	3.06246	3.03345	3.02886	3.40503	3.96181	3.68212	3.87866	4.02326	3.63911	4.00865
Tb427_100097300.1-p1-CDS1	10_core_Tb427v10	4.36201	4.54153	4.66583	4.30269	4.59835	4.66356	4.99054	4.93114	4.51651	4.75946	4.17354	4.38698	4.50694	4.08117	4.3505	4.44915	4.77357	4.72079	4.29212	4.55564	1.33098	1.23824	1.3941	1.48569	1.93446	1.80145	2.12168	2.04614	1.71585	1.83485
Tb427_100097400.1-p1-CDS1	10_core_Tb427v10	10.5269	10.6177	10.3595	10.3923	10.5771	10.6969	10.7508	10.4439	10.7047	10.4	10.4337	10.5319	10.2801	10.2214	10.3869	10.5105	10.5834	10.265	10.5255	10.2308	6.52657	6.49061	6.13451	7.22782	7.55973	7.65212	7.55411	7.34286	7.60605	7.22238
Tb427_100097500.1-p1-CDS1	10_core_Tb427v10	4.39896	4.51445	4.65349	5.15802	5.14905	5.28915	5.47855	5.65306	5.06147	5.79859	4.26332	4.42985	4.52569	5.01014	4.90453	5.1076	5.31771	5.48511	4.90304	5.60252	0.915602	0.372132	1.03563	1.75915	2.46714	2.14232	2.17213	2.46652	1.79498	2.8041
Tb427_100097600.1-p1-CDS1	10_core_Tb427v10	5.14463	5.36015	5.36658	5.15961	5.38507	5.28462	5.39493	5.54868	5.16758	5.33136	5.06637	5.2937	5.30838	5.03604	5.25843	5.14301	5.28118	5.41471	5.0381	5.20709	0.899174	0.880277	0.694008	1.55063	1.81223	1.8654	1.66217	2.04879	1.6212	1.73006
Tb427_100097700.1-p1-CDS1	10_core_Tb427v10	4.22325	4.35058	4.31132	4.31976	4.43282	4.50382	4.64374	4.72725	4.3755	4.63922	4.14463	4.25841	4.23605	4.16153	4.26373	4.33967	4.49946	4.57223	4.22289	4.47246	-0.0409427	0.316769	0.0124011	1.03841	1.2544	1.2821	1.24856	1.42668	1.05644	1.43843
Tb427_100097800.1-p1-CDS1	10_core_Tb427v10	5.18897	5.16667	5.2406	5.24306	5.46236	5.45305	5.6441	5.80652	5.36898	5.66661	5.02719	5.0243	5.12031	5.02609	5.23476	5.21659	5.44262	5.56997	5.1559	5.44309	1.94523	1.75137	1.59319	2.38935	2.68413	2.72534	2.6997	3.06816	2.49692	2.85705
Tb427_100097900.1-p1-CDS1	10_core_Tb427v10	3.13814	3.28964	3.38636	3.49333	3.56504	3.43762	3.77623	3.81526	3.43933	3.6797	3.0524	3.17782	3.32011	3.35214	3.40688	3.29617	3.62422	3.6361	3.26151	3.53318	-0.997074	-0.45807	-1.1227	0.0355463	0.289815	0.00703677	0.450517	0.699467	0.319351	0.275662
Tb427_100098000.1-p1-CDS1	10_core_Tb427v10	6.74147	7.12009	7.00806	6.97958	7.06609	7.33594	7.01174	7.34897	6.86504	7.30475	6.67385	7.06024	6.95283	6.86732	6.93293	7.20294	6.8904	7.225	6.74134	7.17778	2.28992	2.49446	2.26958	3.2385	3.56152	3.82548	3.36881	3.74513	3.25539	3.73503
Tb427_100098100.1-p1-CDS1	10_core_Tb427v10	6.03599	6.33225	6.12401	5.95831	6.17065	6.10994	6.19032	6.2034	5.98121	6.05502	5.9714	6.26456	6.07226	5.84026	6.05518	5.97894	6.07753	6.08309	5.86829	5.94463	1.52128	1.87534	1.28733	2.26936	2.46561	2.5805	2.43754	2.54037	2.23813	2.29186
Tb427_100098200.1-p1-CDS1	10_core_Tb427v10	5.81645	5.72714	5.87201	5.45759	5.53393	5.52525	5.79636	5.7571	5.47171	5.66439	5.72308	5.6443	5.79456	5.31012	5.35197	5.34802	5.64604	5.59056	5.29186	5.49241	1.81922	1.55698	1.60898	2.08995	2.45679	2.41075	2.44772	2.5581	2.37759	2.50684
Tb427_100098300.1-p1-CDS1	10_core_Tb427v10	6.38427	6.54932	6.52054	6.16173	6.30446	6.42007	6.53884	6.73022	6.26307	6.59645	6.24399	6.40086	6.41524	5.97065	6.10098	6.2057	6.34966	6.51979	6.04104	6.37451	2.93274	3.18601	2.69038	3.14766	3.37661	3.55742	3.50671	3.84851	3.45289	3.78347
Tb427_100098400.1-p1-CDS1	10_core_Tb427v10	5.36778	5.54426	5.46031	5.45423	5.52978	5.60672	5.82277	5.83509	5.41717	5.67072	5.32125	5.48986	5.41017	5.34272	5.41021	5.49148	5.72131	5.72748	5.30027	5.55497	0.339333	0.780251	0.486963	1.68835	1.85443	1.89902	1.92173	2.01708	1.73234	1.97052
Tb427_100098500.1-p1-CDS1	10_core_Tb427v10	5.42478	5.50203	5.43695	5.30473	5.53536	5.57693	5.6517	5.62255	5.53645	5.54863	5.30204	5.39435	5.33417	5.13928	5.32073	5.41009	5.49322	5.45348	5.36153	5.37989	1.8068	1.68574	1.55777	2.0957	2.67759	2.37282	2.37754	2.43883	2.40514	2.36915
Tb427_100098600.1-p1-CDS1	10_core_Tb427v10	5.44082	5.54067	5.57755	5.49491	5.58801	5.46004	5.71988	5.68297	5.52324	5.50782	5.30783	5.42266	5.46011	5.29728	5.38235	5.25616	5.53388	5.48632	5.33164	5.28254	1.93186	1.85824	1.89889	2.52533	2.67214	2.52509	2.66774	2.70659	2.5155	2.70649
Tb427_100098700.1-p1-CDS1	10_core_Tb427v10	7.0247	7.34465	7.18069	6.97051	7.13672	7.08251	7.15214	7.13996	7.13831	7.11738	6.92461	7.24588	7.08984	6.79845	6.9444	6.88958	6.98277	6.96067	6.95432	6.92852	3.11945	3.41578	3.1386	3.81626	4.13183	4.06949	3.97099	4.03901	4.07553	4.08481
Tb427_100098800.1-p1-CDS1	10_core_Tb427v10	5.7705	5.77711	5.92466	5.72818	5.85737	5.80889	5.97442	6.11523	5.77264	5.99097	5.57919	5.60572	5.77219	5.45556	5.58476	5.54195	5.71097	5.85602	5.5124	5.71008	2.75317	2.61562	2.60088	3.18375	3.3193	3.2424	3.3819	3.50923	3.1734	3.49183
Tb427_100098900.1-p1-CDS1	10_core_Tb427v10	7.2018	7.33209	7.25753	7.0792	7.25847	7.10309	7.33934	7.21021	7.26609	7.18214	7.09055	7.22415	7.17031	6.91489	7.08136	6.91601	7.18399	7.0161	7.09958	7.00333	3.44804	3.51915	3.1561	3.86051	4.13875	4.05616	4.04553	4.21871	4.06645	4.06908
Tb427_100099000.1-p1-CDS1	10_core_Tb427v10	6.79277	6.96777	6.91688	6.74323	6.82074	6.92238	6.74132	6.64969	6.79591	6.5939	6.67478	6.86432	6.8309	6.57423	6.63279	6.74205	6.56351	6.4744	6.62288	6.40433	3.11936	3.09732	2.79316	3.55949	3.78375	3.82731	3.62216	3.51775	3.64746	3.56996
Tb427_100099100.1-p1-CDS1	10_core_Tb427v10	5.17691	5.05738	5.08464	5.36311	5.26726	5.41089	5.25599	5.25276	5.226	5.33118	5.0739	4.97019	5.00429	5.23527	5.12801	5.26853	5.11523	5.11336	5.08987	5.18983	1.31228	0.959015	0.852601	1.79875	1.82526	1.99438	1.82685	1.80666	1.74329	1.89788
Tb427_100099200.1-p1-CDS1	10_core_Tb427v10	3.78234	4.33747	4.0231	3.78104	3.97888	4.16435	4.30193	4.34396	3.83384	4.218	3.70226	4.26775	3.96504	3.65735	3.82124	4.02478	4.15369	4.20719	3.69904	4.08688	-0.432132	-0.0919715	-0.652613	0.163436	0.701585	0.620142	0.912469	0.856981	0.328367	0.680609
Tb427_100099300.1-p1-CDS1	10_core_Tb427v10	5.21116	5.41204	5.32858	5.08211	5.2517	5.19198	5.22456	5.23747	4.92595	5.12425	5.07766	5.26921	5.21418	4.86783	5.00403	4.94429	5.00657	5.00125	4.7048	4.8974	1.70267	2.00359	1.60275	2.21855	2.58315	2.52513	2.38829	2.498	2.10586	2.34035
Tb427_100099400.1-p1-CDS1	10_core_Tb427v10	5.47636	5.73611	5.66787	5.68942	5.60969	5.60821	5.53994	5.44729	5.58505	5.33372	5.40155	5.67375	5.6068	5.57735	5.50193	5.49961	5.44666	5.31332	5.44499	5.21138	1.15237	1.16792	1.06835	1.94507	1.81331	1.81148	1.52806	1.88624	2.14635	1.68973
Tb427_100099500.1-p1-CDS1	10_core_Tb427v10	5.38004	5.6419	5.53193	5.29425	5.58448	5.43444	5.62338	5.80258	5.26404	5.60699	5.27579	5.5358	5.44338	5.11386	5.41205	5.25357	5.47042	5.63487	5.0947	5.42018	1.53708	1.81671	1.45676	2.18885	2.43444	2.34078	2.30943	2.61431	2.08584	2.56451
Tb427_100099600.1-p1-CDS1	10_core_Tb427v10	4.7098	4.89356	4.93098	4.67964	4.85282	4.80882	4.82275	4.68422	4.8386	4.81168	4.60269	4.78025	4.81484	4.53607	4.69961	4.64499	4.66671	4.50259	4.70338	4.67524	0.903801	1.12536	1.22072	1.26642	1.53065	1.58252	1.5301	1.58175	1.35208	1.339
Tb427_100099700.1-p1-CDS1	10_core_Tb427v10	7.50122	7.42925	7.48888	7.56998	7.56598	7.62848	7.54696	7.70249	7.60604	7.63119	7.3589	7.29316	7.37206	7.36598	7.33599	7.40054	7.32628	7.46627	7.37779	7.41308	4.08609	3.94215	3.80229	4.64319	4.80312	4.85092	4.72621	4.97181	4.83193	4.79755
Tb427_100099800.1-p1-CDS1	10_core_Tb427v10	4.9054	5.00855	5.00604	4.81653	4.8892	4.94568	5.27681	5.30519	4.71518	5.2291	4.78125	4.87525	4.89107	4.6016	4.66316	4.72619	5.07338	5.09451	4.52415	5.02376	1.27609	1.50442	1.28213	1.95775	2.10304	2.11824	2.34664	2.41123	1.7003	2.29964
Tb427_100099900.1-p1-CDS1	10_core_Tb427v10	5.76103	5.82231	5.87432	5.58047	5.8182	5.72108	5.9353	5.88005	5.79667	5.85519	5.67751	5.73919	5.8069	5.47045	5.66749	5.587	5.82236	5.75698	5.6647	5.72816	1.60695	1.64273	1.42058	1.79929	2.48433	2.2148	2.19061	2.26621	2.26065	2.26671
Tb427_100100000.1-p1-CDS1	10_core_Tb427v10	5.95888	5.95679	6.04443	5.79616	5.99235	5.85998	6.10273	6.08566	5.88705	5.97367	5.8344	5.86111	5.94677	5.6288	5.7993	5.6791	5.93796	5.91177	5.71285	5.79765	2.35998	1.99162	2.10723	2.60288	2.99514	2.77442	2.86283	2.9462	2.74922	2.85155
Tb427_100100100.1-p1-CDS1	10_core_Tb427v10	6.03963	6.41648	6.08964	5.83915	6.1777	6.14533	6.32568	6.39363	6.06083	6.20975	5.93701	6.32083	5.99873	5.69287	6.02371	5.98289	6.18372	6.24392	5.90402	6.04989	2.17476	2.4529	2.05004	2.45078	2.87276	2.90173	2.897	3.05023	2.76566	2.94862
Tb427_100100200.1-p1-CDS1	10_core_Tb427v10	6.57687	7.12044	6.85027	6.3989	6.69303	6.82421	6.67781	6.56747	6.5415	6.52187	6.50466	7.03418	6.79178	6.28156	6.56707	6.69074	6.56535	6.46823	6.42393	6.40045	2.20106	2.98723	2.1543	2.70295	3.08173	3.30181	2.91037	2.65038	2.8612	2.88444
Tb427_100100300.1-p1-CDS1	10_core_Tb427v10	6.44403	6.5335	6.48783	6.03071	6.27186	6.23155	6.22632	6.25774	6.02416	6.1785	6.34859	6.44451	6.40383	5.90231	6.12891	6.08754	6.08943	6.13627	5.88829	6.03819	2.47129	2.45859	2.34046	2.46609	2.85346	2.83334	2.73707	2.61839	2.54809	2.74297
Tb427_100100400.1-p1-CDS1	10_core_Tb427v10	5.46943	5.78346	5.75314	5.62381	5.66729	5.87829	6.20914	6.74828	5.74809	6.60225	5.3629	5.7016	5.67421	5.49118	5.49317	5.71489	6.06496	6.60032	5.57773	6.44282	1.61041	1.58772	1.51495	2.08745	2.5104	2.65231	2.81119	3.38193	2.5761	3.3421
Tb427_100100500.1-p1-CDS1	10_core_Tb427v10	5.84244	5.74694	5.79686	6.07906	6.07761	6.16036	6.04293	5.99618	6.11729	6.05103	5.71634	5.64573	5.6958	5.88819	5.89588	5.96544	5.85332	5.79607	5.92253	5.84688	2.25831	1.85365	1.90846	3.06561	2.98923	3.17485	3.01956	3.04446	3.13161	3.12581
Tb427_100100600.1-p1-CDS1	10_core_Tb427v10	4.4277	4.73259	4.6538	5.20974	5.26082	5.28248	5.43	5.10141	5.33117	5.30706	4.37406	4.71804	4.61737	5.15415	5.21473	5.22381	5.3854	5.03246	5.25983	5.24708	-0.677352	-1.99226	-0.92661	0.208455	0.269221	0.517082	-0.053918	0.669361	0.885127	0.649961
Tb427_100100700.1-p1-CDS1	10_core_Tb427v10	5.60444	5.71102	5.72792	5.55873	5.71776	5.74882	5.8569	5.92743	5.59722	5.89817	5.49703	5.61299	5.62932	5.38923	5.53933	5.56882	5.69695	5.75963	5.40465	5.71163	1.79945	1.7785	1.80765	2.3762	2.60668	2.65621	2.60397	2.73696	2.58959	2.85356
Tb427_100100800.1-p1-CDS1	10_core_Tb427v10	5.84194	5.94933	5.90533	5.85471	5.86769	5.9544	6.01321	6.15215	5.85396	6.1144	5.7578	5.87763	5.8384	5.73947	5.73884	5.81951	5.88736	6.01912	5.73731	5.99241	1.69693	1.54605	1.43505	2.14547	2.31422	2.46502	2.4283	2.63791	2.16233	2.48685
Tb427_100100900.1-p1-CDS1	10_core_Tb427v10	6.64444	6.83159	6.67133	6.26678	6.32342	6.30611	6.61882	6.74679	6.31668	6.41552	6.55631	6.7639	6.5945	6.11906	6.16002	6.1639	6.46553	6.5979	6.1726	6.2521	2.56698	2.36	2.39874	2.90503	3.09754	2.88343	3.2889	3.39389	2.91762	3.18384
Tb427_100101000.1-p1-CDS1	10_core_Tb427v10	5.74765	5.89854	5.88772	5.40226	5.49198	5.52668	5.65677	5.6343	5.51708	5.5529	5.62648	5.78388	5.80655	5.2331	5.29795	5.31607	5.47846	5.4528	5.32717	5.34865	2.1124	2.15488	1.67653	2.22238	2.50117	2.63254	2.53944	2.54051	2.49565	2.60837
Tb427_100101100.1-p1-CDS1	10_core_Tb427v10	4.79818	5.02992	5.0092	5.03693	5.16192	5.17376	5.32839	5.28853	5.27524	5.18578	4.69022	4.93115	4.91694	4.88792	4.94571	4.97727	5.16463	5.11214	5.10673	5.01064	0.946038	1.10319	0.969902	1.68266	2.31686	2.19736	2.10784	2.13206	2.08266	2.02836
Tb427_100101200.1-p1-CDS1	10_core_Tb427v10	6.63649	7.05802	6.84667	6.79565	6.82452	6.86527	7.07858	7.05786	6.94038	6.96257	6.50843	6.93385	6.74198	6.58968	6.61402	6.65143	6.86955	6.8433	6.71369	6.74697	3.07701	3.45107	3.00261	3.88551	3.94194	4.00356	4.17584	4.19785	4.15825	4.11155
Tb427_100101300.1-p1-CDS1	10_core_Tb427v10	3.04365	3.36761	3.40483	3.11333	3.04376	3.19374	3.49594	3.29681	3.33341	3.33513	2.99166	3.2976	3.33781	2.97808	2.85731	3.07368	3.31727	3.17904	3.11611	3.16157	-1.77788	-1.03949	-1.06415	-0.400759	-0.000394	-0.54249	0.255586	-0.394436	0.488516	0.193121
Tb427_100101400.1-p1-CDS1	10_core_Tb427v10	3.74702	4.15106	4.12459	3.71597	3.9391	3.75382	4.00732	4.0774	3.87749	3.95915	3.66869	4.08152	4.03643	3.57753	3.81689	3.5838	3.86405	3.92126	3.73424	3.84234	-0.667988	-0.317142	0.040861	0.229022	0.300525	0.57489	0.598808	0.776377	0.455589	0.244197
Tb427_100101500.1-p1-CDS1	10_core_Tb427v10	5.39734	5.88482	5.35069	5.63764	5.96274	6.01806	5.84697	5.79881	5.68691	5.7232	5.22446	5.72379	5.21085	5.42902	5.71426	5.73822	5.61383	5.5565	5.44659	5.45172	2.24646	2.61138	1.91307	2.74157	3.3022	3.51255	3.09958	3.08539	2.97988	3.17905
Tb427_100101600.1-p1-CDS1	10_core_Tb427v10	5.32398	5.46791	5.42357	5.47663	5.63216	5.64823	5.69351	5.52269	5.58349	5.58961	5.23109	5.37823	5.35434	5.34138	5.46281	5.5076	5.55876	5.36508	5.44275	5.42258	1.31837	1.3996	0.994039	1.98871	2.45588	2.21063	2.17892	2.24119	2.14419	2.39075
Tb427_100101700.1-p1-CDS1	10_core_Tb427v10	6.68692	6.8459	6.74999	6.76683	6.89601	6.9938	6.90383	6.59324	7.10866	7.04308	6.5847	6.79627	6.65523	6.63856	6.76688	6.80693	6.7803	6.43952	6.96514	6.8842	2.80348	1.91952	2.76902	3.16306	3.33661	3.94964	3.28176	3.26424	3.695	3.73827
Tb427_100101800.1-p1-CDS1	10_core_Tb427v10	5.69157	5.94961	5.8793	5.94787	5.99248	6.23541	6.06002	5.16867	6.1207	5.56473	5.52451	5.81085	5.74694	5.72142	5.74058	6.00754	5.85756	4.93907	5.8727	5.32861	2.49696	2.49366	2.33341	3.15373	3.33862	3.45307	3.12452	2.40317	3.45782	2.83409
Tb427_100101900.1-p1-CDS1	10_core_Tb427v10	5.58719	5.82116	5.75756	5.78477	5.78301	5.83981	6.01327	5.93313	5.71019	5.94173	5.52297	5.79288	5.73645	5.68565	5.67126	5.73338	5.96966	5.83177	5.64646	5.8227	0.920638	-0.458486	-0.587823	1.84471	2.03196	1.96104	0.519718	1.92008	1.12878	2.22223
Tb427_100102000.1-p1-CDS1	10_core_Tb427v10	4.60863	4.99961	4.70812	4.29461	4.29942	4.64953	4.69705	4.46844	4.63765	4.67204	4.54004	4.93006	4.66162	4.20395	4.17613	4.53175	4.60409	4.33531	4.52604	4.54394	0.145215	0.544392	-0.329397	0.181126	0.686228	0.943509	0.617226	0.933449	0.846393	1.11293
Tb427_100102100.1-p1-CDS1	10_core_Tb427v10	3.72214	4.17548	3.86218	4.0027	3.95902	4.22997	4.36612	4.08853	4.50294	4.27101	3.62075	4.112	3.81547	3.88684	3.8261	4.10466	4.25653	3.97469	4.37042	4.11657	-0.175658	-0.475769	-1.14077	0.23621	0.436411	0.632792	0.587372	0.351091	0.990464	0.967955
Tb427_100102200.1-p1-CDS1	10_core_Tb427v10	6.50286	6.91637	6.55483	6.78321	6.5618	6.83209	6.7495	6.62888	6.93155	6.56077	6.41065	6.81736	6.46251	6.63392	6.38471	6.67446	6.59178	6.45463	6.7564	6.38424	2.48218	2.98828	2.52013	3.42998	3.4471	3.55883	3.46883	3.48448	3.80068	3.42979
Tb427_100102300.1-p1-CDS1	10_core_Tb427v10	-1.30704	-1.01949	-2.36345	-0.0976116	-1.42879	0.331872	-0.33278	1.91606	0.624414	2.17237	-1.60933	-2.32179	-2.74745	-1.70006	-2.03999	-0.122318	-0.699292	1.19157	-0.163109	1.2301	-2.66	-1.37246	-2.69678	-0.926087	-1.83247	-1.83208	-2.15742	0.491724	-0.903906	1.07478
Tb427_100102400.1-p1-CDS1	10_core_Tb427v10	-0.230498	0.365711	0.142925	1.04126	0.868024	1.36926	2.05871	2.95303	1.74484	3.06047	-0.563831	0.289043	0.0328751	0.666597	0.713791	1.13527	1.80992	2.54973	1.38648	2.70435	-2.69077	-3.40323	-3.06089	-1.21606	-2.66142	-1.37154	-0.609206	0.910108	-0.601344	0.825437
Tb427_100102500.1-p1-CDS1	10_core_Tb427v10	4.38718	4.98096	4.92471	4.90068	5.02899	5.0677	5.32247	5.37652	5.29321	5.42236	4.33624	4.93003	4.88436	4.8141	4.93746	4.99168	5.24862	5.27589	5.19463	5.32487	-0.510663	0.119037	-0.385636	0.798377	1.00058	0.739752	0.946943	1.48401	1.36189	1.47376
Tb427_100102600.1-p1-CDS1	10_core_Tb427v10	8.20812	7.80753	8.10967	8.07981	7.84595	7.69952	7.2719	6.85566	7.81007	7.11334	8.12382	7.73512	8.04281	7.94015	7.69505	7.54022	7.13058	6.70782	7.65821	6.96067	4.06896	3.45235	3.64044	4.6418	4.51406	4.44132	3.8481	3.49488	4.48558	3.7959
Tb427_100102700.1-p1-CDS1	10_core_Tb427v10	5.53566	6.00905	5.69382	5.43902	5.89134	5.80635	6.03728	6.052	5.979	6.11294	5.43402	5.89573	5.60517	5.26976	5.68084	5.60337	5.87796	5.8734	5.80431	5.9317	1.65009	2.28047	1.62152	2.24518	3.01033	2.87505	2.77375	2.94852	2.84439	3.02946
Tb427_100102800.1-p1-CDS1	10_core_Tb427v10	5.67042	6.23377	5.9921	5.84888	5.98718	6.19359	5.59287	5.79451	5.66621	5.98115	5.52736	6.10069	5.87104	5.65019	5.76743	5.97463	5.37985	5.59425	5.45759	5.76976	2.26035	2.72243	2.34619	2.88775	3.16307	3.35746	2.72537	2.83882	2.76985	3.09537
Tb427_100102900.1-p1-CDS1	10_core_Tb427v10	5.26257	5.87324	5.5326	5.74928	6.04587	6.14336	5.66848	5.66562	5.55396	5.76874	5.18456	5.81029	5.46142	5.63161	5.93847	6.0344	5.57072	5.5419	5.45163	5.66827	0.960293	1.30654	1.14188	2.01762	2.21046	2.35057	1.67672	2.04881	1.66389	1.84549
Tb427_100103000.1-p1-CDS1	10_core_Tb427v10	4.6691	5.16574	5.17176	5.468	5.40017	5.52685	5.00983	4.98989	4.90757	5.08756	4.625	5.13293	5.12759	5.40946	5.32351	5.46307	4.95242	4.93214	4.84833	5.02207	-0.432286	-0.406405	0.112775	0.806486	1.12753	0.899603	0.313652	0.307374	0.254993	0.538712
Tb427_100103100.1-p1-CDS1	10_core_Tb427v10	6.35378	6.24467	6.27534	6.44049	6.38931	6.43251	6.26574	6.16363	6.46728	6.18466	6.16778	6.09536	6.14899	6.21838	6.15046	6.19899	6.05873	5.94243	6.24001	5.95245	3.30512	2.86824	2.69853	3.63005	3.6746	3.68738	3.35897	3.34821	3.67927	3.43108
Tb427_100103200.1-p1-CDS1	10_core_Tb427v10	6.02508	5.8097	5.96334	6.17891	6.05815	6.08105	6.01538	6.07086	6.02177	6.02907	5.88565	5.69906	5.85196	5.98224	5.8367	5.85858	5.8101	5.87126	5.81172	5.81629	2.58355	2.04194	2.21001	3.20535	3.24475	3.27387	3.09773	3.11703	3.13762	3.16174
Tb427_100103300.1-p1-CDS1	10_core_Tb427v10	5.32698	5.37566	5.37276	5.5246	5.58887	5.55666	5.63873	5.69732	5.57389	5.67753	5.12211	5.18679	5.18238	5.28298	5.30625	5.27025	5.36712	5.426	5.30806	5.39205	2.39798	2.34378	2.35376	2.8236	3.09794	3.07981	3.0906	3.1486	3.00102	3.19774
Tb427_100103400.1-p1-CDS1	10_core_Tb427v10	5.37501	5.43176	5.45441	5.46949	5.4316	5.39306	5.61577	5.63728	5.46741	5.53446	5.29051	5.35559	5.38111	5.34274	5.28597	5.24664	5.48579	5.49227	5.31813	5.39126	1.23278	1.14531	1.11518	1.89626	2.04376	2.01801	2.07826	2.24025	2.11878	2.11454
Tb427_100103500.1-p1-CDS1	10_core_Tb427v10	8.72561	9.14594	8.8568	8.41018	8.57055	8.5392	8.49501	8.85449	8.33439	8.87185	8.67462	9.11095	8.8242	8.34693	8.49573	8.45335	8.40878	8.77553	8.26102	8.79956	3.78913	3.65164	3.35187	3.86021	4.25138	4.42562	4.37604	4.59953	3.99728	4.48294
Tb427_100103600.1-p1-CDS1	10_core_Tb427v10	3.60698	4.03154	3.74344	4.05118	4.04188	4.16591	4.30416	4.42409	4.2347	4.40898	3.54019	3.97473	3.68911	3.95937	3.91987	4.05757	4.16834	4.30118	4.10946	4.28241	-1.00816	-0.793146	-1.1371	0.0205914	0.415012	0.347453	0.801057	0.803669	0.610421	0.82989
Tb427_100103700.1-p1-CDS1	10_core_Tb427v10	4.70954	4.81648	4.84984	4.65042	4.71074	4.71049	4.78863	4.92561	4.65879	4.88517	4.62551	4.74214	4.77402	4.5232	4.57363	4.55718	4.66568	4.77779	4.5202	4.73907	0.552392	0.493122	0.560488	1.06899	1.2443	1.39377	1.16083	1.56273	1.2071	1.50751
Tb427_100103800.1-p1-CDS1	10_core_Tb427v10	3.28219	3.51841	3.42668	3.2286	3.20525	3.17608	3.24021	3.27551	3.24231	3.51654	3.17243	3.42428	3.34616	3.04671	3.01247	2.99383	3.0939	3.10144	3.06819	3.36479	-0.49322	-0.473253	-0.782644	0.135861	0.205869	0.060809	-0.138227	0.135767	0.088086	0.188323
Tb427_100103900.1-p1-CDS1	10_core_Tb427v10	3.18616	3.68997	3.43926	3.52975	3.34349	3.21158	3.30852	3.13786	3.42468	3.56452	3.06851	3.62905	3.39568	3.40629	3.18267	3.10631	3.18193	2.94944	3.37375	3.38398	-0.736228	-1.06085	-1.6543	-0.160291	0.0977118	-0.64133	-0.415983	0.0625325	-1.88105	0.287584
Tb427_100104000.1-p1-CDS1	10_core_Tb427v10	5.4364	5.58505	5.36592	4.98819	5.27607	5.23233	5.34583	5.67489	4.9917	5.47649	5.29395	5.48659	5.26159	4.82972	5.10095	5.05366	5.15563	5.49561	4.81396	5.25777	2.01068	1.645	1.51248	1.71415	2.14663	2.12666	2.32396	2.57136	1.88277	2.6381
Tb427_100104100.1-p1-CDS1	10_core_Tb427v10	6.46275	6.30445	6.57437	6.5614	6.52652	6.44967	6.16608	5.74111	6.64214	5.92693	6.33725	6.1948	6.45821	6.35403	6.32909	6.23886	5.94752	5.51576	6.43609	5.7198	2.87606	2.52388	2.8803	3.65733	3.55282	3.56199	3.33389	2.92316	3.73157	3.0225
Tb427_100104200.1-p1-CDS1	10_core_Tb427v10	5.67481	5.66149	5.71618	5.47729	5.43537	5.48113	5.53968	5.46596	5.47677	5.4523	5.58261	5.56032	5.62655	5.30588	5.25575	5.29122	5.38062	5.2975	5.30345	5.2706	1.65489	1.77437	1.66136	2.31434	2.33704	2.46078	2.27353	2.26076	2.33352	2.36316
Tb427_100104300.1-p1-CDS1	10_core_Tb427v10	4.31355	4.45673	4.40248	4.20409	4.22199	4.23545	4.38886	4.38782	4.12438	4.47159	4.21595	4.37522	4.32042	4.06183	4.06758	4.09151	4.2433	4.24531	3.96319	4.32066	0.378811	0.265468	0.205166	0.789098	0.913001	0.835465	1.00625	0.976055	0.882445	1.13922
Tb427_100104400.1-p1-CDS1	10_core_Tb427v10	6.01654	6.14307	6.07651	5.75601	6.11214	5.97768	6.26898	6.32124	6.08179	6.24838	5.86942	6.0163	5.95277	5.58389	5.93287	5.78315	6.0895	6.13485	5.90383	6.04746	2.64125	2.5638	2.47019	2.60329	3.0116	2.96715	3.16513	3.26254	2.97417	3.30467
Tb427_100104500.1-p1-CDS1	10_core_Tb427v10	3.97014	4.06107	4.11373	4.05667	4.14421	3.96536	4.33644	4.49508	3.97401	4.52453	3.8404	3.95623	4.01717	3.8508	3.9534	3.75073	4.12695	4.29349	3.76635	4.30957	0.428423	0.222128	0.145082	1.13457	1.10824	1.10845	1.44187	1.53652	1.07015	1.66799
Tb427_100104600.1-p1-CDS1	10_core_Tb427v10	5.49998	5.4984	5.44277	5.53349	5.72838	5.75346	5.97484	5.92264	5.577	5.67067	5.36227	5.36474	5.32159	5.33863	5.50082	5.52773	5.77022	5.7024	5.35762	5.4629	2.03182	1.9949	1.8072	2.54259	2.95071	2.96513	3.05163	3.09833	2.74946	2.76796
Tb427_100104700.1-p1-CDS1	10_core_Tb427v10	5.56388	5.71698	5.91669	5.79259	5.88955	5.82231	6.1629	6.13353	5.63182	6.17174	5.41326	5.57012	5.74774	5.59071	5.63673	5.58837	5.91387	5.90549	5.39861	5.91678	2.22288	2.33689	2.71878	2.8253	3.24714	3.07473	3.48774	3.35183	2.86618	3.5393
Tb427_100104800.1-p1-CDS1	10_core_Tb427v10	9.7783	9.87172	9.85117	10.1906	10.1787	10.1777	10.309	10.3676	10.1809	10.2475	9.68287	9.7822	9.76567	10.0391	10.0052	10.0081	10.1526	10.2018	10.0095	10.084	5.81134	5.81003	5.72639	6.8634	7.03213	7.00217	7.02419	7.15882	7.02011	7.02539
Tb427_100104900.1-p1-CDS1	10_core_Tb427v10	6.5008	6.92124	6.79577	6.1939	6.38452	6.38549	6.80816	6.87795	6.40987	6.72418	6.36006	6.7958	6.67632	6.01896	6.1973	6.20162	6.64199	6.71211	6.2292	6.53298	3.07108	3.32837	3.13811	3.05538	3.34534	3.3171	3.59329	3.65833	3.32258	3.70799
Tb427_100105000.1-p1-CDS1	10_core_Tb427v10	6.36901	6.41039	6.39535	6.20067	6.19375	6.30078	6.43088	6.50883	6.16988	6.32844	6.2761	6.32129	6.31955	6.05228	6.02412	6.16182	6.28046	6.35729	6.0066	6.16399	2.36554	2.34249	2.0956	2.84153	3.02077	2.85477	3.09409	3.17878	2.94518	3.113
Tb427_100105100.1-p1-CDS1	10_core_Tb427v10	8.17874	8.2857	8.12252	7.79969	7.91007	7.93813	8.16539	8.10669	7.8774	8.13678	8.08721	8.19203	8.05523	7.67606	7.75817	7.79854	8.03694	7.9728	7.74923	8.00902	4.13798	4.27746	3.64355	4.19046	4.58658	4.49098	4.61065	4.60937	4.31826	4.55031
Tb427_100105200.1-p1-CDS1	10_core_Tb427v10	6.42098	6.44283	6.55289	6.59086	6.71242	6.69103	6.68381	6.73438	6.57608	6.75297	6.20894	6.27728	6.35823	6.32931	6.43105	6.40494	6.39922	6.44248	6.2948	6.47122	3.54835	3.22261	3.56383	3.99596	4.21577	4.21427	4.20056	4.27818	4.07851	4.2539
Tb427_100105300.1-p1-CDS1	10_core_Tb427v10	4.39348	4.45141	4.50392	4.8061	4.54719	4.63331	4.95395	4.80466	4.53625	4.78588	4.31188	4.37309	4.41785	4.6672	4.38762	4.47162	4.81484	4.6428	4.39073	4.62044	0.180114	0.201351	0.388207	1.3585	1.29164	1.38289	1.49284	1.56733	1.13685	1.57011
Tb427_100105400.1-p1-CDS1	10_core_Tb427v10	5.86851	5.87228	5.96409	5.70303	5.83248	5.71877	5.8199	6.07166	5.52978	5.86015	5.77444	5.78573	5.87419	5.52896	5.64611	5.53993	5.68087	5.887	5.36362	5.6757	1.87475	1.76729	1.91276	2.56082	2.78779	2.61406	2.36634	3.00974	2.32773	2.791
Tb427_100105500.1-p1-CDS1	10_core_Tb427v10	4.91878	4.94692	5.00146	5.10981	5.27402	5.22839	5.25412	5.37497	5.22016	5.44591	4.83599	4.85879	4.92561	4.97125	5.11821	5.0448	5.13333	5.21674	5.06975	5.30471	0.747049	0.825745	0.619457	1.63411	1.95648	2.1614	1.56313	2.08471	1.87957	1.98655
Tb427_100105600.1-p1-CDS1	10_core_Tb427v10	10.2753	10.2307	10.2868	10.439	10.296	10.3751	10.4038	10.523	10.3934	10.4075	10.1142	10.0878	10.151	10.2407	10.0746	10.1596	10.2033	10.3102	10.1877	10.1873	7.03173	6.81621	6.80855	7.47741	7.48208	7.52451	7.45364	7.65526	7.47788	7.58411
Tb427_100105700.1-p1-CDS1	10_core_Tb427v10	5.94933	5.84995	5.92652	5.9463	5.9804	5.92493	5.98306	6.11405	5.8852	6.00902	5.82684	5.73658	5.83098	5.76105	5.78306	5.72748	5.7958	5.91403	5.68998	5.796	2.32995	2.10298	1.94927	2.88986	3.01066	2.95794	2.94145	3.16097	2.89866	3.14203
Tb427_100105800.1-p1-CDS1	10_core_Tb427v10	6.26962	6.27333	6.40977	6.25735	6.23056	6.24225	6.2942	6.47224	6.1648	6.43527	6.1653	6.17449	6.3218	6.06773	6.04518	6.0509	6.13166	6.28789	5.98999	6.25995	2.42517	2.35151	2.32986	3.23094	3.17539	3.23275	3.05959	3.41235	3.03081	3.28509
Tb427_100105900.1-p1-CDS1	10_core_Tb427v10	5.44818	5.63542	5.50388	5.91487	5.85852	6.03485	5.96075	6.03301	5.72861	5.85782	5.32431	5.51262	5.38821	5.70049	5.62984	5.78859	5.74778	5.79183	5.50749	5.61882	1.842	2.01373	1.79926	3.05398	3.0883	3.35591	3.09023	3.33001	2.90775	3.14593
Tb427_100106000.1-p1-CDS1	10_core_Tb427v10	5.64494	5.85479	5.81	5.69386	5.7484	5.79714	6.01938	6.25584	5.85011	6.05553	5.55247	5.76275	5.72738	5.5565	5.59124	5.63573	5.89406	6.10201	5.71287	5.92258	1.61905	1.83601	1.62973	2.22664	2.47206	2.54815	2.42004	2.94307	2.38703	2.54957
Tb427_100106100.1-p1-CDS1	10_core_Tb427v10	4.60463	4.6049	4.64455	4.73241	4.61371	4.70326	4.94381	4.99723	4.82644	4.8711	4.46611	4.48255	4.53794	4.54471	4.40198	4.49422	4.73559	4.79378	4.59635	4.65287	1.15425	0.951791	0.820312	1.6811	1.73737	1.80956	2.0393	2.06999	2.05926	2.02544
Tb427_100106200.1-p1-CDS1	10_core_Tb427v10	5.08636	5.3715	5.29799	5.3107	5.30115	5.37916	5.6695	5.6389	5.37242	5.54553	5.00395	5.27765	5.21005	5.16081	5.13212	5.18821	5.51122	5.47804	5.20306	5.36429	0.867486	1.34934	1.17485	1.93857	2.12397	2.34127	2.38677	2.39123	2.13734	2.45714
Tb427_100106300.1-p1-CDS1	10_core_Tb427v10	5.99779	6.17565	6.19716	5.94543	5.91263	5.93526	6.05851	6.28444	5.86505	6.19139	5.84454	6.04317	6.06227	5.74156	5.6937	5.70196	5.84587	6.06423	5.63306	5.9709	2.68114	2.64871	2.70502	3.01375	3.08423	3.18152	3.19091	3.4543	3.10952	3.37138
Tb427_100106400.1-p1-CDS1	10_core_Tb427v10	4.96438	5.25252	5.43055	5.39826	5.22656	5.11788	5.49901	5.57963	5.17178	5.36743	4.84488	5.11802	5.33563	5.23775	5.03401	4.91314	5.3271	5.40116	5.00013	5.18209	1.30614	1.75205	1.45017	2.14088	2.22319	2.19545	2.34093	2.47558	1.99987	2.30665
Tb427_100106500.1-p1-CDS1	10_core_Tb427v10	5.12776	4.98241	5.27635	5.37243	5.13029	5.10033	5.38139	5.40617	5.15014	5.2697	5.01405	4.87026	5.17357	5.19265	4.92033	4.90355	5.19319	5.20409	4.9455	5.05734	1.40172	1.2278	1.40915	2.27732	2.24596	2.12844	2.34277	2.46961	2.22905	2.39839
Tb427_100106600.1-p1-CDS1	10_core_Tb427v10	5.54842	5.87376	5.89858	5.67122	5.78023	5.60467	5.8744	6.04229	5.51629	5.81289	5.41541	5.77859	5.79558	5.48334	5.60163	5.36935	5.69063	5.82789	5.29714	5.60259	2.03457	1.8545	2.01067	2.63222	2.67786	2.87117	2.77851	3.17923	2.68295	2.92899
Tb427_100106700.1-p1-CDS1	10_core_Tb427v10	6.21595	6.50702	6.46535	6.19364	6.36273	6.25518	6.73007	6.84452	6.15982	6.58978	6.13837	6.4497	6.39991	6.07038	6.2094	6.11572	6.60004	6.72785	6.01019	6.45526	1.95237	1.80861	1.96899	2.57932	3.04771	2.81046	3.16122	3.15779	2.80336	3.09781
Tb427_100106800.1-p1-CDS1	10_core_Tb427v10	7.37315	7.94953	7.64587	7.55969	7.90156	8.13435	8.0487	8.35604	7.13021	8.12823	7.23214	7.82761	7.53531	7.37471	7.68225	7.9239	7.84916	8.14811	6.92906	7.92478	3.94614	4.31831	3.88356	4.50437	5.07544	5.25059	5.09393	5.45365	4.18354	5.2013
Tb427_100106900.1-p1-CDS1	10_core_Tb427v10	5.91973	6.86426	6.17256	6.76486	6.96069	7.14016	7.18682	7.16047	6.90821	6.98101	5.79756	6.72746	6.0491	6.57381	6.72708	6.92541	6.9761	6.95084	6.67471	6.75183	2.24177	3.38317	2.54971	3.75204	4.2161	4.28532	4.30377	4.27189	4.1578	4.21227
Tb427_100107000.1-p1-CDS1	10_core_Tb427v10	4.66016	4.55089	4.82302	4.90533	4.70861	4.79696	4.48838	4.59912	4.59157	4.82572	4.55342	4.46727	4.72784	4.75355	4.5467	4.65081	4.34347	4.46022	4.4278	4.6591	0.849999	0.37954	0.852073	1.57493	1.46965	1.41532	1.09014	1.15075	1.34881	1.62615
Tb427_100107100.1-p1-CDS1	10_core_Tb427v10	3.81063	4.19868	3.80113	4.58782	4.54841	4.6484	4.54307	4.68999	4.74921	4.96913	3.66698	4.06832	3.65096	4.43099	4.29737	4.42777	4.32345	4.45142	4.50887	4.75524	0.380951	0.632856	0.394838	1.17506	1.90193	1.70018	1.69737	1.95938	2.00627	2.04876
Tb427_100107200.1-p1-CDS1	10_core_Tb427v10	4.33445	4.69421	4.72668	4.69104	4.81606	4.81342	5.09869	4.99571	4.76297	5.17431	4.24503	4.62146	4.66169	4.54973	4.62114	4.65695	4.96549	4.81403	4.60735	5.0529	0.13958	0.292326	-0.351392	1.21256	1.82779	1.52077	1.54415	1.91246	1.34872	1.54102
Tb427_100107300.1-p1-CDS1	10_core_Tb427v10	4.96585	5.11722	5.16891	5.01782	5.03157	5.13585	5.2005	5.19643	4.93391	5.35617	4.83992	5.00673	5.07368	4.83651	4.84536	4.94232	5.029	5.01843	4.75326	5.16728	1.38471	1.3412	1.19051	1.93489	1.98562	2.1369	2.03476	2.08723	1.8442	2.32394
Tb427_100107400.1-p1-CDS1	10_core_Tb427v10	4.41876	4.64605	4.62875	4.99582	5.20035	5.19247	5.28142	5.39669	4.95868	5.33268	4.27691	4.52152	4.50461	4.80294	4.98037	4.98755	5.11015	5.20473	4.76805	5.12894	0.973744	1.036	1.01421	1.9963	2.37844	2.27305	2.09625	2.38753	1.92896	2.40188
Tb427_100107500.1-p1-CDS1	10_core_Tb427v10	6.54947	6.90472	6.65292	6.78313	6.97401	6.97558	6.91289	6.89795	6.88668	6.86255	6.3968	6.75791	6.51029	6.56879	6.74192	6.72639	6.66939	6.65074	6.64701	6.60622	3.22787	3.53403	3.24132	3.92218	4.22288	4.31813	4.22488	4.22289	4.17755	4.22839
Tb427_100107600.1-p1-CDS1	10_core_Tb427v10	5.18509	5.01816	5.17927	5.31182	5.42547	5.33774	5.37728	5.64156	5.31816	5.5935	5.04885	4.89732	5.06616	5.11784	5.22123	5.129	5.19018	5.43769	5.11307	5.37749	1.71113	1.37683	1.43802	2.31977	2.50273	2.44051	2.33433	2.70822	2.40215	2.74571
Tb427_100107700.1-p1-CDS1	10_core_Tb427v10	4.69444	4.71464	4.76218	4.60373	4.72587	4.74508	4.9476	4.94187	4.69756	4.88489	4.58713	4.61748	4.6724	4.45639	4.56725	4.55749	4.78325	4.77224	4.53168	4.7199	0.885705	0.751703	0.708858	1.23834	1.45572	1.70876	1.72436	1.76427	1.49266	1.67387
Tb427_100107800.1-p1-CDS1	10_core_Tb427v10	5.68967	5.85825	5.76471	5.49835	5.70422	5.77123	6.20365	6.28401	5.65645	6.18585	5.62688	5.7848	5.71152	5.37833	5.59643	5.64742	6.10243	6.14855	5.51504	6.0634	1.10185	1.45648	0.950713	1.82468	1.90624	2.15677	2.18704	2.79609	2.19631	2.56125
Tb427_100107900.1-p1-CDS1	10_core_Tb427v10	5.6044	5.81519	5.67011	5.55246	5.89346	5.77546	5.99168	6.11855	5.75907	6.02719	5.47506	5.68457	5.56019	5.38286	5.69686	5.56928	5.82026	5.92264	5.56813	5.8213	2.04853	2.26249	1.89925	2.37607	2.92021	2.86521	2.82729	3.14062	2.74566	3.1113
Tb427_100108000.1-p1-CDS1	10_core_Tb427v10	6.07554	6.17814	6.14514	6.0154	6.33221	6.26068	6.45582	6.6756	6.07684	6.4553	5.9703	6.09266	6.0664	5.87459	6.16901	6.09108	6.28743	6.49508	5.91492	6.29141	2.24032	2.04362	1.88647	2.58263	3.10732	3.08216	3.26267	3.58478	2.83914	3.23234
Tb427_100108100.1-p1-CDS1	10_core_Tb427v10	8.22928	8.03783	8.27213	8.28761	8.02077	7.95505	7.66244	7.26323	8.10489	7.37114	8.14744	7.9627	8.20673	8.17326	7.90061	7.83494	7.54694	7.14254	7.98218	7.23033	4.04466	3.72165	3.75203	4.5698	4.37371	4.30461	3.95884	3.61918	4.48564	3.94231
Tb427_100108200.1-p1-CDS1	10_core_Tb427v10	5.61201	5.43994	5.56886	5.56688	5.89504	5.66944	5.72786	5.86492	5.47236	5.65427	5.45558	5.2924	5.4463	5.3469	5.66006	5.45233	5.51517	5.62813	5.23839	5.41819	2.3166	2.04828	1.94566	2.73401	3.16067	2.82506	2.85254	3.13674	2.72913	2.91795
Tb427_100108300.1-p1-CDS1	10_core_Tb427v10	4.81455	4.93461	4.81304	5.21112	5.38466	5.46878	5.33378	5.43041	5.24538	5.4149	4.65632	4.79628	4.66488	4.94508	5.11674	5.18833	5.09476	5.16333	4.97506	5.13281	1.54362	1.47071	1.45418	2.62843	2.82213	2.96352	2.6216	2.86028	2.69615	2.9185
Tb427_100108400.1-p1-CDS1	10_core_Tb427v10	5.86968	6.08034	5.94289	5.76648	6.08382	6.08713	6.2189	6.26985	6.02946	6.12111	5.74095	5.95	5.83447	5.53853	5.83969	5.87296	6.00246	6.03624	5.80964	5.8723	2.31716	2.54693	2.14764	2.984	3.39843	3.22884	3.37236	3.52533	3.2048	3.4628
Tb427_100108500.1-p1-CDS1	10_core_Tb427v10	5.67194	5.81428	5.7182	5.58282	5.9857	5.87459	6.16297	6.31158	5.75048	6.00466	5.54003	5.68573	5.60936	5.38735	5.78709	5.661	5.96462	6.10739	5.53754	5.76697	2.13864	2.25234	1.93419	2.59817	3.0235	3.0072	3.19177	3.37869	2.87199	3.27864
Tb427_100108600.1-p1-CDS1	10_core_Tb427v10	4.69289	4.88394	4.86866	4.53139	4.65598	4.79679	4.85313	4.7697	4.70909	4.68806	4.59972	4.78551	4.7761	4.39033	4.48848	4.62807	4.67722	4.59254	4.52521	4.48056	0.680632	0.956872	0.85829	1.10015	1.46654	1.61266	1.72419	1.64262	1.64301	1.77632
Tb427_100108700.1-p1-CDS1	10_core_Tb427v10	5.4221	5.2887	5.36024	5.35299	5.42806	5.43005	5.63152	5.5955	5.70484	5.6428	5.26671	5.12606	5.23087	5.12762	5.17729	5.15127	5.34455	5.23227	5.35487	5.25392	2.12994	2.04656	1.81039	2.56021	2.77944	2.92073	3.15649	3.42668	3.48944	3.5579
Tb427_100108800.1-p1-CDS1	10_core_Tb427v10	0.657405	0.921367	0.97026	1.49147	2.19243	2.48828	3.20289	3.68425	3.63772	4.14834	-1.02102	-0.536033	-0.831781	0.832814	1.436	1.88837	2.79607	3.36136	3.34662	3.85448	0.114133	0.147805	0.472362	0.0234037	0.897945	0.888372	1.16077	1.35102	1.17955	1.70393
Tb427_100108900.1-p1-CDS1	10_core_Tb427v10	-2.97227	-3.21305	-4.22367	-1.41448	-0.448992	-0.337668	0.375659	0.7173	1.03385	1.54914	-3.07958	-3.65369	-4.22367	-1.54065	-0.572956	-0.45168	0.293955	0.583374	0.820836	1.38829	-4.57089	-4.23268	-4.65834	-3.99495	-4.11669	-4.16995	-3.68431	-2.8326	-1.95314	-1.87796
Tb427_100109000.1-p1-CDS1	10_core_Tb427v10	-1.35777	-1.49584	-1.39838	0.0967001	0.962105	1.5446	2.26284	2.95958	2.32716	3.33606	-1.35777	-1.49584	-1.55636	-0.0976736	0.858507	1.34438	2.08141	2.7785	2.15693	3.1619	-4.5022	-4.54799	-4.43764	-3.30258	-3.33636	-1.94328	-0.947469	-0.141826	-1.03662	0.183395
Tb427_100109100.1-p1-CDS1	10_core_Tb427v10	-1.83471	-1.95463	-3.90104	0.350641	-0.0836557	0.634697	0.940712	1.60509	1.63935	1.47695	-2.60868	-2.06194	-3.90104	0.313871	-0.312709	0.398219	0.754456	1.40555	1.41828	1.30815	-3.91492	-4.62738	-4.66904	-4.4833	-3.62739	-2.12401	-2.31101	-1.42104	-1.18986	-1.75031
Tb427_100109200.1-p1-CDS1	10_core_Tb427v10	4.85639	4.24822	4.66248	5.3153	5.71468	6.62887	6.89106	8.50746	6.57784	8.81427	4.58466	4.0423	4.52118	5.05853	5.4557	6.34259	6.63046	8.23199	6.32523	8.5138	2.30587	1.25945	1.20425	2.67011	3.10705	4.15209	4.28166	5.98115	3.92162	6.40245
Tb427_100109300.1-p1-CDS1	10_core_Tb427v10	4.69339	4.33501	5.03205	4.67626	4.86182	5.87182	5.76525	7.27384	5.47233	7.707	4.39116	4.03228	4.78206	4.40002	4.52093	5.54249	5.45206	6.97135	5.12585	7.37043	2.26355	1.88033	2.36102	2.12749	2.61333	3.57721	3.40602	4.86876	3.23012	5.4397
Tb427_100109400.1-p1-CDS2	10_core_Tb427v10	-0.292213	1.44654	0.509197	2.08116	1.79954	1.33569	2.21426	2.36711	1.9059	2.80033	-0.292213	1.40279	0.42551	1.91475	1.50834	0.781365	1.28789	1.66667	1.63057	2.37678	-2.76998	-2.43176	-2.70542	-1.51371	-0.680144	-0.659278	1.04856	0.831217	-0.750736	0.771296
Tb427_100109500.1-p1-CDS1	10_core_Tb427v10	2.24921	2.20846	2.37963	1.7509	1.64596	1.83286	1.85919	1.50568	2.03386	1.89168	2.14316	2.12126	2.29171	1.60025	1.45967	1.70315	1.71923	1.35537	1.88389	1.73014	-1.57076	-1.90805	-1.70992	-1.6059	-1.40916	-1.70735	-1.57621	-1.84087	-1.3145	-1.367
Tb427_100109600.1-p1-CDS1	10_core_Tb427v10	-2.02832	-1.28748	-1.0651	0.321592	0.379372	-0.395386	-1.28009	-0.403544	-0.39171	-0.0108778	-2.22331	-1.36161	-1.0651	0.181104	0.155642	-0.779387	-1.58239	-0.68621	-0.480871	-0.32535	-3.43195	-3.47774	-3.5194	-3.00034	-2.55375	-2.8867	-3.40703	-3.07767	-3.31149	-2.61547
Tb427_100109700.1-p1-CDS1	10_core_Tb427v10	4.74148	4.79399	4.80874	4.80376	4.95563	4.82879	5.06201	5.03779	4.73994	4.87452	4.6384	4.71358	4.70479	4.63576	4.77973	4.65431	4.89703	4.86438	4.57749	4.68411	0.881247	0.58224	0.95646	1.61289	1.83051	1.68213	1.8452	1.8788	1.48692	1.85707
Tb427_100109800.1-p1-CDS1	10_core_Tb427v10	4.20958	4.53333	4.35767	4.34058	4.70145	4.62663	4.8611	5.03325	4.38033	4.92357	4.12769	4.4304	4.28069	4.16016	4.49245	4.41204	4.69821	4.85309	4.17074	4.73207	-0.0924589	0.628435	0.089492	1.24467	1.80986	1.7666	1.63245	1.93687	1.47437	1.91011
Tb427_100109900.1-p1-CDS1	10_core_Tb427v10	7.09904	7.35455	7.17041	7.14235	7.33385	7.32465	7.32099	7.27496	7.36014	7.29299	6.97518	7.21855	7.06245	6.99091	7.14268	7.14245	7.18349	7.10841	7.20029	7.12141	3.49382	3.86281	3.36204	3.80004	4.3174	4.21965	3.84378	4.06894	4.10667	4.13596
Tb427_100110000.1-p1-CDS1	10_core_Tb427v10	6.05202	6.00318	6.07325	5.97115	6.01284	6.00828	5.90752	5.97087	5.96463	5.95501	5.93961	5.90424	5.98407	5.80901	5.84685	5.81194	5.73829	5.80119	5.77888	5.77008	2.30969	2.06638	2.00491	2.73676	2.80543	3.03175	2.72183	2.79584	2.91491	2.88996
Tb427_100110100.1-p1-CDS1	10_core_Tb427v10	5.09082	4.96033	5.07661	5.36142	5.23319	5.27805	5.19335	5.10554	5.14427	5.08604	4.93936	4.83838	4.95587	5.15938	5.00594	5.04142	4.9901	4.8859	4.94637	4.86862	1.76233	1.32461	1.43566	2.42438	2.45449	2.55307	2.26525	2.27968	2.17926	2.23402
Tb427_100110200.1-p1-CDS1	10_core_Tb427v10	3.42461	3.57462	3.68591	3.19426	3.00182	3.02088	3.2874	3.22477	2.90325	3.26603	3.36549	3.51299	3.62831	3.10268	2.8983	2.93198	3.17078	3.11543	2.79949	3.16435	-1.30624	-1.02999	-0.997516	-0.852927	-0.86086	-1.05868	-0.48162	-0.787888	-0.980911	-0.683377
Tb427_100110300.1-p1-CDS1	10_core_Tb427v10	1.34284	1.31792	1.49016	0.753197	0.697325	0.614004	0.756805	0.627959	0.658664	0.729492	1.23977	1.19428	1.37499	0.617683	0.520092	0.458211	0.606027	0.478953	0.532613	0.567643	-2.54791	-2.31802	-2.23642	-2.73307	-2.45787	-2.72105	-2.59567	-2.73541	-2.94151	-2.51484
Tb427_100110400.1-p1-CDS1	10_core_Tb427v10	-0.846881	-0.791446	-0.498289	-0.735049	-0.0243057	-0.29291	-0.720731	-0.150547	-0.763536	-0.600673	-0.846881	-0.791446	-0.693277	-1.23991	-0.18527	-0.590374	-0.859077	-0.150547	-0.763536	-0.697176	-3.48262	-3.52841	-3.1354	-2.80535	-3.05375	-3.03102	-3.40703	-3.51234	-3.41282	-3.05014
Tb427_100110500.1-p1-CDS1	10_core_Tb427v10	4.81534	4.85344	4.92622	5.44405	5.35953	5.4212	5.52092	5.48831	5.55838	5.45664	4.66063	4.72053	4.81345	5.23685	5.10851	5.18773	5.29179	5.27022	5.35262	5.21335	1.51611	1.32281	1.16485	2.53995	2.71161	2.66968	2.75336	2.65002	2.64443	2.7654
Tb427_100110600.1-p1-CDS1	10_core_Tb427v10	6.3278	6.34456	6.38975	6.57823	6.4932	6.48023	6.39834	6.39973	6.35777	6.34506	6.24459	6.27486	6.33073	6.44945	6.3539	6.35193	6.28214	6.27395	6.22124	6.21858	2.15245	1.92929	1.74075	3.02793	3.05156	2.92155	2.69913	2.81046	2.88294	2.76484
Tb427_100110700.1-p1-CDS1	10_core_Tb427v10	6.28187	6.35951	6.3818	6.14431	6.2353	6.29903	6.45971	6.69922	6.2259	6.5134	6.13705	6.21389	6.25134	5.94606	6.01681	6.08563	6.22548	6.47631	6.02564	6.27371	2.89071	2.96301	2.84495	3.17997	3.40208	3.42975	3.71	3.8925	3.27342	3.80301
Tb427_100110800.1-p1-CDS1	10_core_Tb427v10	5.15759	5.11214	5.15895	5.11771	5.28234	5.09652	5.37741	5.27984	5.21751	5.13595	5.0277	5.00615	5.05766	4.94474	5.08138	4.90108	5.20064	5.07718	5.0228	4.94915	1.61241	1.28211	1.26955	1.9713	2.33676	2.11369	2.25208	2.33366	2.22705	2.09325
Tb427_100110900.1-p1-CDS1	10_core_Tb427v10	7.0241	7.48536	7.20563	7.0664	7.1759	7.20224	7.65007	7.71611	7.35315	7.60248	6.84847	7.33551	7.03859	6.83803	6.94501	6.9499	7.42137	7.47194	7.12258	7.3647	3.88423	4.13963	3.99239	4.29373	4.40807	4.55667	4.878	5.03177	4.57324	4.88264
Tb427_100111000.1-p1-CDS1	10_core_Tb427v10	4.30476	4.39068	4.35724	4.43792	4.53181	4.39452	4.85897	4.84023	4.46091	4.3861	4.19645	4.28415	4.24538	4.27082	4.35866	4.1792	4.71443	4.66928	4.25942	4.22018	0.501162	0.538015	0.607901	1.20889	1.3683	1.53528	1.42407	1.67825	1.52044	1.18275
Tb427_100111100.1-p1-CDS1	10_core_Tb427v10	5.20842	5.51888	5.39463	4.81716	5.03155	4.95224	5.40214	5.29239	4.84722	5.07272	5.15431	5.45166	5.33945	4.71509	4.91607	4.85734	5.30455	5.19425	4.73866	4.9864	0.432602	1.05431	0.625631	0.92828	1.33083	0.967328	1.42263	1.34834	1.04957	0.888274
Tb427_100111200.1-p1-CDS1	10_core_Tb427v10	4.10024	4.41853	4.09267	4.01571	4.27301	4.08686	4.40384	4.50835	3.74894	3.95974	3.83545	4.19004	3.89765	3.64831	3.98571	3.80302	4.05611	4.16437	3.4088	3.64882	1.49568	1.61915	0.892617	1.8541	1.79137	1.58833	2.08422	2.1926	1.49134	1.57398
Tb427_100111300.1-p1-CDS1	10_core_Tb427v10	-2.7871	-2.83289	-2.82388	-2.73948	-2.93423	-2.82083	-2.81284	-2.81681	-2.7173	-2.73862	-2.7871	-2.83289	-2.82388	-2.73948	-2.93423	-2.82083	-2.81284	-2.81681	-2.7173	-2.73862	-2.7871	-2.83289	-2.82388	-2.73948	-2.93423	-2.82083	-2.81284	-2.81681	-2.7173	-2.73862
Tb427_100111400.1-p1-CDS1	10_core_Tb427v10	-2.7871	-2.83289	-2.82388	-2.73948	-2.93423	-2.82083	-2.81284	-2.81681	-2.7173	-2.73862	-2.7871	-2.83289	-2.82388	-2.73948	-2.93423	-2.82083	-2.81284	-2.81681	-2.7173	-2.73862	-2.7871	-2.83289	-2.82388	-2.73948	-2.93423	-2.82083	-2.81284	-2.81681	-2.7173	-2.73862
Tb427_100111500.1-p1-CDS1	10_core_Tb427v10	-2.7871	-2.83289	-2.82388	-2.73948	-2.93423	-2.82083	-2.81284	-2.81681	-2.7173	-2.73862	-2.7871	-2.83289	-2.82388	-2.73948	-2.93423	-2.82083	-2.81284	-2.81681	-2.7173	-2.73862	-2.7871	-2.83289	-2.82388	-2.73948	-2.93423	-2.82083	-2.81284	-2.81681	-2.7173	-2.73862
Tb427_100111600.1-p1-CDS1	10_core_Tb427v10	-2.7871	-2.83289	-2.82388	-2.73948	-2.93423	-2.82083	-2.81284	-2.81681	-2.7173	-2.73862	-2.7871	-2.83289	-2.82388	-2.73948	-2.93423	-2.82083	-2.81284	-2.81681	-2.7173	-2.73862	-2.7871	-2.83289	-2.82388	-2.73948	-2.93423	-2.82083	-2.81284	-2.81681	-2.7173	-2.73862
Tb427_100111700.1-p1-CDS1	10_core_Tb427v10	-2.7871	-2.83289	-2.82388	-2.73948	-2.93423	-2.82083	-2.81284	-2.81681	-2.7173	-2.73862	-2.7871	-2.83289	-2.82388	-2.73948	-2.93423	-2.82083	-2.81284	-2.81681	-2.7173	-2.73862	-2.7871	-2.83289	-2.82388	-2.73948	-2.93423	-2.82083	-2.81284	-2.81681	-2.7173	-2.73862
Tb427_100111800.1-p1-CDS1	10_core_Tb427v10	-2.7871	-2.83289	-2.82388	-2.73948	-2.93423	-2.82083	-2.81284	-2.81681	-2.7173	-2.73862	-2.7871	-2.83289	-2.82388	-2.73948	-2.93423	-2.82083	-2.81284	-2.81681	-2.7173	-2.73862	-2.7871	-2.83289	-2.82388	-2.73948	-2.93423	-2.82083	-2.81284	-2.81681	-2.7173	-2.73862
Tb427_100111900.1-p1-CDS1	10_core_Tb427v10	-2.7871	-2.83289	-2.82388	-2.73948	-2.93423	-2.82083	-2.81284	-2.81681	-2.7173	-2.73862	-2.7871	-2.83289	-2.82388	-2.73948	-2.93423	-2.82083	-2.81284	-2.81681	-2.7173	-2.73862	-2.7871	-2.83289	-2.82388	-2.73948	-2.93423	-2.82083	-2.81284	-2.81681	-2.7173	-2.73862
Tb427_100112000.1-p1-CDS1	10_core_Tb427v10	-2.7871	-2.83289	-2.82388	-2.73948	-2.93423	-2.82083	-2.81284	-2.81681	-2.7173	-2.73862	-2.7871	-2.83289	-2.82388	-2.73948	-2.93423	-2.82083	-2.81284	-2.81681	-2.7173	-2.73862	-2.7871	-2.83289	-2.82388	-2.73948	-2.93423	-2.82083	-2.81284	-2.81681	-2.7173	-2.73862
Tb427_100112100.1-p1-CDS1	10_core_Tb427v10	-2.7871	-2.83289	-2.77321	-2.73948	-2.93423	-2.82083	-2.81284	-2.81681	-2.7173	-2.73862	-2.7871	-2.83289	-2.77321	-2.73948	-2.93423	-2.82083	-2.81284	-2.81681	-2.7173	-2.73862	-2.7871	-2.83289	-2.82388	-2.73948	-2.93423	-2.82083	-2.81284	-2.81681	-2.7173	-2.73862
Tb427_100112200.1-p1-CDS1	10_core_Tb427v10	-2.73643	-2.83289	-2.82388	-2.63815	-2.85823	-2.77016	-2.37817	-2.81681	-2.7173	-2.73862	-2.73643	-2.83289	-2.82388	-2.68882	-2.93423	-2.77016	-2.81284	-2.81681	-2.7173	-2.73862	-2.7871	-2.83289	-2.82388	-2.68882	-2.85823	-2.82083	-2.37817	-2.81681	-2.7173	-2.73862
Tb427_100112300.1-p1-CDS1	10_core_Tb427v10	-2.7871	-2.83289	-2.82388	-2.73948	-2.93423	-2.82083	-2.81284	-2.81681	-2.7173	-2.73862	-2.7871	-2.83289	-2.82388	-2.73948	-2.93423	-2.82083	-2.81284	-2.81681	-2.7173	-2.73862	-2.7871	-2.83289	-2.82388	-2.73948	-2.93423	-2.82083	-2.81284	-2.81681	-2.7173	-2.73862
Tb427_100112400.1-p1-CDS1	10_core_Tb427v10	-2.7871	-2.34755	-2.19423	-1.05916	-1.48975	-2.7195	-1.79919	-1.13649	-1.01735	-0.863309	-2.7871	-2.34755	-2.19423	-1.14684	-2.28223	-2.77016	-2.13252	-1.99814	-1.06802	-1.25328	-2.7871	-2.83289	-2.82388	-2.68882	-2.78223	-2.77016	-2.76218	-2.33148	-2.66664	-2.63728
Tb427_100112500.1-p1-CDS1	10_core_Tb427v10	-2.7871	-2.83289	-2.82388	-2.73948	-2.93423	-2.82083	-2.81284	-2.81681	-2.7173	-2.73862	-2.7871	-2.83289	-2.82388	-2.73948	-2.93423	-2.82083	-2.81284	-2.81681	-2.7173	-2.73862	-2.7871	-2.83289	-2.82388	-2.73948	-2.93423	-2.82083	-2.81284	-2.81681	-2.7173	-2.73862
Tb427_100112600.1-p1-CDS1	10_core_Tb427v10	-2.7871	-2.83289	-2.82388	-2.73948	-2.93423	-2.82083	-2.81284	-2.81681	-2.7173	-2.73862	-2.7871	-2.83289	-2.82388	-2.73948	-2.93423	-2.82083	-2.81284	-2.81681	-2.7173	-2.73862	-2.7871	-2.83289	-2.82388	-2.73948	-2.93423	-2.82083	-2.81284	-2.81681	-2.7173	-2.73862
Tb427_100112700.1-p1-CDS1	10_core_Tb427v10	-2.7871	-2.83289	-2.82388	-2.73948	-2.93423	-2.82083	-2.81284	-2.81681	-2.7173	-2.73862	-2.7871	-2.83289	-2.82388	-2.73948	-2.93423	-2.82083	-2.81284	-2.81681	-2.7173	-2.73862	-2.7871	-2.83289	-2.82388	-2.73948	-2.93423	-2.82083	-2.81284	-2.81681	-2.7173	-2.73862
Tb427_100112800.1-p1-CDS1	10_core_Tb427v10	4.15399	4.15613	4.25633	5.54183	5.06215	5.33709	5.08335	4.52735	5.45766	4.7019	3.94691	3.99568	4.04552	5.33088	4.78297	5.1151	4.81867	4.26347	5.18395	4.39599	1.17714	0.881863	1.36473	2.63644	2.55487	2.47791	2.4704	1.87327	2.92314	2.30596
Tb427_100112900.1-p1-CDS1	10_core_Tb427v10	6.12174	6.51288	6.16519	6.247	6.38408	6.30899	6.58933	6.39567	6.43246	6.64171	6.01599	6.39953	6.07866	6.07999	6.20905	6.14501	6.44092	6.25113	6.27477	6.47847	2.29824	2.77702	2.05156	3.0534	3.25022	3.08432	3.21756	3.00375	3.15641	3.41418
Tb427_100113000.1-p1-CDS1	10_core_Tb427v10	7.41763	7.3558	7.38661	7.37096	7.42007	7.43571	7.11377	6.69693	7.36557	6.81677	7.29326	7.23452	7.27343	7.175	7.23086	7.22315	6.93206	6.5099	7.15691	6.60535	3.81271	3.72144	3.65349	4.39241	4.39584	4.56694	4.03356	3.65323	4.4685	3.9411
Tb427_100113100.1-p1-CDS1	10_core_Tb427v10	5.65179	5.81962	5.68395	5.64787	5.6041	5.69607	6.00803	5.86367	5.62064	5.87305	5.52785	5.69944	5.56411	5.50963	5.43269	5.51526	5.86587	5.71871	5.46636	5.70244	2.02899	2.1589	2.01799	2.17022	2.44551	2.60559	2.5861	2.46992	2.30833	2.70487
Tb427_100113200.1-p1-CDS1	10_core_Tb427v10	4.27439	4.72276	4.42058	4.72808	4.86283	4.78495	5.00861	4.94307	4.64531	4.9585	4.13858	4.54336	4.29251	4.5483	4.62084	4.54483	4.8141	4.75725	4.45839	4.77074	0.795803	1.61883	0.800948	1.63261	2.16563	2.06957	2.00403	1.88971	1.54914	1.89035
Tb427_100113300.1-p1-CDS1	10_core_Tb427v10	6.15781	6.4902	6.23611	6.14157	5.98485	6.14619	6.63101	6.51557	6.3343	6.706	6.06967	6.41489	6.16848	5.99899	5.86573	6.03743	6.52986	6.39853	6.21042	6.59935	2.07742	2.10929	1.74431	2.72473	2.28478	2.31005	2.72084	2.78469	2.68819	2.87547
Tb427_100113400.1-p1-CDS1	10_core_Tb427v10	3.39629	3.95167	3.67755	3.20375	3.59607	3.66553	3.84608	3.86105	3.58392	3.95839	3.30136	3.8684	3.60979	3.06544	3.42613	3.48027	3.6728	3.6871	3.41157	3.78582	-0.646152	-0.232636	-0.826971	-0.260086	0.354163	0.612036	0.672245	0.713731	0.43059	0.769518
Tb427_100113500.1-p1-CDS1	10_core_Tb427v10	6.77521	6.81535	6.71288	6.46683	6.57772	6.62186	6.71105	6.92544	6.50772	6.87576	6.66395	6.73511	6.62566	6.31905	6.41368	6.43891	6.5523	6.75567	6.34279	6.69979	3.00808	2.59779	2.6107	3.09807	3.35983	3.53038	3.44832	3.73997	3.29572	3.73596
Tb427_100113600.1-p1-CDS1	10_core_Tb427v10	2.00802	2.56404	2.24402	2.29586	2.54324	2.34549	2.72351	2.72429	2.38605	2.69158	1.92231	2.45371	2.12428	2.14103	2.30185	2.11915	2.56847	2.4904	2.15096	2.46554	-2.11007	-1.27469	-1.44455	-1.03616	-0.158353	-0.493693	-0.6137	-0.0306584	-0.358897	-0.117696
Tb427_100113700.1-p1-CDS1	10_core_Tb427v10	4.75566	4.72261	4.65521	4.66047	4.76593	4.81082	4.93252	4.96745	4.82132	4.85314	4.62551	4.60162	4.56325	4.4614	4.5903	4.62237	4.72476	4.75615	4.62789	4.62504	1.15405	1.04404	0.620449	1.68522	1.64064	1.76418	2.02751	2.09162	1.82417	2.06831
Tb427_100113800.1-p1-CDS1	10_core_Tb427v10	4.70954	4.9086	4.60693	4.50903	4.69393	4.70919	4.97099	5.00708	4.80023	4.84504	4.5293	4.73512	4.43849	4.25828	4.46431	4.46561	4.74404	4.75875	4.54931	4.62024	1.59653	1.76186	1.41414	1.84873	1.9283	2.01938	2.18986	2.34595	2.15234	2.04512
Tb427_100113900.1-p1-CDS1	10_core_Tb427v10	2.48711	2.88319	2.54603	2.79851	2.77798	2.92097	3.17848	3.25631	2.82177	3.07792	2.36715	2.74373	2.43816	2.61029	2.54178	2.67697	2.99073	3.07091	2.58765	2.86014	-1.31286	-0.606193	-1.44135	-0.255333	-0.0395419	0.207527	0.125497	0.203767	0.0812056	0.232007
Tb427_100114000.1-p1-CDS1	10_core_Tb427v10	6.89059	7.51334	7.21936	7.15518	7.29837	7.36421	7.1846	7.19969	7.25883	7.17625	6.80597	7.43971	7.1519	7.02585	7.15801	7.21862	7.04835	7.06713	7.12674	7.04064	2.74495	3.18389	2.76544	3.60397	3.85983	3.98025	3.69164	3.68574	3.73953	3.69638
Tb427_100114100.1-p1-CDS1	10_core_Tb427v10	3.55244	3.51261	3.64914	3.92884	3.73667	3.73531	4.09823	3.89553	3.98358	4.01978	3.43103	3.42613	3.55551	3.75457	3.52314	3.54783	3.91127	3.70196	3.78459	3.81839	-0.0880097	-0.612395	-0.353945	0.764195	0.86932	0.691204	1.05426	0.899924	1.02648	1.06025
Tb427_100114200.1-p1-CDS1	10_core_Tb427v10	1.88538	2.62358	2.27595	1.92512	2.15029	1.92604	2.09309	2.2796	2.14218	2.59159	1.73676	2.50054	2.14117	1.753	1.98562	1.73672	1.87149	2.14623	2.01099	2.40628	-1.5316	-1.04907	-1.24585	-1.22813	-1.10061	-1.13674	-0.728863	-1.26362	-1.49744	-0.494705
Tb427_100114300.1-p1-CDS1	10_core_Tb427v10	4.74283	4.67823	4.69717	4.72798	4.68597	4.6101	4.64351	4.69404	4.66453	4.67752	4.64024	4.58691	4.60604	4.55749	4.51279	4.42314	4.46617	4.52195	4.48132	4.4896	0.87564	0.643925	0.666669	1.56182	1.54183	1.56804	1.52898	1.52675	1.59188	1.63899
Tb427_100114400.1-p1-CDS1	10_core_Tb427v10	6.30136	6.29532	6.45596	6.44019	6.33647	6.41123	6.6114	6.90137	6.26672	6.97993	6.17972	6.18475	6.34275	6.24794	6.12594	6.20149	6.42415	6.70524	6.06235	6.76055	2.67239	2.5287	2.7273	3.43686	3.45456	3.52209	3.56485	3.92532	3.34594	4.15216
Tb427_100114500.1-p1-CDS1	10_core_Tb427v10	7.60452	7.86279	7.76491	7.31994	7.3602	7.37263	7.50278	7.67387	7.57959	7.71936	7.52596	7.7955	7.71005	7.19377	7.21679	7.21889	7.38698	7.54462	7.43724	7.58218	3.36199	3.40453	3.01344	3.73818	3.95591	4.06598	3.79473	4.12487	4.16133	4.25227
Tb427_100114600.1-p1-CDS3	10_core_Tb427v10	2.50056	3.05596	2.91399	2.8408	2.97451	2.8203	3.42148	3.33165	3.11751	3.41921	2.41669	2.97075	2.78468	2.77924	2.86401	2.61116	3.30339	3.21393	2.99917	3.27786	-1.95291	-1.54057	-0.636731	-1.9053	-0.951886	-0.0743244	-0.343027	-0.434677	-0.651009	-0.130459
Tb427_100114700.1-p1-CDS1	10_core_Tb427v10	2.93181	3.17347	3.17203	2.99943	3.13888	3.19409	3.53292	3.64956	3.22838	3.58637	2.81675	3.03897	3.04974	2.798	2.99212	3.01609	3.356	3.47771	3.06439	3.37888	-0.856668	-0.322141	-0.45314	0.0500998	-0.264589	0.0556546	0.397493	0.451367	0.00506933	0.683105
Tb427_100114800.1-p1-CDS1	10_core_Tb427v10	4.93028	5.34251	5.16987	5.09691	5.28025	5.31006	5.45862	5.35452	5.40312	5.34368	4.78608	5.19746	5.0444	4.90995	5.04433	5.07982	5.25432	5.13309	5.21065	5.11858	1.52091	1.93661	1.58168	2.05089	2.54551	2.54008	2.52771	2.5383	2.38689	2.54545
Tb427_100114900.1-p1-CDS1	10_core_Tb427v10	4.62575	5.18337	4.91097	4.82343	4.75258	4.74426	5.23695	5.3075	5.07533	5.55139	4.46061	5.05289	4.76469	4.62015	4.51271	4.52335	5.04122	5.09346	4.85828	5.34058	1.41471	1.634	1.53549	1.87595	2.03211	1.92355	2.256	2.43522	2.23277	2.67035
Tb427_100115000.1-p1-CDS1	10_core_Tb427v10	2.49898	2.93798	2.69925	2.83563	2.8021	2.95543	3.19447	3.55656	3.09016	3.52207	2.33614	2.7219	2.52174	2.58852	2.58167	2.63521	2.92498	3.28744	2.81075	3.1933	-0.754724	-0.0639385	-0.81919	0.126862	-0.0628751	0.57423	0.627657	0.995512	0.568567	1.21688
Tb427_100115100.1-p1-CDS1	10_core_Tb427v10	2.55775	3.01856	2.82403	2.59075	2.46713	2.62352	2.72349	2.73758	2.99483	3.18489	2.43396	2.90663	2.74151	2.39651	2.25144	2.42747	2.58442	2.53494	2.77916	3.01211	-1.13314	-0.768933	-1.34742	-0.418861	-0.395398	-0.362699	-0.730539	-0.195879	0.144094	0.0238305
Tb427_100115200.1-p1-CDS2	10_core_Tb427v10	4.75772	4.94649	4.7453	5.07263	4.87695	4.95821	4.68415	4.81407	4.88117	4.87616	4.68409	4.88355	4.68783	4.95591	4.7467	4.83261	4.6105	4.67146	4.76878	4.80282	0.396964	0.374637	0.0146741	1.38227	1.27063	1.36097	0.338042	1.35576	1.13792	0.533122
Tb427_100115300.1-p1-CDS1	10_core_Tb427v10	4.1523	3.93979	4.08402	3.71834	3.60907	3.60363	3.38251	3.52251	3.58544	3.70002	4.02147	3.83209	3.9875	3.529	3.3699	3.41769	3.2049	3.32265	3.39697	3.50145	0.610139	0.134528	0.120277	0.694743	0.898226	0.542528	0.263339	0.519617	0.554419	0.730821
Tb427_100115900.1-p1-CDS1	10_core_Tb427v10	5.37391	5.37697	5.44871	5.15956	5.40758	5.30828	5.56825	5.56249	5.35436	5.62756	5.28278	5.28732	5.35892	4.98189	5.24031	5.11577	5.40709	5.38574	5.17074	5.45848	1.33591	1.30985	1.37038	2.03751	2.21516	2.29716	2.3171	2.43791	2.27098	2.44427
Tb427_100116000.1-p1-CDS1	10_core_Tb427v10	4.07254	4.09748	4.0833	4.71733	4.59213	4.69135	4.44548	4.34904	4.38936	4.45358	3.94863	3.95225	3.97972	4.50873	4.36403	4.46371	4.19689	4.13187	4.17934	4.22929	0.45337	0.701001	0.220937	1.82429	1.80303	1.90912	1.77903	1.50788	1.50031	1.64497
Tb427_100116100.1-p1-CDS1	10_core_Tb427v10	-2.56664	-2.22245	-2.32075	-1.22539	-1.11802	-1.07205	-0.935582	-0.257415	-0.980473	-0.396049	-2.64077	-2.32976	-2.44161	-1.50882	-1.43489	-1.28053	-1.10904	-0.388512	-1.20848	-0.710522	-5.37773	-5.42352	-5.36385	-3.83881	-3.47009	-4.11514	-4.10715	-4.35678	-3.81662	-3.22792
Tb427_100116200.1-p1-CDS1	10_core_Tb427v10	-5.4284	-5.47419	-5.46518	-4.99678	-5.49953	-4.83248	-5.40348	-5.30611	-5.30793	-5.22792	-5.4284	-5.47419	-5.46518	-4.99678	-5.49953	-5.02746	-5.45414	-5.35678	-5.30793	-5.22792	-5.4284	-5.47419	-5.46518	-5.38078	-5.57553	-5.41146	-5.40348	-5.40745	-5.3586	-5.37992
Tb427_100116300.1-p1-CDS1	10_core_Tb427v10	-5.4284	-5.47419	-5.46518	-5.33012	-5.57553	-5.41146	-5.45414	-5.35678	-5.30794	-5.37992	-5.4284	-5.47419	-5.46518	-5.33012	-5.57553	-5.41146	-5.45414	-5.40745	-5.30794	-5.37992	-5.4284	-5.47419	-5.46518	-5.38078	-5.57553	-5.46213	-5.45414	-5.40745	-5.3586	-5.37992
Tb427_100116400.1-p1-CDS1	10_core_Tb427v10	-5.37773	-5.47419	-5.46518	-5.38078	-5.57553	-5.02746	-5.01948	-5.45811	-5.30794	-5.37992	-5.37773	-5.47419	-5.46518	-5.38078	-5.57553	-5.02746	-5.01948	-5.45811	-5.30794	-5.37992	-5.4284	-5.47419	-5.46518	-5.38078	-5.57553	-5.46213	-5.45414	-5.45811	-5.3586	-5.37992
Tb427_100116500.1-p1-CDS1	10_core_Tb427v10	-5.4284	-5.09019	-5.46518	-5.38078	-4.70705	-4.88314	-5.35281	-4.77779	-4.87327	-4.55528	-5.4284	-5.47419	-5.46518	-5.38078	-4.99953	-4.88314	-5.35281	-4.97278	-5.2066	-4.99592	-5.4284	-5.09019	-5.46518	-5.38078	-5.49953	-5.46213	-5.45414	-5.40745	-5.30793	-4.80093
Tb427_100116600.1-p1-CDS1	10_core_Tb427v10	-5.37773	-5.42352	-5.46518	-4.99678	-5.42353	-5.46213	-5.45414	-4.87913	-5.3586	-5.32925	-5.37773	-5.42352	-5.46518	-4.99678	-5.42353	-5.46213	-5.45414	-5.07411	-5.3586	-5.32925	-5.4284	-5.47419	-5.46518	-5.38078	-5.57553	-5.46213	-5.45414	-5.40745	-5.3586	-5.37992
Tb427_100116700.1-p1-CDS1	10_core_Tb427v10	-2.0558	-2.08411	-2.19107	-0.184829	-0.234925	0.044785	0.223831	0.781229	-0.230181	0.510302	-2.08898	-2.08411	-2.32075	-0.408117	-0.481445	-0.257851	-0.0107684	0.564076	-0.470166	0.184896	-5.37773	-5.47419	-5.03051	-3.06483	-3.13105	-2.3722	-2.59238	-2.10367	-2.96852	-1.85149
Tb427_100116800.1-p1-CDS1	10_core_Tb427v10	-5.37773	-5.42352	-5.46518	-5.33012	-5.57553	-5.41146	-5.40348	-5.40745	-5.3586	-5.37992	-5.37773	-5.42352	-5.46518	-5.33012	-5.57553	-5.41146	-5.40348	-5.40745	-5.3586	-5.37992	-5.4284	-5.47419	-5.46518	-5.38078	-5.57553	-5.46213	-5.45414	-5.45811	-5.3586	-5.37992
Tb427_100116900.1-p1-CDS1	10_core_Tb427v10	-1.47682	-1.51906	-1.37739	-0.476539	-0.784306	0.190151	0.256879	0.699955	0.0249976	0.467661	-1.54563	-1.69413	-1.5136	-0.617027	-0.965591	-0.0625349	-0.00527502	0.491788	-0.146566	0.205223	-5.0444	-4.65552	-4.97985	-4.41779	-3.92353	-2.53018	-2.60987	-2.21718	-3.49684	-2.18482
Tb427_100117000.1-p1-CDS1	10_core_Tb427v10	5.86837	5.5179	5.68784	5.71829	5.5907	5.66699	5.54878	5.63205	5.68186	5.65552	5.69067	5.34829	5.53632	5.47814	5.33515	5.41031	5.3265	5.3695	5.43239	5.39138	2.75909	2.33175	2.34076	3.00697	2.96771	3.04748	2.7369	3.04269	3.02539	3.0757
Tb427_100117100.1-p1-CDS1	10_core_Tb427v10	6.16392	6.26455	6.25636	6.19953	6.34873	6.27079	6.58274	6.75863	6.14476	6.46912	6.02506	6.13275	6.13558	5.98623	6.11861	6.06254	6.37061	6.54363	5.9104	6.2284	2.7053	2.71723	2.59443	3.33402	3.58671	3.37523	3.71141	3.89884	3.40659	3.76697
Tb427_100117200.1-p1-CDS1	10_core_Tb427v10	5.60538	5.52522	5.69637	5.17731	5.24367	5.15171	5.23077	5.11664	5.16574	5.22312	5.50006	5.42959	5.59217	5.02308	5.07503	4.96198	5.04496	4.96332	4.99047	5.06058	1.7575	1.55392	1.82811	1.83377	2.06175	2.10801	2.16427	1.80038	2.037	1.99068
Tb427_100117300.1-p1-CDS1	10_core_Tb427v10	4.31245	4.03721	4.2444	4.63269	4.69625	4.48565	4.69833	4.78863	4.43006	4.69695	4.18651	3.9183	4.13502	4.43465	4.46017	4.25019	4.48703	4.56851	4.19773	4.45333	0.725632	0.348697	0.464675	1.66822	1.96798	1.75346	1.81341	1.96636	1.67792	2.0048
Tb427_100117400.1-p1-CDS1	10_core_Tb427v10	8.87758	9.42977	8.95575	8.92282	9.16794	9.3735	9.17637	9.2227	9.04265	9.10044	8.80564	9.36758	8.90357	8.79629	9.024	9.24041	9.04893	9.08205	8.91568	8.96251	4.5075	4.8538	4.13138	5.34126	5.7692	5.86745	5.60505	5.79188	5.46846	5.6437
Tb427_100117500.1-p1-CDS1	10_core_Tb427v10	5.54221	5.40111	5.51833	5.37182	5.41927	5.43322	5.58253	5.86492	5.31536	5.80294	5.42198	5.29046	5.42403	5.19692	5.19601	5.22803	5.39373	5.66876	5.11862	5.59603	1.89732	1.63457	1.52271	2.23828	2.61472	2.51737	2.55342	2.8878	2.34013	2.89729
Tb427_100117600.1-p1-CDS1	10_core_Tb427v10	4.34652	4.72097	4.42681	4.3541	4.58731	4.67978	4.88487	4.93778	4.52863	4.92748	4.19059	4.57512	4.29273	4.1624	4.42173	4.46342	4.69859	4.76633	4.32507	4.74143	0.99745	1.30817	0.8849	1.3286	1.38	1.83096	1.82721	1.7519	1.5912	1.87759
Tb427_100117700.1-p1-CDS1	10_core_Tb427v10	5.58739	5.71673	5.63603	5.6372	5.82314	5.83091	6.31993	6.62276	5.71573	6.63627	5.51525	5.65674	5.5644	5.51723	5.69762	5.70617	6.23353	6.49902	5.5887	6.51997	1.22189	1.06519	1.20635	1.96438	2.22647	2.21162	2.20185	3.01256	2.1086	2.94139
Tb427_100117800.1-p1-CDS1	10_core_Tb427v10	6.07932	6.1628	6.11295	5.98575	6.02493	5.86106	6.1482	6.18329	6.02705	6.10508	5.98395	6.07773	6.03578	5.85303	5.87362	5.69846	6.01793	6.03152	5.87047	5.96009	2.11113	2.00948	1.8485	2.4637	2.69309	2.62983	2.61056	2.84808	2.7454	2.71377
Tb427_100117900.1-p1-CDS1	10_core_Tb427v10	4.25073	4.00709	4.13781	4.14182	4.15452	4.16731	3.9359	3.93326	4.21046	4.07627	4.07645	3.82331	3.98216	3.9059	3.89213	3.91853	3.69998	3.68241	3.95481	3.83475	1.11305	0.941162	0.846722	1.40783	1.5659	1.50862	1.20371	1.28562	1.58743	1.3748
Tb427_100118000.1-p1-CDS1	10_core_Tb427v10	5.48195	5.36527	5.41357	5.48784	5.56452	5.52056	5.82199	5.95184	5.64539	5.82628	5.31849	5.21553	5.25477	5.23571	5.2801	5.25364	5.57081	5.7237	5.39282	5.561	2.24178	2.01361	2.14863	2.84	3.08038	2.95288	3.16876	3.17572	3.00463	3.2524
Tb427_100118100.1-p1-CDS1	10_core_Tb427v10	5.69816	5.78211	5.7259	5.7478	5.82043	5.82535	6.20552	6.34937	6.08727	6.26236	5.56416	5.65387	5.61392	5.52655	5.59159	5.61855	6.00272	6.13127	5.86609	6.04515	2.18883	2.22516	1.9779	2.93258	3.04865	2.91657	3.26045	3.50958	3.27142	3.42318
Tb427_100118200.1-p1-CDS1	10_core_Tb427v10	5.62139	5.4161	5.53471	5.67561	5.66941	5.7402	5.95479	6.06727	5.64882	5.97269	5.4944	5.29864	5.43748	5.48202	5.47487	5.55426	5.78613	5.8792	5.45638	5.77069	2.04946	1.72293	1.59412	2.67446	2.67952	2.69149	2.77395	3.03195	2.64742	3.03634
Tb427_100118300.1-p1-CDS1	10_core_Tb427v10	5.83648	6.1631	5.916	5.92378	6.04266	6.03662	6.36177	6.67025	6.08416	6.53978	5.68695	6.05667	5.81234	5.71638	5.84195	5.82389	6.14998	6.46811	5.89789	6.33361	2.48981	2.32953	2.05293	3.00758	3.09107	3.16752	3.4849	3.72069	3.0174	3.62692
Tb427_100118400.1-p1-CDS1	10_core_Tb427v10	4.54906	4.49863	4.51705	5.00835	4.86665	4.86508	4.88729	5.14464	4.84074	5.17285	4.38101	4.35385	4.38151	4.81797	4.62336	4.61807	4.66157	4.90273	4.64829	4.93575	1.35606	1.09539	1.03391	1.99086	2.17572	2.19442	2.08709	2.44762	1.83794	2.44706
Tb427_100118500.1-p1-CDS1	10_core_Tb427v10	5.49039	5.34259	5.42558	5.57104	5.51104	5.54877	5.42386	5.53487	5.46052	5.50933	5.37097	5.23046	5.32637	5.38964	5.31451	5.35247	5.22857	5.36129	5.27404	5.31779	1.83088	1.57722	1.50726	2.48891	2.53795	2.57356	2.43398	2.39132	2.41654	2.50045
Tb427_100118600.1-p1-CDS1	10_core_Tb427v10	7.02222	7.1273	7.03755	7.2154	7.23461	7.16737	7.21061	7.27804	7.13279	7.08426	6.92671	7.03205	6.96058	7.08535	7.07571	7.00981	7.07696	7.14471	6.98436	6.95178	3.05075	3.14059	2.76666	3.67577	3.96247	3.89416	3.70735	3.76835	3.7703	3.57298
Tb427_100118700.1-p1-CDS1	10_core_Tb427v10	6.42398	6.49426	6.37129	6.13513	6.24804	6.27173	6.6272	6.68009	6.31962	6.53133	6.30583	6.39129	6.27833	5.94715	6.04005	6.08397	6.45873	6.48614	6.13817	6.32837	2.75288	2.54643	2.35366	3.09932	3.35105	3.21933	3.43752	3.68609	3.23821	3.59927
Tb427_100118800.1-p1-CDS1	10_core_Tb427v10	4.67452	4.63045	4.65423	4.69029	4.64244	4.63943	4.70877	4.95207	4.51565	4.88118	4.51451	4.48684	4.52773	4.48668	4.39469	4.39923	4.50171	4.72376	4.29071	4.64256	1.41913	1.21243	1.07651	1.75891	1.97796	1.93356	1.79937	2.17673	1.72116	2.16396
Tb427_100118900.1-p1-CDS1	10_core_Tb427v10	3.48909	3.93791	3.71724	3.25627	3.28082	3.2029	3.63575	3.80256	3.62955	3.96819	3.40237	3.85266	3.66453	3.1158	3.12813	3.05205	3.49949	3.67834	3.49346	3.84637	-0.627948	-0.218829	-1.09896	-0.175859	-0.0394919	-0.156103	0.160616	0.1986	0.152983	0.31532
Tb427_100119000.1-p1-CDS1	10_core_Tb427v10	5.23488	5.39894	5.2893	5.49477	5.55973	5.53542	5.81399	5.77989	5.73451	5.71302	5.06596	5.23377	5.14196	5.27281	5.28308	5.2771	5.58629	5.5351	5.49925	5.4556	2.05603	2.18417	1.91386	2.67829	3.04091	2.92626	3.03413	3.09864	3.00135	3.09454
Tb427_100119100.1-p1-CDS1	10_core_Tb427v10	6.61405	6.86392	6.64856	6.41885	6.39093	6.53524	6.74446	6.94	6.81399	7.08936	6.50336	6.77244	6.57352	6.26256	6.26854	6.38535	6.59849	6.78477	6.65596	6.90782	2.83826	2.81082	2.29834	3.11056	2.75994	3.19326	3.36162	3.63838	3.54039	4.00602
Tb427_100119200.1-p1-CDS1	10_core_Tb427v10	4.2148	4.62656	4.45266	4.74012	4.75684	4.69583	4.91632	4.96308	4.78708	4.88559	4.06336	4.50522	4.29491	4.51689	4.54971	4.47922	4.72542	4.73171	4.59164	4.67332	0.863204	0.982066	1.17399	1.93665	1.85146	1.84393	1.89966	2.2084	1.80171	1.99898
Tb427_100119300.1-p1-CDS1	10_core_Tb427v10	6.71444	7.62703	6.96111	6.80764	7.10836	7.59474	7.15586	7.81441	6.84982	7.7322	6.5737	7.5011	6.84058	6.60393	6.88961	7.3774	6.94931	7.60609	6.62464	7.51669	3.28431	4.04373	3.31459	3.877	4.27653	4.75606	4.24946	4.919	4.0564	4.88181
Tb427_100119400.1-p1-CDS1	10_core_Tb427v10	4.21089	4.71833	4.50027	4.41335	4.64639	4.52269	4.61877	4.97158	4.55903	4.97199	3.84553	4.47328	4.26366	4.09024	4.28622	4.15175	4.26102	4.6088	4.21352	4.601	2.04229	2.01874	1.76912	2.08002	2.46409	2.35083	2.43098	2.79436	2.32344	2.8266
Tb427_100119500.1-p1-CDS1	10_core_Tb427v10	5.58742	5.64756	5.49577	5.43361	5.49425	5.61995	5.6772	5.78471	5.63565	5.86295	5.45159	5.50582	5.38644	5.2669	5.32186	5.44164	5.51692	5.60412	5.45367	5.68145	2.10794	2.22917	1.71867	2.23594	2.34287	2.50283	2.4134	2.69624	2.55796	2.78189
Tb427_100119600.1-p1-CDS1	10_core_Tb427v10	6.66198	6.56527	6.63076	6.5882	6.44021	6.48671	6.43564	6.44187	6.54584	6.58971	6.56401	6.47699	6.54911	6.44306	6.2627	6.32039	6.27644	6.28597	6.38204	6.42769	2.73235	2.47886	2.4402	3.20017	3.32955	3.28735	3.17382	3.15445	3.32385	3.34884
Tb427_100119700.1-p1-CDS1	10_core_Tb427v10	7.46185	7.94612	7.62104	7.42366	7.41023	7.52516	7.67945	7.97975	7.58584	8.03376	7.42233	7.91032	7.58846	7.35485	7.32343	7.44712	7.61536	7.90656	7.51297	7.95821	2.25185	2.57505	2.11028	2.98763	3.30585	3.2586	3.14116	3.6312	3.23314	3.73998
Tb427_100119800.1-p1-CDS1	10_core_Tb427v10	5.40384	5.98513	5.46908	5.59273	5.87105	6.12876	6.09841	6.22592	6.0905	6.28797	5.27564	5.88329	5.39087	5.39711	5.64704	5.93781	5.90212	6.04187	5.89996	6.10836	1.84374	2.10993	1.17693	2.60671	3.07313	3.11521	3.10185	3.16189	3.06947	3.18307
Tb427_100119900.1-p1-CDS1	10_core_Tb427v10	3.22068	3.94354	3.50524	3.79091	4.0312	4.37357	4.20622	4.61911	4.22518	4.55161	3.08724	3.85125	3.39007	3.59225	3.85069	4.14658	4.05969	4.43828	4.00345	4.29065	-0.323275	-0.0777349	-0.337844	0.772159	0.882758	1.58338	0.780503	1.50515	1.40736	1.95341
Tb427_100120000.1-p1-CDS1	10_core_Tb427v10	4.77181	5.22881	4.9283	4.79625	5.14575	5.25946	5.3373	5.51731	5.16812	5.57564	4.69059	5.16674	4.86787	4.67917	5.0126	5.13728	5.23276	5.4085	5.03338	5.44335	0.529545	0.505453	0.293648	1.04747	1.61908	1.62912	1.49632	1.71193	1.67786	2.04074
Tb427_100120100.1-p1-CDS1	10_core_Tb427v10	11.3698	11.1609	11.3192	11.2724	11.0291	11.0841	10.7652	10.3605	11.4564	10.6578	11.3246	11.1212	11.2842	11.1958	10.9408	10.9946	10.6817	10.2734	11.3702	10.5669	6.34941	5.95421	5.93504	6.998	6.95399	7.02816	6.60374	6.26702	7.34891	6.62386
Tb427_100120200.1-p1-CDS1	10_core_Tb427v10	2.38366	2.71051	2.36704	1.95893	2.01439	1.78683	2.05989	2.1805	2.25037	2.49951	2.3047	2.65217	2.27963	1.82527	1.89034	1.68131	1.87983	2.05282	2.14026	2.35111	-1.84931	-2.29374	-1.96022	-1.68084	-1.63334	-2.13253	-1.11502	-1.39255	-1.67681	-0.88851
Tb427_100120300.1-p1-CDS1	10_core_Tb427v10	7.96575	8.45009	8.0216	7.74861	7.8331	7.85804	7.76672	7.91336	7.97655	7.98426	7.85447	8.35145	7.93812	7.62671	7.68004	7.69416	7.62641	7.75578	7.83385	7.83147	4.2106	4.51267	3.85577	4.09415	4.52033	4.63797	4.33404	4.64052	4.5638	4.66866
Tb427_100120400.1-p1-CDS1	10_core_Tb427v10	3.94654	3.91487	3.97249	4.50725	4.31886	4.42935	4.15155	4.27846	4.29682	4.55823	3.80637	3.78217	3.85226	4.29969	4.10185	4.18976	3.96539	4.07513	4.08404	4.36022	0.510379	0.366564	0.311028	1.60563	1.47596	1.71736	1.10389	1.3505	1.42841	1.59032
Tb427_100120500.1-p1-CDS1	10_core_Tb427v10	5.60306	6.25443	5.89976	5.86514	5.93284	5.95047	6.28459	6.39809	6.11116	6.41724	5.45318	6.10735	5.75667	5.68124	5.70998	5.73389	6.06144	6.15451	5.90168	6.18357	2.23425	2.88258	2.49356	2.7953	3.12829	3.10367	3.47217	3.66032	3.2232	3.67548
Tb427_100120600.1-p1-CDS1	10_core_Tb427v10	5.64362	5.92005	5.87445	5.79304	5.7875	5.79339	5.95437	6.00758	6.02011	6.00324	5.52614	5.82026	5.78447	5.62326	5.59771	5.60326	5.78768	5.8326	5.84357	5.81729	1.9632	2.00768	1.82655	2.60797	2.76299	2.76947	2.75456	2.87453	2.89018	2.94369
Tb427_100120700.1-p1-CDS1	10_core_Tb427v10	7.52246	7.7714	7.55893	7.54985	7.58352	7.58727	7.6943	7.89306	7.66915	7.842	7.38335	7.65288	7.46225	7.39354	7.41368	7.41174	7.50549	7.72599	7.49493	7.66443	4.07389	4.106	3.59936	4.26283	4.40829	4.45675	4.66107	4.69542	4.52735	4.73072
Tb427_100120800.1-p1-CDS1	10_core_Tb427v10	5.7659	5.88769	5.82032	5.49407	5.54586	5.65622	5.80419	5.98107	5.86654	5.8876	5.65701	5.78867	5.73934	5.31711	5.33375	5.4668	5.63546	5.80206	5.67982	5.69569	1.98266	1.96368	1.61413	2.37553	2.67285	2.63105	2.58659	2.86934	2.81564	2.87002
Tb427_100120900.1-p1-CDS1	10_core_Tb427v10	11.5424	11.4528	11.4589	11.5003	11.3286	11.3447	11.4773	11.6876	11.4071	11.5514	11.3953	11.305	11.3357	11.3008	11.104	11.1169	11.2542	11.4701	11.1848	11.3257	8.17432	8.07972	7.83758	8.54525	8.53435	8.56892	8.66959	8.84876	8.59826	8.76292
Tb427_100121000.1-p1-CDS1	10_core_Tb427v10	2.95785	3.35982	3.19969	3.25959	3.42144	3.32673	3.74198	3.83078	3.58288	3.78397	2.78327	3.24088	3.07615	3.08948	3.21943	3.08834	3.54214	3.62054	3.33643	3.5772	-0.187344	-0.353991	-0.438394	0.0421084	0.454596	0.611342	0.757676	0.851635	0.911957	0.868728
Tb427_100121100.1-p1-CDS1	10_core_Tb427v10	5.68455	5.79609	5.68933	5.56625	5.70397	5.70554	5.87454	6.13843	5.8483	6.07652	5.52884	5.67241	5.5646	5.36534	5.47375	5.48552	5.68115	5.93546	5.63224	5.85591	2.38057	2.18371	2.09181	2.61367	2.93829	2.87333	2.86881	3.19243	3.0011	3.2526
Tb427_100121200.1-p1-CDS1	10_core_Tb427v10	4.50689	4.60433	4.44494	4.61642	4.68884	4.86528	4.8538	5.15525	4.90099	5.36588	4.38518	4.47408	4.33845	4.43332	4.47611	4.64815	4.66464	4.94621	4.71755	5.15761	0.875723	1.05978	0.614075	1.5461	1.8205	2.02583	1.8139	2.25071	1.83462	2.47061
Tb427_100122000.1-p1-CDS1	10_core_Tb427v10	2.0179	2.93613	2.58543	2.27165	2.42457	2.17594	2.32141	2.69607	2.39111	2.87751	1.84933	2.74379	2.38713	2.05461	2.11651	1.86836	2.04587	2.47709	2.1186	2.62564	-1.89602	-0.142646	-0.454479	-0.571274	0.0443152	-0.22991	-0.219101	-0.166119	-0.15956	0.194741
Tb427_100122100.1-p1-CDS1	10_core_Tb427v10	4.93196	4.75617	4.92032	5.0401	4.93646	5.0382	5.05482	5.20801	4.88505	5.26603	4.79349	4.63378	4.80973	4.86254	4.72084	4.81306	4.8565	5.01367	4.67383	5.05886	1.47767	1.12365	1.15894	1.92824	2.08244	2.24226	2.07779	2.21849	1.99884	2.36288
Tb427_100122200.1-p1-CDS1	10_core_Tb427v10	5.06564	4.83931	4.966	5.23965	5.04051	5.16901	4.83725	4.92342	5.08674	5.12081	4.91044	4.70392	4.83149	4.99812	4.8003	4.91819	4.61805	4.68521	4.87842	4.8801	1.76462	1.35282	1.47182	2.53307	2.33548	2.51083	2.00606	2.20381	2.1904	2.41129
Tb427_100122300.1-p1-CDS1	10_core_Tb427v10	5.0986	5.14088	5.31641	6.05423	5.83103	5.9879	5.74616	5.60021	5.93311	5.84194	5.03141	5.08156	5.23406	5.89053	5.67627	5.80478	5.59877	5.42479	5.76801	5.67717	0.511686	0.480694	1.11053	2.77756	2.53369	2.90027	2.38178	2.45839	2.6854	2.61237
Tb427_100122400.1-p1-CDS1	10_core_Tb427v10	4.16932	4.19266	4.27519	4.30787	4.25933	4.24201	4.53801	4.60907	4.31751	4.49814	4.03801	4.05709	4.1525	4.10215	4.04826	4.01438	4.32664	4.40937	4.10826	4.30712	0.641766	0.692747	0.6545	1.39004	1.38077	1.46093	1.66175	1.64131	1.42837	1.48485
Tb427_100122500.1-p1-CDS1	10_core_Tb427v10	5.16072	5.00853	5.08199	4.97536	5.01957	5.04931	5.33084	5.34324	4.95546	5.06057	5.04119	4.90964	4.97733	4.81896	4.83327	4.86848	5.16799	5.1658	4.77041	4.88567	1.49918	1.09077	1.23826	1.67662	1.97401	1.96192	2.09694	2.23035	1.90066	1.91956
Tb427_100122600.1-p1-CDS1	10_core_Tb427v10	4.92115	5.16645	5.0204	5.22678	5.2879	5.30688	5.61955	5.47165	5.2022	5.36449	4.79169	5.06392	4.91209	5.0749	5.10922	5.1159	5.44912	5.30034	5.00934	5.1929	1.37017	1.29191	1.21367	1.90052	2.18146	2.29245	2.44711	2.31219	2.19909	2.1992
Tb427_100122700.1-p1-CDS1	10_core_Tb427v10	6.16649	5.97562	6.12078	5.83434	5.91603	5.93929	6.00016	6.0674	5.87767	5.97621	6.06519	5.89252	6.03784	5.67465	5.74444	5.7597	5.84706	5.90924	5.72084	5.81256	2.27765	1.78574	1.95829	2.57396	2.7592	2.84122	2.66839	2.7913	2.59518	2.75249
Tb427_100122800.1-p1-CDS1	10_core_Tb427v10	6.19717	6.65151	6.25749	6.33006	6.52669	6.44595	6.60269	6.59796	6.3005	6.52814	6.01667	6.48698	6.07794	6.08884	6.20701	6.16714	6.34547	6.3023	6.03121	6.26951	3.10695	3.41609	3.14965	3.6209	4.19421	3.93412	3.98443	4.16513	3.72257	3.91314
Tb427_100122900.1-p1-CDS1	10_core_Tb427v10	6.91451	7.47923	7.21895	6.89458	7.05728	7.09917	7.37095	7.53132	7.12017	7.4545	6.81585	7.40117	7.14468	6.72737	6.88473	6.93068	7.21042	7.35585	6.96784	7.29256	2.95564	3.22898	2.90214	3.69559	3.90326	3.91344	4.10994	4.40038	3.79836	4.21278
Tb427_100123000.1-p1-CDS1	10_core_Tb427v10	10.2423	10.4135	10.2899	10.2568	10.1588	10.1696	10.3204	10.434	10.2483	10.3361	10.1402	10.3234	10.2048	10.1087	9.99105	9.99956	10.1707	10.2788	10.0837	10.1769	6.37016	6.3419	6.14371	6.89694	6.97093	6.99491	6.97315	7.1389	7.0337	7.0773
Tb427_100123100.1-p1-CDS1	10_core_Tb427v10	5.66272	5.64398	5.61678	5.58179	5.62997	5.59768	5.39304	5.51545	5.44585	5.44885	5.55734	5.55391	5.54117	5.43427	5.47852	5.43557	5.23095	5.34571	5.29155	5.28278	1.82914	1.59135	1.29106	2.21652	2.30111	2.36188	2.15324	2.33507	2.1444	2.24443
Tb427_100123200.1-p1-CDS1	10_core_Tb427v10	4.95864	5.17448	4.9796	5.32474	5.46217	5.43279	5.40865	5.57771	5.22485	5.4962	4.85242	5.06749	4.86955	5.13661	5.26878	5.22051	5.23704	5.37263	5.03846	5.28862	1.12167	1.33351	1.19073	2.28853	2.4593	2.56098	2.25137	2.6614	2.17383	2.59552
Tb427_100123300.1-p1-CDS1	10_core_Tb427v10	5.02367	5.36934	5.13189	4.98839	5.40484	5.27518	5.2933	5.45951	5.13372	5.31479	4.88647	5.24663	5.02881	4.80017	5.20605	5.05382	5.11831	5.25974	4.94027	5.12293	1.55614	1.74643	1.27078	1.95703	2.44584	2.45864	2.15502	2.50549	2.13918	2.30901
Tb427_100123400.1-p1-CDS1	10_core_Tb427v10	4.94302	4.89813	4.99816	5.06178	5.07721	5.08543	4.98646	5.01466	4.94021	5.0303	4.81321	4.77877	4.88617	4.86566	4.85595	4.86474	4.78477	4.80904	4.73312	4.82098	1.40162	1.22896	1.25112	2.08485	2.25816	2.26385	2.03721	2.09952	2.03338	2.13028
Tb427_100123500.1-p1-CDS1	10_core_Tb427v10	5.98477	6.00822	6.02387	6.03712	6.06489	6.01641	5.95819	5.69263	6.05337	5.67131	5.88668	5.9285	5.94543	5.89487	5.89696	5.8473	5.80621	5.5379	5.89273	5.52571	2.0479	1.7649	1.78328	2.62235	2.87759	2.82918	2.63129	2.37905	2.79168	2.28691
Tb427_100123600.1-p1-CDS1	10_core_Tb427v10	3.40107	3.58371	3.61364	3.1328	3.19973	3.14452	3.22405	3.14944	3.00742	3.12368	3.28851	3.45915	3.48881	2.97997	2.99617	2.99241	3.06736	2.99293	2.81124	2.91547	-0.341334	-0.0996143	0.0175508	-0.256701	0.273006	-0.19069	-0.103273	-0.133319	-0.00519447	0.224948
Tb427_100123700.1-p1-CDS1	10_core_Tb427v10	5.62176	5.95266	5.79529	4.93779	5.304	5.37798	5.59975	5.36064	5.20372	5.49294	5.55556	5.88041	5.72938	4.86287	5.17505	5.28035	5.50847	5.26676	5.09153	5.38746	1.13344	1.54637	1.29646	0.622995	1.7352	1.42381	1.55222	1.35028	1.46179	1.65662
Tb427_100123800.1-p1-CDS1	10_core_Tb427v10	3.51587	3.84553	3.73568	3.42843	3.75296	3.61934	3.85136	3.74353	3.69315	3.79441	3.41694	3.77746	3.66331	3.29296	3.5887	3.49635	3.73734	3.62869	3.55803	3.65167	-0.402516	-0.640063	-0.644148	-0.0520243	0.530767	0.00585751	0.104374	0.0189301	0.196782	0.346195
Tb427_100123900.1-p1-CDS1	10_core_Tb427v10	5.54273	5.47724	5.60117	5.41873	5.51524	5.73677	5.6327	5.79383	5.42301	5.87563	5.43529	5.38072	5.52225	5.26651	5.332	5.56434	5.46889	5.61806	5.27143	5.7044	1.73938	1.49723	1.36844	2.09239	2.44672	2.58097	2.41059	2.66885	2.0898	2.705
Tb427_100124000.1-p1-CDS1	10_core_Tb427v10	6.2635	6.38113	6.39598	6.17602	6.2812	6.36765	6.35693	6.46538	6.222	6.47261	6.15912	6.28971	6.3168	6.01617	6.12577	6.18956	6.20663	6.30694	6.06881	6.2976	2.4219	2.32468	2.15855	2.91821	2.98939	3.25749	3.01281	3.19759	2.90855	3.34273
Tb427_100124100.1-p1-CDS1	10_core_Tb427v10	6.78633	6.68163	6.81168	6.50649	6.56065	6.50722	6.49834	6.47205	6.49098	6.50108	6.6585	6.58096	6.70037	6.35824	6.38799	6.33424	6.3204	6.31262	6.30154	6.33402	3.22084	2.73216	3.05322	3.15008	3.41234	3.36046	3.37968	3.20976	3.45909	3.30602
Tb427_100124200.1-p1-CDS1	10_core_Tb427v10	5.28816	5.25335	5.42699	5.81748	5.87628	5.80484	5.83451	5.86763	5.67918	5.74792	5.1696	5.1307	5.30864	5.63499	5.68831	5.58509	5.62911	5.66525	5.47274	5.52743	1.62374	1.60783	1.74725	2.74212	2.84307	2.97349	2.91874	2.92632	2.76175	2.92507
Tb427_100124300.1-p1-CDS1	10_core_Tb427v10	5.46469	5.35693	5.61884	5.55298	5.58405	5.47996	5.7482	5.88502	5.44819	5.72389	5.37668	5.2705	5.5394	5.39658	5.42572	5.31301	5.60003	5.72623	5.29317	5.55657	1.37962	1.22083	1.39059	2.25424	2.31675	2.2795	2.38498	2.62124	2.15087	2.51577
Tb427_100124400.1-p1-CDS1	10_core_Tb427v10	4.3424	4.20323	4.46848	4.27045	4.23917	4.20066	4.21665	4.16048	4.11544	4.1626	4.23937	4.11164	4.39487	4.09952	4.06364	4.04515	4.05126	4.00923	3.96544	4.01686	0.478873	0.168279	0.134193	1.10699	1.11278	0.909345	1.00292	0.823063	0.764278	0.779091
Tb427_100124500.1-p1-CDS1	10_core_Tb427v10	4.35896	4.60494	4.55261	4.71659	4.84428	4.81999	4.92149	5.03136	4.70646	4.92088	4.18119	4.46687	4.40692	4.49796	4.57045	4.55143	4.68902	4.8076	4.49687	4.68075	1.2455	1.13071	1.16536	1.88575	2.31096	2.2514	2.16659	2.22548	1.79999	2.21043
Tb427_100124600.1-p1-CDS1	10_core_Tb427v10	7.81995	7.5206	7.55802	7.63698	7.75793	7.75133	7.53695	7.12892	7.69736	7.05251	7.66422	7.37459	7.41961	7.44345	7.53967	7.52182	7.34452	6.91893	7.47952	6.83733	4.53098	4.12919	4.10235	4.63803	4.92341	4.98186	4.52529	4.23971	4.85429	4.18931
Tb427_100124700.1-p1-CDS1	10_core_Tb427v10	6.88491	6.7319	6.76735	7.05284	7.12891	7.14391	6.96885	6.62447	7.15996	6.54206	6.85764	6.70499	6.74126	7.00234	7.06626	7.07272	6.9111	6.55505	7.09708	6.48159	1.13859	0.922643	0.881517	2.1756	2.57236	2.76691	2.28295	2.20784	2.5979	1.9349
Tb427_100124800.1-p1-CDS1	10_core_Tb427v10	5.73931	5.63402	5.81696	5.87329	5.91459	5.92198	5.93179	5.96356	5.87567	5.90294	5.55582	5.47434	5.66384	5.63424	5.67577	5.69115	5.70542	5.71818	5.6423	5.65816	2.67013	2.3718	2.49468	3.15758	3.20141	3.163	3.14577	3.28581	3.1292	3.21836
Tb427_100124900.1-p1-CDS1	10_core_Tb427v10	6.21229	5.92361	6.16483	5.96674	5.96962	5.94929	5.90277	5.99924	5.93347	5.93249	6.08106	5.81008	6.06039	5.77405	5.76035	5.72386	5.69998	5.80104	5.73576	5.71844	2.68737	2.19951	2.32406	2.96401	3.08045	3.15844	2.96734	3.03564	2.96487	3.06231
Tb427_100125000.1-p1-CDS1	10_core_Tb427v10	3.2472	3.81032	3.40036	4.11327	4.2995	4.29636	4.40179	4.54925	3.96804	4.341	3.01984	3.64165	3.25689	3.88729	4.01181	4.07865	4.14424	4.24976	3.65124	4.07362	0.419703	0.611319	-0.0245425	1.29859	1.82076	1.45806	1.77232	2.12387	1.60995	1.76402
Tb427_100125100.1-p1-CDS1	10_core_Tb427v10	5.18735	5.30576	5.29246	4.96207	4.89362	4.95439	4.8098	4.76295	4.7556	4.93369	5.04234	5.17858	5.1676	4.74325	4.64147	4.70112	4.60645	4.54069	4.53204	4.68734	1.79968	1.73243	1.68987	2.13197	2.24594	2.30928	1.87047	1.95123	1.93156	2.26132
Tb427_100125200.1-p1-CDS1	10_core_Tb427v10	6.18513	6.81973	6.43585	6.59208	6.79023	6.92566	7.01568	7.19552	6.47279	7.09099	6.08071	6.72917	6.36375	6.42039	6.63287	6.75579	6.86881	7.02029	6.31233	6.91178	2.33263	2.77849	2.07102	3.43419	3.5154	3.74206	3.64323	4.06318	3.21948	3.99197
Tb427_100125300.1-p1-CDS1	10_core_Tb427v10	5.74714	5.45907	5.79873	5.85708	5.74478	5.82786	5.42905	5.20637	5.62914	5.33659	5.61564	5.34224	5.6844	5.68699	5.55432	5.62219	5.25043	5.00915	5.43729	5.12486	2.22489	1.76729	2.0753	2.68405	2.72933	2.91431	2.3253	2.23802	2.62133	2.45882
Tb427_100125400.1-p1-CDS1	10_core_Tb427v10	6.32383	6.06607	6.29402	6.27569	6.2656	6.2363	6.156	6.25596	6.1713	6.17289	6.23744	6.00274	6.22348	6.14573	6.10794	6.09275	6.02116	6.13301	6.02256	6.03235	2.21361	1.4683	1.90083	2.73152	2.99198	2.83552	2.66655	2.63784	2.81836	2.73315
Tb427_100125500.1-p1-CDS1	10_core_Tb427v10	3.93844	3.93188	4.13626	3.75582	3.95397	3.79657	3.9441	4.05477	3.7276	3.95784	3.82624	3.83293	4.02619	3.59165	3.77827	3.6334	3.75778	3.85576	3.51771	3.74864	0.194912	-0.0117558	0.346545	0.506813	0.826346	0.567203	0.894338	1.06511	0.842632	1.05436
Tb427_100125600.1-p1-CDS1	10_core_Tb427v10	3.24104	3.60656	3.52175	3.45243	3.77888	3.59676	3.63456	3.61951	3.27832	3.56069	3.07329	3.48494	3.3655	3.26683	3.48307	3.37476	3.38111	3.39738	3.05269	3.32556	0.00685038	-0.0485996	0.141411	0.384449	1.31651	0.78176	0.979434	0.776695	0.489481	0.787214
Tb427_100125700.1-p1-CDS1	10_core_Tb427v10	3.90152	4.02195	4.16688	4.41449	4.49322	4.29036	4.27318	4.14121	4.2502	3.96944	3.7996	3.94228	4.07122	4.25492	4.32067	4.11867	4.08728	3.95675	4.09624	3.81614	-0.0199203	-0.200607	0.1812	1.14793	1.33821	1.11571	1.22158	1.08124	0.942698	0.64599
Tb427_100125800.1-p1-CDS1	10_core_Tb427v10	5.06606	5.05045	5.16296	5.1436	5.43354	5.23803	5.25561	5.42392	5.08313	5.19483	4.92837	4.92314	5.03462	4.97821	5.25693	5.04853	5.08197	5.24889	4.90008	4.99749	1.60539	1.47897	1.60071	1.92459	2.31193	2.21501	2.10764	2.28995	1.9892	2.22365
Tb427_100125900.1-p1-CDS1	10_core_Tb427v10	4.3467	4.1787	4.40388	4.62001	4.6785	4.50595	4.69623	4.73886	4.52704	4.61941	4.21985	4.0607	4.31158	4.45889	4.50784	4.33558	4.534	4.56712	4.33796	4.43658	0.771849	0.473354	0.358417	1.37446	1.51364	1.33893	1.461	1.58251	1.49979	1.54612
Tb427_100126000.1-p1-CDS1	10_core_Tb427v10	2.80604	3.25886	3.06705	2.4176	2.67694	2.72707	2.53982	2.96104	2.73316	3.28778	2.67759	3.14511	2.95878	2.19659	2.47907	2.51239	2.38621	2.80513	2.52134	3.09508	-0.990556	-0.473699	-0.75618	-0.404959	-0.297088	-0.129675	-0.826846	-0.353824	-0.165864	0.1873
Tb427_100126100.1-p1-CDS1	10_core_Tb427v10	6.44107	6.62257	6.52081	6.3611	6.52825	6.59828	6.73174	6.78525	6.55367	6.73625	6.36514	6.53377	6.45349	6.23238	6.38724	6.4561	6.6101	6.64777	6.42063	6.60375	2.14731	2.54753	2.05913	2.79755	3.09977	3.18424	3.09069	3.3	3.03882	3.22517
Tb427_100126200.1-p1-CDS1	10_core_Tb427v10	4.73878	4.56679	4.80365	5.27732	5.06861	4.98135	4.85703	4.7181	5.08948	4.66041	4.59962	4.44167	4.69402	5.10265	4.86762	4.79019	4.67817	4.54188	4.90927	4.46251	1.28856	0.963938	1.00735	2.14383	2.11845	1.9667	1.75417	1.59209	1.99673	1.6892
Tb427_100126300.1-p1-CDS1	10_core_Tb427v10	5.72708	5.62868	5.81575	5.85924	5.88247	5.96914	6.3073	6.53082	5.74777	6.3645	5.61877	5.49427	5.71761	5.69791	5.69011	5.77186	6.14458	6.35492	5.56158	6.17104	1.92371	2.13404	1.8703	2.61667	2.8776	2.99849	3.05914	3.40361	2.69944	3.36815
Tb427_100126400.1-p1-CDS1	10_core_Tb427v10	7.05636	7.28027	7.19055	6.81272	6.88724	6.92576	7.05725	7.05693	7.00471	7.15822	6.99052	7.2229	7.14181	6.69304	6.76382	6.80051	6.94331	6.94145	6.8781	7.03992	2.56404	2.56913	2.26828	3.16132	3.27697	3.33767	3.33093	3.34192	3.42097	3.49048
Tb427_100126500.1-p1-CDS1	10_core_Tb427v10	5.49491	5.58045	5.60298	5.27765	5.44978	5.37889	5.51688	5.52287	5.34742	5.44302	5.44725	5.53596	5.56445	5.19056	5.36031	5.28718	5.42084	5.43932	5.26518	5.3331	0.545545	0.52237	0.350827	1.18385	1.3922	1.34022	1.55398	1.36867	1.16549	1.66641
Tb427_100126600.1-p1-CDS1	10_core_Tb427v10	6.45514	6.81241	6.79953	6.38602	6.61012	6.68288	7.13142	7.77234	6.54877	7.6979	6.40013	6.75652	6.75393	6.28045	6.51758	6.56	7.01342	7.66215	6.43755	7.58641	1.62143	2.08798	1.78588	2.55075	2.60058	3.06811	3.45616	4.00473	2.79198	3.94366
Tb427_100126700.1-p1-CDS1	10_core_Tb427v10	5.23505	5.55967	5.42384	5.60725	5.56949	5.77462	5.40337	5.4794	5.348	5.60914	5.15293	5.48935	5.36625	5.46196	5.39935	5.61857	5.27061	5.33109	5.18461	5.44546	1.05685	1.16302	0.737644	2.21565	2.39248	2.47985	1.89481	2.10067	2.106	2.38304
Tb427_100126800.1-p1-CDS1	10_core_Tb427v10	4.75828	5.02651	4.93371	4.87244	5.04988	4.92885	5.05635	5.03066	4.84345	5.04857	4.6791	4.95401	4.84938	4.72299	4.90037	4.74982	4.91533	4.87662	4.70869	4.88066	0.520121	0.642926	0.755872	1.50861	1.70492	1.8198	1.62757	1.71496	1.33072	1.86023
Tb427_100126900.1-p1-CDS1	10_core_Tb427v10	6.22718	6.54916	6.42507	6.1482	6.37462	6.32817	6.40253	6.40442	6.21556	6.34278	6.05103	6.39276	6.29086	5.93713	6.1576	6.09046	6.16806	6.16673	5.97547	6.12889	3.10153	3.21331	2.92435	3.24624	3.52895	3.59685	3.66213	3.6681	3.50891	3.46556
Tb427_100127000.1-p1-CDS1	10_core_Tb427v10	5.07119	5.16762	5.23603	4.96324	5.04841	4.96149	5.09688	5.35079	4.98766	5.23172	4.94702	5.05467	5.14432	4.80324	4.86938	4.79118	4.96717	5.16917	4.827	5.05635	1.45635	1.41919	1.21093	1.66914	1.94374	1.79317	1.54788	2.26083	1.73799	2.05504
Tb427_100127100.1-p1-CDS1	10_core_Tb427v10	6.23052	5.89037	6.09162	6.01984	5.64387	5.89475	6.16619	6.37289	5.84401	6.18325	6.14968	5.82124	6.02703	5.89289	5.49536	5.74504	6.04769	6.23763	5.72998	6.04306	2.02762	1.47017	1.57612	2.4466	2.25646	2.55051	2.49384	2.89034	2.11493	2.74687
Tb427_100127200.1-p1-CDS1	10_core_Tb427v10	5.56664	5.77641	5.8961	5.34731	5.54246	5.46666	5.71168	5.86685	5.43233	5.7528	5.49955	5.73405	5.83359	5.2383	5.40667	5.34654	5.6166	5.75935	5.30616	5.63918	1.05964	0.658145	1.29914	1.54624	2.06573	1.81428	1.66463	2.04715	1.84485	2.00404
Tb427_100127300.1-p1-CDS1	10_core_Tb427v10	5.82946	6.48657	6.01493	5.85661	6.15224	6.2641	6.43243	6.57403	6.13748	6.3877	5.7171	6.39906	5.93228	5.69626	5.97932	6.10081	6.28562	6.40229	5.97294	6.21107	2.0729	2.39829	1.84265	2.59958	3.00168	3.03078	3.03951	3.41725	2.9093	3.26682
Tb427_100127400.1-p1-CDS1	10_core_Tb427v10	6.45047	6.59292	6.66299	6.53778	6.67134	6.62533	6.80167	6.99178	6.73268	6.89283	6.38223	6.53472	6.60907	6.45984	6.53108	6.51797	6.70079	6.89271	6.61493	6.79802	1.96212	1.91984	1.88875	2.2872	3.23515	2.8064	2.86204	3.06427	3.02101	2.88014
Tb427_100127500.1-p1-CDS1	10_core_Tb427v10	7.39943	7.40019	7.15375	7.55264	7.47997	7.55736	7.30433	7.05181	7.99854	7.04262	7.30691	7.30242	7.08174	7.39565	7.33511	7.3943	7.16812	6.894	7.84685	6.88344	3.3734	3.45265	2.79122	4.25261	4.08969	4.32877	3.83019	3.77603	4.67325	3.77815
Tb427_100127600.1-p1-CDS1	10_core_Tb427v10	5.90552	6.08928	6.03144	6.14981	6.26728	6.21103	6.36733	6.41339	6.12843	6.29124	5.77198	5.97203	5.91416	5.97623	6.06597	6.00435	6.18405	6.20761	5.93452	6.08988	2.40528	2.40773	2.31606	3.00285	3.32481	3.29848	3.29576	3.48178	3.12826	3.34744
Tb427_100127700.1-p1-CDS1	10_core_Tb427v10	6.68037	6.58871	6.61848	6.80212	6.67776	6.65392	6.56349	6.45639	6.79884	6.59108	6.62541	6.54305	6.57079	6.72182	6.58983	6.56075	6.48967	6.37053	6.7117	6.49387	1.92651	1.58216	1.66148	2.58781	2.5976	2.64522	2.20868	2.335	2.694	2.62482
Tb427_100127800.1-p1-CDS1	10_core_Tb427v10	5.39841	5.17108	5.24613	5.29986	5.29864	5.37441	5.20923	4.81739	5.03889	4.85749	5.27738	5.05902	5.11812	5.13887	5.09767	5.19089	5.02794	4.63674	4.86703	4.67612	1.76082	1.352	1.67928	2.0545	2.35291	2.29999	2.125	1.70389	1.87428	1.77068
Tb427_100127900.1-p1-CDS1	10_core_Tb427v10	6.26271	6.54243	6.38129	6.38106	6.53173	6.51205	6.64753	6.71504	6.33648	6.59557	6.11964	6.41609	6.25141	6.16173	6.25287	6.26086	6.41995	6.49674	6.10832	6.3623	2.85392	2.96052	2.82212	3.55393	4.02294	3.8648	3.86741	3.87326	3.55787	3.83127
Tb427_100128000.1-p1-CDS1	10_core_Tb427v10	4.83922	5.10922	4.94789	4.71737	4.83554	4.93465	4.96708	5.0171	4.68486	5.00726	4.75012	5.01623	4.86725	4.57464	4.67092	4.76933	4.81713	4.85798	4.53151	4.8473	0.774031	1.07253	0.745565	1.30852	1.62223	1.72664	1.62363	1.75738	1.37171	1.75109
Tb427_100128100.1-p1-CDS1	10_core_Tb427v10	5.29221	5.54597	5.49032	5.14894	5.32853	5.36024	5.42162	5.3961	4.92448	5.25758	5.22875	5.49402	5.45048	5.08068	5.25411	5.27965	5.36227	5.30099	4.83984	5.14922	0.698149	0.680837	0.218167	0.703109	1.01377	1.14924	0.751792	1.39401	0.773442	1.46447
Tb427_100128200.1-p1-CDS1	10_core_Tb427v10	6.4303	6.75501	6.65507	6.43835	6.44133	6.40872	6.46943	6.6545	6.11489	6.75523	6.32167	6.65793	6.55394	6.28272	6.2709	6.23316	6.31289	6.47365	5.94429	6.58209	2.62882	2.80362	2.75813	3.12702	3.27195	3.27956	3.18509	3.56804	2.94999	3.59801
Tb427_100128300.1-p1-CDS1	10_core_Tb427v10	7.18029	7.34638	7.17073	7.32308	7.19567	7.31756	7.11291	6.9779	7.19944	7.09953	7.12473	7.30323	7.12778	7.23905	7.08787	7.22316	7.00971	6.88011	7.11327	7.00669	2.45295	2.24765	2.07698	3.17179	3.39679	3.3309	3.24974	3.03875	3.06972	3.09296
Tb427_100128400.1-p1-CDS1	10_core_Tb427v10	6.61524	6.7888	6.86345	6.95598	6.80273	6.64933	6.38861	5.83705	6.93138	5.74645	6.55187	6.72635	6.8105	6.83398	6.6637	6.52315	6.25158	5.70304	6.82372	5.6298	2.05961	2.15489	2.05652	3.31303	3.33751	3.06583	2.91631	2.31554	3.10771	2.05463
Tb427_100128500.1-p1-CDS1	10_core_Tb427v10	7.64653	7.82549	7.76785	7.54133	7.65615	7.59917	7.61104	7.80702	7.58737	7.6913	7.54222	7.73918	7.67088	7.39822	7.52369	7.45773	7.47682	7.64702	7.43316	7.55187	3.7971	3.69832	3.82336	4.10053	4.12588	4.17817	4.11736	4.55238	4.27369	4.24052
Tb427_100128600.1-p1-CDS1	10_core_Tb427v10	5.36283	5.14564	5.25103	5.07586	5.1724	5.16394	5.1347	5.16064	5.00621	5.17856	5.23466	5.02375	5.1466	4.88981	4.95932	4.95141	4.94287	4.95601	4.80251	4.97628	1.80586	1.51535	1.39422	2.02869	2.30641	2.29373	2.12349	2.24111	2.07842	2.24188
Tb427_100128700.1-p1-CDS1	10_core_Tb427v10	5.04195	4.88526	4.97435	4.83868	5.03057	4.76531	5.20358	5.1828	4.79384	4.94556	4.8993	4.76318	4.8749	4.63497	4.81929	4.54491	4.99837	4.97149	4.57672	4.74513	1.62648	1.2457	1.05104	1.91062	2.15388	1.9327	2.28153	2.30684	1.95193	1.99893
Tb427_100128800.1-p1-CDS1	10_core_Tb427v10	5.30607	5.3322	5.34051	5.23729	5.34579	5.29182	5.4945	5.44369	5.32569	5.34003	5.19549	5.23506	5.25469	5.07715	5.16562	5.12356	5.3333	5.28242	5.15821	5.16622	1.54194	1.37795	1.2065	1.97914	2.25321	2.10815	2.24867	2.19932	2.13349	2.19671
Tb427_100128900.1-p1-CDS1	10_core_Tb427v10	5.1262	5.29878	5.22482	5.06505	5.27087	5.17214	5.30711	5.25561	4.98986	4.98403	4.98156	5.19116	5.10969	4.88552	5.07815	4.9469	5.12282	5.07789	4.77163	4.78888	1.72982	1.48421	1.52005	1.95592	2.27105	2.3798	2.24707	2.13055	2.15137	1.98185
Tb427_100129000.1-p1-CDS1	10_core_Tb427v10	6.02374	6.0269	6.07777	5.91471	6.01047	5.82055	6.01037	6.02547	5.83447	5.94875	5.90597	5.92078	5.97775	5.74139	5.81888	5.63026	5.84029	5.83918	5.64885	5.74723	2.34379	2.19934	2.15832	2.76735	2.99879	2.80379	2.83696	2.97459	2.78268	3.00573
Tb427_100129100.1-p1-CDS1	10_core_Tb427v10	6.78077	6.82145	6.95903	6.79701	6.79233	6.7019	6.94971	6.87057	6.82877	6.89176	6.70406	6.7525	6.89869	6.67849	6.67922	6.58209	6.84841	6.74837	6.71516	6.76248	2.50773	2.3965	2.32807	3.1321	3.06304	3.03074	3.06273	3.23431	3.09427	3.3445
Tb427_100129200.1-p1-CDS1	10_core_Tb427v10	4.96657	4.55302	4.82074	4.78321	4.74597	4.54992	4.71962	4.65846	4.83159	4.49671	4.83711	4.42042	4.7204	4.59489	4.54161	4.3298	4.52533	4.42541	4.60627	4.25977	1.42362	1.03897	0.909281	1.75146	1.82537	1.72728	1.72265	1.91232	2.03669	1.76482
Tb427_100129300.1-p1-CDS1	10_core_Tb427v10	4.19812	4.63591	4.34415	4.80811	4.6386	4.86509	5.01762	4.87696	4.81829	4.97423	4.12709	4.58737	4.28674	4.70621	4.48811	4.71907	4.88052	4.7785	4.69923	4.83096	-0.356522	-0.28913	-0.376623	0.84338	1.29687	1.47245	1.54674	0.907135	1.10409	1.57029
Tb427_100129400.1-p1-CDS1	10_core_Tb427v10	5.567	5.90536	5.83793	5.92905	5.91971	6.03194	6.26106	6.4627	6.24707	6.58946	5.38591	5.74803	5.69228	5.67888	5.66691	5.76681	6.04967	6.20648	6.02463	6.3282	2.47756	2.62887	2.45549	3.27575	3.27805	3.45415	3.38565	3.83761	3.43919	3.99186
Tb427_100129500.1-p1-CDS1	10_core_Tb427v10	6.10185	7.10407	6.39784	6.15477	6.31234	6.57137	6.7523	6.74974	6.30045	6.6571	5.94953	6.97458	6.24883	5.92305	6.07232	6.3397	6.54728	6.53509	6.09439	6.43705	2.78009	3.56	3.04546	3.39163	3.60312	3.81843	3.83271	3.88745	3.3809	3.83408
Tb427_100129600.1-p1-CDS1	10_core_Tb427v10	5.90228	6.29461	5.97774	5.79568	5.95511	6.04171	6.32432	6.41044	5.95523	6.29641	5.74698	6.14245	5.83053	5.58259	5.69264	5.80653	6.08886	6.16097	5.70765	6.02716	2.60692	2.96228	2.605	2.92267	3.36709	3.30717	3.58986	3.75373	3.29036	3.74059
Tb427_100129700.1-p1-CDS1	10_core_Tb427v10	5.62457	5.91583	5.72581	5.76597	5.79887	5.76736	6.03923	6.06518	5.79648	5.81606	5.53354	5.82149	5.63935	5.59553	5.60078	5.58327	5.88508	5.88932	5.60384	5.64203	1.58753	1.92663	1.61838	2.5986	2.83467	2.70411	2.73209	2.93611	2.79178	2.67706
Tb427_100129800.1-p1-CDS1	10_core_Tb427v10	6.03829	6.40136	6.17756	5.85115	6.03959	6.07436	6.18697	6.32711	5.88411	6.20388	5.92207	6.2926	6.07687	5.68084	5.8634	5.87567	6.03681	6.16408	5.71512	6.01373	2.34521	2.61685	2.23769	2.65253	2.91867	3.09732	2.84633	3.09964	2.70671	3.17623
Tb427_100129900.1-p1-CDS1	10_core_Tb427v10	5.11927	5.23082	5.29736	5.27733	5.39573	5.1973	5.51282	5.53505	5.2339	5.30568	4.94589	5.0755	5.15855	5.04313	5.14372	4.94178	5.29008	5.29044	5.00605	5.04736	1.97183	1.92448	1.84765	2.53717	2.75204	2.57282	2.70115	2.85413	2.45738	2.69492
Tb427_100130000.1-p1-CDS1	10_core_Tb427v10	5.86509	6.09395	6.10054	6.16699	6.28739	6.38129	6.24508	6.3183	5.90931	6.37185	5.70081	5.9544	5.97389	5.95014	6.05732	6.14294	6.03546	6.09236	5.69612	6.14845	2.64127	2.63362	2.51037	3.32299	3.52431	3.66502	3.35803	3.53123	3.03025	3.5702
Tb427_100130100.1-p1-CDS1	10_core_Tb427v10	3.8938	4.15709	4.21817	4.40365	4.23402	4.18633	4.36674	4.37787	4.30812	4.59373	3.41425	3.74955	3.85293	4.00699	3.75049	3.72606	3.92328	3.94782	3.86108	4.17775	2.05744	2.09892	2.05615	2.33003	2.41993	2.30244	2.44405	2.41837	2.39532	2.59611
Tb427_100130200.1-p1-CDS1	10_core_Tb427v10	3.61954	3.91868	3.81037	3.83368	4.08004	3.79061	4.1125	3.95823	3.65991	3.8207	2.39271	2.23838	2.34113	2.50982	2.52255	2.4297	2.60585	2.50974	2.19534	2.61466	2.81331	3.35535	3.16105	3.07433	3.47735	3.07727	3.47203	3.29621	2.95224	2.9962
Tb427_100130300.1-p1-CDS1	10_core_Tb427v10	7.35837	7.7469	7.39856	7.3551	7.60861	7.74601	7.54367	7.47658	7.5407	7.42109	7.23856	7.64144	7.30023	7.17702	7.42746	7.56311	7.37295	7.29213	7.36835	7.2294	3.7028	3.91872	3.47431	4.23722	4.52507	4.67526	4.36611	4.41752	4.38908	4.4139
Tb427_100130400.1-p1-CDS1	10_core_Tb427v10	6.40674	6.81055	6.66448	6.57348	6.6709	6.61162	6.95208	6.81908	6.69637	6.75016	6.27454	6.69276	6.56264	6.36577	6.46921	6.37579	6.76322	6.6009	6.47074	6.53867	2.88887	3.09401	2.77324	3.67295	3.73266	3.87787	3.91835	3.98386	3.90325	3.86457
Tb427_100130500.1-p1-CDS1	10_core_Tb427v10	5.43247	5.15967	5.35776	5.13969	5.21634	5.16801	5.41844	5.42511	5.20104	5.22473	5.35836	5.0851	5.2809	5.00137	5.06849	5.01588	5.27778	5.28887	5.05376	5.0667	1.10057	0.848249	1.08221	1.67815	1.85612	1.823	1.98821	1.95237	1.8327	1.95484
Tb427_100130600.1-p1-CDS1	10_core_Tb427v10	5.98426	5.97452	6.095	5.99151	5.99253	5.86757	5.94412	5.93619	5.89079	5.74837	5.85702	5.86463	5.99387	5.81946	5.81226	5.67923	5.77843	5.75888	5.71464	5.57707	2.41543	2.19952	2.20872	2.83794	2.90069	2.83108	2.72885	2.81537	2.75727	2.58902
Tb427_100130700.1-p1-CDS1	10_core_Tb427v10	7.4908	7.41279	7.45148	7.48333	7.47558	7.46257	7.48457	7.23092	7.47344	7.1561	7.38349	7.32028	7.35982	7.32894	7.30487	7.29412	7.32614	7.05588	7.31327	6.98819	3.68731	3.3953	3.42555	4.18262	4.31195	4.27775	4.21562	4.09403	4.21946	3.96967
Tb427_100130800.1-p1-CDS1	10_core_Tb427v10	4.44722	4.71327	4.61061	4.55582	4.73903	4.60027	4.87058	4.83684	4.64582	4.5514	4.3327	4.60923	4.5182	4.37657	4.56199	4.42027	4.70965	4.67738	4.47856	4.39183	0.730462	0.853026	0.599184	1.44336	1.62267	1.49814	1.60772	1.57912	1.44721	1.2928
Tb427_100130900.1-p1-CDS1	10_core_Tb427v10	6.20776	6.5749	6.43227	6.46056	6.50669	6.54041	6.62157	6.66531	6.54859	6.55417	6.12493	6.46586	6.34178	6.27724	6.30608	6.33677	6.45001	6.47851	6.35794	6.34429	2.04385	2.79236	2.38823	3.3887	3.55675	3.61073	3.44318	3.61788	3.53046	3.66636
Tb427_100131000.1-p1-CDS1	10_core_Tb427v10	7.62133	7.82139	7.63031	7.44532	7.51781	7.63057	7.47849	7.55891	7.47419	7.45995	7.51136	7.72726	7.53688	7.26821	7.32212	7.4426	7.2945	7.3671	7.28091	7.28293	3.84303	3.83459	3.62859	4.32266	4.53024	4.59496	4.40992	4.55061	4.47408	4.34506
Tb427_100131100.1-p1-CDS1	10_core_Tb427v10	5.63019	6.01344	5.67914	5.39555	5.7223	5.88753	5.99366	6.15719	5.48571	6.03062	5.55705	5.95206	5.61026	5.28271	5.5725	5.7404	5.87479	6.02618	5.35046	5.88931	1.28589	1.35566	1.24723	1.65881	2.3787	2.52004	2.32488	2.6281	2.00265	2.59907
Tb427_100131200.1-p1-CDS1	10_core_Tb427v10	5.63648	5.73304	5.65812	5.70696	5.84503	5.81701	5.9946	6.18367	5.746	6.05951	5.46651	5.57078	5.51214	5.4635	5.59051	5.57739	5.76649	5.93278	5.46799	5.80181	2.46626	2.49075	2.26656	3.0195	3.21637	3.10506	3.22046	3.53614	3.23353	3.44566
Tb427_100131300.1-p1-CDS1	10_core_Tb427v10	6.84289	6.93213	6.89243	6.96636	6.8603	6.90091	6.81249	6.68613	7.01888	6.74064	6.65083	6.76146	6.73975	6.75055	6.6055	6.64853	6.59232	6.44157	6.75368	6.4752	3.83792	3.76222	3.57439	4.11556	4.23268	4.25945	3.98857	4.00381	4.44432	4.16674
Tb427_100131400.1-p1-CDS1	10_core_Tb427v10	4.94729	5.24749	5.03481	5.05136	5.27805	5.19393	5.5388	5.68783	5.0165	5.43351	4.87957	5.17941	4.96811	4.9276	5.14241	5.0792	5.42476	5.57182	4.89959	5.32755	0.497087	0.805934	0.56502	1.41846	1.79947	1.46086	1.80607	1.98868	1.32597	1.60674
Tb427_100131500.1-p1-CDS1	10_core_Tb427v10	6.96129	7.24025	7.03074	6.83385	6.87016	6.84917	6.65802	6.72882	6.89614	6.77569	6.89367	7.18197	6.97325	6.74004	6.73576	6.72747	6.53376	6.61514	6.77437	6.64907	2.49337	2.56724	2.34805	2.83963	3.35462	3.22107	3.05696	2.99629	3.2664	3.19705
Tb427_100131600.1-p1-CDS1	10_core_Tb427v10	5.58424	6.13697	5.94089	6.15481	6.25637	6.17104	6.45874	6.54674	6.16392	6.39991	5.53096	6.0897	5.90179	6.07123	6.17356	6.08535	6.38837	6.45675	6.08011	6.29422	0.64246	1.17386	0.712988	1.99279	2.06885	2.04979	2.05305	2.49011	1.97757	2.54985
Tb427_100131700.1-p1-CDS1	10_core_Tb427v10	6.05726	6.58305	6.07603	6.40196	6.68471	6.90119	6.73572	6.85317	6.48917	6.70779	5.90274	6.41592	5.9244	6.17462	6.42956	6.6476	6.50793	6.61838	6.24365	6.44794	2.75642	3.37801	2.7368	3.62397	4.05955	4.26752	3.94944	4.11314	3.81287	4.10539
Tb427_100131800.1-p1-CDS1	10_core_Tb427v10	5.04048	4.67248	4.84021	4.96853	4.91932	4.74757	4.92929	5.00143	4.81793	4.92289	4.94261	4.59228	4.77283	4.84296	4.76301	4.59321	4.81501	4.86834	4.69393	4.77745	1.08646	0.398143	0.37522	1.38377	1.62384	1.44535	1.19561	1.49193	1.21445	1.50999
Tb427_100131900.1-p1-CDS1	10_core_Tb427v10	4.55587	4.85364	4.71529	4.55683	4.81719	4.58969	4.7447	4.91618	4.61634	4.78481	4.49798	4.79993	4.67703	4.4465	4.6887	4.50987	4.64027	4.81858	4.5209	4.69058	-0.137166	-0.0499243	-0.776399	0.755984	1.17157	0.363114	0.797763	0.840982	0.621669	0.782847
Tb427_100132000.1-p1-CDS1	10_core_Tb427v10	6.36905	6.52762	6.41142	6.54628	6.61383	6.64094	6.50101	6.46887	6.50867	6.39677	6.20043	6.41828	6.29298	6.3045	6.39334	6.40271	6.29344	6.20948	6.28435	6.16428	3.18061	2.74093	2.71556	3.84645	3.79285	3.92292	3.58695	3.86543	3.70113	3.63187
Tb427_100132100.1-p1-CDS1	10_core_Tb427v10	6.12948	6.08902	6.12028	6.04297	6.04063	6.07501	5.9798	6.04815	6.0065	6.03659	6.04679	6.00803	6.04647	5.9089	5.87338	5.9177	5.84671	5.89102	5.85314	5.87115	1.9566	1.86708	1.79054	2.53302	2.83043	2.79645	2.46764	2.77117	2.69383	2.8275
Tb427_100132200.1-p1-CDS1	10_core_Tb427v10	5.34572	5.38211	5.3642	5.2306	5.27165	5.29782	5.47944	5.65738	5.32432	5.5785	5.2956	5.33201	5.33079	5.13345	5.1683	5.19246	5.37328	5.53102	5.22944	5.47377	0.456391	0.411015	-0.112039	1.27643	1.41195	1.46585	1.65015	2.07522	1.32378	1.71615
Tb427_100132300.1-p1-CDS1	10_core_Tb427v10	5.25741	5.07783	5.23682	5.20069	5.09955	5.08437	5.18187	5.23002	5.17866	5.20785	5.12427	4.94487	5.129	5.0093	4.88898	4.87368	4.99561	5.02805	4.97121	5.00888	1.74959	1.56289	1.43723	2.19142	2.21569	2.20279	2.13077	2.29332	2.27278	2.24302
Tb427_100132400.1-p1-CDS1	10_core_Tb427v10	0.535334	1.60218	1.00232	0.490299	0.915364	1.24766	1.02062	1.25191	0.629852	1.54832	0.443582	1.50254	0.940036	0.410661	0.756759	1.07918	0.929462	1.06979	0.490908	1.43382	-3.68043	-2.38691	-3.62953	-3.8278	-2.36134	-1.96316	-3.15438	-1.86895	-2.89813	-2.2887
Tb427_100132500.1-p1-CDS1	10_core_Tb427v10	0.43791	0.619245	0.583857	0.594833	0.757784	0.646248	0.62816	0.418963	0.726667	0.661414	0.360393	0.500281	0.516463	0.420758	0.568335	0.486194	0.475109	0.231596	0.609465	0.551569	-4.18432	-3.33134	-4.08276	-2.78374	-2.28691	-2.62915	-2.74979	-2.72273	-2.95655	-3.12702
Tb427_100132600.1-p1-CDS1	10_core_Tb427v10	4.97956	5.29248	5.03956	4.82112	4.96687	4.98606	5.24883	5.3271	5.3421	5.39462	4.86651	5.18223	4.94403	4.66012	4.7926	4.8024	5.08252	5.17556	5.18013	5.21732	1.24862	1.51464	1.06601	1.57348	1.83007	1.92046	2.0367	1.99912	2.10662	2.27732
Tb427_100132700.1-p1-CDS1	10_core_Tb427v10	5.33753	5.75201	5.40786	5.44466	5.61085	5.56765	5.86086	5.873	5.79663	6.11178	5.24848	5.65958	5.29403	5.32397	5.46453	5.44378	5.72053	5.72708	5.65781	5.9677	1.14194	1.72891	1.68511	1.80269	2.23418	1.9632	2.42864	2.49073	2.34177	2.68963
Tb427_100132800.1-p1-CDS1	10_core_Tb427v10	6.76248	7.32872	6.91444	6.5976	6.73242	6.78207	6.94912	7.07351	6.96127	7.06692	6.71145	7.27615	6.86668	6.50491	6.63534	6.68716	6.85342	6.9597	6.85287	6.96005	1.89862	2.50491	1.97306	2.58493	2.78963	2.80464	2.97477	3.3454	3.13611	3.24919
Tb427_100132900.1-p1-CDS1	10_core_Tb427v10	4.81262	5.13647	5.1415	5.28827	5.2508	5.16964	5.35852	5.4358	5.41369	5.36069	4.73862	5.08738	5.07713	5.15953	5.10546	5.03831	5.21691	5.28828	5.28181	5.22068	0.482845	0.212777	0.590384	1.73342	1.86736	1.64371	1.93178	2.06588	1.86715	1.92239
Tb427_100133000.1-p1-CDS1	10_core_Tb427v10	-0.0556786	0.91668	-0.0999162	0.520258	-0.131008	1.51489	1.07507	3.03035	1.71454	3.23222	-1.33983	-1.33495	-0.63581	-1.73285	-2.08445	0.331601	-0.0223205	1.5973	-0.741708	1.45159	-1.09417	0.393673	-2.09992	0.255742	-0.584453	0.538764	0.131715	2.33639	1.29678	2.73042
Tb427_100133100.1-p1-CDS1	10_core_Tb427v10	2.12515	2.42204	2.27404	2.60135	1.98251	2.23847	2.38611	2.74729	2.28887	3.07475	1.94764	2.27939	2.01356	2.48921	1.769	2.11339	2.10223	2.15114	2.09246	2.83551	-1.31998	-1.0014	-0.356758	-1.18468	-0.976925	-1.46102	-0.322256	1.14545	-0.885809	-0.0765089
Tb427_100133200.1-p1-CDS1	10_core_Tb427v10	2.19386	2.25812	2.28053	2.65545	2.39859	2.4697	2.55374	2.89242	2.52489	3.03149	-0.950084	-0.329208	-0.95583	-0.902468	-0.605907	-0.373791	-0.480685	0.427665	-0.792609	0.431728	2.01674	1.98025	2.10414	2.48507	2.20439	2.22284	2.35884	2.60013	2.34668	2.75672
Tb427_100133300.1-p1-CDS1	10_core_Tb427v10	2.13635	2.45792	2.39451	2.07663	2.17302	2.06134	1.56438	1.60754	1.81906	1.96598	2.04395	2.35904	2.3073	1.95563	2.01582	1.87963	1.41164	1.40036	1.61547	1.77207	-1.8773	-1.48991	-1.7684	-1.56233	-1.10372	-1.01768	-1.77215	-1.331	-1.15478	-1.03033
Tb427_100133400.1-p1-CDS1	10_core_Tb427v10	6.25119	6.38119	6.44517	6.32966	6.38186	6.33769	6.45113	6.36047	6.3662	6.2186	6.1257	6.25399	6.32734	6.13995	6.18085	6.11393	6.25515	6.16372	6.16041	6.01627	2.6608	2.78584	2.76872	3.30558	3.43424	3.537	3.46518	3.38751	3.45083	3.28054
Tb427_100133500.1-p1-CDS2	10_core_Tb427v10	5.65367	5.37064	5.75623	5.63673	5.63273	5.75197	5.70033	5.51835	5.52248	5.41027	5.61901	5.3342	5.71281	5.55229	5.56004	5.67106	5.62701	5.4042	5.46195	5.33428	0.249086	-0.0483335	0.680152	1.48205	1.27551	1.5212	1.3125	1.79606	0.887065	1.09875
Tb427_100133600.1-p1-CDS1	10_core_Tb427v10	5.18927	5.0614	5.26638	5.03803	5.10016	5.18945	5.11301	5.15024	5.04935	5.09471	5.0642	4.94506	5.15447	4.86327	4.90783	5.00704	4.93194	4.94962	4.86545	4.90393	1.59736	1.37104	1.51029	1.8991	2.09764	2.11258	2.02655	2.20253	1.98416	2.07574
Tb427_100133700.1-p1-CDS1	10_core_Tb427v10	6.54044	6.73808	6.77724	6.62704	6.87141	6.85923	7.03147	7.08258	6.88318	6.97397	6.46077	6.66202	6.71214	6.51232	6.74492	6.73496	6.90357	6.96097	6.75895	6.84139	2.29666	2.41664	2.25954	2.91509	3.29317	3.25553	3.465	3.45273	3.26999	3.45507
Tb427_100133800.1-p1-CDS1	10_core_Tb427v10	4.87279	4.84499	4.96714	4.93088	5.02933	5.02503	4.89295	4.85101	4.88376	4.88852	4.69184	4.69237	4.81043	4.69837	4.75797	4.75357	4.62334	4.5633	4.62704	4.60877	1.78588	1.52677	1.66899	2.18199	2.48338	2.47573	2.33319	2.38312	2.26662	2.38269
Tb427_100133900.1-p1-CDS6	10_core_Tb427v10	4.11091	4.29643	4.22908	4.05521	4.04234	4.23253	3.81946	3.65673	3.98937	4.0587	4.10282	4.27631	4.21061	4.0111	4.00937	4.19964	3.79431	3.58633	3.96242	4.01731	-3.12968	-2.0447	-2.34182	-1.06244	-1.47452	-1.25109	-2.04812	-1.20398	-2.00922	-1.25656
Tb427_100134000.1-p1-CDS1	10_core_Tb427v10	4.45393	4.69344	4.56704	4.29723	4.32577	4.36909	4.19099	4.01092	4.20083	4.2139	4.29192	4.55147	4.45481	4.09588	4.07937	4.14271	3.95516	3.77999	3.96822	4.00723	1.21193	1.27308	0.823937	1.35232	1.65432	1.58529	1.45163	1.24652	1.45111	1.29733
Tb427_100134100.1-p1-CDS1	10_core_Tb427v10	6.68353	6.31652	6.65745	6.543	6.43705	6.43979	6.00528	5.33928	6.46903	5.52592	6.49522	6.13469	6.4913	6.28073	6.14891	6.17112	5.73323	5.07507	6.17751	5.2581	3.64932	3.23042	3.44947	3.94796	3.97054	3.88256	3.46014	2.75198	4.01858	2.96173
Tb427_100134200.1-p1-CDS1	10_core_Tb427v10	11.1371	11.0711	11.0965	11.1109	11.1239	11.1013	11.2129	11.2887	11.102	11.1934	10.866	10.8145	10.8608	10.7917	10.7836	10.7531	10.8834	10.9505	10.7624	10.8445	8.59166	8.45151	8.36558	8.77637	8.87291	8.8798	8.91936	9.02963	8.848	8.97408
Tb427_100134300.1-p1-CDS1	10_core_Tb427v10	5.32729	5.30797	5.4603	4.83114	4.98825	4.9213	5.12413	5.27402	4.88425	5.19995	5.15872	5.16889	5.31177	4.58895	4.76792	4.64099	4.91872	5.03059	4.66017	4.95584	2.13936	1.86052	2.09495	2.11481	2.16827	2.40869	2.191	2.58599	2.08569	2.50643
Tb427_100134400.1-p1-CDS1	10_core_Tb427v10	5.72637	6.25934	6.01344	6.06226	6.08381	6.28537	6.11311	6.21884	5.67874	6.20821	5.59126	6.16069	5.90856	5.90417	5.88496	6.09344	5.91585	6.0377	5.48664	6.01321	2.23842	2.33634	2.17732	2.78772	3.12649	3.27498	3.10306	3.13106	2.6618	3.22322
Tb427_100134500.1-p1-CDS1	10_core_Tb427v10	7.04613	6.39546	6.63343	7.08237	6.67369	6.8504	6.86338	7.00949	6.8259	7.07686	6.8881	6.26239	6.51073	6.87357	6.44415	6.61799	6.65767	6.79336	6.61287	6.8581	3.77697	2.87829	3.01519	4.18895	3.90442	4.09992	3.94647	4.16168	3.95845	4.2464
Tb427_100134600.1-p1-CDS1	10_core_Tb427v10	4.80464	4.51448	4.62741	4.6647	4.68365	4.64333	4.76553	4.79768	4.6056	4.76061	4.64764	4.36823	4.49627	4.45837	4.4394	4.39921	4.53861	4.53652	4.37437	4.52308	1.52419	1.13353	1.1021	1.75158	2.00071	1.9567	1.98143	2.20273	1.84917	2.04045
Tb427_100134700.1-p1-CDS2	10_core_Tb427v10	5.904	6.182	6.05963	5.93156	6.0602	6.09323	5.90715	6.06913	5.77116	6.22995	5.85099	6.151	6.02322	5.85325	5.98165	6.01337	5.84399	5.99074	5.70231	6.16268	1.09181	0.580631	0.712361	1.67655	1.81825	1.87587	1.3617	1.77595	1.26989	1.68676
Tb427_100134800.1-p1-CDS1	10_core_Tb427v10	6.13416	6.11854	6.11348	6.04575	6.06068	6.14192	5.8784	6.03403	5.79317	6.2065	6.02711	6.01707	6.02226	5.89368	5.88927	5.9535	5.72536	5.86355	5.59747	6.03564	2.32148	2.22813	2.06447	2.72318	2.89724	3.09574	2.53617	2.86237	2.81267	3.04051
Tb427_100134900.1-p1-CDS2	10_core_Tb427v10	3.10802	3.02829	3.54934	3.04704	2.97876	3.21587	3.26379	3.47148	3.15964	3.3037	3.10363	3.02355	3.54232	3.01579	2.93466	3.18247	3.23253	3.45103	3.12279	3.2583	-3.61669	-3.66248	-3.60281	-2.60609	-2.07753	-2.68744	-2.48446	-3.01675	-2.25057	-1.93856
Tb427_100135000.1-p1-CDS1	10_core_Tb427v10	4.8116	5.04459	4.93941	4.64647	4.52558	4.67839	4.86981	5.13188	4.56536	5.11166	4.69321	4.94379	4.87359	4.4577	4.33984	4.48494	4.70582	4.94632	4.40925	4.94026	1.1267	1.13792	0.431248	1.59916	1.45263	1.68252	1.6481	2.08019	1.24079	1.94177
Tb427_100135100.1-p1-CDS1	10_core_Tb427v10	5.9685	6.97032	6.36119	5.69279	6.13513	6.43977	6.6337	7.1389	5.85141	7.07172	5.9099	6.91113	6.30838	5.59209	6.01067	6.32289	6.53335	7.0142	5.72753	6.94218	1.31095	2.32675	1.55635	1.78685	2.53541	2.75486	2.71139	3.53817	2.23952	3.51858
Tb427_100135200.1-p1-CDS1	10_core_Tb427v10	7.23222	6.92696	7.04226	7.29066	6.98254	7.11424	6.18516	5.38861	7.13095	5.66184	7.1542	6.85455	6.97684	7.16484	6.84876	6.97651	6.06288	5.24023	6.99694	5.50842	2.97462	2.56679	2.5451	3.70351	3.47355	3.6569	2.55694	2.02787	3.61658	2.34973
Tb427_100135300.1-p1-CDS1	10_core_Tb427v10	7.18746	7.1296	7.21403	7.17819	7.30167	7.10648	7.14863	7.06287	7.08553	6.98294	7.10158	7.0485	7.13293	7.0375	7.1516	6.95403	7.00739	6.91746	6.93619	6.83644	3.07201	2.92731	3.01132	3.74544	3.96219	3.7866	3.7207	3.66676	3.7394	3.60797
Tb427_100135400.1-p1-CDS1	10_core_Tb427v10	6.11162	5.41614	6.03617	5.898	5.56112	5.38622	5.00499	4.28435	5.60017	4.58754	6.00859	5.31649	5.95257	5.74418	5.39452	5.21412	4.84443	4.11932	5.44317	4.41439	2.25262	1.50464	1.88236	2.58653	2.36232	2.23101	1.74761	1.04749	2.3223	1.44201
Tb427_100135500.1-p1-CDS1	10_core_Tb427v10	5.66614	5.80753	5.78415	5.67682	5.8435	5.68985	5.99368	5.99754	5.7882	5.89529	5.60183	5.73906	5.72013	5.53646	5.68818	5.54427	5.86104	5.84642	5.64505	5.74224	1.11875	1.33816	1.24064	2.24382	2.54643	2.30386	2.47628	2.66607	2.3689	2.58224
Tb427_100135600.1-p1-CDS1	10_core_Tb427v10	7.51822	8.03649	7.68341	7.37747	7.51307	7.83041	7.6976	7.62857	7.23521	7.68964	7.39948	7.91694	7.58423	7.18444	7.30826	7.61532	7.50499	7.42351	7.02746	7.47339	3.85571	4.3839	3.76665	4.37931	4.59534	4.97436	4.69057	4.7091	4.32832	4.83982
Tb427_100135700.1-p1-CDS1	10_core_Tb427v10	10.8397	11.4881	11.1618	10.4562	11.0252	11.2209	11.4411	11.8309	10.9631	11.7295	10.7515	11.4088	11.0917	10.3287	10.8812	11.0753	11.3093	11.6921	10.8218	11.585	6.76379	7.24871	6.75553	6.89099	7.62842	7.83902	7.91857	8.38309	7.54077	8.33658
Tb427_100135800.1-p1-CDS1	10_core_Tb427v10	5.56197	5.31544	5.53558	5.34106	5.3769	5.22991	5.59018	5.66957	5.47911	5.54318	5.42952	5.20364	5.43478	5.18559	5.20649	5.05516	5.42622	5.48973	5.30045	5.37018	2.04643	1.54429	1.63346	2.04889	2.20972	2.08761	2.36531	2.57249	2.37121	2.3972
Tb427_100135900.1-p1-CDS1	10_core_Tb427v10	5.25639	5.16016	5.28625	5.1887	5.18238	5.14019	5.28293	5.1921	5.13623	5.12492	5.10865	5.02675	5.17113	4.98761	4.982	4.91838	5.09155	4.9931	4.93115	4.91297	1.89411	1.64778	1.58127	2.24046	2.23375	2.32908	2.26536	2.23062	2.21993	2.24919
Tb427_100136000.1-p1-CDS1	10_core_Tb427v10	5.09732	5.56843	5.33676	5.44703	5.6045	5.47687	5.82074	5.98861	5.50866	5.81927	4.99053	5.47093	5.24122	5.27933	5.42568	5.28445	5.65835	5.80206	5.34838	5.63614	1.27701	1.56768	1.32905	2.24798	2.50317	2.47516	2.57997	2.94473	2.25772	2.7508
Tb427_100136100.1-p1-CDS1	10_core_Tb427v10	6.9015	6.54185	6.71783	6.9601	6.85866	6.89518	6.75985	6.66856	6.90953	6.66376	6.74872	6.39294	6.5903	6.74958	6.62406	6.67083	6.53642	6.44664	6.68288	6.43822	3.58458	3.17154	3.15303	4.07237	4.12107	4.09463	3.95478	3.85274	4.12735	3.87159
Tb427_100136200.1-p1-CDS1	10_core_Tb427v10	6.58613	6.75136	6.66464	6.64715	6.71844	6.65247	6.96756	7.21551	6.72741	7.12291	6.49389	6.65674	6.58993	6.51232	6.57677	6.51178	6.82088	7.08497	6.58486	6.97848	2.57204	2.76153	2.32502	3.15967	3.28797	3.19213	3.55299	3.68229	3.31508	3.70441
Tb427_100136300.1-p1-CDS1	10_core_Tb427v10	5.44849	5.37709	5.49085	5.51027	5.51678	5.47249	5.69207	5.82986	5.53628	5.66778	5.35482	5.2818	5.40177	5.36297	5.35447	5.31485	5.54001	5.67103	5.378	5.50843	1.45378	1.40037	1.41886	2.13507	2.28289	2.19662	2.3657	2.5627	2.2656	2.40971
Tb427_100136400.1-p1-CDS1	10_core_Tb427v10	4.08848	3.77951	4.03408	3.73405	3.46303	3.41132	3.32716	3.43018	3.42624	3.60338	3.94719	3.66142	3.92339	3.52689	3.24009	3.18354	3.14929	3.21533	3.24259	3.4197	0.656658	0.0926978	0.273837	0.822147	0.656215	0.635179	0.203419	0.567259	0.350128	0.534872
Tb427_100136500.1-p1-CDS1	10_core_Tb427v10	7.3629	7.82196	7.49039	7.24774	7.29838	7.36523	7.175	7.13574	7.37961	7.25629	7.20302	7.6717	7.36169	7.03063	7.06472	7.12371	6.95153	6.91675	7.15103	7.02183	4.10608	4.46567	3.93674	4.40617	4.55667	4.66658	4.36943	4.28263	4.6076	4.51836
Tb427_100136600.1-p1-CDS1	10_core_Tb427v10	4.96203	5.14956	5.10345	5.1426	5.01916	5.25793	5.06831	4.76446	5.1624	4.96756	4.86926	5.0562	5.02169	4.99857	4.85759	5.07296	4.95203	4.59921	4.97364	4.79511	0.95532	1.14636	0.918539	1.7428	1.78049	2.19937	1.37719	1.5443	2.12744	1.80015
Tb427_100136700.1-p1-CDS1	10_core_Tb427v10	4.22862	4.34802	4.34521	4.78014	4.72672	4.69939	4.92504	5.00915	4.80976	5.0006	3.98927	4.14261	4.1407	4.47421	4.39305	4.37541	4.61229	4.69599	4.49273	4.67963	1.5092	1.42578	1.42347	2.38601	2.44321	2.37643	2.55939	2.64755	2.46771	2.6725
Tb427_100136800.1-p1-CDS1	10_core_Tb427v10	8.56502	8.86575	8.63423	8.59913	8.59026	8.67689	8.25577	8.22856	8.81617	8.29023	8.38775	8.69733	8.48953	8.3504	8.3209	8.40686	8.01557	7.96276	8.54476	8.03193	5.45165	5.68221	5.23597	5.9386	6.03638	6.12641	5.54787	5.65278	6.27223	5.68032
Tb427_100136900.1-p1-CDS1	10_core_Tb427v10	5.59276	5.88511	5.73528	5.42989	5.53737	5.64187	5.93945	6.01491	5.67214	5.96028	5.46887	5.80513	5.64966	5.29011	5.37399	5.47693	5.79187	5.86229	5.51259	5.79968	1.96975	1.60107	1.61372	1.99176	2.31222	2.42591	2.55701	2.69566	2.41018	2.70516
Tb427_100137000.1-p1-CDS1	10_core_Tb427v10	4.07452	4.74947	4.35184	4.37104	4.44685	4.46357	4.88226	4.7541	4.72253	4.69046	3.96714	4.6568	4.26103	4.22474	4.2865	4.30276	4.73834	4.59912	4.58179	4.54213	0.256458	0.706788	0.311088	0.985927	1.18646	1.21257	1.48515	1.45713	1.29245	1.32852
Tb427_100137100.1-p1-CDS1	10_core_Tb427v10	6.10163	6.6317	6.29637	6.00445	6.20322	6.17603	6.53168	6.77658	6.43136	6.68837	5.96604	6.52493	6.19554	5.83503	6.00544	5.97413	6.36022	6.58338	6.24138	6.48748	2.61982	2.78356	2.3852	2.82797	3.23676	3.22489	3.3698	3.77852	3.41109	3.74008
Tb427_100137200.1-p1-CDS1	10_core_Tb427v10	3.79792	4.43882	4.22142	3.15188	3.26703	3.32142	3.68755	4.01179	3.58104	4.17179	3.70155	4.36127	4.15982	2.97879	3.11897	3.18256	3.5484	3.87646	3.4786	4.02446	-0.179317	0.154547	-0.363746	-0.0621716	-0.0908966	-0.132531	0.233187	0.490711	-0.369512	0.796677
Tb427_100137300.1-p1-CDS1	10_core_Tb427v10	5.34067	5.47633	5.26504	5.31302	5.14557	5.30679	5.30113	5.08224	5.57622	5.29087	5.29384	5.43721	5.22667	5.23201	5.0342	5.20274	5.23327	4.98625	5.48163	5.19429	0.36413	0.223521	-0.0195327	1.08652	1.38799	1.43901	0.805296	1.1181	1.58883	1.3201
Tb427_100137400.1-p1-CDS1	10_core_Tb427v10	4.76736	5.1409	4.99961	5.072	5.11329	5.03319	5.27039	5.14221	5.19891	5.23716	4.71355	5.08609	4.94222	4.95551	4.98393	4.9087	5.15245	5.04447	5.08803	5.11633	-0.0051529	0.370188	0.310006	1.37266	1.56943	1.43268	1.59612	1.1941	1.44058	1.59733
Tb427_100137500.1-p1-CDS1	10_core_Tb427v10	4.74905	5.1512	4.91365	4.39127	4.60209	4.67105	4.79275	4.78123	4.79268	4.9176	4.69663	5.10648	4.86552	4.31174	4.51689	4.56341	4.71522	4.69604	4.71609	4.82651	-0.0822523	0.0999147	-0.0332379	0.163898	0.458538	0.872598	0.523065	0.64295	0.514579	0.864846
Tb427_100137600.1-p1-CDS1	10_core_Tb427v10	4.07049	3.85676	4.13592	4.18825	3.82945	3.88071	3.7197	4.0757	3.91801	4.34324	3.94003	3.73287	4.02925	3.99185	3.62369	3.6651	3.52115	3.84856	3.70859	4.11446	0.513611	0.247617	0.296141	1.20822	0.915517	1.00868	0.758662	1.29229	1.02954	1.57096
Tb427_100137700.1-p1-CDS2	10_core_Tb427v10	3.9854	4.31704	4.06907	4.06376	4.33112	4.20965	4.57789	4.43475	4.49062	4.47595	3.02411	3.06836	3.12061	3.17682	3.27406	2.92732	3.40496	3.27586	3.16544	3.35944	2.94398	3.52328	3.01182	2.93206	3.38556	3.43602	3.73205	3.57452	3.74531	3.58241
Tb427_100137800.1-p1-CDS1	10_core_Tb427v10	5.11525	5.26941	5.24158	5.22088	5.33198	5.38883	5.37165	5.35932	5.24591	5.38567	4.97708	5.1316	5.12425	5.01496	5.13188	5.16156	5.17949	5.15886	5.03685	5.17329	1.65447	1.79127	1.55845	2.30968	2.38094	2.61027	2.35983	2.41256	2.3535	2.51518
Tb427_100137900.1-p1-CDS2	10_core_Tb427v10	5.57213	5.79081	5.93801	6.169	6.2516	6.11593	6.4104	6.33187	6.24023	6.37894	5.48197	5.73076	5.88112	6.04314	6.10325	5.99375	6.2922	6.19494	6.11046	6.24707	1.51096	1.17368	1.1912	2.51633	2.8955	2.41443	2.72472	2.86565	2.66142	2.83057
Tb427_100138000.1-p1-CDS1	10_core_Tb427v10	5.96274	5.69267	6.07568	6.00893	6.02282	5.91373	6.13195	6.02662	6.02823	5.98364	5.85126	5.58223	5.97537	5.82512	5.84455	5.70773	5.94896	5.8345	5.81033	5.78993	2.21223	1.92286	2.17717	2.93932	2.90913	2.99703	3.05591	3.02238	3.18803	2.98885
Tb427_100138100.1-p1-CDS1	10_core_Tb427v10	5.8866	5.407	5.7545	5.77801	5.80547	5.61677	5.52684	5.47112	5.76558	5.40986	5.72	5.2871	5.62432	5.56181	5.57709	5.39269	5.33341	5.24666	5.55264	5.18006	2.67765	1.74922	2.21513	2.93169	3.03284	2.81222	2.52079	2.66218	2.89799	2.64344
Tb427_100138200.1-p1-CDS1	10_core_Tb427v10	8.2159	8.30102	8.27352	8.31421	8.21866	8.32696	8.21842	8.23536	8.44683	8.24074	8.08494	8.1711	8.15621	8.1079	7.99145	8.12289	8.01406	8.00572	8.22246	8.03494	4.68526	4.75101	4.589	5.40427	5.43971	5.40155	5.29348	5.45923	5.65083	5.32726
Tb427_100138300.1-p1-CDS1	10_core_Tb427v10	2.98438	3.39573	3.09197	2.5658	3.2189	3.2573	3.28217	3.27267	2.87981	3.34349	2.9085	3.31452	2.9993	2.40699	3.07902	3.07118	3.13529	3.11305	2.70495	3.25099	-1.31283	-0.815497	-1.01901	-0.776749	-0.222423	0.204988	-0.136126	0.00372444	-0.261924	-0.707729
Tb427_100138400.1-p1-CDS1	10_core_Tb427v10	5.72393	5.72007	5.81799	5.47017	5.61742	5.59704	5.70104	5.83665	5.46684	5.74928	5.6664	5.66248	5.76646	5.36011	5.48644	5.49907	5.58591	5.71516	5.35152	5.63023	1.0228	1.02017	0.981277	1.68945	2.09001	1.65626	1.95187	2.20416	1.75387	2.08394
Tb427_100138500.1-p1-CDS1	10_core_Tb427v10	4.56597	5.2484	4.95694	5.32696	5.48577	5.81079	5.59064	5.5259	5.29765	5.67621	4.40701	5.1376	4.83345	5.1011	5.21008	5.59883	5.39378	5.28729	5.05755	5.44566	1.27705	1.34388	1.34876	2.53085	2.93704	2.93433	2.59676	2.80649	2.56927	2.91526
Tb427_100138600.1-p1-CDS1	10_core_Tb427v10	4.95663	4.92945	4.98067	4.83001	5.01614	4.99197	4.83923	5.02187	4.80157	4.99374	4.84088	4.811	4.88177	4.65491	4.82361	4.78668	4.64882	4.82522	4.6107	4.78295	1.2552	1.25842	1.06467	1.69125	2.01474	2.07343	1.81489	2.04204	1.78171	2.10538
Tb427_100138700.1-p1-CDS1	10_core_Tb427v10	5.70041	5.93206	5.8228	5.76188	6.026	5.91041	6.14932	6.16979	5.85695	5.88811	5.61129	5.85386	5.74123	5.63976	5.88579	5.76829	6.02058	6.03605	5.73003	5.75641	1.62222	1.68099	1.63538	2.12523	2.58303	2.49598	2.58771	2.6672	2.28236	2.36875
Tb427_100138800.1-p1-CDS1	10_core_Tb427v10	4.84821	5.06044	4.8989	4.78334	5.01652	5.10153	5.16513	5.37625	4.93491	5.29267	4.70728	4.91295	4.76983	4.60585	4.76898	4.87782	4.96077	5.17359	4.76067	5.06806	1.41197	1.65939	1.3478	1.66285	2.3214	2.29585	2.23014	2.43402	1.78699	2.49255
Tb427_100138900.1-p1-CDS1	10_core_Tb427v10	5.46948	5.77413	5.44076	5.42279	5.7391	5.89301	5.76882	5.77729	5.53132	5.63673	5.29465	5.60897	5.27467	5.19637	5.48748	5.6323	5.53036	5.52552	5.27823	5.38573	2.33738	2.55764	2.23779	2.63763	3.0941	3.29295	3.04934	3.13363	2.89133	2.9876
Tb427_100139000.1-p1-CDS1	10_core_Tb427v10	6.43098	6.52859	6.46196	6.12284	6.39807	6.2902	6.49351	6.51669	6.24104	6.31554	6.31504	6.43297	6.36713	5.95753	6.21443	6.12076	6.3254	6.33006	6.0826	6.14321	2.73181	2.56033	2.47355	2.91439	3.33238	3.11563	3.30736	3.47112	2.97449	3.15334
Tb427_100139100.1-p1-CDS1	10_core_Tb427v10	5.21919	5.24724	5.29243	5.10128	5.31188	5.2375	5.33546	5.44559	5.0498	5.31107	5.08131	5.10725	5.16564	4.91314	5.07947	5.02273	5.12003	5.23051	4.8353	5.09236	1.75987	1.80126	1.71993	2.06859	2.55628	2.37538	2.48541	2.58686	2.19286	2.47883
Tb427_100139200.1-p1-CDS1	10_core_Tb427v10	5.76609	5.64722	5.67736	5.6471	5.72176	5.76868	5.81572	5.8525	5.78945	5.76951	5.66962	5.56689	5.60865	5.50739	5.57082	5.6174	5.68101	5.70667	5.64343	5.61788	1.81396	1.41254	1.24565	2.19903	2.38957	2.44003	2.31666	2.455	2.41012	2.44229
Tb427_100139300.1-p1-CDS1	10_core_Tb427v10	4.36784	4.55164	4.50079	4.74801	4.89311	4.85748	5.03074	5.11666	4.69812	5.0687	4.22936	4.41419	4.3837	4.56047	4.6754	4.65167	4.83501	4.90962	4.50115	4.85511	0.917857	1.07974	0.806236	1.70487	2.05676	1.94335	2.04875	2.20969	1.72097	2.20461
Tb427_100139400.1-p1-CDS1	10_core_Tb427v10	4.31695	4.42435	4.31864	4.21528	4.28136	4.36963	4.3383	4.39858	4.07343	4.31523	4.13485	4.2689	4.16309	3.96244	4.02001	4.14158	4.11075	4.12612	3.86298	4.04086	1.23209	1.09207	1.00117	1.57137	1.67918	1.58789	1.54221	1.83959	1.18566	1.77704
Tb427_100139500.1-p1-CDS1	10_core_Tb427v10	4.90181	4.57437	4.86262	4.7474	4.80752	4.71617	4.72015	4.86156	4.81769	4.82905	4.81915	4.49535	4.78674	4.60659	4.68367	4.57335	4.59307	4.72991	4.67673	4.68872	0.732431	0.340203	0.562943	1.30887	1.20391	1.30542	1.14168	1.33967	1.37676	1.39578
Tb427_100139600.1-p1-CDS1	10_core_Tb427v10	4.81186	4.85377	4.89048	4.78438	4.7762	4.74669	4.64658	4.67416	4.60755	4.78424	4.69552	4.74352	4.78193	4.61392	4.59672	4.56494	4.4904	4.49288	4.43401	4.59126	1.12139	1.07256	1.09667	1.61669	1.68035	1.66776	1.34589	1.58976	1.46596	1.78649
Tb427_100139700.1-p1-CDS1	10_core_Tb427v10	4.96543	4.82464	5.01284	5.10906	4.92757	4.94749	4.92938	5.05011	4.88991	5.06736	4.85578	4.70603	4.90518	4.93176	4.75644	4.75348	4.75812	4.86973	4.72638	4.87677	1.18896	1.15641	1.19902	1.99447	1.76697	1.95429	1.76515	1.96066	1.66689	2.04861
Tb427_100139800.1-p1-CDS1	10_core_Tb427v10	5.14566	5.35331	5.09873	5.17974	5.32473	5.35445	5.41627	5.52034	5.15965	5.27829	4.98475	5.22064	4.96238	4.95063	5.06739	5.10431	5.1974	5.2862	4.92132	5.03704	1.9004	1.8359	1.6121	2.41133	2.7101	2.69955	2.58614	2.77682	2.43699	2.57581
Tb427_100139900.1-p1-CDS1	10_core_Tb427v10	5.30098	5.12417	5.09682	5.28107	5.45656	5.56771	5.42749	5.36821	5.23252	5.36372	5.1765	5.01134	4.99613	5.09902	5.26498	5.37306	5.24772	5.18686	5.03443	5.17339	1.69679	1.37507	1.20011	2.20428	2.44752	2.57929	2.33082	2.28447	2.26959	2.34558
Tb427_100140000.1-p1-CDS1	10_core_Tb427v10	6.43549	6.08439	6.28158	6.17012	6.13503	6.04492	6.03437	5.9331	6.29988	5.89579	6.32707	5.9861	6.19938	6.0268	5.96633	5.87669	5.88213	5.7675	6.13574	5.72823	2.64021	2.14631	2.10627	2.76365	2.95521	2.84872	2.71057	2.70867	3.07242	2.70506
Tb427_100140100.1-p1-CDS1	10_core_Tb427v10	5.80518	5.87434	5.78852	5.35247	5.45972	5.50697	5.65455	5.70038	5.35759	5.70019	5.66888	5.75325	5.69068	5.15672	5.24049	5.32778	5.46818	5.51111	5.14754	5.51651	2.28931	2.23043	1.8034	2.35465	2.62339	2.40357	2.60717	2.65731	2.43437	2.62315
Tb427_100140200.1-p1-CDS1	10_core_Tb427v10	5.74453	6.07002	5.90495	5.65187	5.9279	5.87038	6.12829	6.26026	5.90742	6.06928	5.67391	6.01171	5.84817	5.5444	5.79474	5.76566	6.02587	6.14136	5.77911	5.96658	1.35369	1.3915	1.16923	1.85111	2.42376	2.02741	2.24402	2.59171	2.34152	2.19153
Tb427_100140300.1-p1-CDS1	10_core_Tb427v10	6.23443	6.56312	6.43414	5.87326	5.99458	6.15678	6.29453	6.36907	5.99131	6.42697	6.14166	6.46444	6.34223	5.73063	5.8386	5.99542	6.15997	6.19593	5.82028	6.25227	2.2169	2.63911	2.41362	2.44937	2.70778	2.9082	2.80147	3.20581	2.82928	3.28877
Tb427_100140400.1-p1-CDS1	10_core_Tb427v10	4.1907	4.33376	4.10485	4.11994	4.22879	4.30757	4.28831	4.47159	4.20826	4.55391	4.05686	4.21406	3.98133	3.90329	4.00886	4.08376	4.10062	4.26458	3.99767	4.34255	0.685672	0.676773	0.496317	1.2728	1.40496	1.50835	1.25261	1.5579	1.32358	1.67808
Tb427_100140500.1-p1-CDS1	10_core_Tb427v10	6.74784	7.09437	6.71552	6.61712	6.8464	6.81255	7.13674	7.35869	6.94144	7.39018	6.62607	6.96797	6.59501	6.41866	6.66046	6.63497	6.96582	7.14514	6.74527	7.18769	3.10321	3.51421	3.07061	3.64595	3.79842	3.6968	3.96246	4.49543	3.94438	4.45267
Tb427_100140600.1-p1-CDS1	10_core_Tb427v10	5.01844	4.99996	4.96718	4.81851	5.04844	4.92439	5.12606	5.25936	5.04569	5.19366	4.90929	4.87411	4.86611	4.64344	4.85731	4.7342	4.96153	5.08697	4.857	5.01664	1.23516	1.4124	1.07292	1.68594	2.03776	1.90633	1.90199	2.0946	2.01374	2.07813
Tb427_100140700.1-p1-CDS1	10_core_Tb427v10	5.03646	5.24272	5.17008	4.57189	4.57399	4.76883	5.02149	4.78399	4.46761	4.82124	4.96374	5.16646	5.09047	4.42115	4.4269	4.63042	4.90271	4.67058	4.30045	4.69729	0.684549	0.958064	0.948814	1.22659	1.20127	1.27502	1.3456	1.05796	1.2712	1.21439
Tb427_100140800.1-p1-CDS1	10_core_Tb427v10	5.08367	5.29283	5.15342	5.66366	5.64626	5.47212	5.68256	5.57177	5.6864	5.51399	4.91997	5.14647	5.02758	5.48734	5.46403	5.22841	5.47757	5.35364	5.4671	5.30438	1.84615	1.89344	1.55293	2.53423	2.56624	2.78161	2.76316	2.72135	2.84483	2.61656
Tb427_100140900.1-p1-CDS1	10_core_Tb427v10	5.08584	5.12374	5.10694	5.16409	5.33691	5.07728	5.10611	5.15131	5.15089	4.99708	5.0101	5.06025	5.04503	5.03749	5.22405	4.92476	4.97915	5.01669	5.02204	4.88076	0.791287	0.565823	0.524268	1.58656	1.60252	1.75171	1.5182	1.66037	1.58701	1.30545
Tb427_100141300.1-p1-CDS1	10_core_Tb427v10	0.391793	0.776312	0.446415	0.342919	0.202638	0.50228	0.850631	1.38565	0.573063	1.5786	0.31405	0.702467	0.409741	0.298152	0.0608368	0.364761	0.70833	1.29293	0.46431	1.43466	-3.90154	-3.64504	-4.65566	-4.57126	-3.29705	-3.03053	-3.37934	-2.69318	-4.16508	-1.82746
Tb427_100141400.1-p1-CDS1	10_core_Tb427v10	5.48094	5.51062	5.50685	5.29743	5.29814	5.17224	5.42517	5.52428	5.20384	5.45432	5.42351	5.45088	5.45065	5.20107	5.19147	5.04452	5.30393	5.39281	5.07964	5.35177	0.630261	0.844577	0.779342	1.31343	1.48693	1.60926	1.78853	1.9931	1.59863	1.5886
Tb427_100141800.1-p1-CDS1	10_core_Tb427v10	5.12027	5.46928	5.54738	5.24346	5.03777	5.1772	5.55931	5.86139	5.07779	5.93045	5.08001	5.43514	5.49892	5.16646	4.96802	5.09342	5.50558	5.78174	5.01181	5.85265	-0.201151	-0.0694429	0.592685	0.94511	0.6292	1.0196	0.780562	1.63293	0.535313	1.67795
Tb427_100141900.1-p1-CDS1	10_core_Tb427v10	4.8717	5.19447	5.226	5.09949	4.86407	5.00179	5.45311	5.77667	4.97855	5.86285	4.8104	5.12525	5.15904	4.97944	4.74225	4.89004	5.35458	5.64501	4.87728	5.7609	0.276972	0.744983	0.69801	1.37252	1.19925	1.18745	1.48973	2.23225	1.08146	1.97766
Tb427_100142000.1-p1-CDS1	10_core_Tb427v10	4.53229	4.95838	4.89982	4.80063	4.58371	4.72826	5.09243	5.44773	4.61664	5.49514	4.39394	4.851	4.78591	4.59309	4.3533	4.51806	4.90199	5.248	4.40713	5.28618	1.07405	1.14008	1.16137	1.9002	1.82345	1.84279	2.0575	2.48709	1.7196	2.60047
Tb427_100142100.1-p1-CDS1	10_core_Tb427v10	6.10407	5.99447	6.0704	5.89763	5.94157	5.7895	5.83595	5.94938	5.79789	5.90116	5.99342	5.89506	5.97318	5.74261	5.74784	5.60243	5.67016	5.78071	5.61052	5.7151	2.3347	2.08256	2.12524	2.59848	2.94319	2.74971	2.6265	2.76553	2.75998	2.84748
Tb427_100142200.1-p1-CDS1	10_core_Tb427v10	3.46989	3.84493	3.52757	3.13209	3.4398	3.59658	3.48493	3.40786	3.42227	3.46636	3.38046	3.73901	3.41584	2.94554	3.24358	3.38802	3.2974	3.21469	3.26082	3.25289	-0.590698	0.0170911	-0.227847	0.0566295	0.464302	0.682399	0.444432	0.361396	0.150828	0.595606
Tb427_100142300.1-p1-CDS1	10_core_Tb427v10	4.62517	4.72182	4.79859	4.75019	4.65361	4.59394	4.71707	4.78396	4.79209	4.77951	4.53348	4.63446	4.70879	4.59414	4.50664	4.44537	4.56034	4.6192	4.64597	4.61148	0.599522	0.586297	0.732552	1.46111	1.28405	1.2283	1.43185	1.56856	1.40429	1.58824
Tb427_100142400.1-p1-CDS1	10_core_Tb427v10	6.68924	6.08131	6.52265	6.5921	6.37697	6.2478	6.2709	6.43712	6.40666	6.35114	6.57804	5.9874	6.4281	6.43082	6.19207	6.0536	6.11628	6.25723	6.2463	6.17491	2.93445	2.08362	2.53465	3.34586	3.32133	3.25443	2.95307	3.34337	3.15759	3.22931
Tb427_100142500.1-p1-CDS1	10_core_Tb427v10	6.67781	7.26322	6.80518	6.60235	6.69421	6.88858	6.67815	6.64986	6.43266	6.58887	6.60956	7.19708	6.73619	6.50486	6.57723	6.77739	6.5749	6.54377	6.33034	6.48311	2.23458	2.77303	2.38407	2.66417	3.00893	3.13358	2.80558	2.82717	2.55988	2.75981
Tb427_100142600.1-p1-CDS1	10_core_Tb427v10	10.2755	10.0515	10.1754	10.3596	10.1538	10.2185	10.2543	10.4894	10.1459	10.2651	10.1911	9.97291	10.1003	10.2145	9.9943	10.0551	10.1086	10.3314	9.98557	10.1016	6.13704	5.80981	5.87207	6.97449	6.89708	6.99403	6.87051	7.218	6.89648	7.04167
Tb427_100142700.1-p1-CDS1	10_core_Tb427v10	6.01448	6.0723	5.99821	6.04378	5.95425	6.06295	6.15096	6.25467	6.1128	6.24775	5.89398	5.96836	5.91023	5.85549	5.7415	5.85822	5.96223	6.06288	5.91325	6.0473	2.37278	2.2166	1.91144	3.00488	3.08703	3.14333	3.11198	3.24757	3.157	3.29588
Tb427_100142800.1-p1-CDS1	10_core_Tb427v10	4.59408	5.189	4.75794	5.19015	4.95984	5.15014	5.33123	5.40798	5.2704	5.54929	4.46825	5.03825	4.56212	4.87674	4.6721	4.82996	5.06174	5.15555	5.01148	5.2696	1.00002	1.84078	1.77883	2.77428	2.47723	2.81625	2.75855	2.75783	2.64649	3.03562
Tb427_100142900.1-p1-CDS1	10_core_Tb427v10	11.7907	11.9392	11.7921	11.6485	11.592	11.6058	11.83	11.8479	11.7373	11.8021	11.5887	11.7506	11.6204	11.3941	11.3143	11.3214	11.5702	11.5809	11.4672	11.5293	8.85424	8.90321	8.63107	9.01783	9.07819	9.12207	9.22615	9.28055	9.187	9.26455
Tb427_100143000.1-p1-CDS1	10_core_Tb427v10	5.09891	5.2248	5.0975	5.27308	5.36031	5.44819	5.32383	5.32762	5.67086	5.35927	4.88894	5.04451	4.92282	5.00708	5.05692	5.18117	5.08421	5.05316	5.40429	5.06022	2.21458	2.13446	1.95509	2.69843	2.9605	2.88163	2.61337	2.79194	3.0893	2.9412
Tb427_100143100.1-p1-CDS1	10_core_Tb427v10	7.49406	7.91947	7.78746	8.02198	8.12914	8.13265	8.22374	8.37897	7.97945	8.3479	3.34826	3.53742	3.29439	4.24891	4.51936	4.62325	4.53364	4.8403	4.38379	4.69922	7.40968	7.84768	7.71938	7.91078	8.00559	7.99938	8.10636	8.24895	7.85414	8.22732
Tb427_100143200.1-p1-CDS1	10_core_Tb427v10	6.60815	6.67323	6.67493	6.41078	6.27408	6.25029	6.26735	6.14819	6.49448	6.28454	6.51227	6.58868	6.59744	6.2643	6.09588	6.11492	6.12299	6.00437	6.35201	6.12014	2.63254	2.52581	2.38642	3.0276	3.1535	2.76355	2.86474	2.74737	3.0808	3.06443
Tb427_100143300.1-p1-CDS1	10_core_Tb427v10	5.13578	5.12858	5.15938	5.18106	5.00091	5.02683	5.0918	5.20045	5.23845	5.24582	5.07569	5.06826	5.10144	5.06355	4.87845	4.91073	4.98622	5.06788	5.11319	5.12094	0.518608	0.507338	0.471585	1.50269	1.37966	1.32576	1.26427	1.6882	1.64621	1.65105
Tb427_100143400.1-p1-CDS1	10_core_Tb427v10	-2.42715	-2.3346	-3.95525	-2.80055	-4.04325	-1.90153	-2.25791	-2.01623	-2.0572	-2.04534	-2.42715	-2.3346	-3.95525	-2.90786	-4.11925	-2.09652	-2.25791	-2.12354	-2.19555	-2.291	-4.54812	-4.59391	-4.5849	-4.44984	-4.61925	-4.53119	-4.57386	-4.52717	-4.42766	-4.39831
Tb427_100143500.1-p1-CDS1	10_core_Tb427v10	-2.26381	-1.54534	-1.96726	-2.36425	-1.2372	-1.31592	-1.40443	-1.23777	-1.13737	-1.68701	-2.26381	-1.70715	-1.96726	-2.36425	-1.35771	-1.39005	-1.79441	-1.73416	-1.13737	-1.82535	-4.38477	-4.04656	-4.42155	-4.33716	-3.95591	-4.36784	-3.44753	-3.20584	-4.31498	-4.23496
Tb427_100143600.1-p1-CDS1	10_core_Tb427v10	5.61892	5.01712	5.51775	5.85018	5.61364	5.57633	5.44417	4.98871	5.96	4.85689	5.48436	4.88341	5.39936	5.66729	5.40956	5.35259	5.23714	4.72784	5.7632	4.62029	2.12108	1.51569	1.8395	2.77374	2.68873	2.76898	2.53785	2.3886	2.98859	2.13059
Tb427_100143700.1-p1-CDS1	10_core_Tb427v10	5.96651	5.48034	5.75726	5.77011	5.63094	5.58781	5.54049	5.58308	5.68252	5.53608	5.82858	5.34925	5.63432	5.56168	5.43348	5.3749	5.34674	5.33846	5.47133	5.31647	2.50966	1.94802	2.13339	2.87578	2.6631	2.72108	2.5477	2.89986	2.80413	2.70738
Tb427_100143800.1-p1-CDS1	10_core_Tb427v10	3.47747	4.26622	3.74301	4.02817	4.10709	4.13385	4.20854	4.3254	3.78863	4.20042	3.40391	4.19002	3.68709	3.93431	4.05384	3.97433	4.13219	4.17607	3.68843	4.07442	-1.08471	-0.268843	-1.12149	-0.0510302	-0.689972	0.860048	-0.184581	0.807424	-0.153255	0.365809
Tb427_100143900.1-p1-CDS1	10_core_Tb427v10	5.02393	4.91042	5.15564	5.39585	5.28861	5.272	5.16585	5.16513	5.42564	5.1225	4.85189	4.74128	5.00886	5.15775	5.02878	5.0091	4.92057	4.89662	5.16993	4.85222	1.86062	1.72977	1.77713	2.67385	2.68752	2.68069	2.48521	2.60022	2.80268	2.56261
Tb427_100144000.1-p1-CDS1	10_core_Tb427v10	6.38444	6.47092	6.44967	6.26337	6.40435	6.37943	6.65385	6.75759	6.34615	6.52492	6.27688	6.36136	6.35566	6.08255	6.22018	6.1592	6.46336	6.55316	6.15243	6.33191	2.5806	2.69353	2.43702	3.17393	3.34311	3.55799	3.63505	3.83607	3.34823	3.52575
Tb427_100144100.1-p1-CDS1	10_core_Tb427v10	6.62385	6.37596	6.3925	6.36588	6.43997	6.57024	6.49022	6.4809	6.67199	6.37868	6.55609	6.30708	6.3286	6.25423	6.31649	6.44333	6.38662	6.35348	6.54933	6.25316	2.1696	1.92936	1.8614	2.61225	2.831	3.00023	2.62844	2.91433	3.05314	2.7918
Tb427_100144200.1-p1-CDS1	10_core_Tb427v10	6.41091	6.26395	6.44331	6.18462	6.23334	6.15086	6.29887	6.41545	6.1884	6.27638	6.27677	6.14733	6.33516	5.98597	6.01619	5.92444	6.09873	6.18368	5.9765	6.05361	2.91642	2.57417	2.65114	3.21858	3.39409	3.36606	3.34606	3.66192	3.31539	3.47026
Tb427_100144300.1-p1-CDS1	10_core_Tb427v10	7.37183	7.76194	7.53998	7.21468	7.41555	7.43659	7.76155	7.94002	7.43259	7.84277	7.32266	7.70602	7.49755	7.1246	7.30384	7.33295	7.67294	7.847	7.33615	7.73293	2.44214	2.99906	2.4279	3.16369	3.66465	3.58038	3.69214	3.9341	3.48027	4.06568
Tb427_100144400.1-p1-CDS1	10_core_Tb427v10	5.29654	5.16098	5.30476	5.29493	5.32865	5.35239	5.45548	5.59592	5.38369	5.50363	5.19083	5.06181	5.21116	5.12322	5.13349	5.15759	5.28264	5.41895	5.18444	5.32168	1.47243	1.24726	1.28166	2.1389	2.34234	2.36551	2.30456	2.47258	2.42813	2.42492
Tb427_100144500.1-p1-CDS1	10_core_Tb427v10	4.62961	4.85674	4.57516	4.55042	4.63261	4.66836	4.78483	4.85693	4.63228	4.77095	4.51809	4.7389	4.47488	4.39492	4.45372	4.4859	4.6361	4.66496	4.44565	4.60075	0.854484	1.12155	0.677293	1.23609	1.51685	1.59084	1.39387	1.85128	1.58745	1.58943
Tb427_100144600.1-p1-CDS1	10_core_Tb427v10	2.79142	2.9051	2.79717	2.9053	2.83561	2.7017	2.93531	2.76529	2.88417	2.91396	2.63887	2.79021	2.68005	2.67406	2.58345	2.51623	2.77946	2.53278	2.69797	2.63528	-0.539976	-0.803538	-0.892144	0.133075	0.192157	-0.37104	-0.401768	0.0159568	-0.174399	0.368157
Tb427_100145000.1-p1-CDS1	10_core_Tb427v10	-0.924096	-0.0738999	-0.693406	-1.06831	-0.55743	-0.557985	-0.0302674	0.459371	-0.160785	0.506366	-0.994598	-0.150914	-0.693406	-1.13713	-0.799871	-0.589021	-0.1932	0.296512	-0.314459	0.385672	-4.98453	-4.45133	-5.12264	-4.65425	-3.42003	-5.06893	-3.85229	-2.90693	-3.91473	-3.24975
Tb427_100145100.1-p1-CDS1	10_core_Tb427v10	6.41715	6.62159	6.35569	6.10049	6.0595	6.28369	6.54777	6.62226	6.24397	6.67066	6.29347	6.49501	6.23405	5.92758	5.84903	6.07472	6.37591	6.39851	6.02124	6.45434	2.73985	2.96195	2.71621	2.94923	3.17768	3.38811	3.38077	3.80362	3.43733	3.80826
Tb427_100145200.1-p1-CDS1	10_core_Tb427v10	7.58705	7.68129	7.49936	7.35513	7.50809	7.68062	7.45941	7.6624	7.66764	7.69285	7.48488	7.58201	7.41251	7.21316	7.32541	7.5095	7.30267	7.4968	7.50591	7.52729	3.71375	3.75096	3.38579	3.93951	4.43597	4.51996	4.1679	4.45636	4.43021	4.48656
Tb427_100145300.1-p1-CDS1	10_core_Tb427v10	7.74887	7.88374	7.6684	7.89499	8.0741	8.16845	8.10944	7.97884	8.08605	7.95242	7.57781	7.73325	7.53033	7.68141	7.84093	7.93685	7.89275	7.74945	7.85733	7.74243	4.58742	4.53518	4.21186	5.03112	5.32977	5.41464	5.26603	5.21259	5.31606	5.06225
Tb427_100145400.1-p1-CDS1	10_core_Tb427v10	6.71382	6.91642	6.57874	6.62498	6.89908	7.05974	6.95533	6.96568	6.7616	6.84556	6.6097	6.82542	6.48951	6.45106	6.72551	6.87937	6.79354	6.79407	6.59977	6.67224	2.86784	2.86845	2.51235	3.48201	3.75689	3.96977	3.71782	3.80416	3.52332	3.70247
Tb427_100145500.1-p1-CDS1	10_core_Tb427v10	4.97981	5.53366	5.12464	4.57124	4.69233	4.84218	4.90183	4.98606	4.55907	5.04387	4.86898	5.41646	5.03115	4.39583	4.48743	4.65469	4.73744	4.82491	4.37442	4.87314	1.21934	1.84197	1.11536	1.43202	1.77521	1.79679	1.68462	1.72801	1.49347	1.87921
Tb427_100145600.1-p1-CDS1	10_core_Tb427v10	4.04214	4.40028	4.19206	4.19878	4.39593	4.25847	4.65828	4.80499	4.38585	4.75782	3.94965	4.32055	4.10156	4.05949	4.21142	4.03705	4.5021	4.65616	4.23182	4.60965	0.0150595	0.159255	0.0844177	0.741201	1.30958	1.43814	1.36043	1.43525	1.05576	1.39829
Tb427_100145700.1-p1-CDS1	10_core_Tb427v10	4.49982	4.63823	4.5393	4.38941	4.32231	4.50264	4.74759	4.77773	4.46897	4.86553	4.39556	4.55825	4.45149	4.26624	4.1213	4.35258	4.61588	4.64395	4.31192	4.73007	0.64806	0.395821	0.452365	0.727964	1.37449	1.15667	1.18812	1.24978	1.16059	1.35817
Tb427_100145800.1-p1-CDS1	10_core_Tb427v10	7.24546	7.92766	7.40371	7.28176	7.54015	7.69045	7.8296	8.06442	7.72585	8.24313	7.129	7.82115	7.30686	7.1193	7.35184	7.51064	7.66528	7.90063	7.55861	8.0649	3.55166	4.10726	3.45534	4.04499	4.50881	4.58886	4.6133	4.84325	4.5296	5.13499
Tb427_100145900.1-p1-CDS1	10_core_Tb427v10	6.45643	6.39811	6.33173	6.51554	6.50632	6.553	6.2453	5.90054	6.34716	5.9717	6.37523	6.311	6.2598	6.37702	6.36091	6.4047	6.10098	5.7465	6.18425	5.80752	2.26116	2.29797	1.96769	3.06515	3.12196	3.18797	2.8475	2.56876	3.11861	2.75094
Tb427_100146000.1-p1-CDS1	10_core_Tb427v10	3.80147	3.87425	3.92904	3.39899	3.40446	3.19067	3.06437	2.87762	3.29573	3.13191	3.67732	3.76471	3.82505	3.18636	3.16364	2.993	2.89824	2.68602	3.09742	2.95599	0.198794	0.0943397	0.0681965	0.521655	0.702263	0.197959	-0.147736	-0.155407	0.326783	-0.00868446
Tb427_100146100.1-p1-CDS1	10_core_Tb427v10	6.07283	6.17414	6.12085	6.27615	6.32433	6.55429	6.45852	6.39815	6.37703	6.41574	5.91013	6.02485	5.98061	6.00987	6.05636	6.28224	6.17769	6.13221	6.11217	6.15396	2.83872	2.82728	2.68778	3.70623	3.75363	4.01148	3.95588	3.82702	3.8004	3.82253
Tb427_100146200.1-p1-CDS1	10_core_Tb427v10	7.25009	7.41467	7.23512	6.81917	6.88715	6.83103	7.32208	7.31169	6.95759	7.36265	7.19054	7.35254	7.1791	6.70644	6.76326	6.7222	7.22491	7.20309	6.84895	7.24919	2.60925	2.81848	2.4561	3.07243	3.28152	2.98732	3.37651	3.51137	3.10351	3.63096
Tb427_100146300.1-p1-CDS1	10_core_Tb427v10	5.37521	5.71307	5.62464	5.26118	5.44732	5.3821	5.91716	6.09287	5.44314	5.95766	5.25813	5.6257	5.54254	5.09029	5.26184	5.20583	5.7644	5.91409	5.25443	5.78125	1.6824	1.61005	1.44411	2.08436	2.39521	2.2387	2.59765	2.99144	2.41201	2.83722
Tb427_100146400.1-p1-CDS1	10_core_Tb427v10	7.36089	7.45184	7.24386	7.00151	7.07188	7.26015	7.29831	7.52309	7.16592	7.44161	7.20103	7.31271	7.10205	6.76678	6.82269	7.00671	7.04126	7.27776	6.91845	7.19265	4.10644	4.00058	3.82351	4.2649	4.41508	4.62619	4.68145	4.84173	4.49971	4.78399
Tb427_100146500.1-p1-CDS1	10_core_Tb427v10	6.08	6.08939	6.18151	6.03357	6.03899	6.02074	6.2581	6.52105	5.79597	6.4197	5.93025	5.93936	6.05868	5.81215	5.79828	5.78936	6.03021	6.28266	5.57327	6.19074	2.7185	2.72171	2.56375	3.2152	3.33692	3.2597	3.46216	3.79675	2.99019	3.65039
Tb427_100146600.1-p1-CDS1	10_core_Tb427v10	6.755	6.91518	6.91373	6.6734	6.66004	6.69397	7.06277	7.20274	6.76908	7.05499	6.61661	6.78789	6.79199	6.48888	6.43573	6.48931	6.88652	6.99817	6.54555	6.8348	3.29882	3.34321	3.27441	3.61203	3.86181	3.77534	3.93209	4.27739	3.96836	4.23436
Tb427_100146700.1-p1-CDS1	10_core_Tb427v10	6.90435	6.85083	6.85696	6.96881	7.12521	7.17111	6.94925	6.848	7.11975	6.71997	6.82233	6.77727	6.7841	6.83536	6.95883	7.02006	6.80363	6.69276	6.96877	6.56116	2.72466	2.51418	2.50129	3.45562	3.92374	3.84034	3.56727	3.55431	3.78639	3.45233
Tb427_100146800.1-p1-CDS1	10_core_Tb427v10	5.52358	5.65097	5.64894	5.65032	5.62408	5.60309	5.80316	6.00155	5.71797	5.86224	5.42365	5.56561	5.56875	5.49232	5.46425	5.43307	5.64351	5.84951	5.54515	5.70433	1.60501	1.49738	1.43901	2.37991	2.36714	2.42968	2.5316	2.67781	2.56114	2.58685
Tb427_100146900.1-p1-CDS1	10_core_Tb427v10	4.44505	4.56887	4.65672	4.63321	4.65993	4.60848	4.8268	4.81329	4.56858	4.78937	4.34181	4.48941	4.5847	4.49404	4.51016	4.44206	4.70106	4.67443	4.41967	4.64978	0.583939	0.301602	0.284017	1.18389	1.31747	1.40892	1.23511	1.36228	1.21126	1.32981
Tb427_100147000.1-p1-CDS1	10_core_Tb427v10	3.96616	3.975	4.00983	4.26443	4.35943	4.14726	4.32096	4.41038	4.23887	4.24975	3.8657	3.89529	3.93348	4.12308	4.21582	3.9709	4.16529	4.23992	4.07294	4.0945	0.0660449	-0.248471	-0.284062	0.832368	0.927502	1.0183	1.02867	1.23915	1.03517	0.954496
Tb427_100147100.1-p1-CDS1	10_core_Tb427v10	5.70655	5.73158	5.75586	5.88533	5.83088	5.76594	5.81984	5.53255	5.9257	5.61709	5.60662	5.64679	5.6617	5.71236	5.64923	5.595	5.64977	5.339	5.74353	5.4048	1.78412	1.59768	1.76964	2.73675	2.74926	2.59661	2.64302	2.53112	2.84855	2.74685
Tb427_100147200.1-p1-CDS1	10_core_Tb427v10	4.49818	4.73836	4.68023	4.83619	5.06096	4.99376	5.29795	5.54256	4.98133	5.49825	4.36929	4.64305	4.58955	4.70846	4.85715	4.84149	5.12559	5.36528	4.81321	5.32105	0.86984	0.728482	0.616892	1.2523	2.13499	1.63952	2.13159	2.4239	1.79058	2.34373
Tb427_100147300.1-p1-CDS1	10_core_Tb427v10	7.92752	8.14156	7.81211	7.80549	7.86516	7.96235	8.07436	8.56496	8.01467	8.54761	7.74789	7.96842	7.65788	7.56889	7.61069	7.69676	7.83623	8.3081	7.76823	8.29134	4.82794	4.9841	4.49925	5.078	5.23661	5.38939	5.35257	5.94732	5.34224	5.92775
Tb427_100147400.1-p1-CDS1	10_core_Tb427v10	5.74484	5.63711	5.85853	5.90211	5.73801	5.72978	5.45354	5.48087	6.08919	5.55667	5.68579	5.59265	5.80101	5.81596	5.64213	5.60789	5.36951	5.39312	5.99414	5.46612	1.10328	0.536512	1.17853	1.78278	1.77298	2.10352	1.30261	1.37636	2.11185	1.5133
Tb427_100147700.1-p1-CDS1	10_core_Tb427v10	6.93888	7.17887	7.02222	6.90344	6.86897	6.86643	7.05268	7.02347	7.04396	6.99825	6.87027	7.12303	6.97525	6.78911	6.76054	6.75233	6.94306	6.91965	6.91711	6.88098	2.504	2.43919	2.05266	3.1859	3.07885	3.14899	3.26105	3.16864	3.47171	3.31413
Tb427_100147800.1-p1-CDS1	10_core_Tb427v10	5.70039	5.74463	5.74172	5.74637	5.58453	5.62691	5.62493	5.65257	5.80886	5.66376	5.59193	5.64745	5.6561	5.57143	5.40438	5.43738	5.45711	5.47011	5.61885	5.49659	1.90966	1.79307	1.61774	2.61428	2.49157	2.59044	2.43768	2.57843	2.79016	2.46244
Tb427_100147900.1-p1-CDS1	10_core_Tb427v10	6.28211	6.23233	6.22726	6.06973	6.01702	6.01544	6.28229	6.29154	6.36072	6.22516	6.18159	6.14075	6.1464	5.92465	5.85003	5.84297	6.14397	6.13841	6.18777	6.08288	2.36678	2.1999	2.01321	2.68288	2.82194	2.85848	2.8164	2.97795	3.21126	2.80579
Tb427_100148000.1-p1-CDS1	10_core_Tb427v10	6.65107	6.88187	6.75643	6.2668	6.41007	6.31789	6.59143	6.74648	6.59122	6.71829	6.57436	6.82796	6.69346	6.14597	6.2634	6.15678	6.46474	6.60622	6.44713	6.5783	2.37107	2.10094	2.19567	2.60794	3.02916	3.06891	3.01223	3.29314	3.19048	3.26652
Tb427_100148100.1-p1-CDS1	10_core_Tb427v10	4.22522	4.51721	4.42735	4.45521	4.45573	4.5126	4.74925	4.89922	4.58217	4.75937	4.08064	4.40831	4.29453	4.2726	4.22753	4.29732	4.56407	4.68158	4.37043	4.52209	0.825771	0.686842	0.920099	1.38054	1.68268	1.66113	1.69317	2.05046	1.70722	2.03601
Tb427_100148200.1-p1-CDS1	10_core_Tb427v10	5.59992	5.40892	5.7282	5.49754	5.37058	5.50919	6.02331	6.61365	5.70451	6.72304	5.50439	5.3165	5.65083	5.33775	5.20858	5.34071	5.86432	6.45149	5.53776	6.54326	1.63475	1.3887	1.46132	2.23962	2.12557	2.31848	2.75897	3.37829	2.49975	3.62896
Tb427_100148300.1-p1-CDS1	10_core_Tb427v10	5.58388	5.71742	5.60602	5.70409	5.6668	5.69568	5.71386	5.76922	5.72214	5.76482	5.50605	5.63513	5.54751	5.57312	5.54356	5.55529	5.58041	5.62779	5.57928	5.6319	1.32026	1.52825	0.950254	2.15549	2.05584	2.25712	2.20708	2.34742	2.28636	2.2559
Tb427_100148400.1-p1-CDS1	10_core_Tb427v10	6.23196	6.50088	6.37539	6.14736	6.30997	6.22599	6.33763	6.41755	6.39959	6.465	6.17183	6.45338	6.32286	6.05862	6.20549	6.12529	6.23706	6.30146	6.29174	6.35874	1.6155	1.54559	1.56884	2.06633	2.46798	2.32614	2.44498	2.7107	2.58369	2.64295
Tb427_100148500.1-p1-CDS1	10_core_Tb427v10	6.89954	7.00763	6.8229	6.54765	6.597	6.82451	6.74332	6.68143	6.79582	6.80499	6.83642	6.95015	6.77532	6.46492	6.50024	6.72921	6.64905	6.58957	6.71133	6.70805	2.35256	2.31299	1.84891	2.38215	2.64951	2.85569	2.7567	2.65277	2.65222	2.85446
[truncated: 7,036 more rows]

## Sheet: C. Lister427 polyA CDS ave 
Supplementary Table 4. Transcriptome analyses
[truncated: 8,430 more rows]
