# Supplementary material for: Genetic Interaction Between Site-Specific Epigenetic Marks and Roles of H4v in Transcription Termination in Trypanosoma brucei
Source: Front Cell Dev Biol. 2021 Oct 14;9:744878. doi: 10.3389/fcell.2021.744878 (PMC8551723; doi:10.3389/fcell.2021.744878)
Supplement: Supplementary file 6 [file Table_5.XLSX]

## Sheet: A. Lister427 polyA 5kb 1kb For
Supplementary Table 5. PolyA-selected stranded RNA-seq mapped to Lister 427 and analyzed with sliding window (chromosome core and BESs)
A. RPM values obtained from polyA-selected stranded RNA-seq samples analyzed with sliding window (5kb bin, 1kb step): Forward reads only
Probe	Chromosome	Start	End	WT	J	H4v	H4vJ	TKO+Tet	TKO no Tet
Chr10_core_Tb427v10:1-5000	10_core_Tb427v10	1	5000	0.439213	0.441682	0.150889	0.252793	0.783461	0.328217
Chr10_core_Tb427v10:1001-6000	10_core_Tb427v10	1001	6000	0.442269	0.443577	0.164145	0.324564	0.729491	0.391198
Chr10_core_Tb427v10:2001-7000	10_core_Tb427v10	2001	7000	0.350572	0.351448	0.164145	0.310404	0.798496	0.302008
Chr10_core_Tb427v10:3001-8000	10_core_Tb427v10	3001	8000	0.305607	0.245772	0.151689	0.253464	0.770867	0.270517
Chr10_core_Tb427v10:4001-9000	10_core_Tb427v10	4001	9000	0.319577	0.290028	0.179748	0.296765	0.942816	0.256098
Chr10_core_Tb427v10:5001-10000	10_core_Tb427v10	5001	10000	0.211333	0.149332	0.179801	0.240646	0.818841	0.213158
Chr10_core_Tb427v10:6001-11000	10_core_Tb427v10	6001	11000	0.176803	0.13389	0.150942	0.183521	0.82785	0.193117
Chr10_core_Tb427v10:7001-12000	10_core_Tb427v10	7001	12000	0.178092	0.134664	0.123789	0.141227	0.759637	0.178698
Chr10_core_Tb427v10:8001-13000	10_core_Tb427v10	8001	13000	0.206031	0.179868	0.165105	0.127067	0.647036	0.163281
Chr10_core_Tb427v10:9001-14000	10_core_Tb427v10	9001	14000	0.250996	0.210925	0.150249	0.0990836	0.475087	0.206221
Chr10_core_Tb427v10:10001-15000	10_core_Tb427v10	10001	15000	0.263199	0.272344	0.231122	0.0714351	0.494499	0.278998
Chr10_core_Tb427v10:11001-16000	10_core_Tb427v10	11001	16000	0.235259	0.256903	0.218718	0.0999052	0.370667	0.236057
Chr10_core_Tb427v10:12001-17000	10_core_Tb427v10	12001	17000	0.235259	0.226193	0.245125	0.0999052	0.342247	0.220641
Chr10_core_Tb427v10:13001-18000	10_core_Tb427v10	13001	18000	0.20732	0.165721	0.189805	0.113729	0.524711	0.219983
Chr10_core_Tb427v10:14001-19000	10_core_Tb427v10	14001	19000	0.145808	0.0904078	0.189805	0.0995698	0.562997	0.133445
Chr10_core_Tb427v10:15001-20000	10_core_Tb427v10	15001	20000	0.0741928	0	0.0816728	0.0710997	0.504508	0.0462496
Chr10_core_Tb427v10:16001-21000	10_core_Tb427v10	16001	21000	0.393769	0.163999	0.329303	0.17067	0.767063	0.29024
Chr10_core_Tb427v10:17001-22000	10_core_Tb427v10	17001	22000	0.440501	0.267953	0.343307	0.184829	0.694903	0.334835
Chr10_core_Tb427v10:18001-23000	10_core_Tb427v10	18001	23000	0.454471	0.267953	0.357363	0.171005	0.542508	0.334835
Chr10_core_Tb427v10:19001-24000	10_core_Tb427v10	19001	24000	0.410795	0.283395	0.330156	0.142199	0.416741	0.319419
Chr10_core_Tb427v10:20001-25000	10_core_Tb427v10	20001	25000	0.426532	0.283395	0.330156	0.142199	0.40307	0.304002
Chr10_core_Tb427v10:21001-26000	10_core_Tb427v10	21001	26000	0.150631	0.149332	0.0949293	0.0141596	0.125624	0.105264
Chr10_core_Tb427v10:22001-27000	10_core_Tb427v10	22001	27000	0.103899	0.0598714	0.0404631	0.0426297	0.0969182	0.105921
Chr10_core_Tb427v10:23001-28000	10_core_Tb427v10	23001	28000	0.0899296	0.075313	0.0404631	0.0564539	0.111953	0.119683
Chr10_core_Tb427v10:24001-29000	10_core_Tb427v10	24001	29000	0.0899296	0.0598714	0.0404631	0.0564539	0.169078	0.119683
Chr10_core_Tb427v10:25001-30000	10_core_Tb427v10	25001	30000	0.148386	0.105075	0.0949825	0.0990836	0.29413	0.285616
Chr10_core_Tb427v10:26001-31000	10_core_Tb427v10	26001	31000	0.176325	0.105849	0.177402	0.141713	0.377235	0.330211
Chr10_core_Tb427v10:27001-32000	10_core_Tb427v10	27001	32000	0.190773	0.120343	0.177402	0.112908	0.392126	0.301033
Chr10_core_Tb427v10:28001-33000	10_core_Tb427v10	28001	33000	0.190773	0.0904078	0.163346	0.0990836	0.407161	0.271854
Chr10_core_Tb427v10:29001-34000	10_core_Tb427v10	29001	34000	0.220001	0.0904078	0.190605	0.113729	0.350035	0.285616
Chr10_core_Tb427v10:30001-35000	10_core_Tb427v10	30001	35000	0.20651	0.0606455	0.150142	0.0852594	0.282109	0.219983
Chr10_core_Tb427v10:31001-36000	10_core_Tb427v10	31001	36000	0.901874	0.802366	0.661646	0.497547	0.656045	0.865284
Chr10_core_Tb427v10:32001-37000	10_core_Tb427v10	32001	37000	1.53909	1.4209	1.26504	1.21994	0.996785	1.60077
Chr10_core_Tb427v10:33001-38000	10_core_Tb427v10	33001	38000	1.62806	1.48137	1.29225	1.20611	1.03629	1.64603
Chr10_core_Tb427v10:34001-39000	10_core_Tb427v10	34001	39000	1.6141	1.51191	1.26499	1.19147	1.05147	1.6621
Chr10_core_Tb427v10:35001-40000	10_core_Tb427v10	35001	40000	1.61362	1.54262	1.25093	1.17731	1.09098	1.58932
Chr10_core_Tb427v10:36001-41000	10_core_Tb427v10	36001	41000	0.816931	0.770188	0.6306	0.73655	0.606737	0.826651
Chr10_core_Tb427v10:37001-42000	10_core_Tb427v10	37001	42000	0.179712	0.151654	0.0544662	0.0576109	0.350464	0.136415
Chr10_core_Tb427v10:38001-43000	10_core_Tb427v10	38001	43000	0.224677	0.151481	0.0544662	0.0576109	0.350464	0.0905048
Chr10_core_Tb427v10:39001-44000	10_core_Tb427v10	39001	44000	0.134416	0.165201	0.0272597	0.0576109	0.279525	0.0606689
Chr10_core_Tb427v10:40001-45000	10_core_Tb427v10	40001	45000	0.119158	0.134491	0.0413161	0.0576109	0.253546	0.0760855
Chr10_core_Tb427v10:41001-46000	10_core_Tb427v10	41001	46000	0.102611	0.210058	0.0413161	0.0727429	0.322979	0.0921595
Chr10_core_Tb427v10:42001-47000	10_core_Tb427v10	42001	47000	0.0729041	0.180122	0.0140564	0.0292916	0.209949	0.0469071
Chr10_core_Tb427v10:43001-48000	10_core_Tb427v10	43001	48000	1.88241	3.997	3.56462	3.72388	2.80418	1.66575
Chr10_core_Tb427v10:44001-49000	10_core_Tb427v10	44001	49000	7.52574	10.1489	8.69515	10.5705	8.11621	6.48195
Chr10_core_Tb427v10:45001-50000	10_core_Tb427v10	45001	50000	7.53971	10.1336	8.7083	10.5705	8.08901	6.46653
Chr10_core_Tb427v10:46001-51000	10_core_Tb427v10	46001	51000	7.55625	10.0581	8.7083	10.5412	8.04541	6.46587
Chr10_core_Tb427v10:47001-52000	10_core_Tb427v10	47001	52000	7.61824	10.0581	8.7083	10.5838	8.21012	6.5272
Chr10_core_Tb427v10:48001-53000	10_core_Tb427v10	48001	53000	6.5452	7.78105	6.26261	8.25511	6.53767	5.41031
Chr10_core_Tb427v10:49001-54000	10_core_Tb427v10	49001	54000	0.122213	0.0307099	0.0552128	0.0719213	0.302204	0.0905048
Chr10_core_Tb427v10:50001-55000	10_core_Tb427v10	50001	55000	0.122213	0.0154416	0.0692692	0.0857456	0.288676	0.0905048
Chr10_core_Tb427v10:51001-56000	10_core_Tb427v10	51001	56000	0.106955	0.0452039	0.0824726	0.142199	0.303568	0.120341
Chr10_core_Tb427v10:52001-57000	10_core_Tb427v10	52001	57000	0.134416	0.0452039	0.0824726	0.0995698	0.283615	0.0744308
Chr10_core_Tb427v10:53001-58000	10_core_Tb427v10	53001	58000	0.118679	0.0606455	0.0684694	0.084924	0.339377	0.0606689
Chr10_core_Tb427v10:54001-59000	10_core_Tb427v10	54001	59000	0.118679	0.0452039	0.0544662	0.0702782	0.314905	0.0606689
Chr10_core_Tb427v10:55001-60000	10_core_Tb427v10	55001	60000	0.118679	0.0452039	0.0264067	0.0710997	0.328576	0.0606689
Chr10_core_Tb427v10:56001-61000	10_core_Tb427v10	56001	61000	0.103421	0.0154416	0	0.0146458	0.286342	0.0154165
Chr10_core_Tb427v10:57001-62000	10_core_Tb427v10	57001	62000	0.0139697	0.0452039	0.0140032	0.0146458	0.185334	0.0590143
Chr10_core_Tb427v10:58001-63000	10_core_Tb427v10	58001	63000	0.0139697	0.0450305	0.0272065	0.0146458	0.141879	0.0744308
Chr10_core_Tb427v10:59001-64000	10_core_Tb427v10	59001	64000	0.162834	0.177025	0.162492	0.158824	0.3622	0.328556
Chr10_core_Tb427v10:60001-65000	10_core_Tb427v10	60001	65000	0.148864	0.192293	0.176549	0.158338	0.417819	0.343973
Chr10_core_Tb427v10:61001-66000	10_core_Tb427v10	61001	66000	0.164601	0.22283	0.204608	0.172497	0.460339	0.387571
Chr10_core_Tb427v10:62001-67000	10_core_Tb427v10	62001	67000	0.640753	0.40442	0.384463	0.401113	0.742019	0.670217
Chr10_core_Tb427v10:63001-68000	10_core_Tb427v10	63001	68000	0.65649	0.389151	0.37126	0.401113	0.870084	0.670217
Chr10_core_Tb427v10:64001-69000	10_core_Tb427v10	64001	69000	0.536854	0.287866	0.235974	0.270759	0.764443	0.459689
Chr10_core_Tb427v10:65001-70000	10_core_Tb427v10	65001	70000	0.567849	0.287092	0.221917	0.270424	0.748331	0.459689
Chr10_core_Tb427v10:66001-71000	10_core_Tb427v10	66001	71000	0.56737	0.271998	0.193858	0.27091	0.719482	0.416092
Chr10_core_Tb427v10:67001-72000	10_core_Tb427v10	67001	72000	0.196885	0.106023	0.0413161	0.113394	0.508742	0.0881927
Chr10_core_Tb427v10:68001-73000	10_core_Tb427v10	68001	73000	0.429441	0.377593	0.150195	0.25675	0.534577	0.352771
Chr10_core_Tb427v10:69001-74000	10_core_Tb427v10	69001	74000	2.01863	1.46378	1.25434	1.10524	0.966782	1.53251
Chr10_core_Tb427v10:70001-75000	10_core_Tb427v10	70001	75000	3.30704	2.72838	2.62816	2.07436	1.73435	2.74531
Chr10_core_Tb427v10:71001-76000	10_core_Tb427v10	71001	76000	3.33674	2.72743	2.62816	2.10317	1.79162	2.80432
Chr10_core_Tb427v10:72001-77000	10_core_Tb427v10	72001	77000	3.32101	2.71199	2.6141	2.08934	1.71903	2.80432
Chr10_core_Tb427v10:73001-78000	10_core_Tb427v10	73001	78000	3.16088	2.68094	2.62896	2.03076	1.84559	2.79815
Chr10_core_Tb427v10:74001-79000	10_core_Tb427v10	74001	79000	1.7228	1.74313	1.66521	1.2672	1.40779	1.78763
Chr10_core_Tb427v10:75001-80000	10_core_Tb427v10	75001	80000	0.315232	0.299437	0.193111	0.227794	0.544806	0.496122
Chr10_core_Tb427v10:76001-81000	10_core_Tb427v10	76001	81000	0.270267	0.284943	0.235227	0.184343	0.488902	0.437108
Chr10_core_Tb427v10:77001-82000	10_core_Tb427v10	77001	82000	0.284237	0.284943	0.24843	0.198989	0.561205	0.466286
Chr10_core_Tb427v10:78001-83000	10_core_Tb427v10	78001	83000	0.121403	0.075313	0.124642	0.0707644	0.363706	0.263581
Chr10_core_Tb427v10:79001-84000	10_core_Tb427v10	79001	84000	0.29806	0.346883	0.300391	0.296128	0.404148	0.430511
Chr10_core_Tb427v10:80001-85000	10_core_Tb427v10	80001	85000	0.282323	0.346883	0.300391	0.282303	0.443369	0.428856
Chr10_core_Tb427v10:81001-86000	10_core_Tb427v10	81001	86000	0.266586	0.346883	0.258275	0.282303	0.482733	0.428856
Chr10_core_Tb427v10:82001-87000	10_core_Tb427v10	82001	87000	0.313318	0.346883	0.272331	0.267658	0.538352	0.431826
Chr10_core_Tb427v10:83001-88000	10_core_Tb427v10	83001	88000	0.328577	0.331442	0.259128	0.267658	0.539715	0.407611
Chr10_core_Tb427v10:84001-89000	10_core_Tb427v10	84001	89000	0.0912183	0	0.0544662	0.0138242	0.38897	0.121995
Chr10_core_Tb427v10:85001-90000	10_core_Tb427v10	85001	90000	0.0912183	0	0.0544662	0.0279839	0.376806	0.0629811
Chr10_core_Tb427v10:86001-91000	10_core_Tb427v10	86001	91000	0.106477	0.0612463	0.0957291	0.0426297	0.349606	0.0629811
Chr10_core_Tb427v10:87001-92000	10_core_Tb427v10	87001	92000	0.0597447	0.091182	0.0684694	0.0564539	0.223334	0.0308331
Chr10_core_Tb427v10:88001-93000	10_core_Tb427v10	88001	93000	0.0863953	0.106624	0.0544662	0.0426297	0.182464	0.0154165
Chr10_core_Tb427v10:89001-94000	10_core_Tb427v10	89001	94000	0.101654	0.135612	0.0412629	0.0706135	0.167429	0.0475645
Chr10_core_Tb427v10:90001-95000	10_core_Tb427v10	90001	95000	0.11739	0.150106	0.0544662	0.0852594	0.152394	0.0475645
Chr10_core_Tb427v10:91001-96000	10_core_Tb427v10	91001	96000	0.236695	0.0888595	0.0833789	0.140892	0.138723	0.0944716
Chr10_core_Tb427v10:92001-97000	10_core_Tb427v10	92001	97000	0.236695	0.118795	0.123789	0.170183	0.125195	0.141379
Chr10_core_Tb427v10:93001-98000	10_core_Tb427v10	93001	98000	0.3149	0.134063	0.164199	0.199324	0.14023	0.167248
Chr10_core_Tb427v10:94001-99000	10_core_Tb427v10	94001	99000	0.406119	0.119569	0.192311	0.200146	0.256273	0.162624
Chr10_core_Tb427v10:95001-100000	10_core_Tb427v10	95001	100000	0.436635	0.135011	0.221224	0.200146	0.313399	0.208533
Chr10_core_Tb427v10:96001-101000	10_core_Tb427v10	96001	101000	0.316042	0.149505	0.151048	0.157851	0.372316	0.206221
Chr10_core_Tb427v10:97001-102000	10_core_Tb427v10	97001	102000	0.302073	0.104902	0.123842	0.114736	0.400736	0.174731
Chr10_core_Tb427v10:98001-103000	10_core_Tb427v10	98001	103000	0.240893	0.135438	0.111492	0.0859301	0.473182	0.177043
Chr10_core_Tb427v10:99001-104000	10_core_Tb427v10	99001	104000	0.226113	0.210578	0.165851	0.0992682	0.468663	0.224607
Chr10_core_Tb427v10:100001-105000	10_core_Tb427v10	100001	105000	0.209566	0.211525	0.123682	0.0846224	0.428078	0.192459
Chr10_core_Tb427v10:101001-106000	10_core_Tb427v10	101001	106000	0.195596	0.18159	0.137739	0.0846224	0.494499	0.163938
Chr10_core_Tb427v10:102001-107000	10_core_Tb427v10	102001	107000	0.211333	0.166322	0.137739	0.0846224	0.491772	0.19212
Chr10_core_Tb427v10:103001-108000	10_core_Tb427v10	103001	108000	0.13714	0.165721	0.110479	0.0704627	0.375728	0.148522
Chr10_core_Tb427v10:104001-109000	10_core_Tb427v10	104001	109000	0.059413	0.0915288	0.0420627	0.0424789	0.279096	0.102612
Chr10_core_Tb427v10:105001-110000	10_core_Tb427v10	105001	110000	0.0297065	0.0760872	0.0552661	0.0283193	0.322693	0.104924
Chr10_core_Tb427v10:106001-111000	10_core_Tb427v10	106001	111000	0.0454433	0.0760872	0.0552128	0.0288054	0.253546	0.0888502
Chr10_core_Tb427v10:107001-112000	10_core_Tb427v10	107001	112000	0.0297065	0.106797	0.069216	0.0426297	0.268295	0.0590143
Chr10_core_Tb427v10:108001-113000	10_core_Tb427v10	108001	113000	0.0449648	0.0615931	0.069216	0.0714351	0.336078	0.0888502
Chr10_core_Tb427v10:109001-114000	10_core_Tb427v10	109001	114000	0.0607016	0.0461515	0.0692692	0.0572755	0.334572	0.0888502
Chr10_core_Tb427v10:110001-115000	10_core_Tb427v10	110001	115000	0.13055	0.0760872	0.0692692	0.113579	0.319394	0.149519
Chr10_core_Tb427v10:111001-116000	10_core_Tb427v10	111001	116000	0.232682	0.304949	0.136992	0.256264	0.403719	0.358053
Chr10_core_Tb427v10:112001-117000	10_core_Tb427v10	112001	117000	0.277647	0.289508	0.122989	0.284584	0.361628	0.374127
Chr10_core_Tb427v10:113001-118000	10_core_Tb427v10	113001	118000	0.277647	0.28856	0.150195	0.269602	0.364641	0.375781
Chr10_core_Tb427v10:114001-119000	10_core_Tb427v10	114001	119000	0.277168	0.304002	0.136139	0.269602	0.434646	0.377436
Chr10_core_Tb427v10:115001-120000	10_core_Tb427v10	115001	120000	0.268022	0.348432	0.108932	0.227945	0.421404	0.357395
Chr10_core_Tb427v10:116001-121000	10_core_Tb427v10	116001	121000	0.165411	0.241461	0.0412097	0.0982621	0.379027	0.234742
Chr10_core_Tb427v10:117001-122000	10_core_Tb427v10	117001	122000	0.134416	0.118795	0.0553193	0.0561186	0.33543	0.117371
Chr10_core_Tb427v10:118001-123000	10_core_Tb427v10	118001	123000	0.119158	0.135184	0.0553725	0.0569401	0.350607	0.0858806
Chr10_core_Tb427v10:119001-124000	10_core_Tb427v10	119001	124000	0.103899	0.150453	0.0693757	0.0710997	0.294273	0.0996425
Chr10_core_Tb427v10:120001-125000	10_core_Tb427v10	120001	125000	0.07596	0.0905812	0.111438	0.128375	0.414949	0.106579
Chr10_core_Tb427v10:121001-126000	10_core_Tb427v10	121001	126000	0.0607016	0.0905812	0.111438	0.114551	0.470854	0.106579
Chr10_core_Tb427v10:122001-127000	10_core_Tb427v10	122001	127000	0.272366	0.228515	0.193964	0.17067	0.56885	0.197423
Chr10_core_Tb427v10:123001-128000	10_core_Tb427v10	123001	128000	0.332589	0.22662	0.166704	0.214121	0.540001	0.227259
Chr10_core_Tb427v10:124001-129000	10_core_Tb427v10	124001	129000	0.347848	0.19591	0.207168	0.214121	0.541794	0.239366
Chr10_core_Tb427v10:125001-130000	10_core_Tb427v10	125001	130000	0.316374	0.181416	0.165158	0.185315	0.393776	0.175728
Chr10_core_Tb427v10:126001-131000	10_core_Tb427v10	126001	131000	0.345602	0.196858	0.165158	0.185315	0.325849	0.203252
Chr10_core_Tb427v10:127001-132000	10_core_Tb427v10	127001	132000	0.133937	0.0444297	0.0545195	0.115373	0.255053	0.114062
Chr10_core_Tb427v10:128001-133000	10_core_Tb427v10	128001	133000	0.104231	0.0154416	0.0545195	0.0572755	0.225126	0.0979878
Chr10_core_Tb427v10:129001-134000	10_core_Tb427v10	129001	134000	0.147907	0.0604721	0.0552661	0.100391	0.253689	0.0888502
Chr10_core_Tb427v10:130001-135000	10_core_Tb427v10	130001	135000	0.177135	0.0749662	0.0552661	0.0572755	0.253546	0.104924
Chr10_core_Tb427v10:131001-136000	10_core_Tb427v10	131001	136000	0.563504	0.53883	0.328291	0.539389	0.464572	0.521673
Chr10_core_Tb427v10:132001-137000	10_core_Tb427v10	132001	137000	0.608469	0.613969	0.449573	0.609667	0.537018	0.619661
Chr10_core_Tb427v10:133001-138000	10_core_Tb427v10	133001	138000	0.624684	0.613969	0.449573	0.609667	0.592923	0.605899
Chr10_core_Tb427v10:134001-139000	10_core_Tb427v10	134001	139000	0.712368	0.674442	0.45048	0.610003	0.703084	0.699713
Chr10_core_Tb427v10:135001-140000	10_core_Tb427v10	135001	140000	0.698399	0.675216	0.45048	0.610003	0.774023	0.683639
Chr10_core_Tb427v10:136001-141000	10_core_Tb427v10	136001	141000	0.314275	0.225846	0.203809	0.127889	0.546599	0.280652
Chr10_core_Tb427v10:137001-142000	10_core_Tb427v10	137001	142000	0.357473	0.179695	0.109839	0.143541	0.533071	0.254783
Chr10_core_Tb427v10:138001-143000	10_core_Tb427v10	138001	143000	0.428131	0.24034	0.137098	0.20033	0.572721	0.344291
Chr10_core_Tb427v10:139001-144000	10_core_Tb427v10	139001	144000	0.387179	0.255955	0.123042	0.199844	0.521478	0.261269
Chr10_core_Tb427v10:140001-145000	10_core_Tb427v10	140001	145000	0.472286	0.330321	0.193271	0.256298	0.574799	0.363223
Chr10_core_Tb427v10:141001-146000	10_core_Tb427v10	141001	146000	0.49798	0.420128	0.30215	0.312266	0.573435	0.394714
Chr10_core_Tb427v10:142001-147000	10_core_Tb427v10	142001	147000	0.425075	0.436344	0.288894	0.32609	0.490045	0.414097
Chr10_core_Tb427v10:143001-148000	10_core_Tb427v10	143001	148000	0.410296	0.436771	0.342507	0.310924	0.461197	0.427202
Chr10_core_Tb427v10:144001-149000	10_core_Tb427v10	144001	149000	0.363564	0.406061	0.327651	0.310103	0.358824	0.3705
Chr10_core_Tb427v10:145001-150000	10_core_Tb427v10	145001	150000	0.320366	0.300986	0.313594	0.310103	0.303997	0.329871
Chr10_core_Tb427v10:146001-151000	10_core_Tb427v10	146001	151000	0.250996	0.243183	0.218718	0.255443	0.418534	0.315452
Chr10_core_Tb427v10:147001-152000	10_core_Tb427v10	147001	152000	0.714799	0.55909	0.477899	0.469111	0.611941	0.602383
Chr10_core_Tb427v10:148001-153000	10_core_Tb427v10	148001	153000	0.627925	0.559437	0.424233	0.412657	0.602647	0.544026
Chr10_core_Tb427v10:149001-154000	10_core_Tb427v10	149001	154000	0.688627	0.603866	0.411029	0.441463	0.617538	0.573862
Chr10_core_Tb427v10:150001-155000	10_core_Tb427v10	150001	155000	0.702596	0.632854	0.41023	0.454951	0.616175	0.585969
Chr10_core_Tb427v10:151001-156000	10_core_Tb427v10	151001	156000	0.671601	0.555646	0.38297	0.411836	0.52227	0.572207
Chr10_core_Tb427v10:152001-157000	10_core_Tb427v10	152001	157000	0.22048	0.224298	0.0956759	0.155051	0.395568	0.252789
Chr10_core_Tb427v10:153001-158000	10_core_Tb427v10	153001	158000	0.235259	0.162878	0.122936	0.141562	0.478243	0.22361
Chr10_core_Tb427v10:154001-159000	10_core_Tb427v10	154001	159000	0.160588	0.118448	0.136139	0.112757	0.451044	0.193774
Chr10_core_Tb427v10:155001-160000	10_core_Tb427v10	155001	160000	0.0863953	0.0442563	0.150195	0.0563031	0.4401	0.120341
Chr10_core_Tb427v10:156001-161000	10_core_Tb427v10	156001	161000	0.159299	0.105676	0.203862	0.127067	0.601646	0.196426
Chr10_core_Tb427v10:157001-162000	10_core_Tb427v10	157001	162000	0.162355	0.105849	0.217918	0.140892	0.660135	0.154483
Chr10_core_Tb427v10:158001-163000	10_core_Tb427v10	158001	163000	0.147097	0.122065	0.191512	0.169848	0.702655	0.149859
Chr10_core_Tb427v10:159001-164000	10_core_Tb427v10	159001	164000	0.190295	0.136559	0.191458	0.185315	0.758703	0.224947
Chr10_core_Tb427v10:160001-165000	10_core_Tb427v10	160001	165000	0.219523	0.166322	0.178202	0.257086	0.936647	0.224947
Chr10_core_Tb427v10:161001-166000	10_core_Tb427v10	161001	166000	0.146618	0.104902	0.139392	0.186321	0.78411	0.164936
Chr10_core_Tb427v10:162001-167000	10_core_Tb427v10	162001	167000	0.101654	0.119997	0.111385	0.158338	0.778084	0.148522
Chr10_core_Tb427v10:163001-168000	10_core_Tb427v10	163001	168000	0.11739	0.134664	0.111385	0.143692	0.66778	0.150177
Chr10_core_Tb427v10:164001-169000	10_core_Tb427v10	164001	169000	0.0589345	0.134664	0.139392	0.12856	0.685399	0.0911623
Chr10_core_Tb427v10:165001-170000	10_core_Tb427v10	165001	170000	0.0157368	0.135612	0.126188	0.0709489	0.4912	0.120341
Chr10_core_Tb427v10:166001-171000	10_core_Tb427v10	166001	171000	0.0454433	0.121118	0.0981286	0.0714351	0.435581	0.104267
Chr10_core_Tb427v10:167001-172000	10_core_Tb427v10	167001	172000	0.0454433	0.0905812	0.0840722	0.0714351	0.271165	0.0744308
Chr10_core_Tb427v10:168001-173000	10_core_Tb427v10	168001	173000	0.0436761	0.0452039	0.070069	0.0429651	0.170299	0.0727762
Chr10_core_Tb427v10:169001-174000	10_core_Tb427v10	169001	174000	0.059413	0.0307099	0.0560659	0.0288054	0.194771	0.0567022
Chr10_core_Tb427v10:170001-175000	10_core_Tb427v10	170001	175000	0.0746713	0	0.0560659	0.0146458	0.342247	0.0550475
Chr10_core_Tb427v10:171001-176000	10_core_Tb427v10	171001	176000	0.0449648	0	0.0280063	0	0.328719	0.0550475
Chr10_core_Tb427v10:172001-177000	10_core_Tb427v10	172001	177000	0.11658	0.0461515	0.0832192	0.0292916	0.59156	0.0986453
Chr10_core_Tb427v10:173001-178000	10_core_Tb427v10	173001	178000	0.13055	0.0615931	0.123629	0.0431159	0.965495	0.118029
Chr10_core_Tb427v10:174001-179000	10_core_Tb427v10	174001	179000	0.219191	0.0768613	0.122029	0.100056	1.07673	0.147207
Chr10_core_Tb427v10:175001-180000	10_core_Tb427v10	175001	180000	0.219669	0.106624	0.136086	0.128526	1.1433	0.149519
Chr10_core_Tb427v10:176001-181000	10_core_Tb427v10	176001	181000	0.219669	0.121118	0.136086	0.171642	1.28683	0.195429
Chr10_core_Tb427v10:177001-182000	10_core_Tb427v10	177001	182000	0.179528	0.0749662	0.0949293	0.156175	1.17803	0.197084
Chr10_core_Tb427v10:178001-183000	10_core_Tb427v10	178001	183000	0.166847	0.0749662	0.0545195	0.171642	1.01512	0.226262
Chr10_core_Tb427v10:179001-184000	10_core_Tb427v10	179001	184000	0.0764385	0.0596979	0.0281128	0.114702	1.08771	0.256098
Chr10_core_Tb427v10:180001-185000	10_core_Tb427v10	180001	185000	0.0764385	0.0452039	0.0412629	0.0862317	1.14074	0.228574
Chr10_core_Tb427v10:181001-186000	10_core_Tb427v10	181001	186000	0.121403	0.045978	0.0412629	0.0577617	1.18161	0.2125
Chr10_core_Tb427v10:182001-187000	10_core_Tb427v10	182001	187000	0.0899296	0.0759138	0.0404098	0.0439374	1.18405	0.18101
Chr10_core_Tb427v10:183001-188000	10_core_Tb427v10	183001	188000	0.325999	0.289161	0.247471	0.099419	1.35206	0.433141
Chr10_core_Tb427v10:184001-189000	10_core_Tb427v10	184001	189000	0.327766	0.303655	0.275531	0.127889	1.44338	0.480705
Chr10_core_Tb427v10:185001-190000	10_core_Tb427v10	185001	190000	0.327766	0.317375	0.275531	0.170033	1.39321	0.49381
Chr10_core_Tb427v10:186001-191000	10_core_Tb427v10	186001	191000	0.282802	0.316601	0.275531	0.183035	1.40236	0.495464
Chr10_core_Tb427v10:187001-192000	10_core_Tb427v10	187001	192000	0.296771	0.302107	0.262327	0.183035	1.50036	0.526297
Chr10_core_Tb427v10:188001-193000	10_core_Tb427v10	188001	193000	0.0454433	0.0888595	0.0552661	0.0982621	1.33099	0.211843
Chr10_core_Tb427v10:189001-194000	10_core_Tb427v10	189001	194000	0.15192	0.134063	0.165158	0.183186	1.40452	0.25875
Chr10_core_Tb427v10:190001-195000	10_core_Tb427v10	190001	195000	0.136183	0.119569	0.151155	0.184158	1.2897	0.260404
Chr10_core_Tb427v10:191001-196000	10_core_Tb427v10	191001	196000	0.136183	0.164947	0.151155	0.170334	1.21876	0.276478
Chr10_core_Tb427v10:192001-197000	10_core_Tb427v10	192001	197000	0.13795	0.163999	0.179214	0.170334	1.13443	0.261719
Chr10_core_Tb427v10:193001-198000	10_core_Tb427v10	193001	198000	0.153687	0.163999	0.207274	0.198804	1.05133	0.264031
Chr10_core_Tb427v10:194001-199000	10_core_Tb427v10	194001	199000	0.0904081	0.134237	0.0833256	0.12804	0.742162	0.16956
Chr10_core_Tb427v10:195001-200000	10_core_Tb427v10	195001	200000	0.120925	0.134237	0.125495	0.128375	0.899075	0.151831
Chr10_core_Tb427v10:196001-201000	10_core_Tb427v10	196001	201000	0.226923	0.119569	0.139498	0.157667	1.03945	0.147207
Chr10_core_Tb427v10:197001-202000	10_core_Tb427v10	197001	202000	0.226444	0.135011	0.165958	0.199475	1.17695	0.22395
Chr10_core_Tb427v10:198001-203000	10_core_Tb427v10	198001	203000	0.252617	0.223524	0.151901	0.271882	1.30925	0.296069
Chr10_core_Tb427v10:199001-204000	10_core_Tb427v10	199001	204000	0.433764	0.570661	0.331169	0.526353	1.61583	0.485219
Chr10_core_Tb427v10:200001-205000	10_core_Tb427v10	200001	205000	0.403248	0.660895	0.275797	0.596296	1.66693	0.560307
Chr10_core_Tb427v10:201001-206000	10_core_Tb427v10	201001	206000	0.311219	0.660722	0.261793	0.651291	1.56714	0.564931
Chr10_core_Tb427v10:202001-207000	10_core_Tb427v10	202001	207000	0.295961	0.646228	0.220477	0.66478	1.66514	0.641674
Chr10_core_Tb427v10:203001-208000	10_core_Tb427v10	203001	208000	0.268022	0.693153	0.233734	0.650956	1.7753	0.672168
Chr10_core_Tb427v10:204001-209000	10_core_Tb427v10	204001	209000	0.0139697	0.677538	0.096529	0.410645	1.87164	0.792508
Chr10_core_Tb427v10:205001-210000	10_core_Tb427v10	205001	210000	0.0139697	0.61724	0.110532	0.441093	1.67565	0.719732
Chr10_core_Tb427v10:206001-211000	10_core_Tb427v10	206001	211000	2.2734	2.69335	1.77814	2.31583	3.82	2.935
Chr10_core_Tb427v10:207001-212000	10_core_Tb427v10	207001	212000	2.28865	2.69318	1.76494	2.20408	3.55501	2.76544
Chr10_core_Tb427v10:208001-213000	10_core_Tb427v10	208001	213000	2.30262	2.57301	1.75088	2.13167	3.31406	2.69035
Chr10_core_Tb427v10:209001-214000	10_core_Tb427v10	209001	214000	2.34711	2.24148	1.72293	2.11717	2.92207	2.33792
Chr10_core_Tb427v10:210001-215000	10_core_Tb427v10	210001	215000	2.36237	2.19705	1.7511	2.01563	2.9356	2.33395
Chr10_core_Tb427v10:211001-216000	10_core_Tb427v10	211001	216000	0.571841	0.480426	0.343519	0.396821	1.25051	0.560647
Chr10_core_Tb427v10:212001-217000	10_core_Tb427v10	212001	217000	0.13217	0.152174	0.0834853	0.154867	1.07386	0.160969
Chr10_core_Tb427v10:213001-218000	10_core_Tb427v10	213001	218000	0.133459	0.166842	0.0843384	0.140221	1.17379	0.147207
Chr10_core_Tb427v10:214001-219000	10_core_Tb427v10	214001	219000	0.102942	0.166842	0.0702819	0.125911	1.24775	0.147207
Chr10_core_Tb427v10:215001-220000	10_core_Tb427v10	215001	220000	0.150153	0.1514	0.0421692	0.126732	1.19787	0.162624
Chr10_core_Tb427v10:216001-221000	10_core_Tb427v10	216001	221000	0.22788	0.165721	0.125548	0.112908	1.3396	0.163281
Chr10_core_Tb427v10:217001-222000	10_core_Tb427v10	217001	222000	0.212622	0.120343	0.139604	0.0722567	1.10016	0.106579
Chr10_core_Tb427v10:218001-223000	10_core_Tb427v10	218001	223000	0.416886	0.179695	0.235387	0.184678	1.14003	0.242336
Chr10_core_Tb427v10:219001-224000	10_core_Tb427v10	219001	224000	0.418653	0.149759	0.26174	0.170519	1.14739	0.226262
Chr10_core_Tb427v10:220001-225000	10_core_Tb427v10	220001	225000	0.371442	0.149759	0.288947	0.170519	1.19877	0.243991
Chr10_core_Tb427v10:221001-226000	10_core_Tb427v10	221001	226000	0.369197	0.164253	0.246031	0.184678	1.08739	0.30466
Chr10_core_Tb427v10:222001-227000	10_core_Tb427v10	222001	227000	0.367908	0.164426	0.246031	0.198167	0.924768	0.348597
Chr10_core_Tb427v10:223001-228000	10_core_Tb427v10	223001	228000	0.148386	0.0904078	0.177402	0.0987482	0.718404	0.289583
Chr10_core_Tb427v10:224001-229000	10_core_Tb427v10	224001	229000	0.471476	0.331522	0.470348	0.38251	0.862076	0.471907
Chr10_core_Tb427v10:225001-230000	10_core_Tb427v10	225001	230000	0.471476	0.331522	0.470348	0.424989	0.821205	0.440417
Chr10_core_Tb427v10:226001-231000	10_core_Tb427v10	226001	231000	0.382025	0.287266	0.429885	0.396184	0.79085	0.363674
Chr10_core_Tb427v10:227001-232000	10_core_Tb427v10	227001	232000	0.383792	0.302707	0.443888	0.353889	0.686829	0.302008
Chr10_core_Tb427v10:228001-233000	10_core_Tb427v10	228001	233000	0.39905	0.287439	0.402678	0.355046	0.754755	0.240681
Chr10_core_Tb427v10:229001-234000	10_core_Tb427v10	229001	234000	0.0881625	0.0617666	0.0693225	0.0859301	0.573798	0.103609
Chr10_core_Tb427v10:230001-235000	10_core_Tb427v10	230001	235000	0.0729041	0.0617666	0.0280596	0.0710997	0.536084	0.0583568
Chr10_core_Tb427v10:231001-236000	10_core_Tb427v10	231001	236000	0.116102	0.107144	0.0685226	0.0710997	0.579824	0.104267
Chr10_core_Tb427v10:232001-237000	10_core_Tb427v10	232001	237000	0.102132	0.10697	0.0685759	0.0857456	0.70911	0.119683
Chr10_core_Tb427v10:233001-238000	10_core_Tb427v10	233001	238000	0.100843	0.182711	0.110692	0.0715859	0.766378	0.134103
Chr10_core_Tb427v10:234001-239000	10_core_Tb427v10	234001	239000	0.0868738	0.167269	0.124748	0.0710997	0.751201	0.104924
Chr10_core_Tb427v10:235001-240000	10_core_Tb427v10	235001	240000	0.130071	0.213594	0.180067	0.0860809	0.775101	0.149519
Chr10_core_Tb427v10:236001-241000	10_core_Tb427v10	236001	241000	0.132649	0.1991	0.139604	0.0860809	0.787122	0.133445
Chr10_core_Tb427v10:237001-242000	10_core_Tb427v10	237001	242000	0.116912	0.152949	0.111492	0.099419	0.742019	0.120341
Chr10_core_Tb427v10:238001-243000	10_core_Tb427v10	238001	243000	0.118679	0.0772082	0.0693757	0.113579	0.713599	0.150516
Chr10_core_Tb427v10:239001-244000	10_core_Tb427v10	239001	244000	0.118679	0.0926499	0.0553193	0.113579	0.810374	0.179695
Chr10_core_Tb427v10:240001-245000	10_core_Tb427v10	240001	245000	0.106477	0.0615931	0.0140564	0.114065	0.780162	0.165933
Chr10_core_Tb427v10:241001-246000	10_core_Tb427v10	241001	246000	0.0607016	0.0461515	0.0140564	0.14287	0.695837	0.136097
Chr10_core_Tb427v10:242001-247000	10_core_Tb427v10	242001	247000	0.0607016	0.0461515	0.0140564	0.129532	0.584313	0.136097
Chr10_core_Tb427v10:243001-248000	10_core_Tb427v10	243001	248000	0.512927	0.452559	0.372912	0.411953	0.982971	0.684297
Chr10_core_Tb427v10:244001-249000	10_core_Tb427v10	244001	249000	0.591464	0.586449	0.428179	0.49624	0.955629	0.814433
Chr10_core_Tb427v10:245001-250000	10_core_Tb427v10	245001	250000	0.560469	0.571181	0.414122	0.494932	0.916551	0.799016
Chr10_core_Tb427v10:246001-251000	10_core_Tb427v10	246001	251000	0.633373	0.601891	0.468588	0.508605	1.14333	0.843611
Chr10_core_Tb427v10:247001-252000	10_core_Tb427v10	247001	252000	0.691019	0.631653	0.510651	0.508119	1.33002	0.870477
Chr10_core_Tb427v10:248001-253000	10_core_Tb427v10	248001	253000	0.541051	0.315827	0.304496	0.452856	1.09657	0.597101
Chr10_core_Tb427v10:249001-254000	10_core_Tb427v10	249001	254000	0.448544	0.181763	0.263287	0.397374	1.15069	0.494489
Chr10_core_Tb427v10:250001-255000	10_core_Tb427v10	250001	255000	0.730536	0.485765	0.468748	0.524593	1.51726	0.83581
Chr10_core_Tb427v10:251001-256000	10_core_Tb427v10	251001	256000	2.24312	2.22803	2.14791	2.04644	3.11279	2.69877
Chr10_core_Tb427v10:252001-257000	10_core_Tb427v10	252001	257000	2.18548	2.25891	2.11985	2.07409	2.98472	2.67125
Chr10_core_Tb427v10:253001-258000	10_core_Tb427v10	253001	258000	1.88322	2.2288	1.96715	1.93186	2.74994	2.36725
Chr10_core_Tb427v10:254001-259000	10_core_Tb427v10	254001	259000	1.98454	2.27401	2.04962	1.974	2.6931	2.3558
Chr10_core_Tb427v10:255001-260000	10_core_Tb427v10	255001	260000	1.70255	1.97001	1.84416	1.80464	2.24206	2.04431
Chr10_core_Tb427v10:256001-261000	10_core_Tb427v10	256001	261000	0.117059	0.27105	0.110532	0.395211	0.508599	0.194114
Chr10_core_Tb427v10:257001-262000	10_core_Tb427v10	257001	262000	0.132796	0.241288	0.096529	0.411986	0.662785	0.323592
Chr10_core_Tb427v10:258001-263000	10_core_Tb427v10	258001	263000	0.384123	0.559263	0.35571	0.610338	1.12994	1.31087
Chr10_core_Tb427v10:259001-264000	10_core_Tb427v10	259001	264000	1.31988	2.38613	1.23799	2.70817	3.48151	4.5698
Chr10_core_Tb427v10:260001-265000	10_core_Tb427v10	260001	265000	53.696	59.9227	56.5621	61.0962	42.1283	55.603
Chr10_core_Tb427v10:261001-266000	10_core_Tb427v10	261001	266000	142.082	152.252	147.993	156.721	104.539	136.66
Chr10_core_Tb427v10:262001-267000	10_core_Tb427v10	262001	267000	192.135	198.217	192.766	202.859	157.239	181.455
Chr10_core_Tb427v10:263001-268000	10_core_Tb427v10	263001	268000	250.377	249.94	250.316	258.102	218.622	236.642
Chr10_core_Tb427v10:264001-269000	10_core_Tb427v10	264001	269000	294.391	287.307	290.365	295.33	263.35	277.31
Chr10_core_Tb427v10:265001-270000	10_core_Tb427v10	265001	270000	298.63	276.732	281.938	284.727	280.807	284.556
Chr10_core_Tb427v10:266001-271000	10_core_Tb427v10	266001	271000	232.145	202.31	209.95	207.099	244.447	227.14
Chr10_core_Tb427v10:267001-272000	10_core_Tb427v10	267001	272000	224.948	194.377	203.23	196.474	237.182	228.709
Chr10_core_Tb427v10:268001-273000	10_core_Tb427v10	268001	273000	203.175	173.397	179.176	172.145	217.287	214.033
Chr10_core_Tb427v10:269001-274000	10_core_Tb427v10	269001	274000	189.999	161.017	167.129	159.434	209.224	207.494
Chr10_core_Tb427v10:270001-275000	10_core_Tb427v10	270001	275000	176.789	154.11	161.862	150.355	196.899	191.12
Chr10_core_Tb427v10:271001-276000	10_core_Tb427v10	271001	276000	204.59	183.503	189.757	179.237	228.859	216.185
Chr10_core_Tb427v10:272001-277000	10_core_Tb427v10	272001	277000	180.055	162.492	168.023	159.969	202.72	187.774
Chr10_core_Tb427v10:273001-278000	10_core_Tb427v10	273001	278000	175.902	158.762	162.127	156.479	193.853	179.189
Chr10_core_Tb427v10:274001-279000	10_core_Tb427v10	274001	279000	177.991	160.572	160.754	158.24	188.66	174.095
Chr10_core_Tb427v10:275001-280000	10_core_Tb427v10	275001	280000	178.588	160.309	156.728	158.609	188.179	174.888
Chr10_core_Tb427v10:276001-281000	10_core_Tb427v10	276001	281000	154.184	133.019	129.084	131.142	161.927	154.406
Chr10_core_Tb427v10:277001-282000	10_core_Tb427v10	277001	282000	169.55	144.981	138.848	145.175	173.255	166.804
Chr10_core_Tb427v10:278001-283000	10_core_Tb427v10	278001	283000	176.288	153.37	143.6	152.353	175.978	171.756
Chr10_core_Tb427v10:279001-284000	10_core_Tb427v10	279001	284000	169.092	150.106	138.145	148.36	168.235	165.012
Chr10_core_Tb427v10:280001-285000	10_core_Tb427v10	280001	285000	163.148	144.587	137.377	142.837	165.093	159.563
Chr10_core_Tb427v10:281001-286000	10_core_Tb427v10	281001	286000	162.621	141.469	140.341	142.217	164.909	158.404
Chr10_core_Tb427v10:282001-287000	10_core_Tb427v10	282001	287000	154.229	135.148	137.226	134.24	163.76	153.102
Chr10_core_Tb427v10:283001-288000	10_core_Tb427v10	283001	288000	147.33	126.325	135.88	125.782	168.3	149.106
Chr10_core_Tb427v10:284001-289000	10_core_Tb427v10	284001	289000	148.244	126.927	150.8	128.519	170.401	153.746
Chr10_core_Tb427v10:285001-290000	10_core_Tb427v10	285001	290000	162.686	143.872	175.113	143.506	178.724	173.727
Chr10_core_Tb427v10:286001-291000	10_core_Tb427v10	286001	291000	167.394	152.76	188.396	151.267	177.464	182.389
Chr10_core_Tb427v10:287001-292000	10_core_Tb427v10	287001	292000	178.379	157.628	196.673	157.226	188.44	191.356
Chr10_core_Tb427v10:288001-293000	10_core_Tb427v10	288001	293000	191.107	164.608	206.17	165.136	201.553	200.455
Chr10_core_Tb427v10:289001-294000	10_core_Tb427v10	289001	294000	193.111	161.809	196.934	162.364	211.64	199.355
Chr10_core_Tb427v10:290001-295000	10_core_Tb427v10	290001	295000	192.904	151.078	183.051	156.15	223.018	193.996
Chr10_core_Tb427v10:291001-296000	10_core_Tb427v10	291001	296000	194.627	146.039	175.6	152.082	233.104	192.234
Chr10_core_Tb427v10:292001-297000	10_core_Tb427v10	292001	297000	188.504	143.533	173.093	148.546	233.524	189.016
Chr10_core_Tb427v10:293001-298000	10_core_Tb427v10	293001	298000	170.594	133.807	162.659	139.177	208.788	171.51
Chr10_core_Tb427v10:294001-299000	10_core_Tb427v10	294001	299000	284.427	248.591	293.998	260.525	284.575	278.759
Chr10_core_Tb427v10:295001-300000	10_core_Tb427v10	295001	300000	309.891	292.982	333.092	302.66	289.426	301.526
Chr10_core_Tb427v10:296001-301000	10_core_Tb427v10	296001	301000	304.455	298.354	331.743	306.835	266.596	291.163
Chr10_core_Tb427v10:297001-302000	10_core_Tb427v10	297001	302000	352.989	349.298	369.29	355.776	314.426	334.185
Chr10_core_Tb427v10:298001-303000	10_core_Tb427v10	298001	303000	423.799	414.317	425.531	419.864	366.691	394.75
Chr10_core_Tb427v10:299001-304000	10_core_Tb427v10	299001	304000	437.377	425.502	402.05	420.156	385.985	397.72
Chr10_core_Tb427v10:300001-305000	10_core_Tb427v10	300001	305000	473.154	445.302	413.553	442.092	419.652	422.235
Chr10_core_Tb427v10:301001-306000	10_core_Tb427v10	301001	306000	523.809	489.172	456.714	485.27	475.79	469.327
Chr10_core_Tb427v10:302001-307000	10_core_Tb427v10	302001	307000	513.519	473.313	450.245	473.413	454.006	455.461
Chr10_core_Tb427v10:303001-308000	10_core_Tb427v10	303001	308000	484.972	443.079	426.876	443.298	448.91	437.878
Chr10_core_Tb427v10:304001-309000	10_core_Tb427v10	304001	309000	357.606	321.167	319.783	325.401	342.314	326.596
Chr10_core_Tb427v10:305001-310000	10_core_Tb427v10	305001	310000	309.102	276.611	280.613	276	296.739	290.933
Chr10_core_Tb427v10:306001-311000	10_core_Tb427v10	306001	311000	297.286	263.162	267.341	265.159	278.033	283.617
Chr10_core_Tb427v10:307001-312000	10_core_Tb427v10	307001	312000	280.487	247.137	253.313	249.842	250.319	269.085
Chr10_core_Tb427v10:308001-313000	10_core_Tb427v10	308001	313000	226.128	201.509	206.646	205.354	185.774	215.846
Chr10_core_Tb427v10:309001-314000	10_core_Tb427v10	309001	314000	197.125	174.387	178.244	178.352	158.385	188.311
Chr10_core_Tb427v10:310001-315000	10_core_Tb427v10	310001	315000	137.098	120.969	125.851	126.726	111.104	130.826
Chr10_core_Tb427v10:311001-316000	10_core_Tb427v10	311001	316000	71.324	62.6715	67.0191	66.2944	55.293	68.2622
Chr10_core_Tb427v10:312001-317000	10_core_Tb427v10	312001	317000	16.7248	15.1157	16.2623	15.8821	13.0358	16.4456
Chr10_core_Tb427v10:313001-318000	10_core_Tb427v10	313001	318000	3.96255	4.05239	3.79102	4.22935	3.43329	4.50357
Chr10_core_Tb427v10:314001-319000	10_core_Tb427v10	314001	319000	23.037	20.333	22.3486	21.819	20.0752	22.2928
Chr10_core_Tb427v10:315001-320000	10_core_Tb427v10	315001	320000	46.6813	43.0656	46.819	45.6652	40.8774	45.1924
Chr10_core_Tb427v10:316001-321000	10_core_Tb427v10	316001	321000	61.0228	56.4301	61.1788	59.2611	53.0208	58.0014
Chr10_core_Tb427v10:317001-322000	10_core_Tb427v10	317001	322000	104.026	94.8185	99.3054	98.4346	88.5584	93.3291
Chr10_core_Tb427v10:318001-323000	10_core_Tb427v10	318001	323000	139.114	125.712	131.079	130.309	117.531	125.4
Chr10_core_Tb427v10:319001-324000	10_core_Tb427v10	319001	324000	153.678	140.574	143.771	144.013	131.285	139.669
Chr10_core_Tb427v10:320001-325000	10_core_Tb427v10	320001	325000	194.009	184.234	173.616	183.622	158.541	182.271
Chr10_core_Tb427v10:321001-326000	10_core_Tb427v10	321001	326000	202.981	196.296	182.79	193.761	169.196	192.144
Chr10_core_Tb427v10:322001-327000	10_core_Tb427v10	322001	327000	252.555	249.312	239.204	241.602	211.995	242.757
Chr10_core_Tb427v10:323001-328000	10_core_Tb427v10	323001	328000	262.657	276.851	269.673	266.331	227.121	251.715
Chr10_core_Tb427v10:324001-329000	10_core_Tb427v10	324001	329000	279.219	295.209	287.165	282.744	238.855	265.475
Chr10_core_Tb427v10:325001-330000	10_core_Tb427v10	325001	330000	244.788	271.212	279.347	257.044	221.275	225.377
Chr10_core_Tb427v10:326001-331000	10_core_Tb427v10	326001	331000	337.478	362.843	368.151	348.859	301.793	314.553
Chr10_core_Tb427v10:327001-332000	10_core_Tb427v10	327001	332000	393.03	407.332	399.764	392.933	346.969	374.259
Chr10_core_Tb427v10:328001-333000	10_core_Tb427v10	328001	333000	493.579	493.02	470.66	473.223	431.467	479.984
Chr10_core_Tb427v10:329001-334000	10_core_Tb427v10	329001	334000	539.723	528.944	500.88	507.089	471.087	529.321
Chr10_core_Tb427v10:330001-335000	10_core_Tb427v10	330001	335000	572.242	544.082	513.112	525.309	502.921	564.264
Chr10_core_Tb427v10:331001-336000	10_core_Tb427v10	331001	336000	542.829	505.235	485.949	487.128	489.659	523.25
Chr10_core_Tb427v10:332001-337000	10_core_Tb427v10	332001	337000	510.307	480.257	480.553	466.073	505.307	484.528
Chr10_core_Tb427v10:333001-338000	10_core_Tb427v10	333001	338000	436.137	408.52	433.372	404.365	472.303	403.817
Chr10_core_Tb427v10:334001-339000	10_core_Tb427v10	334001	339000	357.219	338.738	372.171	339.06	412.682	325.518
Chr10_core_Tb427v10:335001-340000	10_core_Tb427v10	335001	340000	318.137	307.144	342.16	309.259	374.357	284.13
Chr10_core_Tb427v10:336001-341000	10_core_Tb427v10	336001	341000	315.942	315.043	341.525	318.733	361.791	295.297
Chr10_core_Tb427v10:337001-342000	10_core_Tb427v10	337001	342000	290.842	296.894	309.351	298.113	305.856	276.607
Chr10_core_Tb427v10:338001-343000	10_core_Tb427v10	338001	343000	285.537	294.284	292.422	294.743	273.912	276.226
Chr10_core_Tb427v10:339001-344000	10_core_Tb427v10	339001	344000	324.423	337.396	327.384	335.379	303.174	317.84
Chr10_core_Tb427v10:340001-345000	10_core_Tb427v10	340001	345000	362.324	374.654	361.016	374.852	342.019	360.574
Chr10_core_Tb427v10:341001-346000	10_core_Tb427v10	341001	346000	346.812	358.135	344.581	358.172	329.264	350.287
Chr10_core_Tb427v10:342001-347000	10_core_Tb427v10	342001	347000	317.519	327.586	318.226	327.856	303.707	322.25
Chr10_core_Tb427v10:343001-348000	10_core_Tb427v10	343001	348000	287.822	297.707	294.88	293.903	277.959	292.167
Chr10_core_Tb427v10:344001-349000	10_core_Tb427v10	344001	349000	258.673	261.52	260.765	257.136	249.23	256.817
Chr10_core_Tb427v10:345001-350000	10_core_Tb427v10	345001	350000	216.768	214.963	216.745	208.287	208.543	210.406
Chr10_core_Tb427v10:346001-351000	10_core_Tb427v10	346001	351000	176.575	169.007	174.967	161.088	177.977	167.628
Chr10_core_Tb427v10:347001-352000	10_core_Tb427v10	347001	352000	144.833	131.253	142.471	127.304	156.162	136.164
Chr10_core_Tb427v10:348001-353000	10_core_Tb427v10	348001	353000	118.368	103.544	113.349	100.189	133.005	109.1
Chr10_core_Tb427v10:349001-354000	10_core_Tb427v10	349001	354000	97.9804	85.5698	98.6382	83.6402	116.135	91.886
Chr10_core_Tb427v10:350001-355000	10_core_Tb427v10	350001	355000	92.1942	80.2526	98.5632	80.8233	111.787	88.9734
Chr10_core_Tb427v10:351001-356000	10_core_Tb427v10	351001	356000	85.2816	76.1969	91.6622	77.8104	99.4462	81.08
Chr10_core_Tb427v10:352001-357000	10_core_Tb427v10	352001	357000	91.7832	84.886	98.6395	84.815	101.059	87.8203
Chr10_core_Tb427v10:353001-358000	10_core_Tb427v10	353001	358000	110.812	101.342	117.292	104.749	119.452	109.092
Chr10_core_Tb427v10:354001-359000	10_core_Tb427v10	354001	359000	115.019	103.066	119.108	107.435	125.66	115.506
Chr10_core_Tb427v10:355001-360000	10_core_Tb427v10	355001	360000	138.436	127.693	142.579	131.123	146.409	138.797
Chr10_core_Tb427v10:356001-361000	10_core_Tb427v10	356001	361000	193.125	178.533	201.232	183.855	193.974	195.121
Chr10_core_Tb427v10:357001-362000	10_core_Tb427v10	357001	362000	214.263	197.498	223.107	201.886	213.982	213.134
Chr10_core_Tb427v10:358001-363000	10_core_Tb427v10	358001	363000	239.047	214.884	244.07	218.065	240.075	228.861
Chr10_core_Tb427v10:359001-364000	10_core_Tb427v10	359001	364000	269.462	239.474	274.406	243.83	277.701	255.557
Chr10_core_Tb427v10:360001-365000	10_core_Tb427v10	360001	365000	257.871	224.649	262.353	230.386	275.693	245.533
Chr10_core_Tb427v10:361001-366000	10_core_Tb427v10	361001	366000	322.501	288.015	299.023	291.095	351.875	312.938
Chr10_core_Tb427v10:362001-367000	10_core_Tb427v10	362001	367000	360.057	328.179	321.225	331.488	398.207	358.426
Chr10_core_Tb427v10:363001-368000	10_core_Tb427v10	363001	368000	325.02	306.76	291.648	309.274	372.645	337.079
Chr10_core_Tb427v10:364001-369000	10_core_Tb427v10	364001	369000	511.28	518.763	464.113	518.99	554.886	565.848
Chr10_core_Tb427v10:365001-370000	10_core_Tb427v10	365001	370000	504.353	515.835	451.136	514.632	543.03	561.512
Chr10_core_Tb427v10:366001-371000	10_core_Tb427v10	366001	371000	429.32	442.72	392.012	442.798	468.009	476.659
Chr10_core_Tb427v10:367001-372000	10_core_Tb427v10	367001	372000	423.923	431.997	391.228	431.664	462.1	454.57
Chr10_core_Tb427v10:368001-373000	10_core_Tb427v10	368001	373000	421.658	426.555	386.595	425.556	449.349	446.908
Chr10_core_Tb427v10:369001-374000	10_core_Tb427v10	369001	374000	240.914	230.539	218.148	229.874	271.686	231.973
Chr10_core_Tb427v10:370001-375000	10_core_Tb427v10	370001	375000	268.063	262.798	252.258	260.304	305.68	266.832
Chr10_core_Tb427v10:371001-376000	10_core_Tb427v10	371001	376000	253.608	251.299	244.015	247.981	290.321	261.794
Chr10_core_Tb427v10:372001-377000	10_core_Tb427v10	372001	377000	246.212	255.367	248.813	250.582	270.621	261.487
Chr10_core_Tb427v10:373001-378000	10_core_Tb427v10	373001	378000	288.749	299.62	297.961	295.603	309.695	305.847
Chr10_core_Tb427v10:374001-379000	10_core_Tb427v10	374001	379000	258.76	267.894	267.453	264.06	270.365	268.593
Chr10_core_Tb427v10:375001-380000	10_core_Tb427v10	375001	380000	230.909	236.79	235.663	233.874	228.796	229.2
Chr10_core_Tb427v10:376001-381000	10_core_Tb427v10	376001	381000	231.485	238.1	232.021	236.047	223.873	223.802
Chr10_core_Tb427v10:377001-382000	10_core_Tb427v10	377001	382000	174.347	178.31	172.767	178.471	172.853	169.009
Chr10_core_Tb427v10:378001-383000	10_core_Tb427v10	378001	383000	105.721	107.913	98.9223	108.509	106.178	99.0174
Chr10_core_Tb427v10:379001-384000	10_core_Tb427v10	379001	384000	80.1468	81.6492	74.3338	82.3329	81.5289	75.3622
Chr10_core_Tb427v10:380001-385000	10_core_Tb427v10	380001	385000	55.3037	55.9334	50.2156	57.6067	59.6453	52.1292
Chr10_core_Tb427v10:381001-386000	10_core_Tb427v10	381001	386000	22.1988	21.9878	20.9387	22.3442	25.7417	21.0951
Chr10_core_Tb427v10:382001-387000	10_core_Tb427v10	382001	387000	1.04639	1.54825	1.11298	1.62355	3.90647	1.90015
Chr10_core_Tb427v10:383001-388000	10_core_Tb427v10	383001	388000	0.15192	0.496122	0.233681	0.541334	1.92008	0.724696
Chr10_core_Tb427v10:384001-389000	10_core_Tb427v10	384001	389000	0.179859	0.45264	0.246884	0.483723	2.124	0.732179
Chr10_core_Tb427v10:385001-390000	10_core_Tb427v10	385001	390000	0.17776	0.437025	0.233681	0.401264	2.22157	0.698376
Chr10_core_Tb427v10:386001-391000	10_core_Tb427v10	386001	391000	0.131839	0.225846	0.123842	0.201118	2.15515	0.352431
Chr10_core_Tb427v10:387001-392000	10_core_Tb427v10	387001	392000	0.176803	0.333591	0.165052	0.415423	2.40568	0.543236
Chr10_core_Tb427v10:388001-393000	10_core_Tb427v10	388001	393000	0.291948	0.589119	0.27569	0.671202	2.81392	0.769498
Chr10_core_Tb427v10:389001-394000	10_core_Tb427v10	389001	394000	0.380589	0.69669	0.288947	0.71301	3.11888	0.851523
Chr10_core_Tb427v10:390001-395000	10_core_Tb427v10	390001	395000	0.336913	0.805035	0.330316	0.782953	3.82882	0.885325
Chr10_core_Tb427v10:391001-396000	10_core_Tb427v10	391001	396000	0.353607	0.972304	0.329463	0.924029	4.45192	1.05259
Chr10_core_Tb427v10:392001-397000	10_core_Tb427v10	392001	397000	0.384123	1.06012	0.315407	1.02259	5.22964	1.10995
Chr10_core_Tb427v10:393001-398000	10_core_Tb427v10	393001	398000	0.524319	1.66045	0.372326	1.44762	6.2476	1.45459
Chr10_core_Tb427v10:394001-399000	10_core_Tb427v10	394001	399000	0.598034	2.21912	0.510277	2.14844	7.29391	1.73526
Chr10_core_Tb427v10:395001-400000	10_core_Tb427v10	395001	400000	1.60686	5.93559	1.65979	6.48784	12.8935	6.76699
Chr10_core_Tb427v10:396001-401000	10_core_Tb427v10	396001	401000	30.4392	34.4617	32.8637	38.483	59.7692	45.5569
Chr10_core_Tb427v10:397001-402000	10_core_Tb427v10	397001	402000	57.7946	63.81	62.0916	69.1465	101.032	81.0542
Chr10_core_Tb427v10:398001-403000	10_core_Tb427v10	398001	403000	91.8583	101.179	98.288	107.918	139.783	118.193
Chr10_core_Tb427v10:399001-404000	10_core_Tb427v10	399001	404000	115.006	127.955	121.889	134.017	167.392	146.506
Chr10_core_Tb427v10:400001-405000	10_core_Tb427v10	400001	405000	130.673	141.197	138.596	147.255	179.804	161.322
Chr10_core_Tb427v10:401001-406000	10_core_Tb427v10	401001	406000	109.083	119.66	114.465	121.684	139.933	128.997
Chr10_core_Tb427v10:402001-407000	10_core_Tb427v10	402001	407000	83.3821	92.0409	86.4841	92.0555	98.3244	93.8925
Chr10_core_Tb427v10:403001-408000	10_core_Tb427v10	403001	408000	49.4757	54.3895	50.2173	53.1424	58.3138	56.4452
Chr10_core_Tb427v10:404001-409000	10_core_Tb427v10	404001	409000	24.9003	25.7584	25.1562	24.9197	28.0964	27.1769
Chr10_core_Tb427v10:405001-410000	10_core_Tb427v10	405001	410000	7.64749	7.91275	6.7277	6.51629	8.48298	6.52131
Chr10_core_Tb427v10:406001-411000	10_core_Tb427v10	406001	411000	1.16428	1.17608	0.414388	0.706588	2.06903	0.918153
Chr10_core_Tb427v10:407001-412000	10_core_Tb427v10	407001	412000	0.660502	0.844981	0.373978	0.566518	2.02873	0.695857
Chr10_core_Tb427v10:408001-413000	10_core_Tb427v10	408001	413000	0.058456	0.106624	0.111492	0.0421435	0.941166	0.091502
Chr10_core_Tb427v10:409001-414000	10_core_Tb427v10	409001	414000	0.104231	0.167096	0.124695	0.0567893	1.13551	0.16693
Chr10_core_Tb427v10:410001-415000	10_core_Tb427v10	410001	415000	0.119968	0.18159	0.0966354	0.0567893	1.19127	0.16693
Chr10_core_Tb427v10:411001-416000	10_core_Tb427v10	411001	416000	0.119968	0.119997	0.109839	0.0844378	1.05377	0.136097
Chr10_core_Tb427v10:412001-417000	10_core_Tb427v10	412001	417000	0.152252	0.119222	0.0676696	0.0844378	0.868291	0.13544
Chr10_core_Tb427v10:413001-418000	10_core_Tb427v10	413001	418000	0.123502	0.119222	0.0544662	0.0707644	0.881533	0.120023
Chr10_core_Tb427v10:414001-419000	10_core_Tb427v10	414001	419000	0.154976	0.148211	0.054413	0.0841024	0.761144	0.118368
Chr10_core_Tb427v10:415001-420000	10_core_Tb427v10	415001	420000	0.123981	0.0886861	0.054413	0.0702782	0.744746	0.102952
Chr10_core_Tb427v10:416001-421000	10_core_Tb427v10	416001	421000	0.123981	0.074192	0.0412097	0.0719213	0.630781	0.13213
Chr10_core_Tb427v10:417001-422000	10_core_Tb427v10	417001	422000	0.0934639	0.0894602	0.0272065	0.0865671	0.657694	0.116714
Chr10_core_Tb427v10:418001-423000	10_core_Tb427v10	418001	423000	0.138907	0.074192	0.0808729	0.157181	0.546456	0.246849
Chr10_core_Tb427v10:419001-424000	10_core_Tb427v10	419001	424000	0.107912	0.0297623	0.0668698	0.156845	0.473867	0.233745
Chr10_core_Tb427v10:420001-425000	10_core_Tb427v10	420001	425000	0.107912	0.0452039	0.0676696	0.156845	0.416741	0.220641
Chr10_core_Tb427v10:421001-426000	10_core_Tb427v10	421001	426000	0.121882	0.0904078	0.0676696	0.156024	0.372858	0.218986
Chr10_core_Tb427v10:422001-427000	10_core_Tb427v10	422001	427000	0.120115	0.0904078	0.0808729	0.155538	0.363563	0.203569
Chr10_core_Tb427v10:423001-428000	10_core_Tb427v10	423001	428000	0.105666	0.0751396	0.0685226	0.126732	0.309308	0.119344
Chr10_core_Tb427v10:424001-429000	10_core_Tb427v10	424001	429000	0.104378	0.0751396	0.122989	0.0990836	0.351685	0.119344
Chr10_core_Tb427v10:425001-430000	10_core_Tb427v10	425001	430000	0.119636	0.0596979	0.108986	0.141378	0.368083	0.133105
Chr10_core_Tb427v10:426001-431000	10_core_Tb427v10	426001	431000	0.148864	0.014494	0.108986	0.140892	0.422481	0.119344
Chr10_core_Tb427v10:427001-432000	10_core_Tb427v10	427001	432000	0.148864	0.014494	0.0957824	0.140892	0.37917	0.121656
Chr10_core_Tb427v10:428001-433000	10_core_Tb427v10	428001	433000	0.160588	0.0154416	0.0816728	0.0995698	0.377521	0.10327
Chr10_core_Tb427v10:429001-434000	10_core_Tb427v10	429001	434000	0.115623	0.0154416	0.0412629	0.084924	0.335144	0.118029
Chr10_core_Tb427v10:430001-435000	10_core_Tb427v10	430001	435000	0.100365	0.0307099	0.0412629	0.0426297	0.321616	0.101955
Chr10_core_Tb427v10:431001-436000	10_core_Tb427v10	431001	436000	0.118347	0.0461515	0.0412629	0.0288054	0.291546	0.101955
Chr10_core_Tb427v10:432001-437000	10_core_Tb427v10	432001	437000	0.148054	0.0461515	0.0553193	0.0995698	0.304932	0.132788
Chr10_core_Tb427v10:433001-438000	10_core_Tb427v10	433001	438000	0.197842	0.0461515	0.0545195	0.0990836	0.303425	0.136097
Chr10_core_Tb427v10:434001-439000	10_core_Tb427v10	434001	439000	0.19832	0.0606455	0.0536664	0.113243	0.357823	0.134442
Chr10_core_Tb427v10:435001-440000	10_core_Tb427v10	435001	440000	0.21229	0.091182	0.0668698	0.113243	0.360693	0.12068
Chr10_core_Tb427v10:436001-441000	10_core_Tb427v10	436001	441000	0.180816	0.105503	0.0940763	0.141713	0.392555	0.12068
Chr10_core_Tb427v10:437001-442000	10_core_Tb427v10	437001	442000	0.166368	0.136386	0.108026	0.0847732	0.42291	0.0737734
Chr10_core_Tb427v10:438001-443000	10_core_Tb427v10	438001	443000	0.0886409	0.136386	0.0816195	0.0706135	0.380819	0.0567022
Chr10_core_Tb427v10:439001-444000	10_core_Tb427v10	439001	444000	0.0729041	0.121892	0.0824726	0.0702782	0.357854	0.0275238
Chr10_core_Tb427v10:440001-445000	10_core_Tb427v10	440001	445000	0.0886409	0.0760872	0.0692692	0.084924	0.312607	0.0429403
Chr10_core_Tb427v10:441001-446000	10_core_Tb427v10	441001	446000	0.0449648	0.0463249	0.0420627	0.0561186	0.25491	0.0291784
Chr10_core_Tb427v10:442001-447000	10_core_Tb427v10	442001	447000	0.0454433	0.0308833	0.0280596	0.0561186	0.224411	0.0606689
Chr10_core_Tb427v10:443001-448000	10_core_Tb427v10	443001	448000	0.118826	0.0612463	0.0949293	0.0999052	0.266502	0.151514
Chr10_core_Tb427v10:444001-449000	10_core_Tb427v10	444001	449000	0.134084	0.0612463	0.122083	0.0999052	0.304789	0.183004
Chr10_core_Tb427v10:445001-450000	10_core_Tb427v10	445001	450000	0.134084	0.0757403	0.135286	0.0999052	0.359044	0.167588
Chr10_core_Tb427v10:446001-451000	10_core_Tb427v10	446001	451000	0.148054	0.0910085	0.135286	0.0860809	0.331988	0.167588
Chr10_core_Tb427v10:447001-452000	10_core_Tb427v10	447001	452000	0.177282	0.136212	0.135339	0.128375	0.348529	0.151514
Chr10_core_Tb427v10:448001-453000	10_core_Tb427v10	448001	453000	0.147097	0.134664	0.124589	0.113394	0.392555	0.182664
Chr10_core_Tb427v10:449001-454000	10_core_Tb427v10	449001	454000	0.131839	0.163652	0.0965822	0.113394	0.367797	0.210188
Chr10_core_Tb427v10:450001-455000	10_core_Tb427v10	450001	455000	0.161067	0.210578	0.124589	0.127218	0.381754	0.267548
Chr10_core_Tb427v10:451001-456000	10_core_Tb427v10	451001	456000	0.161067	0.19531	0.124589	0.127218	0.338014	0.267548
Chr10_core_Tb427v10:452001-457000	10_core_Tb427v10	452001	457000	0.0881625	0.150106	0.110532	0.084924	0.267217	0.252131
Chr10_core_Tb427v10:453001-458000	10_core_Tb427v10	453001	458000	0.0449648	0.0904078	0.054413	0.0422943	0.181243	0.116374
Chr10_core_Tb427v10:454001-459000	10_core_Tb427v10	454001	459000	0.0449648	0.0614197	0.0412097	0.0284701	0.137646	0.0871955
Chr10_core_Tb427v10:455001-460000	10_core_Tb427v10	455001	460000	0.0152583	0	0	0	0.195343	0.0452524
Chr10_core_Tb427v10:456001-461000	10_core_Tb427v10	456001	461000	0.0157368	0.0152682	0	0.0141596	0.23607	0.0606689
Chr10_core_Tb427v10:457001-462000	10_core_Tb427v10	457001	462000	0.0157368	0.0152682	0	0.0141596	0.23607	0.0606689
Chr10_core_Tb427v10:458001-463000	10_core_Tb427v10	458001	463000	0.0157368	0.0152682	0	0.0141596	0.23607	0.0606689
Chr10_core_Tb427v10:459001-464000	10_core_Tb427v10	459001	464000	0.0157368	0.0152682	0	0.0141596	0.180165	0.0308331
Chr10_core_Tb427v10:460001-465000	10_core_Tb427v10	460001	465000	0.0449648	0.0759138	0.0412097	0.0418081	0.276512	0.0429403
Chr10_core_Tb427v10:461001-466000	10_core_Tb427v10	461001	466000	0.0449648	0.0760872	0.0412097	0.055297	0.335287	0.0744308
Chr10_core_Tb427v10:462001-467000	10_core_Tb427v10	462001	467000	0.119158	0.137333	0.152595	0.124754	0.365356	0.121338
Chr10_core_Tb427v10:463001-468000	10_core_Tb427v10	463001	468000	0.195596	0.243356	0.27713	0.195367	0.434789	0.226262
Chr10_core_Tb427v10:464001-469000	10_core_Tb427v10	464001	469000	11.8898	11.366	12.0085	10.5386	5.93319	6.60478
Chr10_core_Tb427v10:465001-470000	10_core_Tb427v10	465001	470000	11.8745	11.3207	11.9813	10.5251	5.73964	6.57725
Chr10_core_Tb427v10:466001-471000	10_core_Tb427v10	466001	471000	11.8588	11.3052	11.9945	10.4974	5.6959	6.54411
Chr10_core_Tb427v10:467001-472000	10_core_Tb427v10	467001	472000	11.8448	11.2747	11.9111	10.4418	5.80606	6.52869
Chr10_core_Tb427v10:468001-473000	10_core_Tb427v10	468001	473000	11.7846	11.1832	11.813	10.3995	5.83613	6.45294
Chr10_core_Tb427v10:469001-474000	10_core_Tb427v10	469001	474000	0.0741928	0.0450305	0.0544662	0.0279839	0.494642	0.0590143
Chr10_core_Tb427v10:470001-475000	10_core_Tb427v10	470001	475000	0.0754815	0.0596979	0.0536664	0.0138242	0.633794	0.0590143
Chr10_core_Tb427v10:471001-476000	10_core_Tb427v10	471001	476000	0.0754815	0.0751396	0.0545195	0.0414727	0.70459	0.0613264
Chr10_core_Tb427v10:472001-477000	10_core_Tb427v10	472001	477000	0.0462535	0.0743654	0.0677228	0.055297	0.6353	0.0590143
Chr10_core_Tb427v10:473001-478000	10_core_Tb427v10	473001	478000	0.0615118	0.0743654	0.0545195	0.0699428	0.744383	0.0590143
Chr10_core_Tb427v10:474001-479000	10_core_Tb427v10	474001	479000	0.0602231	0.0743654	0.0545195	0.0702782	0.78511	0.119683
Chr10_core_Tb427v10:475001-480000	10_core_Tb427v10	475001	480000	0.15192	0.12017	0.0834321	0.113394	0.858634	0.207219
Chr10_core_Tb427v10:476001-481000	10_core_Tb427v10	476001	481000	0.179859	0.104728	0.0834321	0.0995698	0.909876	0.236397
Chr10_core_Tb427v10:477001-482000	10_core_Tb427v10	477001	482000	0.164122	0.105676	0.0702287	0.0995698	0.982465	0.223293
Chr10_core_Tb427v10:478001-483000	10_core_Tb427v10	478001	483000	0.164122	0.105676	0.0702287	0.0990836	0.855621	0.223293
Chr10_core_Tb427v10:479001-484000	10_core_Tb427v10	479001	484000	0.409175	0.362752	0.139445	0.267624	1.06665	0.356738
Chr10_core_Tb427v10:480001-485000	10_core_Tb427v10	480001	485000	0.316189	0.30228	0.0973288	0.224508	0.923262	0.269202
Chr10_core_Tb427v10:481001-486000	10_core_Tb427v10	481001	486000	0.455907	0.423398	0.284681	0.395999	0.81353	0.330529
Chr10_core_Tb427v10:482001-487000	10_core_Tb427v10	482001	487000	0.455907	0.407956	0.284681	0.382175	0.641439	0.314455
Chr10_core_Tb427v10:483001-488000	10_core_Tb427v10	483001	488000	0.455907	0.407956	0.284681	0.368015	0.586897	0.300693
Chr10_core_Tb427v10:484001-489000	10_core_Tb427v10	484001	489000	0.195596	0.15088	0.201409	0.185315	0.135996	0.106579
Chr10_core_Tb427v10:485001-490000	10_core_Tb427v10	485001	490000	0.167657	0.136386	0.201409	0.185315	0.0952688	0.106579
Chr10_core_Tb427v10:486001-491000	10_core_Tb427v10	486001	491000	0	0	0	0	0.0136711	0
Chr10_core_Tb427v10:487001-492000	10_core_Tb427v10	487001	492000	0	0	0	0	0.0136711	0
Chr10_core_Tb427v10:488001-493000	10_core_Tb427v10	488001	493000	0	0	0	0	0.0136711	0
Chr10_core_Tb427v10:489001-494000	10_core_Tb427v10	489001	494000	0	0	0	0	0.0136711	0
Chr10_core_Tb427v10:490001-495000	10_core_Tb427v10	490001	495000	0.134894	0.315306	0.245871	0.0982621	0.246443	0.301033
Chr10_core_Tb427v10:491001-496000	10_core_Tb427v10	491001	496000	0.134894	0.315306	0.245871	0.0982621	0.232771	0.301033
Chr10_core_Tb427v10:492001-497000	10_core_Tb427v10	492001	497000	0.134894	0.315306	0.245871	0.0982621	0.232771	0.301033
Chr10_core_Tb427v10:493001-498000	10_core_Tb427v10	493001	498000	0.134894	0.315306	0.245871	0.0982621	0.232771	0.301033
Chr10_core_Tb427v10:494001-499000	10_core_Tb427v10	494001	499000	0.134894	0.315306	0.245871	0.0982621	0.232771	0.301033
Chr10_core_Tb427v10:495001-500000	10_core_Tb427v10	495001	500000	0	0	0	0	0.0273422	0
Chr10_core_Tb427v10:496001-501000	10_core_Tb427v10	496001	501000	0	0	0	0	0.0273422	0
Chr10_core_Tb427v10:497001-502000	10_core_Tb427v10	497001	502000	0	0	0	0	0.0273422	0
Chr10_core_Tb427v10:498001-503000	10_core_Tb427v10	498001	503000	0	0	0	0	0.0273422	0
Chr10_core_Tb427v10:499001-504000	10_core_Tb427v10	499001	504000	0.0139697	0	0	0.0283193	0.111953	0.0429403
Chr10_core_Tb427v10:500001-505000	10_core_Tb427v10	500001	505000	0.0139697	0	0	0.0283193	0.0846107	0.0429403
Chr10_core_Tb427v10:501001-506000	10_core_Tb427v10	501001	506000	0.0297065	0.0152682	0	0.0559677	0.240161	0.0429403
Chr10_core_Tb427v10:502001-507000	10_core_Tb427v10	502001	507000	0.0297065	0.0152682	0	0.0701274	0.623278	0.0750883
Chr10_core_Tb427v10:503001-508000	10_core_Tb427v10	503001	508000	0.0454433	0.0152682	0.0264067	0.0701274	1.05355	0.138069
Chr10_core_Tb427v10:504001-509000	10_core_Tb427v10	504001	509000	0.0472105	0.0297623	0.0544662	0.0418081	1.27251	0.197741
Chr10_core_Tb427v10:505001-510000	10_core_Tb427v10	505001	510000	0.0472105	0.0442563	0.0544662	0.0564539	1.73492	0.22692
Chr10_core_Tb427v10:506001-511000	10_core_Tb427v10	506001	511000	0.0314736	0.0289881	0.0684694	0.0567893	2.07387	0.242994
Chr10_core_Tb427v10:507001-512000	10_core_Tb427v10	507001	512000	0.0314736	0.0444297	0.0816728	0.0288054	2.06978	0.254443
Chr10_core_Tb427v10:508001-513000	10_core_Tb427v10	508001	513000	0.0297065	0.0905812	0.0825258	0.0429651	2.16042	0.234403
Chr10_core_Tb427v10:509001-514000	10_core_Tb427v10	509001	514000	0.49719	0.330321	0.408523	0.325905	2.68922	0.582342
Chr10_core_Tb427v10:510001-515000	10_core_Tb427v10	510001	515000	0.718958	0.420555	0.532259	0.411165	2.49158	0.673505
Chr10_core_Tb427v10:511001-516000	10_core_Tb427v10	511001	516000	0.777893	0.435049	0.545516	0.397005	2.30431	0.705653
Chr10_core_Tb427v10:512001-517000	10_core_Tb427v10	512001	517000	0.913266	0.510015	0.724623	0.45413	2.23308	0.791533
Chr10_core_Tb427v10:513001-518000	10_core_Tb427v10	513001	518000	1.06791	0.78236	0.944941	0.838803	2.16006	1.05026
Chr10_core_Tb427v10:514001-519000	10_core_Tb427v10	514001	519000	0.929149	0.770188	0.783942	0.797481	1.73062	0.798994
Chr10_core_Tb427v10:515001-520000	10_core_Tb427v10	515001	520000	1.18515	0.991563	0.975453	0.91334	1.84896	1.01249
Chr10_core_Tb427v10:516001-521000	10_core_Tb427v10	516001	521000	1.21615	0.977069	1.05633	0.971437	1.85284	1.0485
Chr10_core_Tb427v10:517001-522000	10_core_Tb427v10	517001	522000	1.09475	0.961974	0.892128	0.957763	1.79844	0.919017
Chr10_core_Tb427v10:518001-523000	10_core_Tb427v10	518001	523000	0.926132	0.628984	0.64455	0.558931	1.54381	0.649497
Chr10_core_Tb427v10:519001-524000	10_core_Tb427v10	519001	524000	0.750617	0.537975	0.547222	0.429734	1.4756	0.621633
Chr10_core_Tb427v10:520001-525000	10_core_Tb427v10	520001	525000	0.22788	0.211098	0.177508	0.1855	1.23056	0.221298
Chr10_core_Tb427v10:521001-526000	10_core_Tb427v10	521001	526000	0.259832	0.376299	0.125495	0.198352	1.32224	0.284937
Chr10_core_Tb427v10:522001-527000	10_core_Tb427v10	522001	527000	0.261599	0.329974	0.097382	0.196373	1.31557	0.273487
Chr10_core_Tb427v10:523001-528000	10_core_Tb427v10	523001	528000	0.306564	0.391567	0.124589	0.224843	1.48436	0.363334
Chr10_core_Tb427v10:524001-529000	10_core_Tb427v10	524001	529000	0.242328	0.316427	0.111385	0.183035	1.48436	0.30432
Chr10_core_Tb427v10:525001-530000	10_core_Tb427v10	525001	530000	0.22707	0.27105	0.097382	0.183521	1.69115	0.317424
Chr10_core_Tb427v10:526001-531000	10_core_Tb427v10	526001	531000	0.120925	0.151828	0.0412097	0.112572	1.72983	0.22692
Chr10_core_Tb427v10:527001-532000	10_core_Tb427v10	527001	532000	0.134894	0.182364	0.0552661	0.0990836	1.96709	0.343633
Chr10_core_Tb427v10:528001-533000	10_core_Tb427v10	528001	533000	0.390382	0.480854	0.444847	0.33693	2.52019	0.57418
Chr10_core_Tb427v10:529001-534000	10_core_Tb427v10	529001	534000	0.993679	1.27599	1.11922	1.0208	3.21326	1.04398
Chr10_core_Tb427v10:530001-535000	10_core_Tb427v10	530001	535000	1.42759	1.7276	1.37509	1.46174	3.34678	1.31418
Chr10_core_Tb427v10:531001-536000	10_core_Tb427v10	531001	536000	1.54321	1.74209	1.44281	1.57562	3.39407	1.38927
Chr10_core_Tb427v10:532001-537000	10_core_Tb427v10	532001	537000	2.21625	2.394	2.03805	2.16717	3.78592	2.14611
Chr10_core_Tb427v10:533001-538000	10_core_Tb427v10	533001	538000	2.02018	2.07663	1.70294	1.95765	3.2021	1.85952
Chr10_core_Tb427v10:534001-539000	10_core_Tb427v10	534001	539000	1.7745	1.56774	1.27449	1.49993	2.82842	1.60025
Chr10_core_Tb427v10:535001-540000	10_core_Tb427v10	535001	540000	1.35279	1.14701	1.06063	1.11562	2.7471	1.38906
Chr10_core_Tb427v10:536001-541000	10_core_Tb427v10	536001	541000	1.32485	1.17694	1.06063	1.15792	2.91877	1.39369
Chr10_core_Tb427v10:537001-542000	10_core_Tb427v10	537001	542000	0.580677	0.479999	0.38281	0.438663	2.43686	0.470253
Chr10_core_Tb427v10:538001-543000	10_core_Tb427v10	538001	543000	0.521264	0.482668	0.328397	0.424989	2.73437	0.455176
Chr10_core_Tb427v10:539001-544000	10_core_Tb427v10	539001	544000	0.164122	0.166668	0.110479	0.255627	2.60619	0.276478
Chr10_core_Tb427v10:540001-545000	10_core_Tb427v10	540001	545000	0.181626	0.151053	0.122936	0.198503	2.60849	0.247957
Chr10_core_Tb427v10:541001-546000	10_core_Tb427v10	541001	546000	0.241039	0.197378	0.302897	0.283125	2.88608	0.4172
Chr10_core_Tb427v10:542001-547000	10_core_Tb427v10	542001	547000	0.222725	0.272945	0.317753	0.3404	2.82415	0.428649
Chr10_core_Tb427v10:543001-548000	10_core_Tb427v10	543001	548000	0.20651	0.257677	0.330956	0.324933	2.91834	0.39385
Chr10_core_Tb427v10:544001-549000	10_core_Tb427v10	544001	549000	0.237984	0.288387	0.372326	0.325755	3.31373	0.438762
Chr10_core_Tb427v10:545001-550000	10_core_Tb427v10	545001	550000	0.310409	0.452212	0.373179	0.354711	4.0509	0.451867
Chr10_core_Tb427v10:546001-551000	10_core_Tb427v10	546001	551000	0.388136	0.495948	0.563624	0.369021	4.22299	0.514397
Chr10_core_Tb427v10:547001-552000	10_core_Tb427v10	547001	552000	0.405972	0.44937	0.577627	0.367378	4.22945	0.532126
Chr10_core_Tb427v10:548001-553000	10_core_Tb427v10	548001	553000	0.376744	0.464037	0.536365	0.396184	4.06284	0.592795
Chr10_core_Tb427v10:549001-554000	10_core_Tb427v10	549001	554000	0.345749	0.403392	0.508252	0.352883	3.60458	0.546885
Chr10_core_Tb427v10:550001-555000	10_core_Tb427v10	550001	555000	0.348326	0.283996	0.480245	0.295457	3.45502	0.607214
Chr10_core_Tb427v10:551001-556000	10_core_Tb427v10	551001	556000	0.22869	0.208429	0.165958	0.211991	3.21092	0.416727
Chr10_core_Tb427v10:552001-557000	10_core_Tb427v10	552001	557000	0.346559	0.328772	0.30295	0.284734	3.93062	0.598394
Chr10_core_Tb427v10:553001-558000	10_core_Tb427v10	553001	558000	0.35924	0.298663	0.317806	0.311561	3.74927	0.541034
Chr10_core_Tb427v10:554001-559000	10_core_Tb427v10	554001	559000	0.406304	0.36043	0.359069	0.397978	3.79286	0.580008
Chr10_core_Tb427v10:555001-560000	10_core_Tb427v10	555001	560000	0.42123	0.376299	0.359016	0.412623	3.43246	0.535753
Chr10_core_Tb427v10:556001-561000	10_core_Tb427v10	556001	561000	0.434721	0.437718	0.386222	0.41098	3.25107	0.507572
Chr10_core_Tb427v10:557001-562000	10_core_Tb427v10	557001	562000	0.702265	0.590493	0.442395	0.624279	2.93702	0.80695
Chr10_core_Tb427v10:558001-563000	10_core_Tb427v10	558001	563000	0.92661	0.78563	0.57848	0.724855	3.13424	1.04598
Chr10_core_Tb427v10:559001-564000	10_core_Tb427v10	559001	564000	1.17937	0.902356	0.592537	0.893546	3.65443	1.30407
Chr10_core_Tb427v10:560001-565000	10_core_Tb427v10	560001	565000	1.07194	0.976722	0.60574	0.864255	3.73764	1.34832
Chr10_core_Tb427v10:561001-566000	10_core_Tb427v10	561001	566000	1.0994	0.946959	0.563677	0.850766	4.04925	1.4211
Chr10_core_Tb427v10:562001-567000	10_core_Tb427v10	562001	567000	0.816599	0.781412	0.425033	0.622821	4.23336	1.01811
Chr10_core_Tb427v10:563001-568000	10_core_Tb427v10	563001	568000	0.579573	0.66219	0.27569	0.594351	3.85326	0.794503
Chr10_core_Tb427v10:564001-569000	10_core_Tb427v10	564001	569000	0.339159	0.712812	0.275743	0.678973	4.07304	0.569216
Chr10_core_Tb427v10:565001-570000	10_core_Tb427v10	565001	570000	0.41383	1.10171	0.261687	1.27679	4.13454	0.813546
Chr10_core_Tb427v10:566001-571000	10_core_Tb427v10	566001	571000	0.487544	1.62218	0.345013	2.00329	4.25457	1.28963
Chr10_core_Tb427v10:567001-572000	10_core_Tb427v10	567001	572000	0.491079	2.84388	0.456398	3.3408	4.64297	2.35236
Chr10_core_Tb427v10:568001-573000	10_core_Tb427v10	568001	573000	0.595788	3.90176	0.551434	4.1205	6.21286	2.99106
Chr10_core_Tb427v10:569001-574000	10_core_Tb427v10	569001	574000	0.803587	5.58468	0.619743	5.43687	7.9029	4.2978
Chr10_core_Tb427v10:570001-575000	10_core_Tb427v10	570001	575000	56.3875	56.3873	49.3453	58.2116	67.5799	72.5231
Chr10_core_Tb427v10:571001-576000	10_core_Tb427v10	571001	576000	164.361	158.956	141.235	160.482	185.483	209.917
Chr10_core_Tb427v10:572001-577000	10_core_Tb427v10	572001	577000	252.468	239.721	217.35	240.037	279.016	321.358
Chr10_core_Tb427v10:573001-578000	10_core_Tb427v10	573001	578000	282.557	266.181	246.287	269.036	313.803	354.139
Chr10_core_Tb427v10:574001-579000	10_core_Tb427v10	574001	579000	299.05	283.326	263.558	284.151	331.075	371.634
Chr10_core_Tb427v10:575001-580000	10_core_Tb427v10	575001	580000	275.115	267.38	245.069	263.825	310.24	340.528
Chr10_core_Tb427v10:576001-581000	10_core_Tb427v10	576001	581000	197.577	198.865	184.445	193.215	230.279	238.401
Chr10_core_Tb427v10:577001-582000	10_core_Tb427v10	577001	582000	133.776	145.572	130.944	138.471	168.91	155.263
Chr10_core_Tb427v10:578001-583000	10_core_Tb427v10	578001	583000	122.34	141.1	120.646	129.86	160.376	143.814
Chr10_core_Tb427v10:579001-584000	10_core_Tb427v10	579001	584000	130.479	146.882	129.297	139.087	171.928	150.983
Chr10_core_Tb427v10:580001-585000	10_core_Tb427v10	580001	585000	135.247	151.171	151.784	148.173	178.397	153.001
Chr10_core_Tb427v10:581001-586000	10_core_Tb427v10	581001	586000	190.681	211.438	255.628	223.041	250.951	222.487
Chr10_core_Tb427v10:582001-587000	10_core_Tb427v10	582001	587000	188.504	205.159	261.475	218.454	241.25	214.597
Chr10_core_Tb427v10:583001-588000	10_core_Tb427v10	583001	588000	180.079	194.803	257.337	208.069	224.422	199.36
Chr10_core_Tb427v10:584001-589000	10_core_Tb427v10	584001	589000	173.955	188.111	248.703	200.666	210.532	188.821
Chr10_core_Tb427v10:585001-590000	10_core_Tb427v10	585001	590000	142.468	153.368	199.357	163.283	170.28	154.874
Chr10_core_Tb427v10:586001-591000	10_core_Tb427v10	586001	591000	62.9162	66.6001	75.5781	65.4564	69.585	58.8654
Chr10_core_Tb427v10:587001-592000	10_core_Tb427v10	587001	592000	36.1831	38.1177	36.9832	35.5203	37.5103	29.63
Chr10_core_Tb427v10:588001-593000	10_core_Tb427v10	588001	593000	20.0529	19.581	17.4721	19.3268	20.571	15.9657
Chr10_core_Tb427v10:589001-594000	10_core_Tb427v10	589001	594000	2.43404	2.33525	1.73336	2.38349	4.72926	2.14371
Chr10_core_Tb427v10:590001-595000	10_core_Tb427v10	590001	595000	0.15111	0.0596979	0.0272597	0.113243	1.32787	0.22395
Chr10_core_Tb427v10:591001-596000	10_core_Tb427v10	591001	596000	0.0764385	0.0434822	0.0272597	0.0701274	1.03015	0.116374
Chr10_core_Tb427v10:592001-597000	10_core_Tb427v10	592001	597000	0.208756	0.119049	0.125442	0.182884	0.957564	0.176046
Chr10_core_Tb427v10:593001-598000	10_core_Tb427v10	593001	598000	0.193019	0.134491	0.125442	0.183371	0.779191	0.189808
Chr10_core_Tb427v10:594001-599000	10_core_Tb427v10	594001	599000	0.208756	0.134491	0.138592	0.183371	0.634156	0.161626
Chr10_core_Tb427v10:595001-600000	10_core_Tb427v10	595001	600000	0.210523	0.164253	0.152648	0.155873	0.534797	0.179355
Chr10_core_Tb427v10:596001-601000	10_core_Tb427v10	596001	601000	0.210523	0.149759	0.179055	0.184343	0.504728	0.163281
Chr10_core_Tb427v10:597001-602000	10_core_Tb427v10	597001	602000	0.0472105	0.0596979	0.0816728	0.0715859	0.517178	0.119026
Chr10_core_Tb427v10:598001-603000	10_core_Tb427v10	598001	603000	0.0314736	0.0885126	0.109679	0.0715859	0.543014	0.119026
Chr10_core_Tb427v10:599001-604000	10_core_Tb427v10	599001	604000	0.0472105	0.0885126	0.0824726	0.100056	0.486032	0.103609
Chr10_core_Tb427v10:600001-605000	10_core_Tb427v10	600001	605000	0.0436761	0.0877385	0.151689	0.114216	0.516101	0.118029
Chr10_core_Tb427v10:601001-606000	10_core_Tb427v10	601001	606000	0.0576458	0.10318	0.125282	0.0719213	0.543443	0.101955
Chr10_core_Tb427v10:602001-607000	10_core_Tb427v10	602001	607000	0.146287	0.1646	0.165798	0.113729	0.501495	0.210506
Chr10_core_Tb427v10:603001-608000	10_core_Tb427v10	603001	608000	0.189963	0.120343	0.137792	0.113729	0.459547	0.283939
Chr10_core_Tb427v10:604001-609000	10_core_Tb427v10	604001	609000	0.188196	0.181162	0.137792	0.0706135	0.463638	0.297701
Chr10_core_Tb427v10:605001-610000	10_core_Tb427v10	605001	610000	0.160256	0.152174	0.0957824	0.0418081	0.42004	0.313118
Chr10_core_Tb427v10:606001-611000	10_core_Tb427v10	606001	611000	0.146287	0.181763	0.109786	0.0418081	0.379027	0.313118
Chr10_core_Tb427v10:607001-612000	10_core_Tb427v10	607001	612000	0.0716154	0.121291	0.0552661	0.0146458	0.25326	0.18915
Chr10_core_Tb427v10:608001-613000	10_core_Tb427v10	608001	613000	0.116102	0.136559	0.0833256	0.0426297	0.278953	0.101955
Chr10_core_Tb427v10:609001-614000	10_core_Tb427v10	609001	614000	0.460894	0.437625	0.343413	0.324564	0.459118	0.257095
Chr10_core_Tb427v10:610001-615000	10_core_Tb427v10	610001	615000	0.610236	0.513539	0.413589	0.537863	0.461702	0.273169
Chr10_core_Tb427v10:611001-616000	10_core_Tb427v10	611001	616000	0.625973	0.468509	0.413589	0.537863	0.478386	0.286274
Chr10_core_Tb427v10:612001-617000	10_core_Tb427v10	612001	617000	0.612003	0.467561	0.413589	0.523217	0.477023	0.286274
Chr10_core_Tb427v10:613001-618000	10_core_Tb427v10	613001	618000	0.539099	0.452293	0.385529	0.495233	0.366862	0.300035
Chr10_core_Tb427v10:614001-619000	10_core_Tb427v10	614001	619000	0.165079	0.0904078	0.125442	0.227459	0.155264	0.101955
Chr10_core_Tb427v10:615001-620000	10_core_Tb427v10	615001	620000	0.0157368	0.0297623	0.0140032	0.0141596	0.111667	0.0429403
Chr10_core_Tb427v10:616001-621000	10_core_Tb427v10	616001	621000	0	0.0297623	0	0.0141596	0.0694331	0.0137619
Chr10_core_Tb427v10:617001-622000	10_core_Tb427v10	617001	622000	0	0.0152682	0	0.0141596	0.0407274	0.0137619
Chr10_core_Tb427v10:618001-623000	10_core_Tb427v10	618001	623000	0	0.0152682	0	0.0141596	0.0407274	0
Chr10_core_Tb427v10:619001-624000	10_core_Tb427v10	619001	624000	0	0.0152682	0	0	0.0300692	0
Chr10_core_Tb427v10:620001-625000	10_core_Tb427v10	620001	625000	0	0	0	0.0138242	0.058632	0
Chr10_core_Tb427v10:621001-626000	10_core_Tb427v10	621001	626000	0	0	0	0.0284701	0.058632	0
Chr10_core_Tb427v10:622001-627000	10_core_Tb427v10	622001	627000	0	0	0	0.0284701	0.058632	0
Chr10_core_Tb427v10:623001-628000	10_core_Tb427v10	623001	628000	0	0.0154416	0	0.0284701	0.058632	0
Chr10_core_Tb427v10:624001-629000	10_core_Tb427v10	624001	629000	0	0.0154416	0	0.0422943	0.0420909	0
Chr10_core_Tb427v10:625001-630000	10_core_Tb427v10	625001	630000	0	0.0154416	0	0.0284701	0.0135281	0
Chr10_core_Tb427v10:626001-631000	10_core_Tb427v10	626001	631000	0.0139697	0.0308833	0.0132033	0.0138242	0.0571255	0
Chr10_core_Tb427v10:627001-632000	10_core_Tb427v10	627001	632000	0.0139697	0.0308833	0.0272597	0.0138242	0.0978529	0
Chr10_core_Tb427v10:628001-633000	10_core_Tb427v10	628001	633000	0.0139697	0.0154416	0.0272597	0.0138242	0.167286	0.0314905
Chr10_core_Tb427v10:629001-634000	10_core_Tb427v10	629001	634000	0.0431976	0.0154416	0.0824726	0.0702782	0.248884	0.0469071
Chr10_core_Tb427v10:630001-635000	10_core_Tb427v10	630001	635000	0.0589345	0.0154416	0.0824726	0.0564539	0.248884	0.0623236
Chr10_core_Tb427v10:631001-636000	10_core_Tb427v10	631001	636000	0.0449648	0.0297623	0.0692692	0.0564539	0.261191	0.0783976
Chr10_core_Tb427v10:632001-637000	10_core_Tb427v10	632001	637000	0.0746713	0.0913554	0.123735	0.112908	0.387893	0.0921595
Chr10_core_Tb427v10:633001-638000	10_core_Tb427v10	633001	638000	0.269457	0.270877	0.193111	0.16854	0.498339	0.182664
Chr10_core_Tb427v10:634001-639000	10_core_Tb427v10	634001	639000	0.254199	0.270877	0.137898	0.112086	0.43027	0.167248
Chr10_core_Tb427v10:635001-640000	10_core_Tb427v10	635001	640000	0.389903	0.331695	0.193111	0.1827	0.542079	0.194772
Chr10_core_Tb427v10:636001-641000	10_core_Tb427v10	636001	641000	0.389903	0.316427	0.207168	0.196524	0.51488	0.238369
Chr10_core_Tb427v10:637001-642000	10_core_Tb427v10	637001	642000	0.374167	0.269328	0.138645	0.153894	0.430555	0.224607
Chr10_core_Tb427v10:638001-643000	10_core_Tb427v10	638001	643000	0.389757	0.452559	0.316953	0.455102	0.47401	0.40199
Chr10_core_Tb427v10:639001-644000	10_core_Tb427v10	639001	644000	0.600943	0.543915	0.384569	0.511741	0.629417	0.563956
Chr10_core_Tb427v10:640001-645000	10_core_Tb427v10	640001	645000	1.03194	0.81419	0.710673	0.825767	0.977154	0.955154
Chr10_core_Tb427v10:641001-646000	10_core_Tb427v10	641001	646000	1.03194	0.799696	0.696617	0.839926	1.01666	0.925318
Chr10_core_Tb427v10:642001-647000	10_core_Tb427v10	642001	647000	1.03194	0.829632	0.723024	0.839926	1.05997	0.93908
Chr10_core_Tb427v10:643001-648000	10_core_Tb427v10	643001	648000	0.836827	0.46688	0.488543	0.511892	0.821604	0.682642
Chr10_core_Tb427v10:644001-649000	10_core_Tb427v10	644001	649000	0.699356	0.390019	0.434983	0.426783	0.679725	0.491498
Chr10_core_Tb427v10:645001-650000	10_core_Tb427v10	645001	650000	0.103421	0.104301	0.0957291	0.0709489	0.29291	0.104924
Chr10_core_Tb427v10:646001-651000	10_core_Tb427v10	646001	651000	0.146618	0.105249	0.0957291	0.0567893	0.337871	0.0750883
Chr10_core_Tb427v10:647001-652000	10_core_Tb427v10	647001	652000	0.132649	0.10697	0.0825258	0.0852594	0.403213	0.0928169
Chr10_core_Tb427v10:648001-653000	10_core_Tb427v10	648001	653000	0.11739	0.0915288	0.0693225	0.0990836	0.403356	0.121995
Chr10_core_Tb427v10:649001-654000	10_core_Tb427v10	649001	654000	0.0741928	0.10697	0.0693225	0.0990836	0.503001	0.135757
Chr10_core_Tb427v10:650001-655000	10_core_Tb427v10	650001	655000	0.0431976	0.0760872	0.0272597	0.0702782	0.559984	0.0881927
Chr10_core_Tb427v10:651001-656000	10_core_Tb427v10	651001	656000	0	0.0606455	0.0272597	0.0702782	0.519114	0.103609
Chr10_core_Tb427v10:652001-657000	10_core_Tb427v10	652001	657000	0.0152583	0.0444297	0.0404631	0.0418081	0.468949	0.101955
Chr10_core_Tb427v10:653001-658000	10_core_Tb427v10	653001	658000	0.0444863	0.0589238	0.0404631	0.0709489	0.568165	0.102612
Chr10_core_Tb427v10:654001-659000	10_core_Tb427v10	654001	659000	0.115623	0.151227	0.134486	0.0997544	0.689127	0.192459
Chr10_core_Tb427v10:655001-660000	10_core_Tb427v10	655001	660000	0.305918	0.301159	0.410176	0.185014	0.770724	0.346603
Chr10_core_Tb427v10:656001-661000	10_core_Tb427v10	656001	661000	0.321655	0.331695	0.424179	0.199995	0.811595	0.331186
Chr10_core_Tb427v10:657001-662000	10_core_Tb427v10	657001	662000	0.410774	0.362579	0.437383	0.214641	0.838794	0.407272
Chr10_core_Tb427v10:658001-663000	10_core_Tb427v10	658001	663000	0.381546	0.363526	0.479499	0.186321	0.821175	0.408926
Chr10_core_Tb427v10:659001-664000	10_core_Tb427v10	659001	664000	1.27296	0.957663	0.991216	0.825096	1.27179	1.06404
Chr10_core_Tb427v10:660001-665000	10_core_Tb427v10	660001	665000	1.12587	0.853108	0.743638	0.739837	1.11516	0.968916
Chr10_core_Tb427v10:661001-666000	10_core_Tb427v10	661001	666000	1.11013	0.822572	0.729635	0.73935	1.0866	0.982678
Chr10_core_Tb427v10:662001-667000	10_core_Tb427v10	662001	667000	1.00575	0.80713	0.704028	0.753175	1.04272	0.876756
Chr10_core_Tb427v10:663001-668000	10_core_Tb427v10	663001	668000	1.02101	0.850612	0.689172	0.753175	0.93392	0.876756
Chr10_core_Tb427v10:664001-669000	10_core_Tb427v10	664001	669000	0.087684	0.148731	0.110585	0.0999052	0.320109	0.13179
Chr10_core_Tb427v10:665001-670000	10_core_Tb427v10	665001	670000	0.0754815	0.0888595	0.109732	0.198838	0.377092	0.121995
Chr10_core_Tb427v10:666001-671000	10_core_Tb427v10	666001	671000	0.105188	0.179441	0.151848	0.184678	0.319823	0.108233
Chr10_core_Tb427v10:667001-672000	10_core_Tb427v10	667001	672000	0.211186	0.179267	0.220318	0.183857	0.332417	0.22395
Chr10_core_Tb427v10:668001-673000	10_core_Tb427v10	668001	673000	0.195928	0.135785	0.207114	0.169211	0.400343	0.207876
Chr10_core_Tb427v10:669001-674000	10_core_Tb427v10	669001	674000	0.180669	0.135785	0.165851	0.155387	0.445447	0.209531
Chr10_core_Tb427v10:670001-675000	10_core_Tb427v10	670001	675000	0.135705	0.149332	0.138592	0.084924	0.347308	0.160311
Chr10_core_Tb427v10:671001-676000	10_core_Tb427v10	671001	676000	0.121256	0.0740186	0.151742	0.0990836	0.365213	0.176385
Chr10_core_Tb427v10:672001-677000	10_core_Tb427v10	672001	677000	0.0754815	0.0740186	0.096529	0.0860809	0.423845	0.108233
Chr10_core_Tb427v10:673001-678000	10_core_Tb427v10	673001	678000	0.122213	0.0740186	0.152595	0.129532	0.428078	0.151831
Chr10_core_Tb427v10:674001-679000	10_core_Tb427v10	674001	679000	0.137472	0.0892868	0.138592	0.114886	0.426715	0.167248
Chr10_core_Tb427v10:675001-680000	10_core_Tb427v10	675001	680000	0.15273	0.0602987	0.138592	0.0864163	0.43723	0.182664
Chr10_core_Tb427v10:676001-681000	10_core_Tb427v10	676001	681000	0.167178	0.0595245	0.096529	0.0865671	0.449538	0.224947
Chr10_core_Tb427v10:677001-682000	10_core_Tb427v10	677001	682000	0.34365	0.180041	0.221971	0.128375	0.492992	0.349144
Chr10_core_Tb427v10:678001-683000	10_core_Tb427v10	678001	683000	0.296918	0.210578	0.165905	0.113243	0.43436	0.288475
Chr10_core_Tb427v10:679001-684000	10_core_Tb427v10	679001	684000	0.622586	0.406234	0.429085	0.313724	0.657694	0.582549
Chr10_core_Tb427v10:680001-685000	10_core_Tb427v10	680001	685000	0.621297	0.421503	0.429085	0.313724	0.629417	0.553371
Chr10_core_Tb427v10:681001-686000	10_core_Tb427v10	681001	686000	0.59159	0.407009	0.415882	0.285254	0.614097	0.495014
Chr10_core_Tb427v10:682001-687000	10_core_Tb427v10	682001	687000	0.368865	0.256729	0.26318	0.256449	0.556971	0.366193
Chr10_core_Tb427v10:683001-688000	10_core_Tb427v10	683001	688000	1.0011	0.892346	0.701363	0.770888	1.01932	1.19019
Chr10_core_Tb427v10:684001-689000	10_core_Tb427v10	684001	689000	0.747045	0.726625	0.452186	0.584567	0.753754	0.894463
Chr10_core_Tb427v10:685001-690000	10_core_Tb427v10	685001	690000	0.747045	0.725851	0.452186	0.598727	0.753897	0.894463
Chr10_core_Tb427v10:686001-691000	10_core_Tb427v10	686001	691000	0.762303	0.725851	0.465389	0.627532	0.782603	0.909879
Chr10_core_Tb427v10:687001-692000	10_core_Tb427v10	687001	692000	0.762303	0.725851	0.479446	0.614529	0.682958	0.89843
Chr10_core_Tb427v10:688001-693000	10_core_Tb427v10	688001	693000	0.159778	0.0902344	0.0693225	0.0997544	0.205715	0.0760855
Chr10_core_Tb427v10:689001-694000	10_core_Tb427v10	689001	694000	0.116102	0.0902344	0.0553193	0.0855947	0.178516	0.0760855
Chr10_core_Tb427v10:690001-695000	10_core_Tb427v10	690001	695000	0.173269	0.0602987	0.0553193	0.0714351	0.235355	0.0469071
Chr10_core_Tb427v10:691001-696000	10_core_Tb427v10	691001	696000	0.175515	0.0757403	0.0842319	0.0426297	0.221684	0.0606689
Chr10_core_Tb427v10:692001-697000	10_core_Tb427v10	692001	697000	0.161545	0.091182	0.0833789	0.0572755	0.266645	0.0721187
Chr10_core_Tb427v10:693001-698000	10_core_Tb427v10	693001	698000	0.26272	0.167616	0.0825258	0.0572755	0.266502	0.250476
Chr10_core_Tb427v10:694001-699000	10_core_Tb427v10	694001	699000	0.233492	0.168564	0.108932	0.084924	0.296429	0.265893
Chr10_core_Tb427v10:695001-700000	10_core_Tb427v10	695001	700000	0.176325	0.183058	0.122936	0.084924	0.198576	0.279655
Chr10_core_Tb427v10:696001-701000	10_core_Tb427v10	696001	701000	0.174558	0.198326	0.108879	0.0987482	0.254481	0.264238
Chr10_core_Tb427v10:697001-702000	10_core_Tb427v10	697001	702000	0.174558	0.198326	0.0956759	0.0694566	0.210883	0.236715
Chr10_core_Tb427v10:698001-703000	10_core_Tb427v10	698001	703000	0.131839	0.136733	0.0956759	0.111751	0.265568	0.118029
Chr10_core_Tb427v10:699001-704000	10_core_Tb427v10	699001	704000	0.178092	0.135612	0.138538	0.126732	0.294273	0.114719
Chr10_core_Tb427v10:700001-705000	10_core_Tb427v10	700001	705000	0.19335	0.121118	0.151795	0.140556	0.294416	0.100957
Chr10_core_Tb427v10:701001-706000	10_core_Tb427v10	701001	706000	0.194161	0.12017	0.151795	0.19701	0.294273	0.117031
Chr10_core_Tb427v10:702001-707000	10_core_Tb427v10	702001	707000	0.296293	0.119222	0.234321	0.281448	0.333637	0.133105
Chr10_core_Tb427v10:703001-708000	10_core_Tb427v10	703001	708000	0.237358	0.0892868	0.221117	0.21117	0.238225	0.10327
Chr10_core_Tb427v10:704001-709000	10_core_Tb427v10	704001	709000	0.147907	0.0442563	0.137845	0.16854	0.165922	0.0459099
Chr10_core_Tb427v10:705001-710000	10_core_Tb427v10	705001	710000	0.132649	0.0442563	0.110585	0.154716	0.152251	0.0459099
Chr10_core_Tb427v10:706001-711000	10_core_Tb427v10	706001	711000	0.102132	0.014494	0.0965822	0.0844378	0.0694331	0.016074
Chr10_core_Tb427v10:707001-712000	10_core_Tb427v10	707001	712000	0	0	0	0	0	0
Chr10_core_Tb427v10:708001-713000	10_core_Tb427v10	708001	713000	0	0	0	0	0	0
Chr10_core_Tb427v10:709001-714000	10_core_Tb427v10	709001	714000	0	0.0289881	0.0272065	0	0.0287057	0
Chr10_core_Tb427v10:710001-715000	10_core_Tb427v10	710001	715000	0.0589345	0.0747927	0.0552661	0.0429651	0.0982818	0.0567022
Chr10_core_Tb427v10:711001-716000	10_core_Tb427v10	711001	716000	0.0729041	0.0747927	0.0833789	0.0859301	0.155693	0.117371
Chr10_core_Tb427v10:712001-717000	10_core_Tb427v10	712001	717000	0.205553	0.149585	0.180867	0.156728	0.333923	0.205564
Chr10_core_Tb427v10:713001-718000	10_core_Tb427v10	713001	718000	0.522737	0.302187	0.455598	0.372828	0.721673	0.55668
Chr10_core_Tb427v10:714001-719000	10_core_Tb427v10	714001	719000	0.731824	0.379048	0.650309	0.472247	0.947448	0.750794
Chr10_core_Tb427v10:715001-720000	10_core_Tb427v10	715001	720000	0.703407	0.376726	0.622249	0.458087	0.945655	0.767865
Chr10_core_Tb427v10:716001-721000	10_core_Tb427v10	716001	721000	1.38127	1.31134	1.48968	1.22524	1.90322	1.60597
Chr10_core_Tb427v10:717001-722000	10_core_Tb427v10	717001	722000	1.38255	1.34222	1.48872	1.18209	1.83393	1.66498
Chr10_core_Tb427v10:718001-723000	10_core_Tb427v10	718001	723000	1.18935	1.23405	1.26771	1.08185	1.64231	1.41747
Chr10_core_Tb427v10:719001-724000	10_core_Tb427v10	719001	724000	0.901727	1.09827	0.992122	0.895039	1.33193	1.15058
Chr10_core_Tb427v10:720001-725000	10_core_Tb427v10	720001	725000	0.902205	1.07005	0.992122	0.866233	1.30624	1.09223
Chr10_core_Tb427v10:721001-726000	10_core_Tb427v10	721001	726000	0.240082	0.135438	0.124642	0.0707644	0.362057	0.238052
Chr10_core_Tb427v10:722001-727000	10_core_Tb427v10	722001	727000	0.302073	0.212473	0.124589	0.12804	0.501066	0.247847
Chr10_core_Tb427v10:723001-728000	10_core_Tb427v10	723001	728000	0.164601	0.152949	0.0692692	0.114886	0.445161	0.147207
Chr10_core_Tb427v10:724001-729000	10_core_Tb427v10	724001	729000	0.311698	0.25725	0.235227	0.158002	0.529629	0.226262
Chr10_core_Tb427v10:725001-730000	10_core_Tb427v10	725001	730000	0.431002	0.317722	0.27569	0.244419	0.698707	0.362019
Chr10_core_Tb427v10:726001-731000	10_core_Tb427v10	726001	731000	0.431002	0.347484	0.261634	0.28574	0.685179	0.394825
Chr10_core_Tb427v10:727001-732000	10_core_Tb427v10	727001	732000	0.384749	0.286838	0.289693	0.286227	0.549183	0.354197
Chr10_core_Tb427v10:728001-733000	10_core_Tb427v10	728001	733000	0.384749	0.271397	0.317753	0.257907	0.493421	0.324361
Chr10_core_Tb427v10:729001-734000	10_core_Tb427v10	729001	734000	0.23894	0.167096	0.151795	0.200146	0.426715	0.26138
Chr10_core_Tb427v10:730001-735000	10_core_Tb427v10	730001	735000	0.104378	0.135785	0.125335	0.127889	0.25778	0.15777
Chr10_core_Tb427v10:731001-736000	10_core_Tb427v10	731001	736000	0.0746713	0.106023	0.111332	0.0719213	0.281823	0.109548
Chr10_core_Tb427v10:732001-737000	10_core_Tb427v10	732001	737000	0.0309951	0.0751396	0.0420627	0.0141596	0.350827	0.108891
Chr10_core_Tb427v10:733001-738000	10_core_Tb427v10	733001	738000	0.0309951	0.0589238	0.0140032	0.0283193	0.378026	0.124965
Chr10_core_Tb427v10:734001-739000	10_core_Tb427v10	734001	739000	0.0772486	0.0589238	0.0140032	0.0429651	0.38897	0.108891
Chr10_core_Tb427v10:735001-740000	10_core_Tb427v10	735001	740000	0.0615118	0.014494	0	0.0288054	0.414949	0.118686
Chr10_core_Tb427v10:736001-741000	10_core_Tb427v10	736001	741000	0.238794	0.105676	0.0553725	0.0572755	0.415092	0.18915
Chr10_core_Tb427v10:737001-742000	10_core_Tb427v10	737001	742000	0.359718	0.196084	0.0693757	0.1144	0.455171	0.24651
Chr10_core_Tb427v10:738001-743000	10_core_Tb427v10	738001	743000	0.460083	0.197031	0.0693757	0.128224	0.427828	0.256305
Chr10_core_Tb427v10:739001-744000	10_core_Tb427v10	739001	744000	0.398572	0.197031	0.0693757	0.113579	0.344724	0.256305
Chr10_core_Tb427v10:740001-745000	10_core_Tb427v10	740001	745000	0.398572	0.197031	0.0693757	0.113579	0.276512	0.198945
Chr10_core_Tb427v10:741001-746000	10_core_Tb427v10	741001	746000	0.22129	0.105849	0.0280063	0.0851086	0.207079	0.128481
Chr10_core_Tb427v10:742001-747000	10_core_Tb427v10	742001	747000	0.100365	0.0154416	0.0280063	0.0279839	0.0407274	0.0412857
Chr10_core_Tb427v10:743001-748000	10_core_Tb427v10	743001	748000	0	0	0.0140032	0	0	0
Chr10_core_Tb427v10:744001-749000	10_core_Tb427v10	744001	749000	0	0	0.0140032	0	0	0
Chr10_core_Tb427v10:745001-750000	10_core_Tb427v10	745001	750000	0	0	0.0140032	0	0	0
Chr10_core_Tb427v10:746001-751000	10_core_Tb427v10	746001	751000	0	0	0	0	0.0136711	0
Chr10_core_Tb427v10:747001-752000	10_core_Tb427v10	747001	752000	0	0.0154416	0	0	0.0136711	0
Chr10_core_Tb427v10:748001-753000	10_core_Tb427v10	748001	753000	0	0.0154416	0	0	0.0136711	0
Chr10_core_Tb427v10:749001-754000	10_core_Tb427v10	749001	754000	0.0139697	0.0154416	0	0.0138242	0.0136711	0
Chr10_core_Tb427v10:750001-755000	10_core_Tb427v10	750001	755000	0.0139697	0.0154416	0	0.0138242	0.0136711	0
Chr10_core_Tb427v10:751001-756000	10_core_Tb427v10	751001	756000	0.0297065	0.0154416	0	0.0279839	0.0271992	0
Chr10_core_Tb427v10:752001-757000	10_core_Tb427v10	752001	757000	0.0297065	0	0	0.0279839	0.0271992	0
Chr10_core_Tb427v10:753001-758000	10_core_Tb427v10	753001	758000	0.0454433	0	0	0.0279839	0.0680696	0
Chr10_core_Tb427v10:754001-759000	10_core_Tb427v10	754001	759000	0.0314736	0	0	0.0141596	0.0817407	0
Chr10_core_Tb427v10:755001-760000	10_core_Tb427v10	755001	760000	0.0314736	0	0.0140032	0.0141596	0.0817407	0
Chr10_core_Tb427v10:756001-761000	10_core_Tb427v10	756001	761000	0.0157368	0	0.0140032	0	0.0545414	0
Chr10_core_Tb427v10:757001-762000	10_core_Tb427v10	757001	762000	0.0157368	0	0.0140032	0	0.0545414	0
Chr10_core_Tb427v10:758001-763000	10_core_Tb427v10	758001	763000	0	0	0.0140032	0	0.0136711	0
Chr10_core_Tb427v10:759001-764000	10_core_Tb427v10	759001	764000	0	0	0.0140032	0	0	0
Chr10_core_Tb427v10:760001-765000	10_core_Tb427v10	760001	765000	0	0	0	0	0	0
Chr10_core_Tb427v10:761001-766000	10_core_Tb427v10	761001	766000	0	0	0	0	0	0
Chr10_core_Tb427v10:762001-767000	10_core_Tb427v10	762001	767000	0	0	0	0	0	0
Chr10_core_Tb427v10:763001-768000	10_core_Tb427v10	763001	768000	0	0	0	0	0.0136711	0.0137619
Chr10_core_Tb427v10:764001-769000	10_core_Tb427v10	764001	769000	0	0	0	0.0146458	0.0136711	0.0137619
Chr10_core_Tb427v10:765001-770000	10_core_Tb427v10	765001	770000	0	0	0	0.0146458	0.0136711	0.0137619
Chr10_core_Tb427v10:766001-771000	10_core_Tb427v10	766001	771000	0	0	0	0.0146458	0.0136711	0.0137619
Chr10_core_Tb427v10:767001-772000	10_core_Tb427v10	767001	772000	0	0	0	0.0146458	0.0273422	0.0137619
Chr10_core_Tb427v10:768001-773000	10_core_Tb427v10	768001	773000	0	0	0	0.0146458	0.0408703	0
Chr10_core_Tb427v10:769001-774000	10_core_Tb427v10	769001	774000	0	0	0.0272597	0.0138242	0.0709396	0
Chr10_core_Tb427v10:770001-775000	10_core_Tb427v10	770001	775000	0	0	0.0272597	0.0426297	0.113316	0
Chr10_core_Tb427v10:771001-776000	10_core_Tb427v10	771001	776000	0.0297065	0	0.0676696	0.0564539	0.154187	0.0275238
Chr10_core_Tb427v10:772001-777000	10_core_Tb427v10	772001	777000	0.0436761	0	0.081726	0.0564539	0.185619	0.0727762
Chr10_core_Tb427v10:773001-778000	10_core_Tb427v10	773001	778000	0.059413	0.0602987	0.134539	0.254956	0.357282	0.0727762
Chr10_core_Tb427v10:774001-779000	10_core_Tb427v10	774001	779000	0.831194	1.6854	1.39318	2.27454	2.32207	0.867619
Chr10_core_Tb427v10:775001-780000	10_core_Tb427v10	775001	780000	2.15652	4.94853	3.78126	5.90968	5.51121	2.50035
Chr10_core_Tb427v10:776001-781000	10_core_Tb427v10	776001	781000	3.83839	7.75202	6.22567	9.84988	9.56427	4.52329
Chr10_core_Tb427v10:777001-782000	10_core_Tb427v10	777001	782000	4.28899	8.71175	7.12998	11.2542	10.8221	5.25316
Chr10_core_Tb427v10:778001-783000	10_core_Tb427v10	778001	783000	4.67938	9.44736	7.8191	12.42	11.9262	5.80376
Chr10_core_Tb427v10:779001-784000	10_core_Tb427v10	779001	784000	4.17657	8.36299	6.87651	11.068	10.8676	5.206
Chr10_core_Tb427v10:780001-785000	10_core_Tb427v10	780001	785000	2.85172	5.19526	4.42071	7.42052	7.64793	3.65749
Chr10_core_Tb427v10:781001-786000	10_core_Tb427v10	781001	786000	1.07768	2.22295	1.89468	3.28181	3.62042	1.58116
Chr10_core_Tb427v10:782001-787000	10_core_Tb427v10	782001	787000	0.599137	1.21706	0.977053	1.77741	2.41846	0.774551
Chr10_core_Tb427v10:783001-788000	10_core_Tb427v10	783001	788000	0.222725	0.543822	0.398519	0.511707	1.38081	0.269202
Chr10_core_Tb427v10:784001-789000	10_core_Tb427v10	784001	789000	0.0904081	0.164253	0.0948229	0.0707644	0.717546	0.240024
Chr10_core_Tb427v10:785001-790000	10_core_Tb427v10	785001	790000	0.121882	0.13389	0.0816195	0.0707644	0.743096	0.198738
Chr10_core_Tb427v10:786001-791000	10_core_Tb427v10	786001	791000	0.121882	0.164773	0.094023	0.114216	0.747616	0.216467
Chr10_core_Tb427v10:787001-792000	10_core_Tb427v10	787001	792000	0.13714	0.150279	0.0932232	0.0710997	0.689127	0.183322
Chr10_core_Tb427v10:788001-793000	10_core_Tb427v10	788001	793000	0.15111	0.207481	0.136992	0.0999052	0.663577	0.197084
Chr10_core_Tb427v10:789001-794000	10_core_Tb427v10	789001	794000	0.0916968	0.192814	0.123789	0.0722567	0.648685	0.0905048
Chr10_core_Tb427v10:790001-795000	10_core_Tb427v10	790001	795000	0.07596	0.177372	0.137845	0.0860809	0.719768	0.149519
Chr10_core_Tb427v10:791001-796000	10_core_Tb427v10	791001	796000	0.07596	0.131221	0.111438	0.0714351	0.618759	0.118029
Chr10_core_Tb427v10:792001-797000	10_core_Tb427v10	792001	797000	0.0607016	0.161156	0.110639	0.0714351	0.562997	0.119683
Chr10_core_Tb427v10:793001-798000	10_core_Tb427v10	793001	798000	0.046732	0.118622	0.0404631	0.0426297	0.505729	0.0744308
Chr10_core_Tb427v10:794001-799000	10_core_Tb427v10	794001	799000	0.0157368	0.104902	0.0404631	0.0567893	0.391049	0.0898474
Chr10_core_Tb427v10:795001-800000	10_core_Tb427v10	795001	800000	0.1667	0.180041	0.135233	0.128711	0.460768	0.194114
Chr10_core_Tb427v10:796001-801000	10_core_Tb427v10	796001	801000	0.1667	0.165547	0.162439	0.0860809	0.528837	0.165933
Chr10_core_Tb427v10:797001-802000	10_core_Tb427v10	797001	802000	0.1667	0.135612	0.136033	0.114886	0.555894	0.164278
Chr10_core_Tb427v10:798001-803000	10_core_Tb427v10	798001	803000	0.211186	0.136386	0.149236	0.114886	0.543586	0.191802
Chr10_core_Tb427v10:799001-804000	10_core_Tb427v10	799001	804000	0.289392	0.196431	0.162439	0.130018	0.658409	0.237712
Chr10_core_Tb427v10:800001-805000	10_core_Tb427v10	800001	805000	0.180338	0.152174	0.0676164	0.100391	0.475945	0.133445
Chr10_core_Tb427v10:801001-806000	10_core_Tb427v10	801001	806000	0.252285	0.211699	0.0536132	0.12804	0.466794	0.240681
Chr10_core_Tb427v10:802001-807000	10_core_Tb427v10	802001	807000	0.267543	0.241635	0.0676696	0.127704	0.466937	0.270517
Chr10_core_Tb427v10:803001-808000	10_core_Tb427v10	803001	808000	0.223057	0.210925	0.0544662	0.141864	0.424703	0.256755
Chr10_core_Tb427v10:804001-809000	10_core_Tb427v10	804001	809000	0.234302	0.180041	0.082579	0.141864	0.48933	0.273169
Chr10_core_Tb427v10:805001-810000	10_core_Tb427v10	805001	810000	0.192393	0.1646	0.0966886	0.0995698	0.504365	0.273169
Chr10_core_Tb427v10:806001-811000	10_core_Tb427v10	806001	811000	0.119968	0.104128	0.123895	0.0865671	0.420689	0.22395
Chr10_core_Tb427v10:807001-812000	10_core_Tb427v10	807001	812000	0.19335	0.196604	0.177455	0.243412	0.546027	0.300035
Chr10_core_Tb427v10:808001-813000	10_core_Tb427v10	808001	813000	0.487876	0.466533	0.438183	0.44173	1.04081	0.707647
Chr10_core_Tb427v10:809001-814000	10_core_Tb427v10	809001	814000	0.414162	0.451265	0.465389	0.483539	0.933521	0.659085
Chr10_core_Tb427v10:810001-815000	10_core_Tb427v10	810001	815000	0.486587	0.481975	0.506599	0.511522	0.974391	0.761697
Chr10_core_Tb427v10:811001-816000	10_core_Tb427v10	811001	816000	1.25036	0.950576	1.0017	0.879051	1.53208	1.50018
Chr10_core_Tb427v10:812001-817000	10_core_Tb427v10	812001	817000	1.17746	0.9058	0.9762	0.807315	1.44926	1.38049
Chr10_core_Tb427v10:813001-818000	10_core_Tb427v10	813001	818000	0.940101	0.634923	0.743532	0.581013	1.006	0.989954
Chr10_core_Tb427v10:814001-819000	10_core_Tb427v10	814001	819000	0.924365	0.605762	0.660206	0.495267	1.04415	0.976849
Chr10_core_Tb427v10:815001-820000	10_core_Tb427v10	815001	820000	0.969808	0.680554	0.698164	0.593194	1.04372	1.02541
Chr10_core_Tb427v10:816001-821000	10_core_Tb427v10	816001	821000	0.250518	0.211953	0.176655	0.239003	0.486175	0.227917
Chr10_core_Tb427v10:817001-822000	10_core_Tb427v10	817001	822000	0.250039	0.211179	0.231068	0.21117	0.553386	0.270857
Chr10_core_Tb427v10:818001-823000	10_core_Tb427v10	818001	823000	0.208609	0.180295	0.258275	0.239489	0.539715	0.269202
Chr10_core_Tb427v10:819001-824000	10_core_Tb427v10	819001	824000	0.265776	0.179521	0.314447	0.296915	0.459481	0.356738
Chr10_core_Tb427v10:820001-825000	10_core_Tb427v10	820001	825000	0.23607	0.135612	0.234374	0.199475	0.446382	0.291444
Chr10_core_Tb427v10:821001-826000	10_core_Tb427v10	821001	826000	0.190295	0.150106	0.246778	0.171491	0.389256	0.322935
Chr10_core_Tb427v10:822001-827000	10_core_Tb427v10	822001	827000	0.953408	0.512858	0.560372	0.665937	0.716326	0.654461
Chr10_core_Tb427v10:823001-828000	10_core_Tb427v10	823001	828000	1.41736	0.635697	0.789787	0.867541	0.938439	0.997754
Chr10_core_Tb427v10:824001-829000	10_core_Tb427v10	824001	829000	1.37416	0.667355	0.748471	0.79562	0.909733	0.880383
Chr10_core_Tb427v10:825001-830000	10_core_Tb427v10	825001	830000	1.66274	0.876985	0.89776	0.994273	1.02262	1.11909
Chr10_core_Tb427v10:826001-831000	10_core_Tb427v10	826001	831000	1.70899	0.876985	0.885357	0.994273	1.11269	1.08926
Chr10_core_Tb427v10:827001-832000	10_core_Tb427v10	827001	832000	1.09217	0.544169	0.557759	0.569619	0.674378	0.787566
Chr10_core_Tb427v10:828001-833000	10_core_Tb427v10	828001	833000	0.466674	0.346363	0.259821	0.240948	0.398009	0.369842
Chr10_core_Tb427v10:829001-834000	10_core_Tb427v10	829001	834000	0.436967	0.315653	0.217759	0.227123	0.385845	0.371497
Chr10_core_Tb427v10:830001-835000	10_core_Tb427v10	830001	835000	0.0912183	0.0749662	0.0280596	0.0141596	0.14597	0.0944716
Chr10_core_Tb427v10:831001-836000	10_core_Tb427v10	831001	836000	0.0912183	0.0749662	0.0553193	0.0572755	0.197498	0.111203
Chr10_core_Tb427v10:832001-837000	10_core_Tb427v10	832001	837000	0.106955	0.0604721	0.097382	0.114216	0.295637	0.127277
Chr10_core_Tb427v10:833001-838000	10_core_Tb427v10	833001	838000	0.168467	0.091182	0.097382	0.12804	0.381611	0.127277
Chr10_core_Tb427v10:834001-839000	10_core_Tb427v10	834001	839000	0.168467	0.091182	0.110585	0.12804	0.479607	0.125622
Chr10_core_Tb427v10:835001-840000	10_core_Tb427v10	835001	840000	0.137472	0.0606455	0.124589	0.12804	0.647179	0.107236
Chr10_core_Tb427v10:836001-841000	10_core_Tb427v10	836001	841000	0.437777	0.392341	0.349118	0.325235	0.912461	0.516163
Chr10_core_Tb427v10:837001-842000	10_core_Tb427v10	837001	842000	0.422519	0.421329	0.320259	0.268295	0.912461	0.500089
Chr10_core_Tb427v10:838001-843000	10_core_Tb427v10	838001	843000	0.361007	0.390619	0.320259	0.283276	0.853971	0.484015
Chr10_core_Tb427v10:839001-844000	10_core_Tb427v10	839001	844000	0.376744	0.375178	0.373925	0.297435	0.856842	0.485669
Chr10_core_Tb427v10:840001-845000	10_core_Tb427v10	840001	845000	0.451747	0.52563	0.414388	0.340216	0.745032	0.613493
Chr10_core_Tb427v10:841001-846000	10_core_Tb427v10	841001	846000	0.120446	0.193935	0.148596	0.113729	0.338014	0.158657
Chr10_core_Tb427v10:842001-847000	10_core_Tb427v10	842001	847000	0.268832	0.298062	0.203809	0.213484	0.353334	0.203909
Chr10_core_Tb427v10:843001-848000	10_core_Tb427v10	843001	848000	0.29806	0.344214	0.217812	0.198503	0.351828	0.219326
Chr10_core_Tb427v10:844001-849000	10_core_Tb427v10	844001	849000	0.31284	0.373976	0.206261	0.184343	0.323265	0.261269
Chr10_core_Tb427v10:845001-850000	10_core_Tb427v10	845001	850000	0.532988	0.434448	0.330743	0.354862	0.437945	0.351774
Chr10_core_Tb427v10:846001-851000	10_core_Tb427v10	846001	851000	0.519018	0.419954	0.330743	0.354862	0.49672	0.351774
Chr10_core_Tb427v10:847001-852000	10_core_Tb427v10	847001	852000	0.368865	0.316601	0.262327	0.282756	0.467728	0.320283
Chr10_core_Tb427v10:848001-853000	10_core_Tb427v10	848001	853000	0.339637	0.255181	0.289587	0.268932	0.454057	0.337015
Chr10_core_Tb427v10:849001-854000	10_core_Tb427v10	849001	854000	0.413498	0.256129	0.261527	0.312047	0.554923	0.355401
Chr10_core_Tb427v10:850001-855000	10_core_Tb427v10	850001	855000	0.148054	0.0751396	0.0553193	0.0984128	0.384481	0.150834
Chr10_core_Tb427v10:851001-856000	10_core_Tb427v10	851001	856000	0.163312	0.104902	0.0553193	0.0984128	0.339234	0.210506
Chr10_core_Tb427v10:852001-857000	10_core_Tb427v10	852001	857000	0.237984	0.167443	0.0693225	0.0707644	0.352762	0.210506
Chr10_core_Tb427v10:853001-858000	10_core_Tb427v10	853001	858000	0.372878	0.196431	0.0701223	0.0987482	0.32542	0.225922
Chr10_core_Tb427v10:854001-859000	10_core_Tb427v10	854001	859000	0.35843	0.317548	0.151795	0.213148	0.293845	0.226262
Chr10_core_Tb427v10:855001-860000	10_core_Tb427v10	855001	860000	0.359718	0.303054	0.137739	0.213148	0.458546	0.226262
Chr10_core_Tb427v10:856001-861000	10_core_Tb427v10	856001	861000	0.34446	0.288734	0.150942	0.199324	0.556542	0.16659
Chr10_core_Tb427v10:857001-862000	10_core_Tb427v10	857001	862000	0.300784	0.226967	0.150142	0.213484	0.544663	0.180352
Chr10_core_Tb427v10:858001-863000	10_core_Tb427v10	858001	863000	0.181148	0.197979	0.108079	0.1855	0.544806	0.132788
Chr10_core_Tb427v10:859001-864000	10_core_Tb427v10	859001	864000	0.0772486	0.0615931	0.0264067	0.0279839	0.445304	0.0567022
Chr10_core_Tb427v10:860001-865000	10_core_Tb427v10	860001	865000	0.0907398	0.0759138	0.0536132	0.0288054	0.378598	0.0412857
Chr10_core_Tb427v10:861001-866000	10_core_Tb427v10	861001	866000	0.104709	0.0759138	0.0816728	0.0434512	0.280459	0.0412857
Chr10_core_Tb427v10:862001-867000	10_core_Tb427v10	862001	867000	0.0737143	0.0606455	0.0684694	0.0292916	0.239589	0.0275238
Chr10_core_Tb427v10:863001-868000	10_core_Tb427v10	863001	868000	0.058456	0.0606455	0.0684694	0.0292916	0.240952	0.0275238
Chr10_core_Tb427v10:864001-869000	10_core_Tb427v10	864001	869000	0.058456	0.121291	0.0684694	0.0292916	0.21239	0.0429403
Chr10_core_Tb427v10:865001-870000	10_core_Tb427v10	865001	870000	0.105666	0.136559	0.0544662	0.0284701	0.197641	0.152828
Chr10_core_Tb427v10:866001-871000	10_core_Tb427v10	866001	871000	0.121403	0.136386	0.0264067	0.0276485	0.227996	0.16659
Chr10_core_Tb427v10:867001-872000	10_core_Tb427v10	867001	872000	0.121403	0.136386	0.0404098	0.0561186	0.26901	0.180352
Chr10_core_Tb427v10:868001-873000	10_core_Tb427v10	868001	873000	0.13714	0.182537	0.0684162	0.113394	0.395854	0.209531
Chr10_core_Tb427v10:869001-874000	10_core_Tb427v10	869001	874000	0.199609	0.168043	0.0824726	0.12804	0.410746	0.25544
Chr10_core_Tb427v10:870001-875000	10_core_Tb427v10	870001	875000	0.137619	0.0904078	0.0833256	0.114216	0.353477	0.162624
Chr10_core_Tb427v10:871001-876000	10_core_Tb427v10	871001	876000	0.123649	0.0896336	0.0841255	0.100391	0.338157	0.191802
Chr10_core_Tb427v10:872001-877000	10_core_Tb427v10	872001	877000	0.153355	0.104902	0.097382	0.100241	0.534005	0.193457
Chr10_core_Tb427v10:873001-878000	10_core_Tb427v10	873001	878000	0.137619	0.0587504	0.082579	0.0429651	0.518828	0.164278
Chr10_core_Tb427v10:874001-879000	10_core_Tb427v10	874001	879000	0.0751498	0.0732444	0.0685226	0.0283193	0.54617	0.102952
Chr10_core_Tb427v10:875001-880000	10_core_Tb427v10	875001	880000	0.0926538	0.0442563	0.0544662	0.0283193	0.590988	0.117371
Chr10_core_Tb427v10:876001-881000	10_core_Tb427v10	876001	881000	0.107912	0.0297623	0.0404631	0.0846224	0.604945	0.0744308
Chr10_core_Tb427v10:877001-882000	10_core_Tb427v10	877001	882000	0.0764385	0.0297623	0.0264067	0.0563031	0.423702	0.137412
Chr10_core_Tb427v10:878001-883000	10_core_Tb427v10	878001	883000	0.0764385	0.0297623	0.0272065	0.0563031	0.449824	0.153486
Chr10_core_Tb427v10:879001-884000	10_core_Tb427v10	879001	884000	0.13714	0.0305364	0.0552661	0.127738	0.508456	0.246303
Chr10_core_Tb427v10:880001-885000	10_core_Tb427v10	880001	885000	0.150153	0.10645	0.123842	0.155722	0.548248	0.231883
Chr10_core_Tb427v10:881001-886000	10_core_Tb427v10	881001	886000	0.148864	0.120944	0.137045	0.099419	0.575162	0.245645
Chr10_core_Tb427v10:882001-887000	10_core_Tb427v10	882001	887000	0.134894	0.135438	0.137045	0.099419	0.545235	0.20105
Chr10_core_Tb427v10:883001-888000	10_core_Tb427v10	883001	888000	0.148864	0.12017	0.123042	0.114065	0.40472	0.167248
Chr10_core_Tb427v10:884001-889000	10_core_Tb427v10	884001	889000	0.119158	0.104902	0.136245	0.127738	0.432205	0.182664
Chr10_core_Tb427v10:885001-890000	10_core_Tb427v10	885001	890000	0.0724256	0.0442563	0.0677228	0.0571247	0.335287	0.120341
Chr10_core_Tb427v10:886001-891000	10_core_Tb427v10	886001	891000	0.0737143	0.0450305	0.0545195	0.0571247	0.335144	0.122653
Chr10_core_Tb427v10:887001-892000	10_core_Tb427v10	887001	892000	0.416076	0.181162	0.330903	0.256935	0.61546	0.25841
Chr10_core_Tb427v10:888001-893000	10_core_Tb427v10	888001	893000	0.478876	0.272865	0.413535	0.325905	0.767568	0.35057
Chr10_core_Tb427v10:889001-894000	10_core_Tb427v10	889001	894000	0.675761	0.364047	0.428285	0.383818	0.927465	0.425
Chr10_core_Tb427v10:890001-895000	10_core_Tb427v10	890001	895000	0.631274	0.348778	0.414229	0.383483	1.02876	0.395822
Chr10_core_Tb427v10:891001-896000	10_core_Tb427v10	891001	896000	0.631753	0.33351	0.427432	0.398128	1.12446	0.395164
Chr10_core_Tb427v10:892001-897000	10_core_Tb427v10	892001	897000	0.365352	0.244304	0.260834	0.269418	0.969908	0.398474
Chr10_core_Tb427v10:893001-898000	10_core_Tb427v10	893001	898000	0.393438	0.244731	0.192258	0.229739	0.976077	0.369953
Chr10_core_Tb427v10:894001-899000	10_core_Tb427v10	894001	899000	0.423954	0.394837	0.397932	0.370815	0.88712	0.445381
Chr10_core_Tb427v10:895001-900000	10_core_Tb427v10	895001	900000	0.45495	0.410279	0.411989	0.371151	0.899142	0.461455
Chr10_core_Tb427v10:896001-901000	10_core_Tb427v10	896001	901000	0.470208	0.425547	0.398786	0.370329	0.976899	0.446696
Chr10_core_Tb427v10:897001-902000	10_core_Tb427v10	897001	902000	0.394248	0.364127	0.31626	0.313875	1.08063	0.319079
Chr10_core_Tb427v10:898001-903000	10_core_Tb427v10	898001	903000	0.3798	0.302881	0.303056	0.284584	1.06015	0.25544
Chr10_core_Tb427v10:899001-904000	10_core_Tb427v10	899001	904000	0.560616	0.151227	0.190658	0.241283	1.22729	0.195429
Chr10_core_Tb427v10:900001-905000	10_core_Tb427v10	900001	905000	0.574586	0.195483	0.258328	0.255443	1.39429	0.329871
Chr10_core_Tb427v10:901001-906000	10_core_Tb427v10	901001	906000	1.00802	0.512084	0.602488	0.438478	1.73844	0.70368
Chr10_core_Tb427v10:902001-907000	10_core_Tb427v10	902001	907000	1.03596	0.542794	0.575228	0.438478	1.85668	0.708304
Chr10_core_Tb427v10:903001-908000	10_core_Tb427v10	903001	908000	0.974778	0.542794	0.603287	0.438478	2.00057	0.814883
Chr10_core_Tb427v10:904001-909000	10_core_Tb427v10	904001	909000	0.612814	0.452212	0.494408	0.26863	1.78653	0.740452
Chr10_core_Tb427v10:905001-910000	10_core_Tb427v10	905001	910000	0.521595	0.407783	0.441595	0.26863	1.88797	0.648293
Chr10_core_Tb427v10:906001-911000	10_core_Tb427v10	906001	911000	0.103421	0.136559	0.126295	0.0997544	1.61845	0.374127
Chr10_core_Tb427v10:907001-912000	10_core_Tb427v10	907001	912000	0.0449648	0.0905812	0.0982351	0.0709489	1.41711	0.358053
Chr10_core_Tb427v10:908001-913000	10_core_Tb427v10	908001	913000	0.136183	0.135959	0.0561191	0.0709489	1.39457	0.267548
Chr10_core_Tb427v10:909001-914000	10_core_Tb427v10	909001	914000	0.122213	0.212046	0.0693225	0.127067	1.57403	0.27834
Chr10_core_Tb427v10:910001-915000	10_core_Tb427v10	910001	915000	0.122213	0.257423	0.0412629	0.28294	1.37351	0.296069
Chr10_core_Tb427v10:911001-916000	10_core_Tb427v10	911001	916000	0.256629	0.482322	0.081726	0.537897	1.29134	0.400335
Chr10_core_Tb427v10:912001-917000	10_core_Tb427v10	912001	917000	0.271888	0.935135	0.0949293	0.790389	1.20372	0.477078
Chr10_core_Tb427v10:913001-918000	10_core_Tb427v10	913001	918000	0.208609	1.6451	0.122136	1.53702	1.22654	1.09753
Chr10_core_Tb427v10:914001-919000	10_core_Tb427v10	914001	919000	0.236548	2.07143	0.108932	1.76564	1.25417	1.28944
Chr10_core_Tb427v10:915001-920000	10_core_Tb427v10	915001	920000	0.295483	2.66054	0.150249	2.24903	1.38295	1.46914
Chr10_core_Tb427v10:916001-921000	10_core_Tb427v10	916001	921000	0.249229	3.03667	0.122989	2.48011	2.033	1.5036
Chr10_core_Tb427v10:917001-922000	10_core_Tb427v10	917001	922000	5.25466	7.97073	4.97815	7.38167	7.604	6.89347
Chr10_core_Tb427v10:918001-923000	10_core_Tb427v10	918001	923000	25.0696	28.8627	23.6778	28.0713	28.7459	31.4611
Chr10_core_Tb427v10:919001-924000	10_core_Tb427v10	919001	924000	44.7788	49.4975	40.858	47.5243	50.5381	56.6594
Chr10_core_Tb427v10:920001-925000	10_core_Tb427v10	920001	925000	75.0842	83.3177	80.3581	81.7768	77.1504	89.0242
Chr10_core_Tb427v10:921001-926000	10_core_Tb427v10	921001	926000	143.447	155.72	172.659	160.342	129.394	160.486
Chr10_core_Tb427v10:922001-927000	10_core_Tb427v10	922001	927000	202.45	217.426	248.518	228.411	173.442	225.81
Chr10_core_Tb427v10:923001-928000	10_core_Tb427v10	923001	928000	213.282	226.62	261.684	237.319	187.049	238.252
Chr10_core_Tb427v10:924001-929000	10_core_Tb427v10	924001	929000	245.139	255.01	291.288	265.677	219.77	275.317
Chr10_core_Tb427v10:925001-930000	10_core_Tb427v10	925001	930000	273.334	277.342	307.295	284.97	252.413	312.997
Chr10_core_Tb427v10:926001-931000	10_core_Tb427v10	926001	931000	257.595	255.11	265.25	255.086	253.21	306.381
Chr10_core_Tb427v10:927001-932000	10_core_Tb427v10	927001	932000	233.321	224.275	221.171	218.498	248.347	284.247
Chr10_core_Tb427v10:928001-933000	10_core_Tb427v10	928001	933000	275.143	261.529	253.064	255.881	299.215	352.862
Chr10_core_Tb427v10:929001-934000	10_core_Tb427v10	929001	934000	293.002	285.899	273.265	274.074	308.274	350.984
Chr10_core_Tb427v10:930001-935000	10_core_Tb427v10	930001	935000	332.45	338.51	318.444	324.636	337.033	373.292
Chr10_core_Tb427v10:931001-936000	10_core_Tb427v10	931001	936000	474.698	495.715	438.405	477.81	460.972	505.073
Chr10_core_Tb427v10:932001-937000	10_core_Tb427v10	932001	937000	468.746	492.951	435.732	472.091	445.121	485.021
Chr10_core_Tb427v10:933001-938000	10_core_Tb427v10	933001	938000	455.236	480.113	424.335	459.243	412.83	438.328
Chr10_core_Tb427v10:934001-939000	10_core_Tb427v10	934001	939000	405.17	422.914	376.111	411.425	363.873	392.747
Chr10_core_Tb427v10:935001-940000	10_core_Tb427v10	935001	940000	335.876	339.23	302.89	330.959	297.497	323.399
Chr10_core_Tb427v10:936001-941000	10_core_Tb427v10	936001	941000	188.697	173.945	170.207	170.211	161.633	171.59
Chr10_core_Tb427v10:937001-942000	10_core_Tb427v10	937001	942000	182.901	164.84	157.646	162.995	158.201	169.047
Chr10_core_Tb427v10:938001-943000	10_core_Tb427v10	938001	943000	154.659	136.644	132.761	135.04	135.852	138.952
Chr10_core_Tb427v10:939001-944000	10_core_Tb427v10	939001	944000	144.1	127.324	123.623	124.063	128.647	127.715
Chr10_core_Tb427v10:940001-945000	10_core_Tb427v10	940001	945000	133.227	117.173	114.676	113.808	120.241	119.989
Chr10_core_Tb427v10:941001-946000	10_core_Tb427v10	941001	946000	116.013	98.9618	100.288	97.3765	104.661	100.549
Chr10_core_Tb427v10:942001-947000	10_core_Tb427v10	942001	947000	106.999	88.7375	93.3852	86.9191	98.2887	91.4514
Chr10_core_Tb427v10:943001-948000	10_core_Tb427v10	943001	948000	96.3975	83.2348	86.8361	81.3562	92.7093	85.5881
Chr10_core_Tb427v10:944001-949000	10_core_Tb427v10	944001	949000	231.579	224.206	221.916	227.07	218.173	212.289
Chr10_core_Tb427v10:945001-950000	10_core_Tb427v10	945001	950000	262.006	250.485	244.611	253.32	247.7	237.881
Chr10_core_Tb427v10:946001-951000	10_core_Tb427v10	946001	951000	277.383	263.638	258.243	265.406	266.35	251.74
Chr10_core_Tb427v10:947001-952000	10_core_Tb427v10	947001	952000	300.919	287.573	279.699	287.136	289.911	276.402
Chr10_core_Tb427v10:948001-953000	10_core_Tb427v10	948001	953000	335.747	316.358	307.978	314.099	317.576	310.904
Chr10_core_Tb427v10:949001-954000	10_core_Tb427v10	949001	954000	209.671	182.538	178.586	174.383	200.245	195.096
Chr10_core_Tb427v10:950001-955000	10_core_Tb427v10	950001	955000	194.602	167.362	167.703	159.37	186.597	183.609
Chr10_core_Tb427v10:951001-956000	10_core_Tb427v10	951001	956000	169.289	147.065	150.427	138.875	159.522	160.812
Chr10_core_Tb427v10:952001-957000	10_core_Tb427v10	952001	957000	164.486	142.698	150.958	135.053	151.755	154.826
Chr10_core_Tb427v10:953001-958000	10_core_Tb427v10	953001	958000	157.397	136.314	147.634	132.83	141.381	146.297
Chr10_core_Tb427v10:954001-959000	10_core_Tb427v10	954001	959000	165.187	144.213	154.924	142.802	145.706	154.124
Chr10_core_Tb427v10:955001-960000	10_core_Tb427v10	955001	960000	210.195	196.816	199.904	195.851	187.389	202.925
Chr10_core_Tb427v10:956001-961000	10_core_Tb427v10	956001	961000	243.605	224.607	221.748	223.494	228.766	236.527
Chr10_core_Tb427v10:957001-962000	10_core_Tb427v10	957001	962000	244.053	222.055	215.967	222.277	239.306	237.683
Chr10_core_Tb427v10:958001-963000	10_core_Tb427v10	958001	963000	223.622	205.317	195.549	202.192	226.408	217.38
Chr10_core_Tb427v10:959001-964000	10_core_Tb427v10	959001	964000	213.89	196.577	185.968	190.88	216.938	202.96
Chr10_core_Tb427v10:960001-965000	10_core_Tb427v10	960001	965000	182.992	161.693	150.381	154.049	185.2	166.105
Chr10_core_Tb427v10:961001-966000	10_core_Tb427v10	961001	966000	180.511	161.451	150.326	154.111	169.475	161.207
Chr10_core_Tb427v10:962001-967000	10_core_Tb427v10	962001	967000	179.652	163.076	152.627	157.572	159.121	159.003
Chr10_core_Tb427v10:963001-968000	10_core_Tb427v10	963001	968000	193.182	175.644	164.915	170.516	165.166	168.676
Chr10_core_Tb427v10:964001-969000	10_core_Tb427v10	964001	969000	220.126	200.384	188.632	197.243	186.892	196.617
Chr10_core_Tb427v10:965001-970000	10_core_Tb427v10	965001	970000	224.88	203.636	196.518	203.662	190.889	204.176
Chr10_core_Tb427v10:966001-971000	10_core_Tb427v10	966001	971000	219.584	199.494	194.728	201.658	186.811	201.49
Chr10_core_Tb427v10:967001-972000	10_core_Tb427v10	967001	972000	218.96	199.31	194.183	199.43	186.87	201.047
Chr10_core_Tb427v10:968001-973000	10_core_Tb427v10	968001	973000	211.735	192.667	189.051	193.209	181.21	196.326
Chr10_core_Tb427v10:969001-974000	10_core_Tb427v10	969001	974000	183.993	167.325	166.045	167.212	160.687	172.137
Chr10_core_Tb427v10:970001-975000	10_core_Tb427v10	970001	975000	159.132	144.317	146.062	143.232	140.835	149.969
Chr10_core_Tb427v10:971001-976000	10_core_Tb427v10	971001	976000	140.324	126.139	130.058	124.755	128.667	134.709
Chr10_core_Tb427v10:972001-977000	10_core_Tb427v10	972001	977000	124.416	111.581	117.126	110.759	116.281	121.57
Chr10_core_Tb427v10:973001-978000	10_core_Tb427v10	973001	978000	113.231	101.646	107.933	102.162	111.938	114.259
Chr10_core_Tb427v10:974001-979000	10_core_Tb427v10	974001	979000	101.646	91.4497	99.5958	93.3235	107.74	105.907
Chr10_core_Tb427v10:975001-980000	10_core_Tb427v10	975001	980000	91.242	83.319	90.5781	84.9935	102.548	97.7963
Chr10_core_Tb427v10:976001-981000	10_core_Tb427v10	976001	981000	109.094	98.3515	101.359	98.7111	115.037	108.273
Chr10_core_Tb427v10:977001-982000	10_core_Tb427v10	977001	982000	137.619	121.816	121.245	121.663	138.188	128.104
Chr10_core_Tb427v10:978001-983000	10_core_Tb427v10	978001	983000	164.607	143.474	141.665	143.151	160.838	148.739
Chr10_core_Tb427v10:979001-984000	10_core_Tb427v10	979001	984000	176.422	153.906	147.987	152.472	167.433	156.156
Chr10_core_Tb427v10:980001-985000	10_core_Tb427v10	980001	985000	209.076	179.389	172.34	177.472	192.758	181.423
Chr10_core_Tb427v10:981001-986000	10_core_Tb427v10	981001	986000	196.91	171.015	167.528	169.619	187.274	176.254
Chr10_core_Tb427v10:982001-987000	10_core_Tb427v10	982001	987000	196.728	177.712	174.151	176.571	186.84	182.851
Chr10_core_Tb427v10:983001-988000	10_core_Tb427v10	983001	988000	211.779	196.596	192.078	193.583	198.014	200.146
Chr10_core_Tb427v10:984001-989000	10_core_Tb427v10	984001	989000	233.328	218.519	212.242	215.712	217.053	223.298
Chr10_core_Tb427v10:985001-990000	10_core_Tb427v10	985001	990000	231.197	224.618	216.894	222.067	218.01	227.191
Chr10_core_Tb427v10:986001-991000	10_core_Tb427v10	986001	991000	244.292	240.015	229.483	237.021	230.853	240.752
Chr10_core_Tb427v10:987001-992000	10_core_Tb427v10	987001	992000	229.184	222.792	214.996	219.313	221.438	229.619
Chr10_core_Tb427v10:988001-993000	10_core_Tb427v10	988001	993000	199.047	196.408	190.68	193.07	199.525	206.931
Chr10_core_Tb427v10:989001-994000	10_core_Tb427v10	989001	994000	580.432	615.56	576.368	601.374	593.362	685.122
Chr10_core_Tb427v10:990001-995000	10_core_Tb427v10	990001	995000	766.326	808.94	758.706	790.79	788.278	917.501
Chr10_core_Tb427v10:991001-996000	10_core_Tb427v10	991001	996000	762.405	800.387	750.669	783.094	799.619	918.843
Chr10_core_Tb427v10:992001-997000	10_core_Tb427v10	992001	997000	758.055	795.249	743.532	778.628	808.283	916.948
Chr10_core_Tb427v10:993001-998000	10_core_Tb427v10	993001	998000	776.283	807.975	754.736	792.364	824.239	927.144
Chr10_core_Tb427v10:994001-999000	10_core_Tb427v10	994001	999000	407.644	401.395	381.921	397.237	446.567	468.755
Chr10_core_Tb427v10:995001-1000000	10_core_Tb427v10	995001	1000000	171.212	153.7	152.323	153.326	198.595	177.134
Chr10_core_Tb427v10:996001-1001000	10_core_Tb427v10	996001	1001000	164.19	149.564	149.238	151.119	170.412	163.367
Chr10_core_Tb427v10:997001-1002000	10_core_Tb427v10	997001	1002000	163.872	147.875	151.609	151.95	150.633	154.933
Chr10_core_Tb427v10:998001-1003000	10_core_Tb427v10	998001	1003000	147.566	133.675	141.424	139.122	131.091	142.52
Chr10_core_Tb427v10:999001-1004000	10_core_Tb427v10	999001	1004000	135.476	123.874	133.792	128.871	115.896	130.509
Chr10_core_Tb427v10:1000001-1005000	10_core_Tb427v10	1000001	1005000	137.844	124.533	132.622	128.845	118.475	132.587
Chr10_core_Tb427v10:1001001-1006000	10_core_Tb427v10	1001001	1006000	126.456	114.103	122.598	116.552	111.804	122.251
Chr10_core_Tb427v10:1002001-1007000	10_core_Tb427v10	1002001	1007000	115.343	104.786	113.176	105.228	105.458	114.167
Chr10_core_Tb427v10:1003001-1008000	10_core_Tb427v10	1003001	1008000	138.709	126.289	127.316	127.518	136.043	131.706
Chr10_core_Tb427v10:1004001-1009000	10_core_Tb427v10	1004001	1009000	154.424	138.715	136.99	139.745	159.275	144.057
Chr10_core_Tb427v10:1005001-1010000	10_core_Tb427v10	1005001	1010000	161.036	145.255	143.727	146.36	168.818	149.309
Chr10_core_Tb427v10:1006001-1011000	10_core_Tb427v10	1006001	1011000	183.694	163.306	158.159	163.496	190.125	165.381
Chr10_core_Tb427v10:1007001-1012000	10_core_Tb427v10	1007001	1012000	210.404	186.825	177.008	185.772	218.381	187.469
Chr10_core_Tb427v10:1008001-1013000	10_core_Tb427v10	1008001	1013000	189.614	167.486	158.698	163.962	194.431	169.757
Chr10_core_Tb427v10:1009001-1014000	10_core_Tb427v10	1009001	1014000	194.192	170.507	165.762	167.45	190.155	170.5
Chr10_core_Tb427v10:1010001-1015000	10_core_Tb427v10	1010001	1015000	191.027	168.583	165.536	166.835	183.563	166.567
Chr10_core_Tb427v10:1011001-1016000	10_core_Tb427v10	1011001	1016000	204.926	183.916	180.896	183.301	195.988	183.889
Chr10_core_Tb427v10:1012001-1017000	10_core_Tb427v10	1012001	1017000	205.666	185.023	183.503	185.687	195.08	186.526
Chr10_core_Tb427v10:1013001-1018000	10_core_Tb427v10	1013001	1018000	190.446	172.016	174.896	174.594	180.791	173.883
Chr10_core_Tb427v10:1014001-1019000	10_core_Tb427v10	1014001	1019000	174.543	160.141	165.807	161.337	163.227	157.922
Chr10_core_Tb427v10:1015001-1020000	10_core_Tb427v10	1015001	1020000	217.88	199.38	203.4	200.355	195.71	194.023
Chr10_core_Tb427v10:1016001-1021000	10_core_Tb427v10	1016001	1021000	203.384	185.358	193.696	184.978	179.676	173.952
Chr10_core_Tb427v10:1017001-1022000	10_core_Tb427v10	1017001	1022000	195.152	179.768	190.822	178.294	169.798	163.716
Chr10_core_Tb427v10:1018001-1023000	10_core_Tb427v10	1018001	1023000	198.118	183.225	197.266	180.126	169.068	162.194
Chr10_core_Tb427v10:1019001-1024000	10_core_Tb427v10	1019001	1024000	221.577	205.746	215.786	202.169	192.403	188.569
Chr10_core_Tb427v10:1020001-1025000	10_core_Tb427v10	1020001	1025000	201.08	189.936	199.53	185.931	181.757	177.894
Chr10_core_Tb427v10:1021001-1026000	10_core_Tb427v10	1021001	1026000	202.703	200.51	199.386	193.834	188.93	199.33
Chr10_core_Tb427v10:1022001-1027000	10_core_Tb427v10	1022001	1027000	191.307	193.415	188.708	186.748	181.008	200.043
Chr10_core_Tb427v10:1023001-1028000	10_core_Tb427v10	1023001	1028000	208.1	199.95	194.09	195.057	203.219	216.094
Chr10_core_Tb427v10:1024001-1029000	10_core_Tb427v10	1024001	1029000	194.216	180.263	177.643	176.308	200.779	202.09
Chr10_core_Tb427v10:1025001-1030000	10_core_Tb427v10	1025001	1030000	167.61	155.152	156.155	149.991	170.392	172.735
Chr10_core_Tb427v10:1026001-1031000	10_core_Tb427v10	1026001	1031000	161.746	145.65	157.571	140	156.515	154.205
Chr10_core_Tb427v10:1027001-1032000	10_core_Tb427v10	1027001	1032000	157.929	141.039	158.841	136.18	147.663	142.06
Chr10_core_Tb427v10:1028001-1033000	10_core_Tb427v10	1028001	1033000	140.17	128.118	149.555	122.815	123.492	125.911
Chr10_core_Tb427v10:1029001-1034000	10_core_Tb427v10	1029001	1034000	136.076	126.772	148.745	119.325	111.868	121.878
Chr10_core_Tb427v10:1030001-1035000	10_core_Tb427v10	1030001	1035000	128.454	115.839	137.639	110.529	110.008	115.509
Chr10_core_Tb427v10:1031001-1036000	10_core_Tb427v10	1031001	1036000	173.247	182.058	216.534	174.025	155.491	161.504
Chr10_core_Tb427v10:1032001-1037000	10_core_Tb427v10	1032001	1037000	250.741	311.478	380.135	297.424	235.862	240.142
Chr10_core_Tb427v10:1033001-1038000	10_core_Tb427v10	1033001	1038000	343.993	469.406	588.59	442.627	333.13	328.786
Chr10_core_Tb427v10:1034001-1039000	10_core_Tb427v10	1034001	1039000	758.732	919.834	1058.26	882.793	689.753	790.218
Chr10_core_Tb427v10:1035001-1040000	10_core_Tb427v10	1035001	1040000	1175.23	1364.59	1514.01	1328.56	1056.04	1268.49
Chr10_core_Tb427v10:1036001-1041000	10_core_Tb427v10	1036001	1041000	1158.55	1330.77	1463.54	1299.54	1056.45	1252.79
Chr10_core_Tb427v10:1037001-1042000	10_core_Tb427v10	1037001	1042000	1092.94	1206.68	1302.92	1182.54	995.122	1181.25
Chr10_core_Tb427v10:1038001-1043000	10_core_Tb427v10	1038001	1043000	1029.66	1066.37	1102.99	1056.32	927.173	1121.44
Chr10_core_Tb427v10:1039001-1044000	10_core_Tb427v10	1039001	1044000	635.587	640.768	653.015	640.682	591.495	685.36
Chr10_core_Tb427v10:1040001-1045000	10_core_Tb427v10	1040001	1045000	216.521	187.879	189.08	187.134	226.846	201.976
Chr10_core_Tb427v10:1041001-1046000	10_core_Tb427v10	1041001	1046000	203.211	176.229	176.521	176.001	205.086	186.614
Chr10_core_Tb427v10:1042001-1047000	10_core_Tb427v10	1042001	1047000	229.718	208.418	199.53	208.283	222.709	211.06
Chr10_core_Tb427v10:1043001-1048000	10_core_Tb427v10	1043001	1048000	203.191	194.073	186.163	190.562	197.784	186.5
Chr10_core_Tb427v10:1044001-1049000	10_core_Tb427v10	1044001	1049000	194.159	191.902	183.822	187.257	189.127	179.674
Chr10_core_Tb427v10:1045001-1050000	10_core_Tb427v10	1045001	1050000	181.277	186.08	177.63	180.433	173.453	164.505
Chr10_core_Tb427v10:1046001-1051000	10_core_Tb427v10	1046001	1051000	161.65	170.631	163.356	165.632	154.887	145.996
Chr10_core_Tb427v10:1047001-1052000	10_core_Tb427v10	1047001	1052000	126.731	133.593	135.892	126.699	125.92	118.464
Chr10_core_Tb427v10:1048001-1053000	10_core_Tb427v10	1048001	1053000	149.614	151.973	151.612	147.715	148.814	144.646
Chr10_core_Tb427v10:1049001-1054000	10_core_Tb427v10	1049001	1054000	179.631	174.574	173.079	170.457	180.274	170.566
Chr10_core_Tb427v10:1050001-1055000	10_core_Tb427v10	1050001	1055000	210.691	199.18	198.6	197.467	215.409	199.202
Chr10_core_Tb427v10:1051001-1056000	10_core_Tb427v10	1051001	1056000	236.666	217.067	216.698	217.812	246.562	223.207
Chr10_core_Tb427v10:1052001-1057000	10_core_Tb427v10	1052001	1057000	235.279	213.975	213.951	213.259	249.306	218.519
Chr10_core_Tb427v10:1053001-1058000	10_core_Tb427v10	1053001	1058000	264.176	236.366	235.569	234.624	290.68	241.255
Chr10_core_Tb427v10:1054001-1059000	10_core_Tb427v10	1054001	1059000	267.029	237.469	237.099	235.815	301.194	248.394
Chr10_core_Tb427v10:1055001-1060000	10_core_Tb427v10	1055001	1060000	258.776	229.495	225.749	228.526	299.963	243.859
Chr10_core_Tb427v10:1056001-1061000	10_core_Tb427v10	1056001	1061000	231.42	205.26	203.703	202.935	273.116	220.249
Chr10_core_Tb427v10:1057001-1062000	10_core_Tb427v10	1057001	1062000	228.186	203.058	204.083	202.664	293.532	223.346
Chr10_core_Tb427v10:1058001-1063000	10_core_Tb427v10	1058001	1063000	196.532	171.873	179.18	172.434	256.93	192.701
Chr10_core_Tb427v10:1059001-1064000	10_core_Tb427v10	1059001	1064000	176.399	150.922	162.502	151.987	234.534	171.464
Chr10_core_Tb427v10:1060001-1065000	10_core_Tb427v10	1060001	1065000	235.61	224.177	230.316	224.133	281.663	248.782
Chr10_core_Tb427v10:1061001-1066000	10_core_Tb427v10	1061001	1066000	341.81	341.65	343.565	341.873	382.085	382.363
Chr10_core_Tb427v10:1062001-1067000	10_core_Tb427v10	1062001	1067000	342.775	343.077	341.212	342.741	364.001	378.531
Chr10_core_Tb427v10:1063001-1068000	10_core_Tb427v10	1063001	1068000	370.501	372.556	355.804	369.163	394.409	406.151
Chr10_core_Tb427v10:1064001-1069000	10_core_Tb427v10	1064001	1069000	393.74	395.694	366.833	392.315	420.01	429.692
Chr10_core_Tb427v10:1065001-1070000	10_core_Tb427v10	1065001	1070000	365.841	363.479	337.815	359.98	387.187	372.546
Chr10_core_Tb427v10:1066001-1071000	10_core_Tb427v10	1066001	1071000	297.965	283.747	261.123	283.915	324.539	266.009
Chr10_core_Tb427v10:1067001-1072000	10_core_Tb427v10	1067001	1072000	329.738	315.191	289.84	317.304	343.726	293.157
Chr10_core_Tb427v10:1068001-1073000	10_core_Tb427v10	1068001	1073000	310.453	300.733	283.559	304.185	310.135	275.06
Chr10_core_Tb427v10:1069001-1074000	10_core_Tb427v10	1069001	1074000	306.684	296.466	287.724	300.669	289.835	265.68
Chr10_core_Tb427v10:1070001-1075000	10_core_Tb427v10	1070001	1075000	296.992	276.566	268.628	281.119	278.537	265.046
Chr10_core_Tb427v10:1071001-1076000	10_core_Tb427v10	1071001	1076000	277.755	256.631	249.42	256.819	253.545	251.379
Chr10_core_Tb427v10:1072001-1077000	10_core_Tb427v10	1072001	1077000	245.876	225.165	220.908	222.775	225.053	222.202
Chr10_core_Tb427v10:1073001-1078000	10_core_Tb427v10	1073001	1078000	226.039	203.364	204.582	204.33	210.605	205.841
Chr10_core_Tb427v10:1074001-1079000	10_core_Tb427v10	1074001	1079000	193.803	179.118	182.086	179.086	188.18	184.185
Chr10_core_Tb427v10:1075001-1080000	10_core_Tb427v10	1075001	1080000	159.021	149.701	154.461	150.08	164.086	160.177
Chr10_core_Tb427v10:1076001-1081000	10_core_Tb427v10	1076001	1081000	128.76	121.11	129.058	124.444	142.655	135.073
Chr10_core_Tb427v10:1077001-1082000	10_core_Tb427v10	1077001	1082000	187.473	189.876	192.579	192.959	192.22	183.498
Chr10_core_Tb427v10:1078001-1083000	10_core_Tb427v10	1078001	1083000	371.604	401.839	376.105	405.061	296.042	332.974
Chr10_core_Tb427v10:1079001-1084000	10_core_Tb427v10	1079001	1084000	473.408	520.345	474.752	526.119	348.83	415.501
Chr10_core_Tb427v10:1080001-1085000	10_core_Tb427v10	1080001	1085000	481.993	533.127	487.897	540.169	358.742	420.433
Chr10_core_Tb427v10:1081001-1086000	10_core_Tb427v10	1081001	1086000	480.829	533.719	487.207	540.157	357.387	417.275
Chr10_core_Tb427v10:1082001-1087000	10_core_Tb427v10	1082001	1087000	405.093	451.58	408.418	457.842	286.382	350.572
Chr10_core_Tb427v10:1083001-1088000	10_core_Tb427v10	1083001	1088000	188.471	209.629	192.96	214.596	150.013	169.898
Chr10_core_Tb427v10:1084001-1089000	10_core_Tb427v10	1084001	1089000	50.8919	54.2386	57.3019	55.913	62.0104	49.9083
Chr10_core_Tb427v10:1085001-1090000	10_core_Tb427v10	1085001	1090000	16.1689	16.0799	16.7782	16.7349	22.2491	15.1578
Chr10_core_Tb427v10:1086001-1091000	10_core_Tb427v10	1086001	1091000	1.42008	1.56567	1.67975	1.57529	3.67819	1.64117
Chr10_core_Tb427v10:1087001-1092000	10_core_Tb427v10	1087001	1092000	0.164933	0.119222	0.0825258	0.0989328	1.34057	0.245852
Chr10_core_Tb427v10:1088001-1093000	10_core_Tb427v10	1088001	1093000	0.134416	0.119222	0.0957291	0.0997544	1.60586	0.261926
Chr10_core_Tb427v10:1089001-1094000	10_core_Tb427v10	1089001	1094000	0.134416	0.134491	0.0957291	0.0855947	1.48339	0.249819
Chr10_core_Tb427v10:1090001-1095000	10_core_Tb427v10	1090001	1095000	0.120446	0.152602	0.0816728	0.099419	1.65096	0.295729
Chr10_core_Tb427v10:1091001-1096000	10_core_Tb427v10	1091001	1096000	0.122213	0.227394	0.0816728	0.0860809	1.7111	0.296726
Chr10_core_Tb427v10:1092001-1097000	10_core_Tb427v10	1092001	1097000	0.121403	0.227741	0.0964225	0.129348	2.07548	0.241021
Chr10_core_Tb427v10:1093001-1098000	10_core_Tb427v10	1093001	1098000	0.13714	0.242235	0.0832192	0.128861	1.97749	0.179695
Chr10_core_Tb427v10:1094001-1099000	10_core_Tb427v10	1094001	1099000	0.121403	0.271998	0.0832192	0.142686	2.07807	0.195769
Chr10_core_Tb427v10:1095001-1100000	10_core_Tb427v10	1095001	1100000	0.15111	0.241288	0.109626	0.141864	2.08531	0.226602
Chr10_core_Tb427v10:1096001-1101000	10_core_Tb427v10	1096001	1101000	0.151588	0.180989	0.0964757	0.141378	2.22799	0.225944
Chr10_core_Tb427v10:1097001-1102000	10_core_Tb427v10	1097001	1102000	0.135373	0.181937	0.0676696	0.069792	2.3145	0.208873
Chr10_core_Tb427v10:1098001-1103000	10_core_Tb427v10	1098001	1103000	0.134894	0.197979	0.0816728	0.0841024	2.86419	0.22429
Chr10_core_Tb427v10:1099001-1104000	10_core_Tb427v10	1099001	1104000	0.120925	0.182711	0.108932	0.0702782	3.01307	0.206561
Chr10_core_Tb427v10:1100001-1105000	10_core_Tb427v10	1100001	1105000	0.148386	0.349032	0.109732	0.184343	3.21914	0.341661
Chr10_core_Tb427v10:1101001-1106000	10_core_Tb427v10	1101001	1106000	0.130882	0.485418	0.123789	0.199475	3.69717	0.457038
Chr10_core_Tb427v10:1102001-1107000	10_core_Tb427v10	1102001	1107000	0.207652	0.662443	0.233521	0.441764	3.67312	0.63739
Chr10_core_Tb427v10:1103001-1108000	10_core_Tb427v10	1103001	1108000	0.20813	0.784335	0.233574	0.624984	3.16431	0.740342
Chr10_core_Tb427v10:1104001-1109000	10_core_Tb427v10	1104001	1109000	0.265776	1.10223	0.233574	0.975889	3.28595	0.867301
Chr10_core_Tb427v10:1105001-1110000	10_core_Tb427v10	1105001	1110000	0.238315	1.14803	0.220477	1.06246	3.05866	0.855851
Chr10_core_Tb427v10:1106001-1111000	10_core_Tb427v10	1106001	1111000	0.224346	1.02692	0.206421	1.1334	2.18442	0.768656
Chr10_core_Tb427v10:1107001-1112000	10_core_Tb427v10	1107001	1112000	0.146287	3.53633	0.0975417	3.50647	2.71829	2.03572
Chr10_core_Tb427v10:1108001-1113000	10_core_Tb427v10	1108001	1113000	0.234781	7.43204	0.178308	7.89902	4.29672	4.05973
Chr10_core_Tb427v10:1109001-1114000	10_core_Tb427v10	1109001	1114000	0.399235	10.589	0.315247	10.5834	6.00944	5.55681
Chr10_core_Tb427v10:1110001-1115000	10_core_Tb427v10	1110001	1115000	3.55721	17.8451	3.53653	17.3117	11.6622	12.468
Chr10_core_Tb427v10:1111001-1116000	10_core_Tb427v10	1111001	1116000	10.8774	28.4069	9.59124	28.0188	21.2658	22.2641
Chr10_core_Tb427v10:1112001-1117000	10_core_Tb427v10	1112001	1117000	21.3115	38.9922	17.1182	39.7969	32.2601	34.0697
Chr10_core_Tb427v10:1113001-1118000	10_core_Tb427v10	1113001	1118000	44.5351	56.0206	34.2755	54.4434	64.347	55.1037
Chr10_core_Tb427v10:1114001-1119000	10_core_Tb427v10	1114001	1119000	57.6174	64.4756	47.9574	63.2784	78.1283	65
Chr10_core_Tb427v10:1115001-1120000	10_core_Tb427v10	1115001	1120000	75.4127	75.5691	63.6807	73.4984	94.3866	75.9918
Chr10_core_Tb427v10:1116001-1121000	10_core_Tb427v10	1116001	1121000	74.5931	70.8403	63.6923	68.4854	91.0104	72.4162
Chr10_core_Tb427v10:1117001-1122000	10_core_Tb427v10	1117001	1122000	71.5803	63.999	63.1066	60.3497	85.7076	67.6627
Chr10_core_Tb427v10:1118001-1123000	10_core_Tb427v10	1118001	1123000	69.4318	63.04	66.3632	61.5384	75.5911	71.0735
Chr10_core_Tb427v10:1119001-1124000	10_core_Tb427v10	1119001	1124000	77.5703	72.7748	73.4811	71.2046	80.9103	91.2094
Chr10_core_Tb427v10:1120001-1125000	10_core_Tb427v10	1120001	1125000	75.3368	72.1076	72.4	71.2431	80.15	100.502
Chr10_core_Tb427v10:1121001-1126000	10_core_Tb427v10	1121001	1126000	124.659	116.033	116.058	113.349	124.386	147.127
Chr10_core_Tb427v10:1122001-1127000	10_core_Tb427v10	1122001	1127000	195.234	182.365	187.237	183.674	184.753	209.751
Chr10_core_Tb427v10:1123001-1128000	10_core_Tb427v10	1123001	1128000	256.347	239.351	251.68	243.88	234.892	255.135
Chr10_core_Tb427v10:1124001-1129000	10_core_Tb427v10	1124001	1129000	272.736	250.406	264.982	255.711	253.772	261.216
Chr10_core_Tb427v10:1125001-1130000	10_core_Tb427v10	1125001	1130000	323.027	292.409	303.982	296.115	299.475	297.195
Chr10_core_Tb427v10:1126001-1131000	10_core_Tb427v10	1126001	1131000	335.175	305.723	313.206	306.959	317.374	309.581
Chr10_core_Tb427v10:1127001-1132000	10_core_Tb427v10	1127001	1132000	323.142	293.058	295.529	290.76	318.472	304.753
Chr10_core_Tb427v10:1128001-1133000	10_core_Tb427v10	1128001	1133000	278.82	246.666	242.918	239.974	285.578	269.378
Chr10_core_Tb427v10:1129001-1134000	10_core_Tb427v10	1129001	1134000	294.589	256.544	255.095	249.461	296.307	280.458
Chr10_core_Tb427v10:1130001-1135000	10_core_Tb427v10	1130001	1135000	261.149	225.575	230.864	219.187	262.228	247.849
Chr10_core_Tb427v10:1131001-1136000	10_core_Tb427v10	1131001	1136000	249.802	210.945	222.724	210.167	242.631	230.406
Chr10_core_Tb427v10:1132001-1137000	10_core_Tb427v10	1132001	1137000	225.998	187.196	203.259	186.353	212.872	200.148
Chr10_core_Tb427v10:1133001-1138000	10_core_Tb427v10	1133001	1138000	210.506	172.762	191.419	173.7	194.44	184.261
Chr10_core_Tb427v10:1134001-1139000	10_core_Tb427v10	1134001	1139000	220.229	188.792	213.085	191.478	207.088	206.353
Chr10_core_Tb427v10:1135001-1140000	10_core_Tb427v10	1135001	1140000	255.944	220.882	243.543	227.377	249.724	243.919
Chr10_core_Tb427v10:1136001-1141000	10_core_Tb427v10	1136001	1141000	260.034	226.347	247.039	233.775	268.863	256.96
Chr10_core_Tb427v10:1137001-1142000	10_core_Tb427v10	1137001	1142000	279.497	238.958	261.353	249.726	299.716	280.784
Chr10_core_Tb427v10:1138001-1143000	10_core_Tb427v10	1138001	1143000	290.26	247.307	267.53	257.753	317.156	295.897
Chr10_core_Tb427v10:1139001-1144000	10_core_Tb427v10	1139001	1144000	256.597	214.13	225.338	223.629	283.14	252.524
Chr10_core_Tb427v10:1140001-1145000	10_core_Tb427v10	1140001	1145000	220.543	183.365	192.576	191.131	244.152	216.164
Chr10_core_Tb427v10:1141001-1146000	10_core_Tb427v10	1141001	1146000	205.822	175.585	193.124	181.191	216.258	214.179
Chr10_core_Tb427v10:1142001-1147000	10_core_Tb427v10	1142001	1147000	147.385	128.574	141.579	132.537	148.814	155.935
Chr10_core_Tb427v10:1143001-1148000	10_core_Tb427v10	1143001	1148000	109.974	99.3371	108.728	101.558	106.35	117.342
Chr10_core_Tb427v10:1144001-1149000	10_core_Tb427v10	1144001	1149000	87.812	83.4855	95.0298	85.7878	82.0678	102.486
Chr10_core_Tb427v10:1145001-1150000	10_core_Tb427v10	1145001	1150000	56.066	56.5019	67.6267	57.4169	47.8056	72.7554
Chr10_core_Tb427v10:1146001-1151000	10_core_Tb427v10	1146001	1151000	17.038	19.2597	21.4925	19.7245	13.9496	25.6991
Chr10_core_Tb427v10:1147001-1152000	10_core_Tb427v10	1147001	1152000	52.5449	59.043	66.7274	59.1546	42.5722	76.1878
Chr10_core_Tb427v10:1148001-1153000	10_core_Tb427v10	1148001	1153000	52.5449	59.043	66.7274	59.1546	42.5722	76.1878
Chr10_core_Tb427v10:1149001-1154000	10_core_Tb427v10	1149001	1154000	43.9375	49.372	55.256	48.8576	35.4349	63.0764
Chr10_core_Tb427v10:1150001-1155000	10_core_Tb427v10	1150001	1155000	63.1332	67.2892	75.0692	67.611	57.4564	83.7426
Chr10_core_Tb427v10:1151001-1156000	10_core_Tb427v10	1151001	1156000	95.192	93.0774	103.614	94.0972	93.7306	113.327
Chr10_core_Tb427v10:1152001-1157000	10_core_Tb427v10	1152001	1157000	90.2682	80.0887	88.7202	81.0713	100.951	97.0901
Chr10_core_Tb427v10:1153001-1158000	10_core_Tb427v10	1153001	1158000	125.899	112.962	125.145	112.548	138.655	133.998
Chr10_core_Tb427v10:1154001-1159000	10_core_Tb427v10	1154001	1159000	155.195	138.631	153.424	137.899	171.734	165.206
Chr10_core_Tb427v10:1155001-1160000	10_core_Tb427v10	1155001	1160000	184.546	166.948	177.462	165.614	194.931	191.57
Chr10_core_Tb427v10:1156001-1161000	10_core_Tb427v10	1156001	1161000	225.81	216.982	215.061	216.539	241.491	222.901
Chr10_core_Tb427v10:1157001-1162000	10_core_Tb427v10	1157001	1162000	253.596	247.472	232.271	243.99	269.486	240.431
Chr10_core_Tb427v10:1158001-1163000	10_core_Tb427v10	1158001	1163000	304.289	297.359	287.682	296.504	322.035	290.123
Chr10_core_Tb427v10:1159001-1164000	10_core_Tb427v10	1159001	1164000	385.041	371.177	378.891	377.055	410.645	374.318
Chr10_core_Tb427v10:1160001-1165000	10_core_Tb427v10	1160001	1165000	384.45	365.685	377.29	370.918	418.602	372.741
Chr10_core_Tb427v10:1161001-1166000	10_core_Tb427v10	1161001	1166000	339.226	309.234	331.892	313.375	373.329	333.331
Chr10_core_Tb427v10:1162001-1167000	10_core_Tb427v10	1162001	1167000	318.755	284.403	315.58	293.766	353.498	316.519
Chr10_core_Tb427v10:1163001-1168000	10_core_Tb427v10	1163001	1168000	276.952	246.66	265.354	254.186	310.073	270.898
Chr10_core_Tb427v10:1164001-1169000	10_core_Tb427v10	1164001	1169000	206.24	184.401	181.263	184.729	226.658	187.353
Chr10_core_Tb427v10:1165001-1170000	10_core_Tb427v10	1165001	1170000	207.477	187.985	180.891	188.694	234.192	188.528
Chr10_core_Tb427v10:1166001-1171000	10_core_Tb427v10	1166001	1171000	239.888	235.601	220.757	237.521	256.167	216.907
Chr10_core_Tb427v10:1167001-1172000	10_core_Tb427v10	1167001	1172000	241.006	239.341	221.03	239.646	253.925	218.011
Chr10_core_Tb427v10:1168001-1173000	10_core_Tb427v10	1168001	1173000	310.786	311.966	292.685	314.176	324.773	291.998
Chr10_core_Tb427v10:1169001-1174000	10_core_Tb427v10	1169001	1174000	298.089	297.639	279.13	301.117	319.247	285.249
Chr10_core_Tb427v10:1170001-1175000	10_core_Tb427v10	1170001	1175000	311.554	312.136	291.423	313.483	329.737	299.613
Chr10_core_Tb427v10:1171001-1176000	10_core_Tb427v10	1171001	1176000	258.629	246.124	236.384	246.978	284.112	251.528
Chr10_core_Tb427v10:1172001-1177000	10_core_Tb427v10	1172001	1177000	250.708	234.3	235.549	235.405	275.425	245.679
Chr10_core_Tb427v10:1173001-1178000	10_core_Tb427v10	1173001	1178000	182.127	169.177	173.478	168.499	213.395	170.829
Chr10_core_Tb427v10:1174001-1179000	10_core_Tb427v10	1174001	1179000	184.985	177.292	184.982	169.685	212.41	169.832
Chr10_core_Tb427v10:1175001-1180000	10_core_Tb427v10	1175001	1180000	203.154	196.071	205.102	188.952	230.035	190.298
Chr10_core_Tb427v10:1176001-1181000	10_core_Tb427v10	1176001	1181000	250.625	242.867	241.059	234.215	277.178	237.274
Chr10_core_Tb427v10:1177001-1182000	10_core_Tb427v10	1177001	1182000	359.199	349.602	336.775	343.929	364.608	324.882
Chr10_core_Tb427v10:1178001-1183000	10_core_Tb427v10	1178001	1183000	394.168	377.59	362.854	371.408	393.643	360.237
Chr10_core_Tb427v10:1179001-1184000	10_core_Tb427v10	1179001	1184000	460.554	444.72	421.408	447.574	465.413	429.357
Chr10_core_Tb427v10:1180001-1185000	10_core_Tb427v10	1180001	1185000	451.741	438.351	414.063	437.412	434.979	407.787
Chr10_core_Tb427v10:1181001-1186000	10_core_Tb427v10	1181001	1186000	476.464	467.328	433.672	463.841	429.782	422.208
Chr10_core_Tb427v10:1182001-1187000	10_core_Tb427v10	1182001	1187000	452.53	449.611	408.101	441.064	400.46	410.956
Chr10_core_Tb427v10:1183001-1188000	10_core_Tb427v10	1183001	1188000	406.119	406.526	364.905	397.737	365.479	369.435
Chr10_core_Tb427v10:1184001-1189000	10_core_Tb427v10	1184001	1189000	319.387	317.897	280.176	307.348	278.623	281.608
Chr10_core_Tb427v10:1185001-1190000	10_core_Tb427v10	1185001	1190000	300.355	296.291	255.803	288.71	270.92	266.798
Chr10_core_Tb427v10:1186001-1191000	10_core_Tb427v10	1186001	1191000	252.581	243.604	215.746	239.665	247.982	219.848
Chr10_core_Tb427v10:1187001-1192000	10_core_Tb427v10	1187001	1192000	172.744	164.154	148.338	160.949	200.269	147.47
Chr10_core_Tb427v10:1188001-1193000	10_core_Tb427v10	1188001	1193000	187.456	172.664	157.142	169.019	205.359	162.941
Chr10_core_Tb427v10:1189001-1194000	10_core_Tb427v10	1189001	1194000	225.54	210.687	190.565	204.336	239.076	202.244
Chr10_core_Tb427v10:1190001-1195000	10_core_Tb427v10	1190001	1195000	273.893	263.142	240.542	259.562	303.695	252.66
Chr10_core_Tb427v10:1191001-1196000	10_core_Tb427v10	1191001	1196000	294.842	290.566	266.991	289.866	338.47	284.553
Chr10_core_Tb427v10:1192001-1197000	10_core_Tb427v10	1192001	1197000	353.931	344.307	319.543	343.802	402.582	339.625
Chr10_core_Tb427v10:1193001-1198000	10_core_Tb427v10	1193001	1198000	341.322	334.652	311.743	334.016	393.75	328.284
Chr10_core_Tb427v10:1194001-1199000	10_core_Tb427v10	1194001	1199000	319.27	310.376	291.754	310.127	370.757	306.684
Chr10_core_Tb427v10:1195001-1200000	10_core_Tb427v10	1195001	1200000	262.751	250.257	239.548	249.605	299.82	256.139
Chr10_core_Tb427v10:1196001-1201000	10_core_Tb427v10	1196001	1201000	243.865	226.353	217.317	221.511	261.46	237.103
Chr10_core_Tb427v10:1197001-1202000	10_core_Tb427v10	1197001	1202000	191.092	180.608	172.131	174.8	201.205	191.801
Chr10_core_Tb427v10:1198001-1203000	10_core_Tb427v10	1198001	1203000	212.771	207.496	184.136	204.226	237.621	215.607
Chr10_core_Tb427v10:1199001-1204000	10_core_Tb427v10	1199001	1204000	240.803	244.386	221.558	241.763	273.088	243.869
Chr10_core_Tb427v10:1200001-1205000	10_core_Tb427v10	1200001	1205000	275.954	285.365	260.122	284.682	315.558	280.062
Chr10_core_Tb427v10:1201001-1206000	10_core_Tb427v10	1201001	1206000	318.464	325.636	305.475	331.008	370.917	312.109
Chr10_core_Tb427v10:1202001-1207000	10_core_Tb427v10	1202001	1207000	387.611	396.763	385.354	409.134	457.197	375.288
Chr10_core_Tb427v10:1203001-1208000	10_core_Tb427v10	1203001	1208000	357.241	363.02	366.063	374.442	410.524	344.241
Chr10_core_Tb427v10:1204001-1209000	10_core_Tb427v10	1204001	1209000	338.846	335.524	337.185	345.428	389.126	327.434
Chr10_core_Tb427v10:1205001-1210000	10_core_Tb427v10	1205001	1210000	320.539	311.082	312.66	316.211	374.854	309.478
Chr10_core_Tb427v10:1206001-1211000	10_core_Tb427v10	1206001	1211000	267.084	261.98	255.271	261.753	311.792	260.657
Chr10_core_Tb427v10:1207001-1212000	10_core_Tb427v10	1207001	1212000	202.094	195.357	178.481	190.478	228.218	195.773
Chr10_core_Tb427v10:1208001-1213000	10_core_Tb427v10	1208001	1213000	197.542	192.106	172.972	186.383	215.589	185.308
Chr10_core_Tb427v10:1209001-1214000	10_core_Tb427v10	1209001	1214000	260.577	271.406	250.673	269.489	269.083	238.923
Chr10_core_Tb427v10:1210001-1215000	10_core_Tb427v10	1210001	1215000	304.41	326.881	310.346	332.647	313.575	275.037
Chr10_core_Tb427v10:1211001-1216000	10_core_Tb427v10	1211001	1216000	301.011	327.69	311.232	332.589	314.156	270.583
Chr10_core_Tb427v10:1212001-1217000	10_core_Tb427v10	1212001	1217000	276.51	301.886	288.664	308.308	295.714	248.849
Chr10_core_Tb427v10:1213001-1218000	10_core_Tb427v10	1213001	1218000	236.673	262.227	253.089	269.95	258.799	215.967
Chr10_core_Tb427v10:1214001-1219000	10_core_Tb427v10	1214001	1219000	140.718	154.828	149.287	160.836	167.409	129.542
Chr10_core_Tb427v10:1215001-1220000	10_core_Tb427v10	1215001	1220000	46.7174	50.3323	44.5528	50.6231	62.3769	41.3201
Chr10_core_Tb427v10:1216001-1221000	10_core_Tb427v10	1216001	1221000	8.31059	7.94768	7.30602	9.83248	18.4468	8.75944
Chr10_core_Tb427v10:1217001-1222000	10_core_Tb427v10	1217001	1222000	0.375934	0.706099	0.539404	1.30553	4.75369	1.29745
Chr10_core_Tb427v10:1218001-1223000	10_core_Tb427v10	1218001	1223000	0.0309951	0.0606455	0.0833256	0.270273	1.19582	0.315112
Chr10_core_Tb427v10:1219001-1224000	10_core_Tb427v10	1219001	1224000	0.046732	0.014494	0.0833256	0.128224	0.667667	0.164936
Chr10_core_Tb427v10:1220001-1225000	10_core_Tb427v10	1220001	1225000	0.103899	0.0760872	0.150942	0.128711	0.296857	0.223293
Chr10_core_Tb427v10:1221001-1226000	10_core_Tb427v10	1221001	1226000	0.133606	0.0905812	0.178202	0.114551	0.381039	0.179695
Chr10_core_Tb427v10:1222001-1227000	10_core_Tb427v10	1222001	1227000	0.417364	0.284169	0.286334	0.241132	0.622707	0.452206
Chr10_core_Tb427v10:1223001-1228000	10_core_Tb427v10	1223001	1228000	0.524798	0.299437	0.299538	0.226151	0.761859	0.421373
Chr10_core_Tb427v10:1224001-1229000	10_core_Tb427v10	1224001	1229000	0.524319	0.314706	0.284681	0.212327	0.873954	0.421373
Chr10_core_Tb427v10:1225001-1230000	10_core_Tb427v10	1225001	1230000	0.513406	0.253887	0.203062	0.213148	0.976613	0.405299
Chr10_core_Tb427v10:1226001-1231000	10_core_Tb427v10	1226001	1231000	0.58712	0.300038	0.244218	0.284584	1.00532	0.432823
Chr10_core_Tb427v10:1227001-1232000	10_core_Tb427v10	1227001	1232000	1.12928	0.798656	0.627882	0.639931	1.33989	0.995442
Chr10_core_Tb427v10:1228001-1233000	10_core_Tb427v10	1228001	1233000	0.779992	0.620683	0.520602	0.52751	1.20469	0.833476
Chr10_core_Tb427v10:1229001-1234000	10_core_Tb427v10	1229001	1234000	0.825914	0.649671	0.535511	0.52751	1.17706	0.880383
Chr10_core_Tb427v10:1230001-1235000	10_core_Tb427v10	1230001	1235000	0.795397	0.634403	0.549515	0.512042	1.18757	0.899427
Chr10_core_Tb427v10:1231001-1236000	10_core_Tb427v10	1231001	1236000	0.722971	0.589025	0.481098	0.468927	1.1288	0.854174
Chr10_core_Tb427v10:1232001-1237000	10_core_Tb427v10	1232001	1237000	0.15111	0.0905812	0.0833256	0.0426297	0.646464	0.273169
Chr10_core_Tb427v10:1233001-1238000	10_core_Tb427v10	1233001	1238000	0.12317	0.0751396	0.0701755	0.0279839	0.544235	0.211843
Chr10_core_Tb427v10:1234001-1239000	10_core_Tb427v10	1234001	1239000	0.194307	0.149505	0.0956759	0.112908	0.406875	0.2125
Chr10_core_Tb427v10:1235001-1240000	10_core_Tb427v10	1235001	1240000	0.239272	0.241207	0.151048	0.295608	0.408667	0.241021
Chr10_core_Tb427v10:1236001-1241000	10_core_Tb427v10	1236001	1241000	0.312176	0.286411	0.192311	0.296094	0.384338	0.225605
Chr10_core_Tb427v10:1237001-1242000	10_core_Tb427v10	1237001	1242000	0.265923	0.27097	0.178308	0.324899	0.37081	0.2125
Chr10_core_Tb427v10:1238001-1243000	10_core_Tb427v10	1238001	1243000	0.293862	0.27097	0.177455	0.353219	0.358645	0.228574
Chr10_core_Tb427v10:1239001-1244000	10_core_Tb427v10	1239001	1244000	0.20651	0.212046	0.151848	0.268295	0.384481	0.2125
Chr10_core_Tb427v10:1240001-1245000	10_core_Tb427v10	1240001	1245000	0.206031	0.165374	0.138538	0.115708	0.298221	0.16659
Chr10_core_Tb427v10:1241001-1246000	10_core_Tb427v10	1241001	1246000	0.163644	0.135438	0.0972756	0.101062	0.236576	0.200393
Chr10_core_Tb427v10:1242001-1247000	10_core_Tb427v10	1242001	1247000	0.163644	0.135438	0.139392	0.0999052	0.222905	0.227917
Chr10_core_Tb427v10:1243001-1248000	10_core_Tb427v10	1243001	1248000	0.241371	0.135265	0.221117	0.0862317	0.318031	0.22395
Chr10_core_Tb427v10:1244001-1249000	10_core_Tb427v10	1244001	1249000	0.37402	0.255782	0.345119	0.184158	0.535083	0.372154
Chr10_core_Tb427v10:1245001-1250000	10_core_Tb427v10	1245001	1250000	0.313797	0.210751	0.303056	0.169026	0.494499	0.327559
Chr10_core_Tb427v10:1246001-1251000	10_core_Tb427v10	1246001	1251000	0.298538	0.210751	0.289053	0.169026	0.454057	0.281649
Chr10_core_Tb427v10:1247001-1252000	10_core_Tb427v10	1247001	1252000	0.313797	0.210751	0.246937	0.183672	0.466365	0.238052
Chr10_core_Tb427v10:1248001-1253000	10_core_Tb427v10	1248001	1253000	0.239125	0.195483	0.152008	0.141378	0.383261	0.195111
Chr10_core_Tb427v10:1249001-1254000	10_core_Tb427v10	1249001	1254000	0.0767701	0.0452039	0.0140032	0.0714351	0.153901	0.0314905
Chr10_core_Tb427v10:1250001-1255000	10_core_Tb427v10	1250001	1255000	0.0767701	0.0152682	0	0.0146458	0.123832	0.0154165
Chr10_core_Tb427v10:1251001-1256000	10_core_Tb427v10	1251001	1256000	0.0929854	0	0.0140032	0.0288054	0.125052	0
Chr10_core_Tb427v10:1252001-1257000	10_core_Tb427v10	1252001	1257000	0.0777271	0	0.0140032	0.0141596	0.0841817	0
Chr10_core_Tb427v10:1253001-1258000	10_core_Tb427v10	1253001	1258000	0.0764385	0.0152682	0.0412097	0.0992682	0.0707966	0.0291784
Chr10_core_Tb427v10:1254001-1259000	10_core_Tb427v10	1254001	1259000	0.0454433	0.0152682	0.0412097	0.0992682	0.055762	0.0291784
Chr10_core_Tb427v10:1255001-1260000	10_core_Tb427v10	1255001	1260000	0.135851	0.0902344	0.150889	0.184192	0.179165	0.0737734
Chr10_core_Tb427v10:1256001-1261000	10_core_Tb427v10	1256001	1261000	0.104378	0.0902344	0.150889	0.170033	0.191472	0.0737734
Chr10_core_Tb427v10:1257001-1262000	10_core_Tb427v10	1257001	1262000	0.118347	0.0902344	0.205355	0.212176	0.205	0.0737734
Chr10_core_Tb427v10:1258001-1263000	10_core_Tb427v10	1258001	1263000	0.119636	0.0749662	0.178148	0.141713	0.191329	0.044595
Chr10_core_Tb427v10:1259001-1264000	10_core_Tb427v10	1259001	1264000	0.135373	0.104902	0.178148	0.141713	0.206364	0.0600115
Chr10_core_Tb427v10:1260001-1265000	10_core_Tb427v10	1260001	1265000	0.0746713	0.0444297	0.0956759	0.0567893	0.111524	0.0308331
Chr10_core_Tb427v10:1261001-1266000	10_core_Tb427v10	1261001	1266000	0.0746713	0.0598714	0.109786	0.0852594	0.0992164	0.0469071
Chr10_core_Tb427v10:1262001-1267000	10_core_Tb427v10	1262001	1267000	0.0912183	0.105075	0.0693225	0.0860809	0.129572	0.0469071
Chr10_core_Tb427v10:1263001-1268000	10_core_Tb427v10	1263001	1268000	0.181626	0.194536	0.110585	0.127067	0.185191	0.091502
Chr10_core_Tb427v10:1264001-1269000	10_core_Tb427v10	1264001	1269000	0.195118	0.193588	0.124642	0.185165	0.255987	0.136754
Chr10_core_Tb427v10:1265001-1270000	10_core_Tb427v10	1265001	1270000	0.28247	0.209804	0.124695	0.214456	0.312178	0.194114
Chr10_core_Tb427v10:1266001-1271000	10_core_Tb427v10	1266001	1271000	0.373688	0.239566	0.123789	0.228616	0.352905	0.239366
Chr10_core_Tb427v10:1267001-1272000	10_core_Tb427v10	1267001	1272000	0.35843	0.224124	0.123789	0.19981	0.337728	0.239366
Chr10_core_Tb427v10:1268001-1273000	10_core_Tb427v10	1268001	1273000	0.268022	0.134664	0.0825258	0.144178	0.297143	0.225605
Chr10_core_Tb427v10:1269001-1274000	10_core_Tb427v10	1269001	1274000	0.254052	0.105676	0.096529	0.127889	0.253546	0.164936
Chr10_core_Tb427v10:1270001-1275000	10_core_Tb427v10	1270001	1275000	0.1667	0.12017	0.0964757	0.127067	0.185476	0.152828
Chr10_core_Tb427v10:1271001-1276000	10_core_Tb427v10	1271001	1276000	0.118679	0.0749662	0.125388	0.0990836	0.171948	0.136754
Chr10_core_Tb427v10:1272001-1277000	10_core_Tb427v10	1272001	1277000	0.164933	0.074192	0.139445	0.127554	0.214182	0.184319
Chr10_core_Tb427v10:1273001-1278000	10_core_Tb427v10	1273001	1278000	0.163644	0.074192	0.125442	0.113394	0.242602	0.184319
Chr10_core_Tb427v10:1274001-1279000	10_core_Tb427v10	1274001	1279000	0.163644	0.105075	0.111385	0.0854102	0.242602	0.184319
Chr10_core_Tb427v10:1275001-1280000	10_core_Tb427v10	1275001	1280000	0.147907	0.0598714	0.0981818	0.0572755	0.183827	0.12365
Chr10_core_Tb427v10:1276001-1281000	10_core_Tb427v10	1276001	1281000	0.181958	0.104128	0.0693225	0.0709489	0.254767	0.184319
Chr10_core_Tb427v10:1277001-1282000	10_core_Tb427v10	1277001	1282000	0.180669	0.18211	0.122936	0.114249	0.310672	0.268545
Chr10_core_Tb427v10:1278001-1283000	10_core_Tb427v10	1278001	1283000	0.180669	0.197378	0.122936	0.114249	0.309308	0.253128
Chr10_core_Tb427v10:1279001-1284000	10_core_Tb427v10	1279001	1284000	0.19335	0.166495	0.149342	0.128074	0.380105	0.237712
Chr10_core_Tb427v10:1280001-1285000	10_core_Tb427v10	1280001	1285000	0.210376	0.241461	0.201356	0.127738	0.410174	0.237712
Chr10_core_Tb427v10:1281001-1286000	10_core_Tb427v10	1281001	1286000	0.179381	0.197205	0.201303	0.157516	0.312035	0.147207
Chr10_core_Tb427v10:1282001-1287000	10_core_Tb427v10	1282001	1287000	0.133127	0.0902344	0.133633	0.0857456	0.254767	0.0154165
Chr10_core_Tb427v10:1283001-1288000	10_core_Tb427v10	1283001	1288000	0.133127	0.150533	0.133633	0.0995698	0.226061	0.0881927
Chr10_core_Tb427v10:1284001-1289000	10_core_Tb427v10	1284001	1289000	0.147097	0.165027	0.0932232	0.0857456	0.197355	0.117371
Chr10_core_Tb427v10:1285001-1290000	10_core_Tb427v10	1285001	1290000	0.220001	0.239219	0.151901	0.226973	0.480827	0.292102
Chr10_core_Tb427v10:1286001-1291000	10_core_Tb427v10	1286001	1291000	0.173748	0.253713	0.124695	0.168876	0.465793	0.276685
Chr10_core_Tb427v10:1287001-1292000	10_core_Tb427v10	1287001	1292000	0.159778	0.269155	0.137898	0.183521	0.410031	0.306521
Chr10_core_Tb427v10:1288001-1293000	10_core_Tb427v10	1288001	1293000	0.145808	0.208082	0.165958	0.198167	0.398009	0.295071
Chr10_core_Tb427v10:1289001-1294000	10_core_Tb427v10	1289001	1294000	0.218712	0.285891	0.26254	0.211991	0.499161	0.323253
Chr10_core_Tb427v10:1290001-1295000	10_core_Tb427v10	1290001	1295000	0.0868738	0.136733	0.179161	0.0569401	0.171948	0.164596
Chr10_core_Tb427v10:1291001-1296000	10_core_Tb427v10	1291001	1296000	0.102611	0.122239	0.165958	0.0710997	0.200511	0.178358
Chr10_core_Tb427v10:1292001-1297000	10_core_Tb427v10	1292001	1297000	0.102611	0.122239	0.179961	0.0564539	0.242745	0.148522
Chr10_core_Tb427v10:1293001-1298000	10_core_Tb427v10	1293001	1298000	0.147097	0.107745	0.151901	0.084924	0.272814	0.118686
Chr10_core_Tb427v10:1294001-1299000	10_core_Tb427v10	1294001	1299000	0.0602231	0.0154416	0.0553193	0.0572755	0.143243	0.0613264
Chr10_core_Tb427v10:1295001-1300000	10_core_Tb427v10	1295001	1300000	0.133127	0.060819	0.0684694	0.129046	0.171805	0.0774004
Chr10_core_Tb427v10:1296001-1301000	10_core_Tb427v10	1296001	1301000	0.11739	0.0760872	0.0684694	0.14287	0.227567	0.0774004
Chr10_core_Tb427v10:1297001-1302000	10_core_Tb427v10	1297001	1302000	0.162355	0.0606455	0.0412629	0.15703	0.256273	0.0911623
Chr10_core_Tb427v10:1298001-1303000	10_core_Tb427v10	1298001	1303000	0.131839	0.0606455	0.0412629	0.113914	0.252182	0.102612
Chr10_core_Tb427v10:1299001-1304000	10_core_Tb427v10	1299001	1304000	0.147097	0.0760872	0.0553193	0.113914	0.307945	0.102612
Chr10_core_Tb427v10:1300001-1305000	10_core_Tb427v10	1300001	1305000	0.16589	0.0461515	0.0421159	0.069792	0.379962	0.0865381
Chr10_core_Tb427v10:1301001-1306000	10_core_Tb427v10	1301001	1306000	0.179859	0.0615931	0.0833789	0.0839516	0.448174	0.150177
Chr10_core_Tb427v10:1302001-1307000	10_core_Tb427v10	1302001	1307000	0.134894	0.0915288	0.0833789	0.069792	0.40594	0.152489
Chr10_core_Tb427v10:1303001-1308000	10_core_Tb427v10	1303001	1308000	0.136183	0.0915288	0.097382	0.0990836	0.364927	0.109548
Chr10_core_Tb427v10:1304001-1309000	10_core_Tb427v10	1304001	1309000	0.136183	0.0760872	0.0973288	0.112908	0.322693	0.109548
Chr10_core_Tb427v10:1305001-1310000	10_core_Tb427v10	1305001	1310000	0.100365	0.0606455	0.0832724	0.113729	0.278018	0.124307
Chr10_core_Tb427v10:1306001-1311000	10_core_Tb427v10	1306001	1311000	0.0863953	0.0299357	0.0832192	0.113394	0.249455	0.0767429
Chr10_core_Tb427v10:1307001-1312000	10_core_Tb427v10	1307001	1312000	0.115623	0	0.0560127	0.0995698	0.152537	0.0606689
Chr10_core_Tb427v10:1308001-1313000	10_core_Tb427v10	1308001	1313000	0.115623	0	0.0560659	0.0844378	0.237005	0.119026
Chr10_core_Tb427v10:1309001-1314000	10_core_Tb427v10	1309001	1314000	0.309931	0.166495	0.204555	0.168876	0.484382	0.400018
Chr10_core_Tb427v10:1310001-1315000	10_core_Tb427v10	1310001	1315000	0.254052	0.166495	0.217759	0.140406	0.514308	0.398363
Chr10_core_Tb427v10:1311001-1316000	10_core_Tb427v10	1311001	1316000	0.254052	0.166495	0.203755	0.126246	0.499131	0.416749
Chr10_core_Tb427v10:1312001-1317000	10_core_Tb427v10	1312001	1317000	0.255341	0.195483	0.271425	0.140406	0.583741	0.475106
Chr10_core_Tb427v10:1313001-1318000	10_core_Tb427v10	1313001	1318000	0.271078	0.195483	0.257369	0.14007	0.541365	0.44824
Chr10_core_Tb427v10:1314001-1319000	10_core_Tb427v10	1314001	1319000	0.0602231	0.0732444	0.122136	0.069792	0.32133	0.194772
Chr10_core_Tb427v10:1315001-1320000	10_core_Tb427v10	1315001	1320000	0.0741928	0.0740186	0.0957291	0.0559677	0.22197	0.154143
Chr10_core_Tb427v10:1316001-1321000	10_core_Tb427v10	1316001	1321000	0.0741928	0.0740186	0.123735	0.0421435	0.222113	0.137412
Chr10_core_Tb427v10:1317001-1322000	10_core_Tb427v10	1317001	1322000	0.0576458	0.0450305	0.0832724	0.0426297	0.137646	0.104267
Chr10_core_Tb427v10:1318001-1323000	10_core_Tb427v10	1318001	1323000	0.041909	0.0450305	0.0832724	0.0426297	0.168001	0.127824
Chr10_core_Tb427v10:1319001-1324000	10_core_Tb427v10	1319001	1324000	0.0571673	0.0152682	0.0964757	0.0847732	0.183035	0.141586
Chr10_core_Tb427v10:1320001-1325000	10_core_Tb427v10	1320001	1325000	0.0444863	0.014494	0.0684162	0.0706135	0.184399	0.125512
Chr10_core_Tb427v10:1321001-1326000	10_core_Tb427v10	1321001	1326000	0.0444863	0.014494	0.0404098	0.0706135	0.172234	0.110095
Chr10_core_Tb427v10:1322001-1327000	10_core_Tb427v10	1322001	1327000	0.0916968	0.0442563	0.0264067	0.069792	0.215689	0.11175
Chr10_core_Tb427v10:1323001-1328000	10_core_Tb427v10	1323001	1328000	0.105666	0.0886861	0.0272065	0.0852594	0.229074	0.0858806
Chr10_core_Tb427v10:1324001-1329000	10_core_Tb427v10	1324001	1329000	0.195264	0.149332	0.0701223	0.127218	0.340741	0.206221
Chr10_core_Tb427v10:1325001-1330000	10_core_Tb427v10	1325001	1330000	0.193976	0.134838	0.0841255	0.155202	0.312035	0.265236
Chr10_core_Tb427v10:1326001-1331000	10_core_Tb427v10	1326001	1331000	0.209712	0.149332	0.125335	0.197346	0.322836	0.265236
Chr10_core_Tb427v10:1327001-1332000	10_core_Tb427v10	1327001	1332000	0.193497	0.119569	0.138538	0.211991	0.29291	0.222295
Chr10_core_Tb427v10:1328001-1333000	10_core_Tb427v10	1328001	1333000	0.179528	0.0904078	0.124535	0.183035	0.249313	0.193117
Chr10_core_Tb427v10:1329001-1334000	10_core_Tb427v10	1329001	1334000	0.0746713	0.0297623	0.0684162	0.0989328	0.207079	0.0590143
Chr10_core_Tb427v10:1330001-1335000	10_core_Tb427v10	1330001	1335000	0.0607016	0.0297623	0.054413	0.0709489	0.207079	0
Chr10_core_Tb427v10:1331001-1336000	10_core_Tb427v10	1331001	1336000	0.131839	0.0452039	0.0272065	0.0434512	0.223477	0.0314905
Chr10_core_Tb427v10:1332001-1337000	10_core_Tb427v10	1332001	1337000	0.177282	0.0760872	0	0.0564539	0.253546	0.0905048
Chr10_core_Tb427v10:1333001-1338000	10_core_Tb427v10	1333001	1338000	0.176803	0.0762606	0.0272597	0.0564539	0.256273	0.0905048
Chr10_core_Tb427v10:1334001-1339000	10_core_Tb427v10	1334001	1339000	0.34446	0.136906	0.0949293	0.113394	0.354126	0.198738
Chr10_core_Tb427v10:1335001-1340000	10_core_Tb427v10	1335001	1340000	0.598991	0.272518	0.345866	0.229739	0.466079	0.269202
Chr10_core_Tb427v10:1336001-1341000	10_core_Tb427v10	1336001	1341000	0.55837	0.242582	0.373072	0.257387	0.43601	0.310488
Chr10_core_Tb427v10:1337001-1342000	10_core_Tb427v10	1337001	1342000	0.512927	0.211699	0.400332	0.244385	0.393776	0.265236
Chr10_core_Tb427v10:1338001-1343000	10_core_Tb427v10	1338001	1343000	0.497669	0.196257	0.414282	0.230225	0.377378	0.278998
Chr10_core_Tb427v10:1339001-1344000	10_core_Tb427v10	1339001	1344000	0.388946	0.209977	0.387875	0.187931	0.26449	0.215359
Chr10_core_Tb427v10:1340001-1345000	10_core_Tb427v10	1340001	1345000	0.33949	0.332817	0.467042	0.284734	0.431347	0.32425
Chr10_core_Tb427v10:1341001-1346000	10_core_Tb427v10	1341001	1346000	0.293237	0.362752	0.453839	0.256264	0.449252	0.26689
Chr10_core_Tb427v10:1342001-1347000	10_core_Tb427v10	1342001	1347000	0.322943	0.393635	0.509958	0.312232	0.520191	0.356738
Chr10_core_Tb427v10:1343001-1348000	10_core_Tb427v10	1343001	1348000	0.338202	0.409077	0.482751	0.312232	0.566659	0.372812
Chr10_core_Tb427v10:1344001-1349000	10_core_Tb427v10	1344001	1349000	0.308495	0.334712	0.441488	0.297586	0.567879	0.343633
Chr10_core_Tb427v10:1345001-1350000	10_core_Tb427v10	1345001	1350000	0.103899	0.0762606	0.111385	0.0844378	0.317918	0.164278
Chr10_core_Tb427v10:1346001-1351000	10_core_Tb427v10	1346001	1351000	0.117869	0.0463249	0.139498	0.0706135	0.342247	0.162624
Chr10_core_Tb427v10:1347001-1352000	10_core_Tb427v10	1347001	1352000	0.0881625	0.0453773	0.0561191	0	0.352905	0.0590143
Chr10_core_Tb427v10:1348001-1353000	10_core_Tb427v10	1348001	1353000	0.0886409	0.0452039	0.0701223	0.0284701	0.335287	0.0858806
Chr10_core_Tb427v10:1349001-1354000	10_core_Tb427v10	1349001	1354000	0.104378	0.0452039	0.0701223	0.0564539	0.366862	0.0858806
Chr10_core_Tb427v10:1350001-1355000	10_core_Tb427v10	1350001	1355000	0.102611	0.0749662	0.0701223	0.0564539	0.350178	0.0858806
Chr10_core_Tb427v10:1351001-1356000	10_core_Tb427v10	1351001	1356000	0.104378	0.0749662	0.0420095	0.0564539	0.280888	0.0881927
Chr10_core_Tb427v10:1352001-1357000	10_core_Tb427v10	1352001	1357000	0.167325	0.0910085	0.0974352	0.0564539	0.22649	0.164936
Chr10_core_Tb427v10:1353001-1358000	10_core_Tb427v10	1353001	1358000	0.706756	0.420208	0.492702	0.339545	0.664547	0.496779
Chr10_core_Tb427v10:1354001-1359000	10_core_Tb427v10	1354001	1359000	0.692786	0.420208	0.519909	0.368686	0.703911	0.512853
Chr10_core_Tb427v10:1355001-1360000	10_core_Tb427v10	1355001	1360000	0.692786	0.390446	0.533112	0.368351	0.676712	0.527273
Chr10_core_Tb427v10:1356001-1361000	10_core_Tb427v10	1356001	1361000	0.677049	0.390446	0.533112	0.382996	0.690383	0.524961
Chr10_core_Tb427v10:1357001-1362000	10_core_Tb427v10	1357001	1362000	0.631128	0.359909	0.490943	0.425961	0.717439	0.479051
Chr10_core_Tb427v10:1358001-1363000	10_core_Tb427v10	1358001	1363000	0.118347	0.0307099	0.0800199	0.129046	0.309308	0.116374
Chr10_core_Tb427v10:1359001-1364000	10_core_Tb427v10	1359001	1364000	0.133606	0.045978	0.0668165	0.100241	0.238225	0.115716
Chr10_core_Tb427v10:1360001-1365000	10_core_Tb427v10	1360001	1365000	0.119158	0.045978	0.0536132	0.129868	0.349892	0.0996425
Chr10_core_Tb427v10:1361001-1366000	10_core_Tb427v10	1361001	1366000	0.266733	0.092303	0.136992	0.143692	0.460339	0.144237
Chr10_core_Tb427v10:1362001-1367000	10_core_Tb427v10	1362001	1367000	0.265444	0.138454	0.123789	0.115373	0.460339	0.188832
Chr10_core_Tb427v10:1363001-1368000	10_core_Tb427v10	1363001	1368000	0.221768	0.107745	0.097382	0.100727	0.478386	0.145892
Chr10_core_Tb427v10:1364001-1369000	10_core_Tb427v10	1364001	1369000	0.20651	0.0924764	0.111385	0.114886	0.48933	0.144237
Chr10_core_Tb427v10:1365001-1370000	10_core_Tb427v10	1365001	1370000	0.22048	0.107918	0.097382	0.0855947	0.448603	0.161966
Chr10_core_Tb427v10:1366001-1371000	10_core_Tb427v10	1366001	1371000	0.0868738	0.0915288	0.0966354	0.0717705	0.351542	0.178698
Chr10_core_Tb427v10:1367001-1372000	10_core_Tb427v10	1367001	1372000	0.147575	0.0453773	0.137098	0.10009	0.392412	0.192459
Chr10_core_Tb427v10:1368001-1373000	10_core_Tb427v10	1368001	1373000	0.148864	0.0453773	0.165158	0.114249	0.317096	0.209531
Chr10_core_Tb427v10:1369001-1374000	10_core_Tb427v10	1369001	1374000	0.148864	0.0606455	0.151155	0.0859301	0.336507	0.195769
Chr10_core_Tb427v10:1370001-1375000	10_core_Tb427v10	1370001	1375000	0.16589	0.0596979	0.178415	0.099419	0.337871	0.225944
Chr10_core_Tb427v10:1371001-1376000	10_core_Tb427v10	1371001	1376000	0.15192	0.0450305	0.123842	0.113579	0.324486	0.196108
Chr10_core_Tb427v10:1372001-1377000	10_core_Tb427v10	1372001	1377000	0.121735	0.121118	0.0965822	0.099419	0.312178	0.180692
Chr10_core_Tb427v10:1373001-1378000	10_core_Tb427v10	1373001	1378000	0.122213	0.121118	0.0685226	0.0852594	0.312464	0.165933
Chr10_core_Tb427v10:1374001-1379000	10_core_Tb427v10	1374001	1379000	0.168945	0.134838	0.081726	0.0852594	0.265711	0.165933
Chr10_core_Tb427v10:1375001-1380000	10_core_Tb427v10	1375001	1380000	0.150631	0.150106	0.0685226	0.0722567	0.320109	0.120341
Chr10_core_Tb427v10:1376001-1381000	10_core_Tb427v10	1376001	1381000	0.150631	0.150279	0.0536664	0.0434512	0.351399	0.0750883
Chr10_core_Tb427v10:1377001-1382000	10_core_Tb427v10	1377001	1382000	0.104378	0.0886861	0.0536664	0.0146458	0.282109	0.0780578
Chr10_core_Tb427v10:1378001-1383000	10_core_Tb427v10	1378001	1383000	0.11658	0.118448	0.03961	0.0288054	0.324343	0.0911623
Chr10_core_Tb427v10:1379001-1384000	10_core_Tb427v10	1379001	1384000	0.113524	0.119222	0.0264067	0.0288054	0.36794	0.122653
Chr10_core_Tb427v10:1380001-1385000	10_core_Tb427v10	1380001	1385000	0.0851066	0.0894602	0.0264067	0.0288054	0.411823	0.120341
Chr10_core_Tb427v10:1381001-1386000	10_core_Tb427v10	1381001	1386000	0.0851066	0.0892868	0.0272065	0.0141596	0.449538	0.120341
Chr10_core_Tb427v10:1382001-1387000	10_core_Tb427v10	1382001	1387000	0.0863953	0.104728	0.0272065	0.0141596	0.476594	0.105921
Chr10_core_Tb427v10:1383001-1388000	10_core_Tb427v10	1383001	1388000	0.058456	0.0894602	0.0272065	0.0284701	0.464429	0.0606689
Chr10_core_Tb427v10:1384001-1389000	10_core_Tb427v10	1384001	1389000	0.121256	0.149332	0.149342	0.100241	0.521698	0.156345
Chr10_core_Tb427v10:1385001-1390000	10_core_Tb427v10	1385001	1390000	0.105998	0.164773	0.149342	0.100241	0.379819	0.142583
Chr10_core_Tb427v10:1386001-1391000	10_core_Tb427v10	1386001	1391000	0.105998	0.149505	0.176655	0.114886	0.295637	0.174073
Chr10_core_Tb427v10:1387001-1392000	10_core_Tb427v10	1387001	1392000	0.133937	0.119569	0.163452	0.172162	0.293987	0.205564
Chr10_core_Tb427v10:1388001-1393000	10_core_Tb427v10	1388001	1393000	0.224346	0.163826	0.205515	0.172162	0.250247	0.221638
Chr10_core_Tb427v10:1389001-1394000	10_core_Tb427v10	1389001	1394000	0.133606	0.0596979	0.0833789	0.0857456	0.0813117	0.0944716
Chr10_core_Tb427v10:1390001-1395000	10_core_Tb427v10	1390001	1395000	0.161545	0.104902	0.097382	0.129197	0.0963464	0.151174
Chr10_core_Tb427v10:1391001-1396000	10_core_Tb427v10	1391001	1396000	0.175515	0.119396	0.0560659	0.114551	0.111238	0.119683
Chr10_core_Tb427v10:1392001-1397000	10_core_Tb427v10	1392001	1397000	0.22048	0.134838	0.0692692	0.143021	0.183398	0.119683
Chr10_core_Tb427v10:1393001-1398000	10_core_Tb427v10	1393001	1398000	0.159299	0.136559	0.108986	0.0719213	0.201732	0.193117
Chr10_core_Tb427v10:1394001-1399000	10_core_Tb427v10	1394001	1399000	0.159299	0.167269	0.108986	0.0719213	0.21526	0.22395
Chr10_core_Tb427v10:1395001-1400000	10_core_Tb427v10	1395001	1400000	0.13136	0.106624	0.0949825	0.0572755	0.200225	0.197084
Chr10_core_Tb427v10:1396001-1401000	10_core_Tb427v10	1396001	1401000	0.11739	0.13716	0.108986	0.0572755	0.198862	0.210846
Chr10_core_Tb427v10:1397001-1402000	10_core_Tb427v10	1397001	1402000	0.118201	0.150706	0.194124	0.129197	0.167572	0.253786
Chr10_core_Tb427v10:1398001-1403000	10_core_Tb427v10	1398001	1403000	0.0597447	0.149759	0.139604	0.143021	0.151031	0.161966
Chr10_core_Tb427v10:1399001-1404000	10_core_Tb427v10	1399001	1404000	0.0902613	0.224725	0.153661	0.201118	0.194628	0.17804
Chr10_core_Tb427v10:1400001-1405000	10_core_Tb427v10	1400001	1405000	0.0902613	0.344895	0.167664	0.327364	0.208299	0.148204
Chr10_core_Tb427v10:1401001-1406000	10_core_Tb427v10	1401001	1406000	0.581818	0.827991	0.540683	1.01931	0.597413	0.654121
Chr10_core_Tb427v10:1402001-1407000	10_core_Tb427v10	1402001	1407000	0.686196	1.09887	0.648762	1.25816	0.75404	0.801328
Chr10_core_Tb427v10:1403001-1408000	10_core_Tb427v10	1403001	1408000	0.759579	1.38777	0.675969	1.39991	0.811166	0.937425
Chr10_core_Tb427v10:1404001-1409000	10_core_Tb427v10	1404001	1409000	0.774837	2.06419	0.675916	2.10832	1.11459	1.24626
Chr10_core_Tb427v10:1405001-1410000	10_core_Tb427v10	1405001	1410000	0.851607	2.94749	0.689919	3.10016	1.46721	1.60365
Chr10_core_Tb427v10:1406001-1411000	10_core_Tb427v10	1406001	1411000	0.581818	4.42946	0.496008	4.15899	1.75807	1.88762
Chr10_core_Tb427v10:1407001-1412000	10_core_Tb427v10	1407001	1412000	12.7953	16.3896	12.9325	18.2577	15.0572	16.5319
Chr10_core_Tb427v10:1408001-1413000	10_core_Tb427v10	1408001	1413000	35.0508	37.6922	35.757	39.7859	39.7032	43.4416
Chr10_core_Tb427v10:1409001-1414000	10_core_Tb427v10	1409001	1414000	65.1241	68.3153	65.5659	68.512	73.9497	78.7698
Chr10_core_Tb427v10:1410001-1415000	10_core_Tb427v10	1410001	1415000	98.6533	97.9921	94.6352	98.1107	105.34	113.453
Chr10_core_Tb427v10:1411001-1416000	10_core_Tb427v10	1411001	1416000	156.143	153.009	150.956	149.226	157.164	170.76
Chr10_core_Tb427v10:1412001-1417000	10_core_Tb427v10	1412001	1417000	206.809	200.674	190.799	192.102	202.29	224.744
Chr10_core_Tb427v10:1413001-1418000	10_core_Tb427v10	1413001	1418000	245.804	241.457	235.828	231.091	226.733	260.22
Chr10_core_Tb427v10:1414001-1419000	10_core_Tb427v10	1414001	1419000	357.523	354.905	365.142	346.701	306.092	377.567
Chr10_core_Tb427v10:1415001-1420000	10_core_Tb427v10	1415001	1420000	447.707	449.336	476.67	441.496	370.886	478.182
Chr10_core_Tb427v10:1416001-1421000	10_core_Tb427v10	1416001	1421000	444.349	449.447	489.222	447.777	367.407	480.817
Chr10_core_Tb427v10:1417001-1422000	10_core_Tb427v10	1417001	1422000	407.447	413.635	462.062	413.598	339.177	435.919
Chr10_core_Tb427v10:1418001-1423000	10_core_Tb427v10	1418001	1423000	382.297	382.692	426.302	383.298	329.222	405.774
Chr10_core_Tb427v10:1419001-1424000	10_core_Tb427v10	1419001	1424000	268.434	261.207	295.088	260.157	246.298	279.409
Chr10_core_Tb427v10:1420001-1425000	10_core_Tb427v10	1420001	1425000	207.675	192.394	211.369	193.397	208.811	200.308
Chr10_core_Tb427v10:1421001-1426000	10_core_Tb427v10	1421001	1426000	186.621	164.705	174.734	165.148	194.603	172.27
Chr10_core_Tb427v10:1422001-1427000	10_core_Tb427v10	1422001	1427000	199.991	176.114	185.767	178.062	204.773	194.151
Chr10_core_Tb427v10:1423001-1428000	10_core_Tb427v10	1423001	1428000	466.113	470.827	494.231	471.882	362.329	408.511
Chr10_core_Tb427v10:1424001-1429000	10_core_Tb427v10	1424001	1429000	919.354	968.354	960.75	965.84	643.411	797.74
Chr10_core_Tb427v10:1425001-1430000	10_core_Tb427v10	1425001	1430000	1334.26	1411.13	1372.21	1419.36	890.529	1151.62
Chr10_core_Tb427v10:1426001-1431000	10_core_Tb427v10	1426001	1431000	1363.97	1441.02	1397.53	1441.88	915.013	1176.48
Chr10_core_Tb427v10:1427001-1432000	10_core_Tb427v10	1427001	1432000	1385.67	1461.43	1415.33	1462.31	940.292	1193.49
Chr10_core_Tb427v10:1428001-1433000	10_core_Tb427v10	1428001	1433000	1180.81	1229.2	1169.52	1232.28	832.765	1039.07
Chr10_core_Tb427v10:1429001-1434000	10_core_Tb427v10	1429001	1434000	752.735	755.204	720.747	762.497	573.602	681.876
Chr10_core_Tb427v10:1430001-1435000	10_core_Tb427v10	1430001	1435000	319.531	295.322	295.344	289.332	317.717	315.108
Chr10_core_Tb427v10:1431001-1436000	10_core_Tb427v10	1431001	1436000	338.123	318.474	310.552	322.561	338.115	373.453
Chr10_core_Tb427v10:1432001-1437000	10_core_Tb427v10	1432001	1437000	845.101	897.122	859.741	922.687	728.413	1102.04
Chr10_core_Tb427v10:1433001-1438000	10_core_Tb427v10	1433001	1438000	840.703	899.333	867.486	923.326	713.244	1102.83
Chr10_core_Tb427v10:1434001-1439000	10_core_Tb427v10	1434001	1439000	836.766	890.855	866.12	916.861	699.302	1093.73
Chr10_core_Tb427v10:1435001-1440000	10_core_Tb427v10	1435001	1440000	809.623	863.295	847.786	891.997	665.617	1063.18
Chr10_core_Tb427v10:1436001-1441000	10_core_Tb427v10	1436001	1441000	761.018	806.969	799.762	833.613	619.375	994.251
Chr10_core_Tb427v10:1437001-1442000	10_core_Tb427v10	1437001	1442000	228.609	202.959	234.745	210.377	197.044	237.464
Chr10_core_Tb427v10:1438001-1443000	10_core_Tb427v10	1438001	1443000	181.943	151.153	180.006	157.288	161.879	174.03
Chr10_core_Tb427v10:1439001-1444000	10_core_Tb427v10	1439001	1444000	167.138	140.537	166.246	145.38	152.85	163.503
Chr10_core_Tb427v10:1440001-1445000	10_core_Tb427v10	1440001	1445000	157.527	131.525	157.568	135.022	147.785	155.346
Chr10_core_Tb427v10:1441001-1446000	10_core_Tb427v10	1441001	1446000	142.738	118.147	141.625	121.074	135.668	142.046
Chr10_core_Tb427v10:1442001-1447000	10_core_Tb427v10	1442001	1447000	134.261	110.673	134.349	112.845	128.685	134.953
Chr10_core_Tb427v10:1443001-1448000	10_core_Tb427v10	1443001	1448000	122.605	99.4206	122.871	100.997	119.429	123.848
Chr10_core_Tb427v10:1444001-1449000	10_core_Tb427v10	1444001	1449000	112.845	90.6373	115.569	92.4139	112.908	114.921
Chr10_core_Tb427v10:1445001-1450000	10_core_Tb427v10	1445001	1450000	103.703	83.9265	108.294	85.1203	107.15	108.659
Chr10_core_Tb427v10:1446001-1451000	10_core_Tb427v10	1446001	1451000	94.5283	76.0332	101.055	77.4007	103.124	101.206
Chr10_core_Tb427v10:1447001-1452000	10_core_Tb427v10	1447001	1452000	84.9855	66.3735	91.4556	67.8747	96.8735	93.2422
Chr10_core_Tb427v10:1448001-1453000	10_core_Tb427v10	1448001	1453000	85.2097	67.8732	94.6075	70.7539	99.523	94.3783
Chr10_core_Tb427v10:1449001-1454000	10_core_Tb427v10	1449001	1454000	117.952	103.403	131.578	108.877	139.531	129.568
Chr10_core_Tb427v10:1450001-1455000	10_core_Tb427v10	1450001	1455000	123.381	108.994	137.933	114.619	145.588	132.794
Chr10_core_Tb427v10:1451001-1456000	10_core_Tb427v10	1451001	1456000	133.067	119.272	148.506	125.331	155.659	141.261
Chr10_core_Tb427v10:1452001-1457000	10_core_Tb427v10	1452001	1457000	145.797	134.833	162.337	140.204	173.884	158.265
Chr10_core_Tb427v10:1453001-1458000	10_core_Tb427v10	1453001	1458000	141.873	134.46	158.459	137.37	169.234	156.104
Chr10_core_Tb427v10:1454001-1459000	10_core_Tb427v10	1454001	1459000	116.823	108.722	127.908	109.601	136.465	130.399
Chr10_core_Tb427v10:1455001-1460000	10_core_Tb427v10	1455001	1460000	142.027	136.083	153.665	135.192	165.307	164.887
Chr10_core_Tb427v10:1456001-1461000	10_core_Tb427v10	1456001	1461000	158.822	154.363	167.373	154.91	183.987	191.316
Chr10_core_Tb427v10:1457001-1462000	10_core_Tb427v10	1457001	1462000	149.821	146.914	156.23	147.213	167.103	177.99
Chr10_core_Tb427v10:1458001-1463000	10_core_Tb427v10	1458001	1463000	169.266	164.993	168.856	167.429	184.799	198.156
Chr10_core_Tb427v10:1459001-1464000	10_core_Tb427v10	1459001	1464000	173.421	171.633	171.153	172.831	187.927	203.758
Chr10_core_Tb427v10:1460001-1465000	10_core_Tb427v10	1460001	1465000	166.739	163.058	159.385	169.069	182.284	190.127
Chr10_core_Tb427v10:1461001-1466000	10_core_Tb427v10	1461001	1466000	224.153	212.484	206.345	220.026	248.459	232.17
Chr10_core_Tb427v10:1462001-1467000	10_core_Tb427v10	1462001	1467000	226.071	212.337	208.634	221.082	250.298	231.48
Chr10_core_Tb427v10:1463001-1468000	10_core_Tb427v10	1463001	1468000	222.058	206.47	206.6	214.095	245.946	228.6
Chr10_core_Tb427v10:1464001-1469000	10_core_Tb427v10	1464001	1469000	225.194	206.888	210.474	215.891	251.426	232.563
Chr10_core_Tb427v10:1465001-1470000	10_core_Tb427v10	1465001	1470000	207.257	189.56	196.231	194.409	229.249	216.903
Chr10_core_Tb427v10:1466001-1471000	10_core_Tb427v10	1466001	1471000	142.606	132.329	136.414	133.135	155.032	159.338
Chr10_core_Tb427v10:1467001-1472000	10_core_Tb427v10	1467001	1472000	148.894	138.753	139.187	139.442	167.458	168.974
Chr10_core_Tb427v10:1468001-1473000	10_core_Tb427v10	1468001	1473000	131.772	122.508	121.866	122.913	152.414	148.093
Chr10_core_Tb427v10:1469001-1474000	10_core_Tb427v10	1469001	1474000	107.216	99.4575	95.7326	98.3586	126.374	117.26
Chr10_core_Tb427v10:1470001-1475000	10_core_Tb427v10	1470001	1475000	87.6491	81.3852	74.1733	80.1177	104.226	93.0011
Chr10_core_Tb427v10:1471001-1476000	10_core_Tb427v10	1471001	1476000	62.0981	57.2789	51.8618	56.5079	74.6454	65.3171
Chr10_core_Tb427v10:1472001-1477000	10_core_Tb427v10	1472001	1477000	30.4646	28.1239	24.4754	26.7393	35.5636	30.7423
Chr10_core_Tb427v10:1473001-1478000	10_core_Tb427v10	1473001	1478000	16.6872	15.8911	12.3399	15.0394	19.1439	16.8564
Chr10_core_Tb427v10:1474001-1479000	10_core_Tb427v10	1474001	1479000	11.6476	11.1167	8.09197	10.4252	12.6322	12.8133
Chr10_core_Tb427v10:1475001-1480000	10_core_Tb427v10	1475001	1480000	7.39141	7.54059	5.62926	7.05539	7.95956	8.48196
Chr10_core_Tb427v10:1476001-1481000	10_core_Tb427v10	1476001	1481000	18.5938	20.3244	21.4484	17.7771	15.3248	17.0962
Chr10_core_Tb427v10:1477001-1482000	10_core_Tb427v10	1477001	1482000	56.7716	60.1466	59.0499	58.3775	45.3432	50.6206
Chr10_core_Tb427v10:1478001-1483000	10_core_Tb427v10	1478001	1483000	66.5599	69.3209	68.7399	68.5337	54.9472	59.9226
Chr10_core_Tb427v10:1479001-1484000	10_core_Tb427v10	1479001	1484000	74.7702	75.3455	76.3629	75.2778	62.8323	66.5229
Chr10_core_Tb427v10:1480001-1485000	10_core_Tb427v10	1480001	1485000	84.774	84.4946	86.5451	83.5114	72.8439	76.2651
Chr10_core_Tb427v10:1481001-1486000	10_core_Tb427v10	1481001	1486000	81.8654	79.0174	80.1516	80.3292	70.8069	73.4879
Chr10_core_Tb427v10:1482001-1487000	10_core_Tb427v10	1482001	1487000	62.8143	53.4819	57.5392	54.0239	58.928	58.3101
Chr10_core_Tb427v10:1483001-1488000	10_core_Tb427v10	1483001	1488000	66.4024	56.9958	62.1094	55.4959	60.7703	60.2835
Chr10_core_Tb427v10:1484001-1489000	10_core_Tb427v10	1484001	1489000	78.6761	70.2521	75.5096	68.6853	70.3143	71.4283
Chr10_core_Tb427v10:1485001-1490000	10_core_Tb427v10	1485001	1490000	94.5964	84.643	89.7257	83.784	80.8049	83.7549
Chr10_core_Tb427v10:1486001-1491000	10_core_Tb427v10	1486001	1491000	102.563	93.685	104.068	92.0396	88.9542	91.9038
Chr10_core_Tb427v10:1487001-1492000	10_core_Tb427v10	1487001	1492000	120.029	112.437	128.227	111.473	103.686	110.409
Chr10_core_Tb427v10:1488001-1493000	10_core_Tb427v10	1488001	1493000	135.93	126.56	144.4	126.057	119.604	127.746
Chr10_core_Tb427v10:1489001-1494000	10_core_Tb427v10	1489001	1494000	153.216	139.305	155.26	139.236	138.81	144.075
Chr10_core_Tb427v10:1490001-1495000	10_core_Tb427v10	1490001	1495000	147.256	134.345	149.863	133.622	139.643	141.424
Chr10_core_Tb427v10:1491001-1496000	10_core_Tb427v10	1491001	1496000	150.353	137.147	149.989	134.912	143.629	143.908
Chr10_core_Tb427v10:1492001-1497000	10_core_Tb427v10	1492001	1497000	148.957	137.044	144.66	133.132	144.81	140.239
Chr10_core_Tb427v10:1493001-1498000	10_core_Tb427v10	1493001	1498000	151.47	140.469	144.719	137.225	149.078	142.436
Chr10_core_Tb427v10:1494001-1499000	10_core_Tb427v10	1494001	1499000	148.845	139.584	144.14	136.813	145.219	143.288
Chr10_core_Tb427v10:1495001-1500000	10_core_Tb427v10	1495001	1500000	162.444	151.524	157.727	148.948	156.761	156.974
Chr10_core_Tb427v10:1496001-1501000	10_core_Tb427v10	1496001	1501000	173.025	159.411	163.791	159.676	167.485	169.921
Chr10_core_Tb427v10:1497001-1502000	10_core_Tb427v10	1497001	1502000	165.371	151.106	160.608	153.673	161.226	163.507
Chr10_core_Tb427v10:1498001-1503000	10_core_Tb427v10	1498001	1503000	187.275	168.159	184.795	170.593	180.465	184.429
Chr10_core_Tb427v10:1499001-1504000	10_core_Tb427v10	1499001	1504000	205.494	184.182	209.808	186.012	198.47	202.758
Chr10_core_Tb427v10:1500001-1505000	10_core_Tb427v10	1500001	1505000	211.445	188.633	220.393	189.645	205.568	212.335
Chr10_core_Tb427v10:1501001-1506000	10_core_Tb427v10	1501001	1506000	216.803	193.747	234.45	194.977	214.814	220.879
Chr10_core_Tb427v10:1502001-1507000	10_core_Tb427v10	1502001	1507000	252.391	225.054	267.842	227.348	254.859	258.285
Chr10_core_Tb427v10:1503001-1508000	10_core_Tb427v10	1503001	1508000	321.442	303.573	338.607	305.566	314.941	326.347
Chr10_core_Tb427v10:1504001-1509000	10_core_Tb427v10	1504001	1509000	342.59	332.55	361.163	337.643	328.344	344.593
Chr10_core_Tb427v10:1505001-1510000	10_core_Tb427v10	1505001	1510000	448.906	475.71	491.794	481.965	391.531	443.51
Chr10_core_Tb427v10:1506001-1511000	10_core_Tb427v10	1506001	1511000	619.196	696.517	687.498	698.941	503.813	612.55
Chr10_core_Tb427v10:1507001-1512000	10_core_Tb427v10	1507001	1512000	840.187	989.34	919.596	987.486	629.26	845.375
Chr10_core_Tb427v10:1508001-1513000	10_core_Tb427v10	1508001	1513000	956.644	1159.7	1051.15	1160.03	683.386	981.768
Chr10_core_Tb427v10:1509001-1514000	10_core_Tb427v10	1509001	1514000	1122.55	1381.06	1229.16	1382.93	777.353	1167.49
Chr10_core_Tb427v10:1510001-1515000	10_core_Tb427v10	1510001	1515000	1189.35	1470.8	1288.43	1477.36	820.097	1260.2
Chr10_core_Tb427v10:1511001-1516000	10_core_Tb427v10	1511001	1516000	1239.85	1545.82	1337.4	1555.93	848.767	1335.83
Chr10_core_Tb427v10:1512001-1517000	10_core_Tb427v10	1512001	1517000	1034.21	1298.24	1132.29	1312.53	710.955	1126.06
Chr10_core_Tb427v10:1513001-1518000	10_core_Tb427v10	1513001	1518000	819.017	1026.41	901.167	1039.58	573.978	892.301
Chr10_core_Tb427v10:1514001-1519000	10_core_Tb427v10	1514001	1519000	629.456	779.753	708.355	787.578	459.064	709.323
Chr10_core_Tb427v10:1515001-1520000	10_core_Tb427v10	1515001	1520000	625.062	724.343	733.293	728.228	485.175	800.388
Chr10_core_Tb427v10:1516001-1521000	10_core_Tb427v10	1516001	1521000	532.192	563.322	640.283	568.658	433.927	751.706
Chr10_core_Tb427v10:1517001-1522000	10_core_Tb427v10	1517001	1522000	677.004	726.26	857.078	731.626	577.054	976.535
Chr10_core_Tb427v10:1518001-1523000	10_core_Tb427v10	1518001	1523000	992.427	1092.51	1230.56	1095.95	829.394	1418.96
Chr10_core_Tb427v10:1519001-1524000	10_core_Tb427v10	1519001	1524000	1086.87	1179.03	1310.53	1183.11	934.128	1495.98
Chr10_core_Tb427v10:1520001-1525000	10_core_Tb427v10	1520001	1525000	919.22	1000.03	1088.11	1002.34	804.639	1211.08
Chr10_core_Tb427v10:1521001-1526000	10_core_Tb427v10	1521001	1526000	827.686	905.247	958.736	905.625	746.77	1043.8
Chr10_core_Tb427v10:1522001-1527000	10_core_Tb427v10	1522001	1527000	618.607	650.743	672.996	647.187	571.347	752.661
Chr10_core_Tb427v10:1523001-1528000	10_core_Tb427v10	1523001	1528000	315.713	286.67	288.211	284.001	341.591	316.305
Chr10_core_Tb427v10:1524001-1529000	10_core_Tb427v10	1524001	1529000	213.166	185.615	184.266	183.093	240.375	213.561
Chr10_core_Tb427v10:1525001-1530000	10_core_Tb427v10	1525001	1530000	216.841	187.452	188.442	187.304	238.336	215.438
Chr10_core_Tb427v10:1526001-1531000	10_core_Tb427v10	1526001	1531000	204.311	177.309	183.527	176.595	219.897	202.5
Chr10_core_Tb427v10:1527001-1532000	10_core_Tb427v10	1527001	1532000	204.497	173.878	183.5	177.032	217.286	201.19
Chr10_core_Tb427v10:1528001-1533000	10_core_Tb427v10	1528001	1533000	187.242	160.786	170.184	161.887	194.867	182.769
Chr10_core_Tb427v10:1529001-1534000	10_core_Tb427v10	1529001	1534000	174.544	150.506	159.04	150.814	176.013	164.839
Chr10_core_Tb427v10:1530001-1535000	10_core_Tb427v10	1530001	1535000	159.25	137.062	144.563	138.506	166.161	147.297
Chr10_core_Tb427v10:1531001-1536000	10_core_Tb427v10	1531001	1536000	159.705	135.351	139.676	136.546	168.997	142.427
Chr10_core_Tb427v10:1532001-1537000	10_core_Tb427v10	1532001	1537000	160.656	136.732	143.951	137.139	166.205	141.761
Chr10_core_Tb427v10:1533001-1538000	10_core_Tb427v10	1533001	1538000	158.422	134.246	145.212	134.863	157.134	138.864
Chr10_core_Tb427v10:1534001-1539000	10_core_Tb427v10	1534001	1539000	197.589	175.354	183.114	176.116	186.474	173.836
Chr10_core_Tb427v10:1535001-1540000	10_core_Tb427v10	1535001	1540000	210.881	189.861	193.955	188.587	186.534	185.102
Chr10_core_Tb427v10:1536001-1541000	10_core_Tb427v10	1536001	1541000	219.83	198.454	203.657	200.07	181.526	191.312
Chr10_core_Tb427v10:1537001-1542000	10_core_Tb427v10	1537001	1542000	237.234	218.041	218.256	220.042	191.116	205.909
Chr10_core_Tb427v10:1538001-1543000	10_core_Tb427v10	1538001	1543000	242.638	225.38	222.858	229.547	191.25	208.064
Chr10_core_Tb427v10:1539001-1544000	10_core_Tb427v10	1539001	1544000	214.739	195.503	196.188	200.09	168.101	185.401
Chr10_core_Tb427v10:1540001-1545000	10_core_Tb427v10	1540001	1545000	194.989	178.472	181.533	182.011	157.371	170.996
Chr10_core_Tb427v10:1541001-1546000	10_core_Tb427v10	1541001	1546000	168.476	158.255	163.181	158.548	143.166	154
Chr10_core_Tb427v10:1542001-1547000	10_core_Tb427v10	1542001	1547000	143.68	133.574	139.925	133.802	127.332	133.021
Chr10_core_Tb427v10:1543001-1548000	10_core_Tb427v10	1543001	1548000	129.181	118.814	126.681	120.934	120.86	124.298
Chr10_core_Tb427v10:1544001-1549000	10_core_Tb427v10	1544001	1549000	109.155	99.2465	106.233	101.455	105.241	107.677
Chr10_core_Tb427v10:1545001-1550000	10_core_Tb427v10	1545001	1550000	130.415	114.387	122.036	115.856	123.91	123.156
Chr10_core_Tb427v10:1546001-1551000	10_core_Tb427v10	1546001	1551000	151.02	127.895	133.422	130.585	145.634	141.858
Chr10_core_Tb427v10:1547001-1552000	10_core_Tb427v10	1547001	1552000	170.029	141.721	149.474	144.186	166.427	158.856
Chr10_core_Tb427v10:1548001-1553000	10_core_Tb427v10	1548001	1553000	193.607	158.184	169.204	160.451	193.835	179.77
Chr10_core_Tb427v10:1549001-1554000	10_core_Tb427v10	1549001	1554000	222.783	179.643	195.087	181.849	227.374	208.628
Chr10_core_Tb427v10:1550001-1555000	10_core_Tb427v10	1550001	1555000	217.54	173.251	194.905	175.721	236.652	213.97
Chr10_core_Tb427v10:1551001-1556000	10_core_Tb427v10	1551001	1556000	200.631	156.438	182.701	158.878	225.704	201.258
Chr10_core_Tb427v10:1552001-1557000	10_core_Tb427v10	1552001	1557000	192.402	152.04	177.622	151.878	218.981	191.86
Chr10_core_Tb427v10:1553001-1558000	10_core_Tb427v10	1553001	1558000	204.23	167.441	188.654	163.488	234.525	199.506
Chr10_core_Tb427v10:1554001-1559000	10_core_Tb427v10	1554001	1559000	232.14	193.68	211.045	190.137	263.287	220.17
Chr10_core_Tb427v10:1555001-1560000	10_core_Tb427v10	1555001	1560000	246.293	210.179	214.784	205.862	282.181	231.351
Chr10_core_Tb427v10:1556001-1561000	10_core_Tb427v10	1556001	1561000	277.359	241.246	233.049	234.31	319.308	257.51
Chr10_core_Tb427v10:1557001-1562000	10_core_Tb427v10	1557001	1562000	256.787	222.436	214.265	217.962	302.785	240.521
Chr10_core_Tb427v10:1558001-1563000	10_core_Tb427v10	1558001	1563000	219.8	189.758	180.52	186.907	269.543	208.42
Chr10_core_Tb427v10:1559001-1564000	10_core_Tb427v10	1559001	1564000	194.632	169.945	159.944	165.867	238.009	187.194
Chr10_core_Tb427v10:1560001-1565000	10_core_Tb427v10	1560001	1565000	181.071	159.253	155.275	156.57	213.106	171.738
Chr10_core_Tb427v10:1561001-1566000	10_core_Tb427v10	1561001	1566000	150.98	133.637	139.079	132.855	171.163	140.258
Chr10_core_Tb427v10:1562001-1567000	10_core_Tb427v10	1562001	1567000	188.194	166.06	169.75	165.781	205.031	172.116
Chr10_core_Tb427v10:1563001-1568000	10_core_Tb427v10	1563001	1568000	205.446	181.123	186.984	181.295	219.191	188.884
Chr10_core_Tb427v10:1564001-1569000	10_core_Tb427v10	1564001	1569000	191.178	167.947	174.916	167.831	202.93	175.043
Chr10_core_Tb427v10:1565001-1570000	10_core_Tb427v10	1565001	1570000	193.29	169.796	177.424	169.01	196.709	174.544
Chr10_core_Tb427v10:1566001-1571000	10_core_Tb427v10	1566001	1571000	210.224	185.545	192.689	185.371	206.555	191.397
Chr10_core_Tb427v10:1567001-1572000	10_core_Tb427v10	1567001	1572000	180.932	162.101	170.472	161.699	173.041	167.395
Chr10_core_Tb427v10:1568001-1573000	10_core_Tb427v10	1568001	1573000	160.928	145.072	150.4	142.473	146.461	144.651
Chr10_core_Tb427v10:1569001-1574000	10_core_Tb427v10	1569001	1574000	145.191	131.811	133.379	128.962	134.382	129.942
Chr10_core_Tb427v10:1570001-1575000	10_core_Tb427v10	1570001	1575000	103.383	93.8798	94.3568	92.8212	100.183	94.2997
Chr10_core_Tb427v10:1571001-1576000	10_core_Tb427v10	1571001	1576000	59.0494	53.3576	52.0302	51.9783	61.7655	52.3673
Chr10_core_Tb427v10:1572001-1577000	10_core_Tb427v10	1572001	1577000	37.3737	33.792	31.9637	31.6286	41.3285	31.0145
Chr10_core_Tb427v10:1573001-1578000	10_core_Tb427v10	1573001	1578000	22.2259	18.9814	17.5294	18.4823	24.2195	18.8332
Chr10_core_Tb427v10:1574001-1579000	10_core_Tb427v10	1574001	1579000	44.0925	35.8075	39.3118	36.8257	43.2098	37.5183
Chr10_core_Tb427v10:1575001-1580000	10_core_Tb427v10	1575001	1580000	80.8868	66.7037	74.7179	65.6179	81.2946	70.6159
Chr10_core_Tb427v10:1576001-1581000	10_core_Tb427v10	1576001	1581000	126.168	103.28	113.604	100.592	126.012	106.566
Chr10_core_Tb427v10:1577001-1582000	10_core_Tb427v10	1577001	1582000	181.833	149.941	162.621	146.993	186.337	154.134
Chr10_core_Tb427v10:1578001-1583000	10_core_Tb427v10	1578001	1583000	223.066	183.414	198.737	179.383	233.913	189.934
Chr10_core_Tb427v10:1579001-1584000	10_core_Tb427v10	1579001	1584000	219.941	181.328	197.916	177.512	233.823	186.314
Chr10_core_Tb427v10:1580001-1585000	10_core_Tb427v10	1580001	1585000	224.693	189.462	202.921	186.82	242.628	190.386
Chr10_core_Tb427v10:1581001-1586000	10_core_Tb427v10	1581001	1586000	223.41	192.043	206.435	191.676	250.692	197.112
Chr10_core_Tb427v10:1582001-1587000	10_core_Tb427v10	1582001	1587000	202.294	174.121	188.325	172.89	232.679	181.288
Chr10_core_Tb427v10:1583001-1588000	10_core_Tb427v10	1583001	1588000	191.791	165.621	180.132	164.855	219.625	173.343
Chr10_core_Tb427v10:1584001-1589000	10_core_Tb427v10	1584001	1589000	243.767	209.241	223.667	208.51	268.053	218.873
Chr10_core_Tb427v10:1585001-1590000	10_core_Tb427v10	1585001	1590000	275.092	234.654	253.506	235.435	298.302	250.519
Chr10_core_Tb427v10:1586001-1591000	10_core_Tb427v10	1586001	1591000	271.685	228.569	250.126	231.786	290.134	247.405
Chr10_core_Tb427v10:1587001-1592000	10_core_Tb427v10	1587001	1592000	281.115	235.31	261.257	240.927	302.794	252.337
Chr10_core_Tb427v10:1588001-1593000	10_core_Tb427v10	1588001	1593000	286.666	238.926	266.206	244.584	312.67	256.131
Chr10_core_Tb427v10:1589001-1594000	10_core_Tb427v10	1589001	1594000	238.653	202.372	235.515	207.496	260.615	217.072
Chr10_core_Tb427v10:1590001-1595000	10_core_Tb427v10	1590001	1595000	216.647	186.015	221.929	189.664	225.62	195.754
Chr10_core_Tb427v10:1591001-1596000	10_core_Tb427v10	1591001	1596000	222.966	196.086	238.759	199.296	219.119	201.906
Chr10_core_Tb427v10:1592001-1597000	10_core_Tb427v10	1592001	1597000	219.742	198.593	245.665	199.594	201.123	205.068
Chr10_core_Tb427v10:1593001-1598000	10_core_Tb427v10	1593001	1598000	219.099	202.369	255.93	201.742	187.212	210.028
Chr10_core_Tb427v10:1594001-1599000	10_core_Tb427v10	1594001	1599000	214.936	196.455	253.164	198.754	187.713	210.363
Chr10_core_Tb427v10:1595001-1600000	10_core_Tb427v10	1595001	1600000	194.922	178.565	225.524	180.874	177.506	190.736
Chr10_core_Tb427v10:1596001-1601000	10_core_Tb427v10	1596001	1601000	179.108	163.423	198.965	164.18	171.36	173.225
Chr10_core_Tb427v10:1597001-1602000	10_core_Tb427v10	1597001	1602000	199.546	187.508	214.075	191.596	198.567	192.634
Chr10_core_Tb427v10:1598001-1603000	10_core_Tb427v10	1598001	1603000	232.315	222.222	239.906	229.835	240.584	224.417
Chr10_core_Tb427v10:1599001-1604000	10_core_Tb427v10	1599001	1604000	253.872	247.482	252.784	251.757	265.192	244.67
Chr10_core_Tb427v10:1600001-1605000	10_core_Tb427v10	1600001	1605000	267.286	263.381	268.609	266.986	282.707	264.523
Chr10_core_Tb427v10:1601001-1606000	10_core_Tb427v10	1601001	1606000	400.536	409.901	395.388	408.984	409.484	434.613
Chr10_core_Tb427v10:1602001-1607000	10_core_Tb427v10	1602001	1607000	391.508	397.908	382.032	398.419	410.571	433.372
Chr10_core_Tb427v10:1603001-1608000	10_core_Tb427v10	1603001	1608000	343.394	351.962	333.911	349.029	355.414	384.358
Chr10_core_Tb427v10:1604001-1609000	10_core_Tb427v10	1604001	1609000	302.464	312.533	295.499	309.629	312.471	343.09
Chr10_core_Tb427v10:1605001-1610000	10_core_Tb427v10	1605001	1610000	257.748	266.946	249.248	265.079	263.295	294.901
Chr10_core_Tb427v10:1606001-1611000	10_core_Tb427v10	1606001	1611000	88.8339	87.9772	89.9983	90.2701	97.8075	93.2135
Chr10_core_Tb427v10:1607001-1612000	10_core_Tb427v10	1607001	1612000	39.8622	41.6425	44.0086	40.9011	37.302	38.469
Chr10_core_Tb427v10:1608001-1613000	10_core_Tb427v10	1608001	1613000	71.6541	76.563	77.7219	77.0925	80.469	72.8331
Chr10_core_Tb427v10:1609001-1614000	10_core_Tb427v10	1609001	1614000	114.851	125.019	121.912	123.272	134.322	120.795
Chr10_core_Tb427v10:1610001-1615000	10_core_Tb427v10	1610001	1615000	160.472	176.717	172.789	175.331	190.016	176.533
Chr10_core_Tb427v10:1611001-1616000	10_core_Tb427v10	1611001	1616000	197.284	220.683	217.882	220.916	243.488	226.513
Chr10_core_Tb427v10:1612001-1617000	10_core_Tb427v10	1612001	1617000	231.843	260.73	254.815	260.074	285.554	260.914
Chr10_core_Tb427v10:1613001-1618000	10_core_Tb427v10	1613001	1618000	205.347	232.577	224.013	232.879	248.121	231.658
Chr10_core_Tb427v10:1614001-1619000	10_core_Tb427v10	1614001	1619000	177.067	204.767	196.792	204.615	209.964	198.877
Chr10_core_Tb427v10:1615001-1620000	10_core_Tb427v10	1615001	1620000	165.406	190.193	178.744	188.465	189.96	177.555
Chr10_core_Tb427v10:1616001-1621000	10_core_Tb427v10	1616001	1621000	140.898	158.884	144.959	155.149	150.879	140.38
Chr10_core_Tb427v10:1617001-1622000	10_core_Tb427v10	1617001	1622000	109.219	122.222	110.248	119.058	113.46	107.961
Chr10_core_Tb427v10:1618001-1623000	10_core_Tb427v10	1618001	1623000	83.5664	93.9611	84.7558	90.9204	90.6021	83.4426
Chr10_core_Tb427v10:1619001-1624000	10_core_Tb427v10	1619001	1624000	56.7918	60.5989	54.9637	59.8506	64.6661	57.2081
Chr10_core_Tb427v10:1620001-1625000	10_core_Tb427v10	1620001	1625000	24.4991	25.4455	23.8194	26.2092	32.6861	24.6981
Chr10_core_Tb427v10:1621001-1626000	10_core_Tb427v10	1621001	1626000	4.9042	5.81167	5.02506	6.44287	11.5197	5.58441
Chr10_core_Tb427v10:1622001-1627000	10_core_Tb427v10	1622001	1627000	0.309452	0.705498	0.61825	1.52499	4.89281	0.986755
Chr10_core_Tb427v10:1623001-1628000	10_core_Tb427v10	1623001	1628000	0.204264	0.451438	0.315247	0.84815	2.74739	0.519472
Chr10_core_Tb427v10:1624001-1629000	10_core_Tb427v10	1624001	1629000	0.104231	0.272171	0.0816728	0.451816	1.99593	0.305657
Chr10_core_Tb427v10:1625001-1630000	10_core_Tb427v10	1625001	1630000	0.104231	0.105676	0.0544662	0.156845	1.4212	0.107576
Chr10_core_Tb427v10:1626001-1631000	10_core_Tb427v10	1626001	1631000	0.104231	0.0604721	0.0140032	0.17067	1.53466	0.0921595
Chr10_core_Tb427v10:1627001-1632000	10_core_Tb427v10	1627001	1632000	0.176657	0.0757403	0.109786	0.299866	1.28276	0.162624
Chr10_core_Tb427v10:1628001-1633000	10_core_Tb427v10	1628001	1633000	0.162687	0.0757403	0.137792	0.299866	1.24326	0.162624
Chr10_core_Tb427v10:1629001-1634000	10_core_Tb427v10	1629001	1634000	0.116912	0.0757403	0.165851	0.271882	0.944751	0.118029
Chr10_core_Tb427v10:1630001-1635000	10_core_Tb427v10	1630001	1635000	0.100365	0.0604721	0.151848	0.201118	0.751201	0.118029
Chr10_core_Tb427v10:1631001-1636000	10_core_Tb427v10	1631001	1636000	0.13136	0.0904078	0.179855	0.185986	0.527581	0.177043
Chr10_core_Tb427v10:1632001-1637000	10_core_Tb427v10	1632001	1637000	0.0746713	0.0452039	0.166598	0.0714351	0.583915	0.0744308
Chr10_core_Tb427v10:1633001-1638000	10_core_Tb427v10	1633001	1638000	0.254052	0.105676	0.248271	0.141378	0.585135	0.180352
Chr10_core_Tb427v10:1634001-1639000	10_core_Tb427v10	1634001	1639000	0.285526	0.136386	0.220211	0.141378	0.63695	0.180352
Chr10_core_Tb427v10:1635001-1640000	10_core_Tb427v10	1635001	1640000	0.300784	0.136386	0.220211	0.127218	0.623135	0.180352
Chr10_core_Tb427v10:1636001-1641000	10_core_Tb427v10	1636001	1641000	0.269789	0.10645	0.192205	0.0984128	0.550832	0.121338
Chr10_core_Tb427v10:1637001-1642000	10_core_Tb427v10	1637001	1642000	0.254052	0.091182	0.109679	0.0699428	0.36507	0.105921
Chr10_core_Tb427v10:1638001-1643000	10_core_Tb427v10	1638001	1643000	0.0607016	0.0307099	0.0140032	0	0.22362	0
Chr10_core_Tb427v10:1639001-1644000	10_core_Tb427v10	1639001	1644000	0.029228	0	0	0	0.0707966	0
Chr10_core_Tb427v10:1640001-1645000	10_core_Tb427v10	1640001	1645000	0.0139697	0	0	0	0.0694331	0.0154165
Chr10_core_Tb427v10:1641001-1646000	10_core_Tb427v10	1641001	1646000	0.0139697	0	0.0132033	0	0.126702	0.0308331
Chr10_core_Tb427v10:1642001-1647000	10_core_Tb427v10	1642001	1647000	0.0139697	0	0.0132033	0	0.126702	0.0308331
Chr10_core_Tb427v10:1643001-1648000	10_core_Tb427v10	1643001	1648000	0.0139697	0	0.0132033	0	0.126702	0.0308331
Chr10_core_Tb427v10:1644001-1649000	10_core_Tb427v10	1644001	1649000	0.029228	0.0152682	0.0132033	0	0.14023	0.0308331
Chr10_core_Tb427v10:1645001-1650000	10_core_Tb427v10	1645001	1650000	0.029228	0.0152682	0.0132033	0.0146458	0.0995023	0.0462496
Chr10_core_Tb427v10:1646001-1651000	10_core_Tb427v10	1646001	1651000	0.0152583	0.0152682	0.0140564	0.0284701	0.0422338	0.0154165
Chr10_core_Tb427v10:1647001-1652000	10_core_Tb427v10	1647001	1652000	0.0152583	0.0307099	0.0281128	0.0284701	0.138866	0.0154165
Chr10_core_Tb427v10:1648001-1653000	10_core_Tb427v10	1648001	1653000	0.0589345	0.0757403	0.0421692	0.0564539	0.193551	0.0429403
Chr10_core_Tb427v10:1649001-1654000	10_core_Tb427v10	1649001	1654000	0.0589345	0.0604721	0.0421692	0.0706135	0.22075	0.0429403
Chr10_core_Tb427v10:1650001-1655000	10_core_Tb427v10	1650001	1655000	0.0576458	0.0604721	0.0421692	0.0706135	0.2463	0.0275238
Chr10_core_Tb427v10:1651001-1656000	10_core_Tb427v10	1651001	1656000	0.0868738	0.0759138	0.0281128	0.0706135	0.329261	0.0275238
Chr10_core_Tb427v10:1652001-1657000	10_core_Tb427v10	1652001	1657000	0.100843	0.0604721	0.0140564	0.0844378	0.261191	0.0429403
Chr10_core_Tb427v10:1653001-1658000	10_core_Tb427v10	1653001	1658000	0.249708	0.212993	0.0693225	0.156359	0.372572	0.168245
Chr10_core_Tb427v10:1654001-1659000	10_core_Tb427v10	1654001	1659000	0.263677	0.212993	0.0833256	0.142199	0.547391	0.168245
Chr10_core_Tb427v10:1655001-1660000	10_core_Tb427v10	1655001	1660000	0.249708	0.241981	0.0833256	0.127554	0.577746	0.168245
Chr10_core_Tb427v10:1656001-1661000	10_core_Tb427v10	1656001	1661000	0.249708	0.257423	0.0833256	0.113729	0.606451	0.198081
Chr10_core_Tb427v10:1657001-1662000	10_core_Tb427v10	1657001	1662000	0.523031	0.364994	0.261527	0.197496	0.862868	0.302348
Chr10_core_Tb427v10:1658001-1663000	10_core_Tb427v10	1658001	1663000	0.89624	0.666407	0.628788	0.437656	1.24025	0.678129
Chr10_core_Tb427v10:1659001-1664000	10_core_Tb427v10	1659001	1664000	0.929003	0.698238	0.656101	0.451481	1.09535	0.678129
Chr10_core_Tb427v10:1660001-1665000	10_core_Tb427v10	1660001	1665000	0.988747	0.684692	0.656101	0.480286	1.10723	0.691891
Chr10_core_Tb427v10:1661001-1666000	10_core_Tb427v10	1661001	1666000	1.07949	0.699012	0.697311	0.566032	1.11968	0.722724
Chr10_core_Tb427v10:1662001-1667000	10_core_Tb427v10	1662001	1667000	1.01654	0.757589	0.639539	0.554186	0.947734	0.782395
Chr10_core_Tb427v10:1663001-1668000	10_core_Tb427v10	1663001	1668000	0.493988	0.288387	0.216159	0.22828	0.501209	0.267548
Chr10_core_Tb427v10:1664001-1669000	10_core_Tb427v10	1664001	1669000	0.419795	0.255782	0.161639	0.229102	0.516387	0.253786
Chr10_core_Tb427v10:1665001-1670000	10_core_Tb427v10	1665001	1670000	0.375308	0.255608	0.175643	0.214942	0.446954	0.25544
Chr10_core_Tb427v10:1666001-1671000	10_core_Tb427v10	1666001	1671000	0.299827	0.225846	0.134433	0.129197	0.393776	0.194772
Chr10_core_Tb427v10:1667001-1672000	10_core_Tb427v10	1667001	1672000	0.135705	0.103954	0.0140032	0.0572755	0.394062	0.0291784
Chr10_core_Tb427v10:1668001-1673000	10_core_Tb427v10	1668001	1673000	0.538142	0.585248	0.425939	0.554001	0.925483	0.44493
Chr10_core_Tb427v10:1669001-1674000	10_core_Tb427v10	1669001	1674000	0.552922	0.617679	0.493555	0.553515	0.883106	0.50229
Chr10_core_Tb427v10:1670001-1675000	10_core_Tb427v10	1670001	1675000	0.537664	0.616905	0.492755	0.538869	0.886119	0.534438
Chr10_core_Tb427v10:1671001-1676000	10_core_Tb427v10	1671001	1676000	0.493177	0.615958	0.492755	0.538869	0.925912	0.534438
Chr10_core_Tb427v10:1672001-1677000	10_core_Tb427v10	1672001	1677000	0.462182	0.571701	0.505959	0.538869	0.928639	0.53675
Chr10_core_Tb427v10:1673001-1678000	10_core_Tb427v10	1673001	1678000	0.178902	0.105676	0.122136	0.0279839	0.439308	0.165593
Chr10_core_Tb427v10:1674001-1679000	10_core_Tb427v10	1674001	1679000	0.164122	0.074192	0.0404631	0.0138242	0.548248	0.108233
Chr10_core_Tb427v10:1675001-1680000	10_core_Tb427v10	1675001	1680000	0.193829	0.106023	0.0272597	0.0279839	0.528837	0.0744308
Chr10_core_Tb427v10:1676001-1681000	10_core_Tb427v10	1676001	1681000	0.623727	0.409424	0.218665	0.265981	0.837573	0.481363
Chr10_core_Tb427v10:1677001-1682000	10_core_Tb427v10	1677001	1682000	0.622439	0.43996	0.218665	0.265981	0.834703	0.465289
Chr10_core_Tb427v10:1678001-1683000	10_core_Tb427v10	1678001	1683000	0.505048	0.439186	0.218612	0.28014	0.821461	0.449872
Chr10_core_Tb427v10:1679001-1684000	10_core_Tb427v10	1679001	1684000	0.505048	0.409251	0.218612	0.28014	0.668781	0.434456
Chr10_core_Tb427v10:1680001-1685000	10_core_Tb427v10	1680001	1685000	0.519828	0.408904	0.300284	0.353034	0.699136	0.49347
Chr10_core_Tb427v10:1681001-1686000	10_core_Tb427v10	1681001	1686000	0.254052	0.237671	0.273131	0.171826	0.377949	0.253446
Chr10_core_Tb427v10:1682001-1687000	10_core_Tb427v10	1682001	1687000	0.07596	0.118448	0.137792	0.115373	0.323551	0.0865381
Chr10_core_Tb427v10:1683001-1688000	10_core_Tb427v10	1683001	1688000	0.0899296	0.134838	0.123789	0.101213	0.296209	0.0727762
Chr10_core_Tb427v10:1684001-1689000	10_core_Tb427v10	1684001	1689000	0.0737143	0.1646	0.137792	0.101213	0.340092	0.0881927
Chr10_core_Tb427v10:1685001-1690000	10_core_Tb427v10	1685001	1690000	0.104709	0.177546	0.123789	0.0982621	0.451759	0.12068
Chr10_core_Tb427v10:1686001-1691000	10_core_Tb427v10	1686001	1691000	0.136183	0.150453	0.0816728	0.112908	0.522413	0.152171
Chr10_core_Tb427v10:1687001-1692000	10_core_Tb427v10	1687001	1692000	0.136183	0.164947	0.0956759	0.112908	0.510248	0.168245
Chr10_core_Tb427v10:1688001-1693000	10_core_Tb427v10	1688001	1693000	0.136183	0.134063	0.0956759	0.126732	0.551118	0.183662
Chr10_core_Tb427v10:1689001-1694000	10_core_Tb427v10	1689001	1694000	0.13795	0.149505	0.150142	0.154381	0.580902	0.299378
Chr10_core_Tb427v10:1690001-1695000	10_core_Tb427v10	1690001	1695000	0.0934639	0.120517	0.110585	0.0844378	0.443256	0.240364
Chr10_core_Tb427v10:1691001-1696000	10_core_Tb427v10	1691001	1696000	0.0912183	0.135011	0.137845	0.0844378	0.425637	0.271197
Chr10_core_Tb427v10:1692001-1697000	10_core_Tb427v10	1692001	1697000	0.106955	0.135959	0.137045	0.0841024	0.367005	0.268885
Chr10_core_Tb427v10:1693001-1698000	10_core_Tb427v10	1693001	1698000	0.106955	0.135959	0.137045	0.0702782	0.297429	0.253468
Chr10_core_Tb427v10:1694001-1699000	10_core_Tb427v10	1694001	1699000	0.07596	0.0907547	0.082579	0.0426297	0.22362	0.151514
Chr10_core_Tb427v10:1695001-1700000	10_core_Tb427v10	1695001	1700000	0.0729041	0.0907547	0.0404631	0.0284701	0.15268	0.091502
Chr10_core_Tb427v10:1696001-1701000	10_core_Tb427v10	1696001	1701000	0.0436761	0.0453773	0.0132033	0.0138242	0.0694331	0.0291784
Chr10_core_Tb427v10:1697001-1702000	10_core_Tb427v10	1697001	1702000	0.0279393	0.0299357	0	0.0138242	0.0828182	0
Chr10_core_Tb427v10:1698001-1703000	10_core_Tb427v10	1698001	1703000	0.0589345	0.0299357	0	0.0284701	0.213753	0.0154165
Chr10_core_Tb427v10:1699001-1704000	10_core_Tb427v10	1699001	1704000	0.0589345	0.0299357	0	0.0284701	0.215403	0.0154165
Chr10_core_Tb427v10:1700001-1705000	10_core_Tb427v10	1700001	1705000	0.0615118	0	0	0.0284701	0.284979	0.0308331
Chr10_core_Tb427v10:1701001-1706000	10_core_Tb427v10	1701001	1706000	0.0615118	0	0.0272597	0.0284701	0.423988	0.0308331
Chr10_core_Tb427v10:1702001-1707000	10_core_Tb427v10	1702001	1707000	0.445304	0.243957	0.533165	0.322284	0.86466	0.406954
Chr10_core_Tb427v10:1703001-1708000	10_core_Tb427v10	1703001	1708000	0.429567	0.273893	0.547222	0.322284	0.8305	0.423028
Chr10_core_Tb427v10:1704001-1709000	10_core_Tb427v10	1704001	1709000	0.429567	0.273893	0.547222	0.307638	0.901297	0.438445
Chr10_core_Tb427v10:1705001-1710000	10_core_Tb427v10	1705001	1710000	0.429567	0.273893	0.547222	0.336443	0.975106	0.423028
Chr10_core_Tb427v10:1706001-1711000	10_core_Tb427v10	1706001	1711000	0.41302	0.288387	0.533165	0.336443	0.977833	0.46828
Chr10_core_Tb427v10:1707001-1712000	10_core_Tb427v10	1707001	1712000	0.277647	0.120343	0.166598	0.140741	0.762002	0.268885
Chr10_core_Tb427v10:1708001-1713000	10_core_Tb427v10	1708001	1713000	0.0571673	0.0888595	0.0272065	0.0851086	0.681482	0.103609
Chr10_core_Tb427v10:1709001-1714000	10_core_Tb427v10	1709001	1714000	0.0571673	0.149505	0.0676696	0.113579	0.781127	0.103609
Chr10_core_Tb427v10:1710001-1715000	10_core_Tb427v10	1710001	1715000	0.0571673	0.179267	0.0948761	0.0989328	0.747902	0.133445
Chr10_core_Tb427v10:1711001-1716000	10_core_Tb427v10	1711001	1716000	0.118679	0.240514	0.204715	0.227979	0.758417	0.193457
Chr10_core_Tb427v10:1712001-1717000	10_core_Tb427v10	1712001	1717000	0.284569	0.388123	0.327757	0.341037	0.797781	0.371157
Chr10_core_Tb427v10:1713001-1718000	10_core_Tb427v10	1713001	1718000	0.330822	0.358962	0.328557	0.341037	0.755833	0.400335
Chr10_core_Tb427v10:1714001-1719000	10_core_Tb427v10	1714001	1719000	0.344792	0.313584	0.3145	0.341037	0.669716	0.44493
Chr10_core_Tb427v10:1715001-1720000	10_core_Tb427v10	1715001	1720000	0.36005	0.283822	0.287294	0.326878	0.75691	0.428856
Chr10_core_Tb427v10:1716001-1721000	10_core_Tb427v10	1716001	1721000	0.298538	0.253112	0.191512	0.211656	0.788343	0.339666
Chr10_core_Tb427v10:1717001-1722000	10_core_Tb427v10	1717001	1722000	0.22129	0.121892	0.0956759	0.155202	0.831797	0.159654
Chr10_core_Tb427v10:1718001-1723000	10_core_Tb427v10	1718001	1723000	0.455739	0.183485	0.175802	0.226788	1.19306	0.31314
Chr10_core_Tb427v10:1719001-1724000	10_core_Tb427v10	1719001	1724000	0.457506	0.182711	0.149396	0.212142	1.24473	0.283961
Chr10_core_Tb427v10:1720001-1725000	10_core_Tb427v10	1720001	1725000	0.457506	0.182711	0.163399	0.225967	1.25977	0.285616
Chr10_core_Tb427v10:1721001-1726000	10_core_Tb427v10	1721001	1726000	0.605413	0.214368	0.261687	0.282756	1.45031	0.385916
Chr10_core_Tb427v10:1722001-1727000	10_core_Tb427v10	1722001	1727000	1.41975	1.02777	1.22319	0.99543	2.72145	1.23812
Chr10_core_Tb427v10:1723001-1728000	10_core_Tb427v10	1723001	1728000	1.17004	0.949963	1.14226	0.95265	2.50314	1.14696
Chr10_core_Tb427v10:1724001-1729000	10_core_Tb427v10	1724001	1729000	1.16699	1.00871	1.19833	0.953136	2.35362	1.12988
Chr10_core_Tb427v10:1725001-1730000	10_core_Tb427v10	1725001	1730000	1.21195	1.11404	1.28182	1.03772	2.367	1.19253
Chr10_core_Tb427v10:1726001-1731000	10_core_Tb427v10	1726001	1731000	1.20152	1.20445	1.32398	1.02323	2.08927	1.19649
Chr10_core_Tb427v10:1727001-1732000	10_core_Tb427v10	1727001	1732000	0.255341	0.344895	0.320418	0.225631	0.566373	0.30135
Chr10_core_Tb427v10:1728001-1733000	10_core_Tb427v10	1728001	1733000	0.239604	0.330401	0.307215	0.197647	0.381182	0.240681
Chr10_core_Tb427v10:1729001-1734000	10_core_Tb427v10	1729001	1734000	0.211665	0.303135	0.266059	0.154531	0.418897	0.213815
Chr10_core_Tb427v10:1730001-1735000	10_core_Tb427v10	1730001	1735000	0.179381	0.197806	0.194977	0.0707644	0.405797	0.135757
Chr10_core_Tb427v10:1731001-1736000	10_core_Tb427v10	1731001	1736000	0.0558786	0.0910085	0.0957291	0.0422943	0.43723	0.0469071
Chr10_core_Tb427v10:1732001-1737000	10_core_Tb427v10	1732001	1737000	0.0558786	0.0910085	0.0957291	0.0422943	0.508313	0.0767429
Chr10_core_Tb427v10:1733001-1738000	10_core_Tb427v10	1733001	1738000	0.0558786	0.0910085	0.0957291	0.0422943	0.508313	0.0767429
Chr10_core_Tb427v10:1734001-1739000	10_core_Tb427v10	1734001	1739000	0.0558786	0.0450305	0.0816728	0.0422943	0.384767	0.0452524
Chr10_core_Tb427v10:1735001-1740000	10_core_Tb427v10	1735001	1740000	0.0279393	0.0604721	0.0412097	0.0422943	0.212819	0.0452524
Chr10_core_Tb427v10:1736001-1741000	10_core_Tb427v10	1736001	1741000	0	0.0154416	0	0	0.0982818	0.0298359
Chr10_core_Tb427v10:1737001-1742000	10_core_Tb427v10	1737001	1742000	0.045775	0.0308833	0.0140564	0.0138242	0.151174	0.0291784
Chr10_core_Tb427v10:1738001-1743000	10_core_Tb427v10	1738001	1743000	0.045775	0.0308833	0.0280596	0.0279839	0.363992	0.106579
Chr10_core_Tb427v10:1739001-1744000	10_core_Tb427v10	1739001	1744000	0.045775	0.0308833	0.0280596	0.0421435	0.546313	0.151831
Chr10_core_Tb427v10:1740001-1745000	10_core_Tb427v10	1740001	1745000	0.045775	0.0307099	0.0412629	0.0563031	0.615603	0.197084
Chr10_core_Tb427v10:1741001-1746000	10_core_Tb427v10	1741001	1746000	0.045775	0.0307099	0.0412629	0.0563031	0.671651	0.197084
Chr10_core_Tb427v10:1742001-1747000	10_core_Tb427v10	1742001	1747000	0	0.0152682	0.0272065	0.0424789	0.547534	0.183322
Chr10_core_Tb427v10:1743001-1748000	10_core_Tb427v10	1743001	1748000	0	0.0152682	0.0132033	0.0283193	0.321187	0.0905048
Chr10_core_Tb427v10:1744001-1749000	10_core_Tb427v10	1744001	1749000	0	0.0152682	0.0132033	0.0141596	0.153901	0.0452524
Chr10_core_Tb427v10:1745001-1750000	10_core_Tb427v10	1745001	1750000	0	0	0	0	0.0695761	0
Chr10_core_Tb427v10:1746001-1751000	10_core_Tb427v10	1746001	1751000	0	0	0.0140032	0.0138242	0	0
Chr10_core_Tb427v10:1747001-1752000	10_core_Tb427v10	1747001	1752000	0	0	0.0140032	0.0138242	0.0150346	0
Chr10_core_Tb427v10:1748001-1753000	10_core_Tb427v10	1748001	1753000	0	0	0.0140032	0.0138242	0.0150346	0
Chr10_core_Tb427v10:1749001-1754000	10_core_Tb427v10	1749001	1754000	0	0	0.0140032	0.0138242	0.0150346	0
Chr10_core_Tb427v10:1750001-1755000	10_core_Tb427v10	1750001	1755000	0	0	0.0140032	0.0138242	0.0723031	0
Chr10_core_Tb427v10:1751001-1756000	10_core_Tb427v10	1751001	1756000	0.0431976	0.0308833	0.0140032	0	0.0723031	0.016074
Chr10_core_Tb427v10:1752001-1757000	10_core_Tb427v10	1752001	1757000	0.0431976	0.0308833	0.0140032	0	0.0572685	0.016074
Chr10_core_Tb427v10:1753001-1758000	10_core_Tb427v10	1753001	1758000	0.0571673	0.0308833	0.0140032	0	0.0723031	0.016074
Chr10_core_Tb427v10:1754001-1759000	10_core_Tb427v10	1754001	1759000	0.0571673	0.0308833	0.0140032	0	0.0723031	0.016074
Chr10_core_Tb427v10:1755001-1760000	10_core_Tb427v10	1755001	1760000	0.0571673	0.0308833	0.0140032	0.0141596	0.0601385	0.016074
Chr10_core_Tb427v10:1756001-1761000	10_core_Tb427v10	1756001	1761000	0.100843	0.0299357	0.0280063	0.0279839	0.344688	0.0298359
Chr10_core_Tb427v10:1757001-1762000	10_core_Tb427v10	1757001	1762000	0.128783	0.0452039	0.0560659	0.0564539	0.566945	0.105921
Chr10_core_Tb427v10:1758001-1763000	10_core_Tb427v10	1758001	1763000	0.176325	0.120944	0.0560659	0.157181	0.916408	0.210528
Chr10_core_Tb427v10:1759001-1764000	10_core_Tb427v10	1759001	1764000	0.176325	0.135438	0.0560659	0.171005	1.2968	0.256438
Chr10_core_Tb427v10:1760001-1765000	10_core_Tb427v10	1760001	1765000	0.191583	0.15088	0.0832724	0.185651	1.69521	0.285616
Chr10_core_Tb427v10:1761001-1766000	10_core_Tb427v10	1761001	1766000	0.118679	0.135438	0.0552661	0.186472	1.99784	0.39385
Chr10_core_Tb427v10:1762001-1767000	10_core_Tb427v10	1762001	1767000	0.119968	0.150106	0.0272065	0.215764	2.48157	0.389883
Chr10_core_Tb427v10:1763001-1768000	10_core_Tb427v10	1763001	1768000	0.0894511	0.104128	0.054413	0.158002	2.59668	0.421691
Chr10_core_Tb427v10:1764001-1769000	10_core_Tb427v10	1764001	1769000	0.119968	0.105075	0.0964225	0.187143	2.68101	0.466286
Chr10_core_Tb427v10:1765001-1770000	10_core_Tb427v10	1765001	1770000	0.18148	0.164773	0.110426	0.215948	2.61638	0.509226
Chr10_core_Tb427v10:1766001-1771000	10_core_Tb427v10	1766001	1771000	0.242181	0.179868	0.152488	0.271245	2.72941	0.545888
Chr10_core_Tb427v10:1767001-1772000	10_core_Tb427v10	1767001	1772000	0.240893	0.165201	0.179748	0.213484	2.73978	0.516709
Chr10_core_Tb427v10:1768001-1773000	10_core_Tb427v10	1768001	1773000	0.240893	0.19591	0.166545	0.24244	2.61143	0.470142
Chr10_core_Tb427v10:1769001-1774000	10_core_Tb427v10	1769001	1774000	0.241371	0.165201	0.179908	0.242105	2.77297	0.408816
Chr10_core_Tb427v10:1770001-1775000	10_core_Tb427v10	1770001	1775000	0.239272	0.15088	0.179108	0.213785	2.99875	0.44493
Chr10_core_Tb427v10:1771001-1776000	10_core_Tb427v10	1771001	1776000	0.196075	0.136386	0.137098	0.142686	2.64175	0.315452
Chr10_core_Tb427v10:1772001-1777000	10_core_Tb427v10	1772001	1777000	0.183872	0.167443	0.123842	0.142686	2.48032	0.329871
Chr10_core_Tb427v10:1773001-1778000	10_core_Tb427v10	1773001	1778000	0.182105	0.122239	0.137952	0.127889	2.69543	0.267548
Chr10_core_Tb427v10:1774001-1779000	10_core_Tb427v10	1774001	1779000	0.389903	0.183485	0.191458	0.254621	2.95443	0.505917
Chr10_core_Tb427v10:1775001-1780000	10_core_Tb427v10	1775001	1780000	0.377701	0.182537	0.178255	0.297737	3.13363	0.520336
Chr10_core_Tb427v10:1776001-1781000	10_core_Tb427v10	1776001	1781000	0.344939	0.137507	0.206315	0.283427	3.55133	0.475084
Chr10_core_Tb427v10:1777001-1782000	10_core_Tb427v10	1777001	1782000	0.402106	0.106624	0.246778	0.298072	3.739	0.434456
Chr10_core_Tb427v10:1778001-1783000	10_core_Tb427v10	1778001	1783000	0.402584	0.16787	0.218665	0.368501	4.09808	0.509544
Chr10_core_Tb427v10:1779001-1784000	10_core_Tb427v10	1779001	1784000	0.416554	0.840763	0.617237	0.951191	4.29973	0.668334
Chr10_core_Tb427v10:1780001-1785000	10_core_Tb427v10	1780001	1785000	1.48783	1.69792	1.57426	1.80068	4.96891	1.89369
Chr10_core_Tb427v10:1781001-1786000	10_core_Tb427v10	1781001	1786000	2.56441	2.66024	2.13527	2.4844	4.94358	2.758
Chr10_core_Tb427v10:1782001-1787000	10_core_Tb427v10	1782001	1787000	3.08648	3.20216	2.561	2.85059	4.99898	3.20238
Chr10_core_Tb427v10:1783001-1788000	10_core_Tb427v10	1783001	1788000	3.10174	3.20174	2.58826	2.79331	4.74985	3.19027
Chr10_core_Tb427v10:1784001-1789000	10_core_Tb427v10	1784001	1789000	2.9214	2.48304	2.09401	2.12686	4.66029	2.88462
Chr10_core_Tb427v10:1785001-1790000	10_core_Tb427v10	1785001	1790000	2.69338	2.25632	1.79357	2.01507	4.65867	2.46524
Chr10_core_Tb427v10:1786001-1791000	10_core_Tb427v10	1786001	1791000	1.24569	1.03994	0.836596	0.960203	4.91563	1.15237
Chr10_core_Tb427v10:1787001-1792000	10_core_Tb427v10	1787001	1792000	0.680416	0.589372	0.452186	0.651476	5.05543	0.90541
Chr10_core_Tb427v10:1788001-1793000	10_core_Tb427v10	1788001	1793000	0.737105	0.618187	0.424926	0.779365	5.32713	1.03423
Chr10_core_Tb427v10:1789001-1794000	10_core_Tb427v10	1789001	1794000	0.752363	0.663992	0.493449	0.794832	5.62263	1.06076
Chr10_core_Tb427v10:1790001-1795000	10_core_Tb427v10	1790001	1795000	0.338202	0.527005	0.286494	0.596329	5.41225	0.997437
Chr10_core_Tb427v10:1791001-1796000	10_core_Tb427v10	1791001	1796000	0.325667	0.709115	0.272438	0.610003	5.47921	1.13154
Chr10_core_Tb427v10:1792001-1797000	10_core_Tb427v10	1792001	1797000	0.418174	0.995861	0.288094	0.882707	5.80463	1.27092
Chr10_core_Tb427v10:1793001-1798000	10_core_Tb427v10	1793001	1798000	0.361007	1.38785	0.316206	1.08349	6.41721	1.4569
Chr10_core_Tb427v10:1794001-1799000	10_core_Tb427v10	1794001	1799000	0.518229	2.00347	0.385369	1.60491	6.55349	1.88344
Chr10_core_Tb427v10:1795001-1800000	10_core_Tb427v10	1795001	1800000	0.486755	2.13925	0.373019	1.9619	6.46852	2.05828
Chr10_core_Tb427v10:1796001-1801000	10_core_Tb427v10	1796001	1801000	0.455281	2.25942	0.787194	2.69812	6.59978	2.82107
Chr10_core_Tb427v10:1797001-1802000	10_core_Tb427v10	1797001	1802000	0.452704	3.12019	0.703869	3.73375	7.16988	3.28173
Chr10_core_Tb427v10:1798001-1803000	10_core_Tb427v10	1798001	1803000	0.481122	3.88122	0.771379	4.50239	6.93492	3.66996
Chr10_core_Tb427v10:1799001-1804000	10_core_Tb427v10	1799001	1804000	0.881314	4.80194	1.23527	5.69782	7.31865	4.7842
Chr10_core_Tb427v10:1800001-1805000	10_core_Tb427v10	1800001	1805000	40.2522	44.5721	30.7145	42.1658	67.273	67.8352
Chr10_core_Tb427v10:1801001-1806000	10_core_Tb427v10	1801001	1806000	47.7204	52.6672	36.0695	48.2914	77.5298	79.2736
Chr10_core_Tb427v10:1802001-1807000	10_core_Tb427v10	1802001	1807000	57.8286	61.3358	43.8324	56.1697	91.2621	95.9043
Chr10_core_Tb427v10:1803001-1808000	10_core_Tb427v10	1803001	1808000	122.442	121.607	103.328	116.081	163.867	156.141
Chr10_core_Tb427v10:1804001-1809000	10_core_Tb427v10	1804001	1809000	160.041	154.459	136.587	149.812	196.256	190.051
Chr10_core_Tb427v10:1805001-1810000	10_core_Tb427v10	1805001	1810000	160.362	150.854	141.96	148.335	171.455	163.601
Chr10_core_Tb427v10:1806001-1811000	10_core_Tb427v10	1806001	1811000	193.434	177.07	169.991	177.101	197.745	192.329
Chr10_core_Tb427v10:1807001-1812000	10_core_Tb427v10	1807001	1812000	208.095	189.16	185.124	191.484	206.848	198.37
Chr10_core_Tb427v10:1808001-1813000	10_core_Tb427v10	1808001	1813000	163.588	148.279	151.047	148.83	156.209	156.403
Chr10_core_Tb427v10:1809001-1814000	10_core_Tb427v10	1809001	1814000	151.804	136.601	141.405	136.293	153.529	149.5
Chr10_core_Tb427v10:1810001-1815000	10_core_Tb427v10	1810001	1815000	136.395	118.067	128.268	117.63	154.143	138.207
Chr10_core_Tb427v10:1811001-1816000	10_core_Tb427v10	1811001	1816000	121.188	103.526	119.115	101.82	157.735	127.175
Chr10_core_Tb427v10:1812001-1817000	10_core_Tb427v10	1812001	1817000	156.713	142.543	165.512	137.118	184.692	162.427
Chr10_core_Tb427v10:1813001-1818000	10_core_Tb427v10	1813001	1818000	220.765	205.539	228.861	199.976	234.876	227.22
Chr10_core_Tb427v10:1814001-1819000	10_core_Tb427v10	1814001	1819000	265.351	247.825	275.528	244.701	262.759	269.14
Chr10_core_Tb427v10:1815001-1820000	10_core_Tb427v10	1815001	1820000	296.614	285.208	312.33	281.79	277.881	299.504
Chr10_core_Tb427v10:1816001-1821000	10_core_Tb427v10	1816001	1821000	334.537	330.591	357.37	326.04	293.194	334.463
Chr10_core_Tb427v10:1817001-1822000	10_core_Tb427v10	1817001	1822000	331.454	327.508	355.969	327.325	296.972	336.089
Chr10_core_Tb427v10:1818001-1823000	10_core_Tb427v10	1818001	1823000	296.753	293.946	327.574	295.691	270.452	304.225
Chr10_core_Tb427v10:1819001-1824000	10_core_Tb427v10	1819001	1824000	272.659	272.836	306.426	274.137	252.196	282.364
Chr10_core_Tb427v10:1820001-1825000	10_core_Tb427v10	1820001	1825000	245.962	246.43	283.28	248.43	230.261	256.041
Chr10_core_Tb427v10:1821001-1826000	10_core_Tb427v10	1821001	1826000	226.262	220.232	250.317	223.069	218.25	230.638
Chr10_core_Tb427v10:1822001-1827000	10_core_Tb427v10	1822001	1827000	222.406	212.797	232.574	211.236	220.405	220.381
Chr10_core_Tb427v10:1823001-1828000	10_core_Tb427v10	1823001	1828000	219.444	207.076	210.884	202.349	227.558	213.31
Chr10_core_Tb427v10:1824001-1829000	10_core_Tb427v10	1824001	1829000	229.33	214.497	203.873	202.655	251.181	219.612
Chr10_core_Tb427v10:1825001-1830000	10_core_Tb427v10	1825001	1830000	243.048	219.13	206.205	207.931	272.847	229.167
Chr10_core_Tb427v10:1826001-1831000	10_core_Tb427v10	1826001	1831000	236.393	210.376	201.722	199.097	277.116	224.508
Chr10_core_Tb427v10:1827001-1832000	10_core_Tb427v10	1827001	1832000	233.047	201.258	197.561	192.238	276.428	220.38
Chr10_core_Tb427v10:1828001-1833000	10_core_Tb427v10	1828001	1833000	235.167	192.119	196.584	186.282	279.772	219.456
Chr10_core_Tb427v10:1829001-1834000	10_core_Tb427v10	1829001	1834000	215.284	167.35	184.762	166.871	262.577	201.45
Chr10_core_Tb427v10:1830001-1835000	10_core_Tb427v10	1830001	1835000	209.698	163.176	181.046	162.911	262.614	199.578
Chr10_core_Tb427v10:1831001-1836000	10_core_Tb427v10	1831001	1836000	201.721	160.108	173.717	158.933	248.484	189.693
Chr10_core_Tb427v10:1832001-1837000	10_core_Tb427v10	1832001	1837000	218.231	182.314	182.81	181.505	274.831	208.698
Chr10_core_Tb427v10:1833001-1838000	10_core_Tb427v10	1833001	1838000	221.143	194.174	182.572	189.173	279.71	211.589
Chr10_core_Tb427v10:1834001-1839000	10_core_Tb427v10	1834001	1839000	227.413	207.863	183.274	199.457	285.119	217.35
Chr10_core_Tb427v10:1835001-1840000	10_core_Tb427v10	1835001	1840000	233.041	218.472	183.422	207.731	286.694	220.304
Chr10_core_Tb427v10:1836001-1841000	10_core_Tb427v10	1836001	1841000	303.358	294.942	258.582	284.828	316.182	284.196
Chr10_core_Tb427v10:1837001-1842000	10_core_Tb427v10	1837001	1842000	324.594	325.86	301.335	312.233	292.136	296.869
Chr10_core_Tb427v10:1838001-1843000	10_core_Tb427v10	1838001	1843000	342.087	348.756	327.31	339.25	280.068	309.43
Chr10_core_Tb427v10:1839001-1844000	10_core_Tb427v10	1839001	1844000	317.201	324.902	309.678	319.456	252.069	278.5
Chr10_core_Tb427v10:1840001-1845000	10_core_Tb427v10	1840001	1845000	323.023	327.653	317.003	322.792	246.714	277.364
Chr10_core_Tb427v10:1841001-1846000	10_core_Tb427v10	1841001	1846000	258.163	252.519	246.758	248.799	213.532	215.586
Chr10_core_Tb427v10:1842001-1847000	10_core_Tb427v10	1842001	1847000	202.852	187.266	180.826	188.094	189.252	166.886
Chr10_core_Tb427v10:1843001-1848000	10_core_Tb427v10	1843001	1848000	161.373	140.409	140.771	138.834	167.698	133.236
Chr10_core_Tb427v10:1844001-1849000	10_core_Tb427v10	1844001	1849000	239.131	222.8	224.606	221.279	235.144	243.553
Chr10_core_Tb427v10:1845001-1850000	10_core_Tb427v10	1845001	1850000	302.761	301.494	302.503	299.865	299.989	345.391
Chr10_core_Tb427v10:1846001-1851000	10_core_Tb427v10	1846001	1851000	318.477	319.287	319.617	317.967	315.42	364.904
Chr10_core_Tb427v10:1847001-1852000	10_core_Tb427v10	1847001	1852000	342.837	345.926	346.227	342.824	339.477	393.674
Chr10_core_Tb427v10:1848001-1853000	10_core_Tb427v10	1848001	1853000	355.888	359.809	360.287	356.325	352.598	406.796
Chr10_core_Tb427v10:1849001-1854000	10_core_Tb427v10	1849001	1854000	286.572	284.508	289.003	281.402	285.79	312.7
Chr10_core_Tb427v10:1850001-1855000	10_core_Tb427v10	1850001	1855000	216.307	203.767	213.614	201.297	219.587	218.074
Chr10_core_Tb427v10:1851001-1856000	10_core_Tb427v10	1851001	1856000	189.587	179.499	190.748	176.615	197.818	195.57
Chr10_core_Tb427v10:1852001-1857000	10_core_Tb427v10	1852001	1857000	168.256	156.82	165.5	153.661	176.298	171.376
Chr10_core_Tb427v10:1853001-1858000	10_core_Tb427v10	1853001	1858000	162.778	151.319	155.744	146.832	171.917	163.846
Chr10_core_Tb427v10:1854001-1859000	10_core_Tb427v10	1854001	1859000	151.945	139.437	143.823	135.247	161.742	150.092
Chr10_core_Tb427v10:1855001-1860000	10_core_Tb427v10	1855001	1860000	146.506	130.037	131.245	126.763	159.8	137.181
Chr10_core_Tb427v10:1856001-1861000	10_core_Tb427v10	1856001	1861000	143.815	125.549	126.706	122.826	162.207	130.456
Chr10_core_Tb427v10:1857001-1862000	10_core_Tb427v10	1857001	1862000	137.879	120.409	121.718	118.479	163.419	125.169
Chr10_core_Tb427v10:1858001-1863000	10_core_Tb427v10	1858001	1863000	142.688	120.475	126.609	122.191	179.854	127.617
Chr10_core_Tb427v10:1859001-1864000	10_core_Tb427v10	1859001	1864000	173.398	148.178	152.571	150.542	228.612	158.37
Chr10_core_Tb427v10:1860001-1865000	10_core_Tb427v10	1860001	1865000	180.241	159.869	159.567	159.134	233.916	164.927
Chr10_core_Tb427v10:1861001-1866000	10_core_Tb427v10	1861001	1866000	200.485	178.872	177.96	177.925	249.24	183.726
Chr10_core_Tb427v10:1862001-1867000	10_core_Tb427v10	1862001	1867000	208.367	188.17	188.006	186.809	252.015	194.773
Chr10_core_Tb427v10:1863001-1868000	10_core_Tb427v10	1863001	1868000	444.064	399.836	361.605	381.983	490.512	474.915
Chr10_core_Tb427v10:1864001-1869000	10_core_Tb427v10	1864001	1869000	755.322	688.875	592.536	649.94	804.262	859.515
Chr10_core_Tb427v10:1865001-1870000	10_core_Tb427v10	1865001	1870000	865.529	789.477	688.097	749.537	926.054	996.31
Chr10_core_Tb427v10:1866001-1871000	10_core_Tb427v10	1866001	1871000	891.031	815.949	725.36	776.852	952.982	1019.91
Chr10_core_Tb427v10:1867001-1872000	10_core_Tb427v10	1867001	1872000	900.462	825.335	741.112	787.44	964.751	1030.6
Chr10_core_Tb427v10:1868001-1873000	10_core_Tb427v10	1868001	1873000	702.547	651.453	597.087	628.453	757.658	794.251
Chr10_core_Tb427v10:1869001-1874000	10_core_Tb427v10	1869001	1874000	371.06	347.691	350.823	343.898	406.593	390.754
Chr10_core_Tb427v10:1870001-1875000	10_core_Tb427v10	1870001	1875000	263.497	247.24	261.867	249.696	290.909	253.664
Chr10_core_Tb427v10:1871001-1876000	10_core_Tb427v10	1871001	1876000	241.65	224.545	226.19	226.405	272.017	236.75
Chr10_core_Tb427v10:1872001-1877000	10_core_Tb427v10	1872001	1877000	238.372	221.735	212.835	221.466	272.489	234.915
Chr10_core_Tb427v10:1873001-1878000	10_core_Tb427v10	1873001	1878000	217.939	203.518	195.429	201.761	250.292	212.778
Chr10_core_Tb427v10:1874001-1879000	10_core_Tb427v10	1874001	1879000	227.882	215.37	206.72	212.77	266.708	226.771
Chr10_core_Tb427v10:1875001-1880000	10_core_Tb427v10	1875001	1880000	219.992	210.615	200.951	207.871	256.259	217.068
Chr10_core_Tb427v10:1876001-1881000	10_core_Tb427v10	1876001	1881000	219.126	213.185	201.256	208.939	255.564	212.137
Chr10_core_Tb427v10:1877001-1882000	10_core_Tb427v10	1877001	1882000	228.806	223.875	206.65	222.91	263.064	218.606
Chr10_core_Tb427v10:1878001-1883000	10_core_Tb427v10	1878001	1883000	221.025	218.908	199.44	218.435	255.307	212.679
Chr10_core_Tb427v10:1879001-1884000	10_core_Tb427v10	1879001	1884000	361.873	364.305	335.655	367.171	377.654	338.524
Chr10_core_Tb427v10:1880001-1885000	10_core_Tb427v10	1880001	1885000	329.549	332.192	308.749	337.528	344.357	313.059
Chr10_core_Tb427v10:1881001-1886000	10_core_Tb427v10	1881001	1886000	302.384	307.419	285.537	313.274	318.113	290.688
Chr10_core_Tb427v10:1882001-1887000	10_core_Tb427v10	1882001	1887000	253.238	258.806	245.092	263.278	263.947	243.231
Chr10_core_Tb427v10:1883001-1888000	10_core_Tb427v10	1883001	1888000	220.893	226.441	215.71	230.048	226.604	210.625
Chr10_core_Tb427v10:1884001-1889000	10_core_Tb427v10	1884001	1889000	36.2935	37.8461	38.0809	40.0774	52.9162	39.9579
Chr10_core_Tb427v10:1885001-1890000	10_core_Tb427v10	1885001	1890000	34.0508	32.9062	32.7937	33.4477	46.5299	35.2126
Chr10_core_Tb427v10:1886001-1891000	10_core_Tb427v10	1886001	1891000	48.4531	39.3938	45.3419	39.7954	53.1367	49.1721
Chr10_core_Tb427v10:1887001-1892000	10_core_Tb427v10	1887001	1892000	89.5473	73.1587	82.2025	73.7795	87.4698	83.4812
Chr10_core_Tb427v10:1888001-1893000	10_core_Tb427v10	1888001	1893000	119.842	98.4552	108.989	99.2064	112.466	109.619
Chr10_core_Tb427v10:1889001-1894000	10_core_Tb427v10	1889001	1894000	154.001	127.545	139.315	127.319	141.186	138.608
Chr10_core_Tb427v10:1890001-1895000	10_core_Tb427v10	1890001	1895000	169.018	143.941	153.223	143.463	152.415	150.283
Chr10_core_Tb427v10:1891001-1896000	10_core_Tb427v10	1891001	1896000	172.933	149.39	154.755	150.921	154.116	150.437
Chr10_core_Tb427v10:1892001-1897000	10_core_Tb427v10	1892001	1897000	159.45	141.267	146.528	144.232	145.869	144.589
Chr10_core_Tb427v10:1893001-1898000	10_core_Tb427v10	1893001	1898000	146.731	132.16	135.393	133.946	136.722	135.901
Chr10_core_Tb427v10:1894001-1899000	10_core_Tb427v10	1894001	1899000	147.926	134.007	136.311	135.884	146.641	137.902
Chr10_core_Tb427v10:1895001-1900000	10_core_Tb427v10	1895001	1900000	162.281	146.846	148.64	147.513	166.473	151.359
Chr10_core_Tb427v10:1896001-1901000	10_core_Tb427v10	1896001	1901000	165.771	150.636	150.818	149.036	176.298	153.212
Chr10_core_Tb427v10:1897001-1902000	10_core_Tb427v10	1897001	1902000	198.41	175.83	166.622	170.719	218.975	177.64
Chr10_core_Tb427v10:1898001-1903000	10_core_Tb427v10	1898001	1903000	380.543	349.171	291.83	336.657	401.718	336.491
Chr10_core_Tb427v10:1899001-1904000	10_core_Tb427v10	1899001	1904000	540.851	508.853	402.265	483.139	559.958	482.302
Chr10_core_Tb427v10:1900001-1905000	10_core_Tb427v10	1900001	1905000	545.571	514.184	407.106	489.307	558.421	489.291
Chr10_core_Tb427v10:1901001-1906000	10_core_Tb427v10	1901001	1906000	548.221	518.655	412.178	494.173	555.134	497.505
Chr10_core_Tb427v10:1902001-1907000	10_core_Tb427v10	1902001	1907000	525.713	502.293	401.019	479.553	522.91	481.978
Chr10_core_Tb427v10:1903001-1908000	10_core_Tb427v10	1903001	1908000	352.901	337.561	283.829	323.293	349.009	333.167
Chr10_core_Tb427v10:1904001-1909000	10_core_Tb427v10	1904001	1909000	202.468	190.68	188.482	191.277	200.342	212.312
Chr10_core_Tb427v10:1905001-1910000	10_core_Tb427v10	1905001	1910000	191.475	183.03	180.7	185.048	199.856	205.778
Chr10_core_Tb427v10:1906001-1911000	10_core_Tb427v10	1906001	1911000	192.228	186.753	180.616	188.884	209.197	205.312
Chr10_core_Tb427v10:1907001-1912000	10_core_Tb427v10	1907001	1912000	222.402	220.993	207.5	221.027	235.455	228.871
Chr10_core_Tb427v10:1908001-1913000	10_core_Tb427v10	1908001	1913000	255.918	256.601	235.372	255.104	262.705	255.207
Chr10_core_Tb427v10:1909001-1914000	10_core_Tb427v10	1909001	1914000	260.79	266.765	239.456	263.441	260.172	250.075
Chr10_core_Tb427v10:1910001-1915000	10_core_Tb427v10	1910001	1915000	271.971	279.261	249.7	273.546	267.479	260.984
Chr10_core_Tb427v10:1911001-1916000	10_core_Tb427v10	1911001	1916000	271.886	278.978	251.024	273.092	263.295	263.939
Chr10_core_Tb427v10:1912001-1917000	10_core_Tb427v10	1912001	1917000	246.088	255.132	231.498	248.179	240.422	240.892
Chr10_core_Tb427v10:1913001-1918000	10_core_Tb427v10	1913001	1918000	247.351	259.154	235.889	252.45	248.85	246.745
Chr10_core_Tb427v10:1914001-1919000	10_core_Tb427v10	1914001	1919000	240.483	252.083	229.521	248.036	245.018	242.129
Chr10_core_Tb427v10:1915001-1920000	10_core_Tb427v10	1915001	1920000	231.815	236.973	218.163	236.324	234.73	228.604
Chr10_core_Tb427v10:1916001-1921000	10_core_Tb427v10	1916001	1921000	224.023	223.806	207.194	224.166	228.07	216.09
Chr10_core_Tb427v10:1917001-1922000	10_core_Tb427v10	1917001	1922000	227.084	221.292	207.137	225.761	235.797	221.951
Chr10_core_Tb427v10:1918001-1923000	10_core_Tb427v10	1918001	1923000	173.271	163.574	155.652	168.602	183.626	167.54
Chr10_core_Tb427v10:1919001-1924000	10_core_Tb427v10	1919001	1924000	128.214	116.626	112.179	120.546	140.176	121.731
Chr10_core_Tb427v10:1920001-1925000	10_core_Tb427v10	1920001	1925000	89.2553	82.5276	79.1146	85.02	102.824	87.813
Chr10_core_Tb427v10:1921001-1926000	10_core_Tb427v10	1921001	1926000	54.1358	51.0968	48.8845	52.5007	64.8004	53.7596
Chr10_core_Tb427v10:1922001-1927000	10_core_Tb427v10	1922001	1927000	19.5364	20.4656	17.358	18.7198	25.7146	18.9395
Chr10_core_Tb427v10:1923001-1928000	10_core_Tb427v10	1923001	1928000	4.62015	5.57852	4.37323	4.71859	8.73951	5.29521
Chr10_core_Tb427v10:1924001-1929000	10_core_Tb427v10	1924001	1929000	0.651356	1.13586	0.439142	0.909048	3.33278	1.24639
Chr10_core_Tb427v10:1925001-1930000	10_core_Tb427v10	1925001	1930000	37.7372	37.2089	36.2589	36.8319	37.1169	41.5204
Chr10_core_Tb427v10:1926001-1931000	10_core_Tb427v10	1926001	1931000	92.8865	91.1061	88.526	92.5623	92.5569	102.035
Chr10_core_Tb427v10:1927001-1932000	10_core_Tb427v10	1927001	1932000	185.935	182.403	185.152	184.335	170.354	190.386
Chr10_core_Tb427v10:1928001-1933000	10_core_Tb427v10	1928001	1933000	291.862	285.443	300.661	291.44	257.584	294.348
Chr10_core_Tb427v10:1929001-1934000	10_core_Tb427v10	1929001	1934000	354.172	346.989	368.336	353.07	310.226	355.412
Chr10_core_Tb427v10:1930001-1935000	10_core_Tb427v10	1930001	1935000	395.041	388.171	417.032	395.217	343.651	394.974
Chr10_core_Tb427v10:1931001-1936000	10_core_Tb427v10	1931001	1936000	395.442	388.048	426.224	394.225	335.735	392.679
Chr10_core_Tb427v10:1932001-1937000	10_core_Tb427v10	1932001	1937000	326.396	320.602	353.188	323.623	283.726	328.909
Chr10_core_Tb427v10:1933001-1938000	10_core_Tb427v10	1933001	1938000	260.323	253.794	268.629	249.063	241.849	267.647
Chr10_core_Tb427v10:1934001-1939000	10_core_Tb427v10	1934001	1939000	251.15	241.961	244.86	233.237	253.477	267.444
Chr10_core_Tb427v10:1935001-1940000	10_core_Tb427v10	1935001	1940000	215.225	201.386	197.477	190.907	233.143	230.026
Chr10_core_Tb427v10:1936001-1941000	10_core_Tb427v10	1936001	1941000	246.646	220.89	214.889	210.643	275.083	248.084
Chr10_core_Tb427v10:1937001-1942000	10_core_Tb427v10	1937001	1942000	265.95	237.421	230.197	231.769	305.498	263.835
Chr10_core_Tb427v10:1938001-1943000	10_core_Tb427v10	1938001	1943000	268.128	234.527	237.636	234.362	304.478	263.381
Chr10_core_Tb427v10:1939001-1944000	10_core_Tb427v10	1939001	1944000	242.572	207.858	221.425	212.777	275.163	229.752
Chr10_core_Tb427v10:1940001-1945000	10_core_Tb427v10	1940001	1945000	254.176	217.936	235.273	223.854	276.005	237.451
Chr10_core_Tb427v10:1941001-1946000	10_core_Tb427v10	1941001	1946000	230.691	203.933	218.209	209.206	251.059	224.352
Chr10_core_Tb427v10:1942001-1947000	10_core_Tb427v10	1942001	1947000	243.997	213.589	235.191	218.744	250.827	244.319
Chr10_core_Tb427v10:1943001-1948000	10_core_Tb427v10	1943001	1948000	252.521	221.804	241.746	226.275	264.127	252.584
Chr10_core_Tb427v10:1944001-1949000	10_core_Tb427v10	1944001	1949000	270.721	236.886	256.047	242.138	283.746	265.121
Chr10_core_Tb427v10:1945001-1950000	10_core_Tb427v10	1945001	1950000	253.294	222.137	239.96	227.745	271.398	249.059
Chr10_core_Tb427v10:1946001-1951000	10_core_Tb427v10	1946001	1951000	241.184	209.289	228.206	214.442	267.176	236.629
Chr10_core_Tb427v10:1947001-1952000	10_core_Tb427v10	1947001	1952000	226.764	194.785	211.515	199.202	252.064	214.391
Chr10_core_Tb427v10:1948001-1953000	10_core_Tb427v10	1948001	1953000	250.941	220.945	232.204	223.072	277.785	240.601
Chr10_core_Tb427v10:1949001-1954000	10_core_Tb427v10	1949001	1954000	247.034	220.736	228.062	220.742	270.005	244.38
Chr10_core_Tb427v10:1950001-1955000	10_core_Tb427v10	1950001	1955000	277.81	250.509	255.833	250.035	305.766	275.226
Chr10_core_Tb427v10:1951001-1956000	10_core_Tb427v10	1951001	1956000	263.877	237.85	237.892	237.054	285.406	258.147
Chr10_core_Tb427v10:1952001-1957000	10_core_Tb427v10	1952001	1957000	270.59	245.783	243.65	242.236	288.121	261.602
Chr10_core_Tb427v10:1953001-1958000	10_core_Tb427v10	1953001	1958000	244.453	219.396	219.726	218.407	254.564	231.816
Chr10_core_Tb427v10:1954001-1959000	10_core_Tb427v10	1954001	1959000	257.831	238.992	233.874	240.299	260.706	235.337
Chr10_core_Tb427v10:1955001-1960000	10_core_Tb427v10	1955001	1960000	234.21	213.695	208.856	216.309	231.572	210.307
Chr10_core_Tb427v10:1956001-1961000	10_core_Tb427v10	1956001	1961000	218.823	199.742	195.824	200.003	216.743	197.133
Chr10_core_Tb427v10:1957001-1962000	10_core_Tb427v10	1957001	1962000	239.782	219.153	216.194	222.73	256.315	225.21
Chr10_core_Tb427v10:1958001-1963000	10_core_Tb427v10	1958001	1963000	244.3	232.23	219.114	232.137	271.873	231.622
Chr10_core_Tb427v10:1959001-1964000	10_core_Tb427v10	1959001	1964000	286.557	275.517	246.871	274.243	332.543	282.517
Chr10_core_Tb427v10:1960001-1965000	10_core_Tb427v10	1960001	1965000	379.627	374.614	310.405	372.437	423.214	376.552
Chr10_core_Tb427v10:1961001-1966000	10_core_Tb427v10	1961001	1966000	438.224	435.804	349.089	434.456	481.677	435.737
Chr10_core_Tb427v10:1962001-1967000	10_core_Tb427v10	1962001	1967000	419.755	425.583	329.155	425.799	455.369	417.673
Chr10_core_Tb427v10:1963001-1968000	10_core_Tb427v10	1963001	1968000	429.166	436.217	343.894	437.013	451.974	428.336
Chr10_core_Tb427v10:1964001-1969000	10_core_Tb427v10	1964001	1969000	369.679	373.39	302.971	374.982	376.34	369.642
Chr10_core_Tb427v10:1965001-1970000	10_core_Tb427v10	1965001	1970000	263.793	268.047	231.268	268.328	273.582	266.135
Chr10_core_Tb427v10:1966001-1971000	10_core_Tb427v10	1966001	1971000	219.714	222.5	214.789	220.679	235.585	221.949
Chr10_core_Tb427v10:1967001-1972000	10_core_Tb427v10	1967001	1972000	200.301	197.605	200.577	193.304	212.317	202.515
Chr10_core_Tb427v10:1968001-1973000	10_core_Tb427v10	1968001	1973000	192.18	181.907	189.987	178.692	215.065	195.437
Chr10_core_Tb427v10:1969001-1974000	10_core_Tb427v10	1969001	1974000	195.887	178.393	187.804	175.254	223.646	200.354
Chr10_core_Tb427v10:1970001-1975000	10_core_Tb427v10	1970001	1975000	206.707	184.491	194.91	180.801	231.816	210.734
Chr10_core_Tb427v10:1971001-1976000	10_core_Tb427v10	1971001	1976000	220.877	196.192	203.067	193.928	238.264	225.945
Chr10_core_Tb427v10:1972001-1977000	10_core_Tb427v10	1972001	1977000	219.888	196.046	201.152	193.953	237.868	227.1
Chr10_core_Tb427v10:1973001-1978000	10_core_Tb427v10	1973001	1978000	207.657	187.42	189.552	185.873	220.616	213.12
Chr10_core_Tb427v10:1974001-1979000	10_core_Tb427v10	1974001	1979000	207.888	191.368	188.811	189.326	226.512	210.447
Chr10_core_Tb427v10:1975001-1980000	10_core_Tb427v10	1975001	1980000	245.312	246.564	249.837	246.409	255.303	255.548
Chr10_core_Tb427v10:1976001-1981000	10_core_Tb427v10	1976001	1981000	400.945	451.972	471.33	458.366	360.044	441.449
Chr10_core_Tb427v10:1977001-1982000	10_core_Tb427v10	1977001	1982000	508.161	598.503	631.148	605.236	429.573	566.085
Chr10_core_Tb427v10:1978001-1983000	10_core_Tb427v10	1978001	1983000	529.215	611.566	645.479	620.088	449.813	589.407
Chr10_core_Tb427v10:1979001-1984000	10_core_Tb427v10	1979001	1984000	534.347	616.988	651.582	624.425	445.128	595.045
Chr10_core_Tb427v10:1980001-1985000	10_core_Tb427v10	1980001	1985000	517.853	587.044	613.083	594.738	432.997	570.71
Chr10_core_Tb427v10:1981001-1986000	10_core_Tb427v10	1981001	1986000	370.053	395.789	399.412	396.768	336.324	384.771
Chr10_core_Tb427v10:1982001-1987000	10_core_Tb427v10	1982001	1987000	256.664	237.882	228.9	240.383	267.646	252.57
Chr10_core_Tb427v10:1983001-1988000	10_core_Tb427v10	1983001	1988000	240.819	223.541	217.237	225.464	261.388	238.19
Chr10_core_Tb427v10:1984001-1989000	10_core_Tb427v10	1984001	1989000	258.387	240.347	234.917	241.819	285.727	252.551
Chr10_core_Tb427v10:1985001-1990000	10_core_Tb427v10	1985001	1990000	268.62	245.289	246.145	247.529	299.504	256.704
Chr10_core_Tb427v10:1986001-1991000	10_core_Tb427v10	1986001	1991000	248.755	221.963	227.407	223.419	288.03	243.201
Chr10_core_Tb427v10:1987001-1992000	10_core_Tb427v10	1987001	1992000	259.218	232.232	237.576	232.711	284.182	243.179
Chr10_core_Tb427v10:1988001-1993000	10_core_Tb427v10	1988001	1993000	269.267	243.072	249.717	244.319	282.18	243.36
Chr10_core_Tb427v10:1989001-1994000	10_core_Tb427v10	1989001	1994000	250.256	222.788	234.024	224.48	257.296	224.021
Chr10_core_Tb427v10:1990001-1995000	10_core_Tb427v10	1990001	1995000	214.487	189.704	198.404	190.283	221.231	191.443
Chr10_core_Tb427v10:1991001-1996000	10_core_Tb427v10	1991001	1996000	223.35	193.603	202.174	195.022	223.874	197.341
Chr10_core_Tb427v10:1992001-1997000	10_core_Tb427v10	1992001	1997000	287.476	259.849	273.241	261.061	302.11	293.39
Chr10_core_Tb427v10:1993001-1998000	10_core_Tb427v10	1993001	1998000	364.795	343.66	362.388	345.921	399.732	411.971
Chr10_core_Tb427v10:1994001-1999000	10_core_Tb427v10	1994001	1999000	386.873	368.788	387.277	371.517	436.315	448.314
Chr10_core_Tb427v10:1995001-2000000	10_core_Tb427v10	1995001	2000000	456.914	429.487	448.233	428.358	515.733	534.897
Chr10_core_Tb427v10:1996001-2001000	10_core_Tb427v10	1996001	2001000	512.778	481.003	506.928	480.175	567.163	605.108
[truncated: 20,817 more rows]

## Sheet: B. Lister427 polyA 5kb 1kb Rev
Supplementary Table 5. PolyA-selected stranded RNA-seq mapped to Lister 427 and analyzed with sliding window (chromosome core and BESs)
B. RPM values obtained from polyA-selected stranded RNA-seq samples analyzed with sliding window (5kb bin, 1kb step): Reverse reads only
Probe	Chromosome	Start	End	WT	J	H4v	H4vJ	TKO+Tet	TKO no Tet
Chr10_core_Tb427v10:1-5000	10_core_Tb427v10	1	5000	931.561	958.587	861.139	947.975	1006.98	1017.23
Chr10_core_Tb427v10:1001-6000	10_core_Tb427v10	1001	6000	1168.41	1242.99	1121.66	1239.76	1169.19	1222.37
Chr10_core_Tb427v10:2001-7000	10_core_Tb427v10	2001	7000	1151.54	1231.72	1115.3	1233.7	1141.76	1204.19
Chr10_core_Tb427v10:3001-8000	10_core_Tb427v10	3001	8000	1049.61	1140.81	1035.45	1145.41	1036.11	1117.37
Chr10_core_Tb427v10:4001-9000	10_core_Tb427v10	4001	9000	1186.8	1289.62	1194.86	1296.87	1168.77	1273.15
Chr10_core_Tb427v10:5001-10000	10_core_Tb427v10	5001	10000	737.634	811.459	767.379	827.138	704.428	737.735
Chr10_core_Tb427v10:6001-11000	10_core_Tb427v10	6001	11000	465.925	487.921	481.33	497.648	513.612	492.908
Chr10_core_Tb427v10:7001-12000	10_core_Tb427v10	7001	12000	427.647	440.788	438.097	446.338	491.677	465.081
Chr10_core_Tb427v10:8001-13000	10_core_Tb427v10	8001	13000	395.579	402.19	401.447	403.301	473.923	443.122
Chr10_core_Tb427v10:9001-14000	10_core_Tb427v10	9001	14000	200.49	192.433	195.063	194.635	273.45	207.808
Chr10_core_Tb427v10:10001-15000	10_core_Tb427v10	10001	15000	480.011	501.562	461.617	500.12	542.939	546.902
Chr10_core_Tb427v10:11001-16000	10_core_Tb427v10	11001	16000	521.336	545.807	503.062	541.098	575.819	579.205
Chr10_core_Tb427v10:12001-17000	10_core_Tb427v10	12001	17000	581.447	603.506	570.05	599.876	615.862	630.821
Chr10_core_Tb427v10:13001-18000	10_core_Tb427v10	13001	18000	611.283	633.668	599.039	629.149	629.914	651.012
Chr10_core_Tb427v10:14001-19000	10_core_Tb427v10	14001	19000	605.458	625.55	596.722	620.522	615.361	648.02
Chr10_core_Tb427v10:15001-20000	10_core_Tb427v10	15001	20000	333.58	320.279	333.846	317.636	337.131	305.787
Chr10_core_Tb427v10:16001-21000	10_core_Tb427v10	16001	21000	291.787	274.574	295.895	274.551	285.363	262.245
Chr10_core_Tb427v10:17001-22000	10_core_Tb427v10	17001	22000	233.911	221.348	236.891	218.555	235.789	203.787
Chr10_core_Tb427v10:18001-23000	10_core_Tb427v10	18001	23000	199.458	188.584	207.882	188.062	206.158	172.458
Chr10_core_Tb427v10:19001-24000	10_core_Tb427v10	19001	24000	194.949	178.159	199.701	178.687	197.26	166.692
Chr10_core_Tb427v10:20001-25000	10_core_Tb427v10	20001	25000	174.937	156.294	177.46	156.611	177.369	151.947
Chr10_core_Tb427v10:21001-26000	10_core_Tb427v10	21001	26000	160.478	136.413	160.337	138.098	168.711	144.525
Chr10_core_Tb427v10:22001-27000	10_core_Tb427v10	22001	27000	143.719	118.323	140.844	122.168	155.597	132.374
Chr10_core_Tb427v10:23001-28000	10_core_Tb427v10	23001	28000	148.301	116.393	143.229	121.261	165.043	139.591
Chr10_core_Tb427v10:24001-29000	10_core_Tb427v10	24001	29000	139.851	111.987	140.591	115.881	165.72	135.326
Chr10_core_Tb427v10:25001-30000	10_core_Tb427v10	25001	30000	122.501	97.6881	129.263	102.718	150.344	118.077
Chr10_core_Tb427v10:26001-31000	10_core_Tb427v10	26001	31000	113.905	92.9155	122.585	93.996	135.173	106.236
Chr10_core_Tb427v10:27001-32000	10_core_Tb427v10	27001	32000	142.608	117.315	144.728	118.166	156.194	127.945
Chr10_core_Tb427v10:28001-33000	10_core_Tb427v10	28001	33000	147.882	125.842	146.199	123.98	156.337	128.638
Chr10_core_Tb427v10:29001-34000	10_core_Tb427v10	29001	34000	148.697	130.751	142.143	127.373	153.09	128.754
Chr10_core_Tb427v10:30001-35000	10_core_Tb427v10	30001	35000	160.901	144.484	147.116	138.799	166.85	145.319
Chr10_core_Tb427v10:31001-36000	10_core_Tb427v10	31001	36000	244.819	233.24	231.208	230.509	217.097	227.713
Chr10_core_Tb427v10:32001-37000	10_core_Tb427v10	32001	37000	287.841	289.433	300.326	282.418	239.096	270.017
Chr10_core_Tb427v10:33001-38000	10_core_Tb427v10	33001	38000	270.708	274.062	288.432	268.161	229.945	256.777
Chr10_core_Tb427v10:34001-39000	10_core_Tb427v10	34001	39000	247.355	250.199	268.817	246.127	207.04	233.077
Chr10_core_Tb427v10:35001-40000	10_core_Tb427v10	35001	40000	260.647	260.08	280.367	256.868	215.516	240.06
Chr10_core_Tb427v10:36001-41000	10_core_Tb427v10	36001	41000	198.602	195.087	213.022	187.339	182.581	177.962
Chr10_core_Tb427v10:37001-42000	10_core_Tb427v10	37001	42000	123.6	109.672	116.109	107.989	134.342	109.159
Chr10_core_Tb427v10:38001-43000	10_core_Tb427v10	38001	43000	137.282	118.691	125.259	117.633	144.264	120.597
Chr10_core_Tb427v10:39001-44000	10_core_Tb427v10	39001	44000	171.042	147.55	151.322	145.441	171.59	148.787
Chr10_core_Tb427v10:40001-45000	10_core_Tb427v10	40001	45000	163.235	140.613	143.542	138.327	165.67	141.094
Chr10_core_Tb427v10:41001-46000	10_core_Tb427v10	41001	46000	182.855	155.961	155.831	155.561	195.571	163.234
Chr10_core_Tb427v10:42001-47000	10_core_Tb427v10	42001	47000	192.493	165.905	164.078	164.257	205.557	172.53
Chr10_core_Tb427v10:43001-48000	10_core_Tb427v10	43001	48000	211.996	199.703	192.676	195.043	217.724	192.14
Chr10_core_Tb427v10:44001-49000	10_core_Tb427v10	44001	49000	267.775	267.896	251.228	263.063	261.39	248.164
Chr10_core_Tb427v10:45001-50000	10_core_Tb427v10	45001	50000	301.182	305.185	286.306	301.119	282.668	274.866
Chr10_core_Tb427v10:46001-51000	10_core_Tb427v10	46001	51000	267.103	274.973	261.489	270.326	239.524	240.398
Chr10_core_Tb427v10:47001-52000	10_core_Tb427v10	47001	52000	276.59	281.071	267.676	278.512	244.641	248.463
Chr10_core_Tb427v10:48001-53000	10_core_Tb427v10	48001	53000	258.834	255.713	243.977	253.86	230.214	229.934
Chr10_core_Tb427v10:49001-54000	10_core_Tb427v10	49001	54000	188.739	175.468	173.398	172.208	170.627	161.037
Chr10_core_Tb427v10:50001-55000	10_core_Tb427v10	50001	55000	149.891	131.172	131.946	125.346	152.986	135.328
Chr10_core_Tb427v10:51001-56000	10_core_Tb427v10	51001	56000	153.007	132.352	132.334	125.341	161.01	140.89
Chr10_core_Tb427v10:52001-57000	10_core_Tb427v10	52001	57000	131.803	114.986	114.113	106.469	146.306	123.22
Chr10_core_Tb427v10:53001-58000	10_core_Tb427v10	53001	58000	110.462	94.3083	91.435	86.9757	130.764	108.928
Chr10_core_Tb427v10:54001-59000	10_core_Tb427v10	54001	59000	98.3383	82.9735	78.3378	77.676	122.437	102.368
Chr10_core_Tb427v10:55001-60000	10_core_Tb427v10	55001	60000	65.4974	53.9263	50.5234	51.4138	80.0571	66.5771
Chr10_core_Tb427v10:56001-61000	10_core_Tb427v10	56001	61000	36.9769	30.1651	27.5984	29.4102	45.5932	38.2418
Chr10_core_Tb427v10:57001-62000	10_core_Tb427v10	57001	62000	27.4326	22.1472	19.2441	21.0222	31.5078	28.6999
Chr10_core_Tb427v10:58001-63000	10_core_Tb427v10	58001	63000	19.281	16.0759	16.283	14.7341	21.5051	19.0887
Chr10_core_Tb427v10:59001-64000	10_core_Tb427v10	59001	64000	52.4285	45.2629	50.8892	44.6956	59.2227	49.277
Chr10_core_Tb427v10:60001-65000	10_core_Tb427v10	60001	65000	80.9652	70.0348	82.9944	70.7599	93.4117	77.1534
Chr10_core_Tb427v10:61001-66000	10_core_Tb427v10	61001	66000	215.834	189.253	219.147	186.641	242.52	222.329
Chr10_core_Tb427v10:62001-67000	10_core_Tb427v10	62001	67000	299.295	265.669	304.879	260.711	329.959	307.949
Chr10_core_Tb427v10:63001-68000	10_core_Tb427v10	63001	68000	335.356	299.384	336.536	293.688	352.263	345.92
Chr10_core_Tb427v10:64001-69000	10_core_Tb427v10	64001	69000	341.483	306.417	341.024	302.975	339.045	356.762
Chr10_core_Tb427v10:65001-70000	10_core_Tb427v10	65001	70000	332.092	298.775	329.459	294.688	316.909	348.838
Chr10_core_Tb427v10:66001-71000	10_core_Tb427v10	66001	71000	203.219	187.202	203.175	185.28	174.359	210.115
Chr10_core_Tb427v10:67001-72000	10_core_Tb427v10	67001	72000	220.526	210.763	222.007	212.305	142.413	221.658
Chr10_core_Tb427v10:68001-73000	10_core_Tb427v10	68001	73000	469.41	461.107	503.192	472.165	303.435	468.871
Chr10_core_Tb427v10:69001-74000	10_core_Tb427v10	69001	74000	656.249	654.293	707.614	660.122	425.041	640.463
Chr10_core_Tb427v10:70001-75000	10_core_Tb427v10	70001	75000	825	826.787	894.8	834.726	549.776	804.299
Chr10_core_Tb427v10:71001-76000	10_core_Tb427v10	71001	76000	848.452	848.65	915.098	857.504	582.351	837.335
Chr10_core_Tb427v10:72001-77000	10_core_Tb427v10	72001	77000	789.531	787.138	850.565	796.658	559.091	779.91
Chr10_core_Tb427v10:73001-78000	10_core_Tb427v10	73001	78000	580.059	590.154	613.015	586.838	460.978	587.219
Chr10_core_Tb427v10:74001-79000	10_core_Tb427v10	74001	79000	572.31	609.279	603.816	603.379	533.779	628.443
Chr10_core_Tb427v10:75001-80000	10_core_Tb427v10	75001	80000	403.551	436.115	411.288	427.319	419.36	465.212
Chr10_core_Tb427v10:76001-81000	10_core_Tb427v10	76001	81000	412.935	441.751	417.88	432.041	418.627	462.027
Chr10_core_Tb427v10:77001-82000	10_core_Tb427v10	77001	82000	411.131	439.652	411.77	429.052	415.563	458.189
Chr10_core_Tb427v10:78001-83000	10_core_Tb427v10	78001	83000	382.308	398.481	374.622	390.097	380.547	412.276
Chr10_core_Tb427v10:79001-84000	10_core_Tb427v10	79001	84000	198.217	176.777	166.041	175.151	188.501	177.525
Chr10_core_Tb427v10:80001-85000	10_core_Tb427v10	80001	85000	193.838	169.219	162.234	166.416	191.329	171.424
Chr10_core_Tb427v10:81001-86000	10_core_Tb427v10	81001	86000	177.754	155.785	150.113	153.932	180.861	159.632
Chr10_core_Tb427v10:82001-87000	10_core_Tb427v10	82001	87000	181.631	157.452	154.873	155.639	185.465	164.864
Chr10_core_Tb427v10:83001-88000	10_core_Tb427v10	83001	88000	178.251	153.644	154.034	151.501	184.699	164.092
Chr10_core_Tb427v10:84001-89000	10_core_Tb427v10	84001	89000	155.492	129.998	138.543	128.716	174.308	149.735
Chr10_core_Tb427v10:85001-90000	10_core_Tb427v10	85001	90000	174.675	146.881	151.277	147.746	194.14	170.774
Chr10_core_Tb427v10:86001-91000	10_core_Tb427v10	86001	91000	186.38	155.575	159.516	155.193	206.073	180.23
Chr10_core_Tb427v10:87001-92000	10_core_Tb427v10	87001	92000	169.886	140.068	141.973	139.769	188.844	162.644
Chr10_core_Tb427v10:88001-93000	10_core_Tb427v10	88001	93000	142.289	115.632	117.367	115.731	161.303	136.181
Chr10_core_Tb427v10:89001-94000	10_core_Tb427v10	89001	94000	114.61	92.4075	94.187	91.1504	126.112	107.321
Chr10_core_Tb427v10:90001-95000	10_core_Tb427v10	90001	95000	74.451	60.8919	63.2861	58.0929	77.6245	67.4416
Chr10_core_Tb427v10:91001-96000	10_core_Tb427v10	91001	96000	74.3422	63.3937	65.3938	62.6331	69.0789	69.4272
Chr10_core_Tb427v10:92001-97000	10_core_Tb427v10	92001	97000	99.8119	92.2029	93.1786	90.5698	87.1477	97.5102
Chr10_core_Tb427v10:93001-98000	10_core_Tb427v10	93001	98000	104.696	99.1223	105.321	97.2227	89.3535	103.426
Chr10_core_Tb427v10:94001-99000	10_core_Tb427v10	94001	99000	121.582	114.746	121.845	114.012	106.961	119.333
Chr10_core_Tb427v10:95001-100000	10_core_Tb427v10	95001	100000	156.731	145.072	150.816	143.654	140.999	152.272
Chr10_core_Tb427v10:96001-101000	10_core_Tb427v10	96001	101000	166.705	152.388	155.862	150.143	153.287	158.234
Chr10_core_Tb427v10:97001-102000	10_core_Tb427v10	97001	102000	150.923	134.432	140.344	130.682	146.977	141.819
Chr10_core_Tb427v10:98001-103000	10_core_Tb427v10	98001	103000	177.182	154.652	161.136	152.391	179.389	169.226
Chr10_core_Tb427v10:99001-104000	10_core_Tb427v10	99001	104000	190.23	163.562	171.518	162.543	193.203	180.947
Chr10_core_Tb427v10:100001-105000	10_core_Tb427v10	100001	105000	207.809	185.678	192.73	184.987	205.074	193.273
Chr10_core_Tb427v10:101001-106000	10_core_Tb427v10	101001	106000	201.406	178.936	189.669	180.172	209.312	189.626
Chr10_core_Tb427v10:102001-107000	10_core_Tb427v10	102001	107000	205.753	181.901	187.844	184.25	220.454	192.863
Chr10_core_Tb427v10:103001-108000	10_core_Tb427v10	103001	108000	204.982	184.303	185.591	183.541	217.931	190.645
Chr10_core_Tb427v10:104001-109000	10_core_Tb427v10	104001	109000	208.852	193.372	186.636	189.538	220.706	193.286
Chr10_core_Tb427v10:105001-110000	10_core_Tb427v10	105001	110000	180.939	162.46	158.743	158.452	205.887	174.193
Chr10_core_Tb427v10:106001-111000	10_core_Tb427v10	106001	111000	177.335	161.05	155.985	155.133	205.716	172.703
Chr10_core_Tb427v10:107001-112000	10_core_Tb427v10	107001	112000	165.552	150.996	147.211	145.249	194.287	161.032
Chr10_core_Tb427v10:108001-113000	10_core_Tb427v10	108001	113000	166.002	148.004	151.307	146.243	193.201	161.618
Chr10_core_Tb427v10:109001-114000	10_core_Tb427v10	109001	114000	162.239	140.536	148.459	139.753	189.951	161.931
Chr10_core_Tb427v10:110001-115000	10_core_Tb427v10	110001	115000	169.971	153.398	155.905	150.339	193.579	171.585
Chr10_core_Tb427v10:111001-116000	10_core_Tb427v10	111001	116000	181.307	163.927	165.664	162.826	198.505	184.366
Chr10_core_Tb427v10:112001-117000	10_core_Tb427v10	112001	117000	197.449	180.206	179.099	178.436	202.906	202.009
Chr10_core_Tb427v10:113001-118000	10_core_Tb427v10	113001	118000	185.694	173.498	165.752	168.349	190.358	188.937
Chr10_core_Tb427v10:114001-119000	10_core_Tb427v10	114001	119000	205.17	193.364	183.868	187.791	201.13	209.154
Chr10_core_Tb427v10:115001-120000	10_core_Tb427v10	115001	120000	230.001	213.573	206.702	207.235	209.092	228.264
Chr10_core_Tb427v10:116001-121000	10_core_Tb427v10	116001	121000	202.66	187.988	182.531	181.785	184.338	196.672
Chr10_core_Tb427v10:117001-122000	10_core_Tb427v10	117001	122000	190.992	178.682	176.886	173.636	174.723	184.172
Chr10_core_Tb427v10:118001-123000	10_core_Tb427v10	118001	123000	202.833	188.39	185.854	184.669	186.928	197.615
Chr10_core_Tb427v10:119001-124000	10_core_Tb427v10	119001	124000	202.845	189.432	185.27	185.525	192.704	194.778
Chr10_core_Tb427v10:120001-125000	10_core_Tb427v10	120001	125000	203.388	190.401	182.992	189.149	204.149	196.386
Chr10_core_Tb427v10:121001-126000	10_core_Tb427v10	121001	126000	206.72	195.148	190.066	192.605	201.098	199.809
Chr10_core_Tb427v10:122001-127000	10_core_Tb427v10	122001	127000	238.956	238.253	227.983	239.264	227.039	214.605
Chr10_core_Tb427v10:123001-128000	10_core_Tb427v10	123001	128000	219.488	221.485	215.382	221.656	209.324	194.388
Chr10_core_Tb427v10:124001-129000	10_core_Tb427v10	124001	129000	203.132	204.739	199.101	204.199	202.558	182.458
Chr10_core_Tb427v10:125001-130000	10_core_Tb427v10	125001	130000	155.859	160.472	159.61	161.093	159.071	138.139
Chr10_core_Tb427v10:126001-131000	10_core_Tb427v10	126001	131000	158.505	160.141	157.159	161.856	160.479	143.853
Chr10_core_Tb427v10:127001-132000	10_core_Tb427v10	127001	132000	142.922	133.477	130.863	128.799	148.282	146.67
Chr10_core_Tb427v10:128001-133000	10_core_Tb427v10	128001	133000	165.18	155.511	144.482	150.428	169.943	168.117
Chr10_core_Tb427v10:129001-134000	10_core_Tb427v10	129001	134000	144.851	140.536	128.938	134.967	143.008	143.372
Chr10_core_Tb427v10:130001-135000	10_core_Tb427v10	130001	135000	169.751	166.766	149.524	160.06	161.634	164.88
Chr10_core_Tb427v10:131001-136000	10_core_Tb427v10	131001	136000	195.595	200.301	178.223	191.248	180.441	183.268
Chr10_core_Tb427v10:132001-137000	10_core_Tb427v10	132001	137000	195.019	204.458	183.679	196.697	178.665	178.357
Chr10_core_Tb427v10:133001-138000	10_core_Tb427v10	133001	138000	188.782	193.992	182.177	189.492	183.002	176.655
Chr10_core_Tb427v10:134001-139000	10_core_Tb427v10	134001	139000	192.748	195.426	186.81	190.71	189.971	181.903
Chr10_core_Tb427v10:135001-140000	10_core_Tb427v10	135001	140000	186.309	183.511	184.846	181.299	196.013	176.996
Chr10_core_Tb427v10:136001-141000	10_core_Tb427v10	136001	141000	170.543	155.192	172.634	155.544	201.764	169.129
Chr10_core_Tb427v10:137001-142000	10_core_Tb427v10	137001	142000	158.517	133.75	159.498	136.597	196.043	157.984
Chr10_core_Tb427v10:138001-143000	10_core_Tb427v10	138001	143000	141.719	118.644	144.027	120.868	170.121	137.087
Chr10_core_Tb427v10:139001-144000	10_core_Tb427v10	139001	144000	180.318	155.877	172.999	157.934	206.022	172.403
Chr10_core_Tb427v10:140001-145000	10_core_Tb427v10	140001	145000	191.48	173.014	183.845	171.493	210.939	180.94
Chr10_core_Tb427v10:141001-146000	10_core_Tb427v10	141001	146000	191.311	186.979	190.895	182.247	188.895	181.106
Chr10_core_Tb427v10:142001-147000	10_core_Tb427v10	142001	147000	251.581	263.511	265.7	258.684	217.086	246.732
Chr10_core_Tb427v10:143001-148000	10_core_Tb427v10	143001	148000	282.1	308.515	311.741	299.276	232.605	280.816
Chr10_core_Tb427v10:144001-149000	10_core_Tb427v10	144001	149000	241.409	270.391	282.789	264.162	185.536	243.114
Chr10_core_Tb427v10:145001-150000	10_core_Tb427v10	145001	150000	245.173	274.301	289.671	272.224	179.941	252.027
Chr10_core_Tb427v10:146001-151000	10_core_Tb427v10	146001	151000	253.156	277.908	291.297	277.011	185.36	258.866
Chr10_core_Tb427v10:147001-152000	10_core_Tb427v10	147001	152000	205.473	219.201	230.608	221.128	157.081	207.939
Chr10_core_Tb427v10:148001-153000	10_core_Tb427v10	148001	153000	219.894	226.566	232.723	232.712	173.511	222.75
Chr10_core_Tb427v10:149001-154000	10_core_Tb427v10	149001	154000	267.119	274.297	276.637	280.913	209.172	270.241
Chr10_core_Tb427v10:150001-155000	10_core_Tb427v10	150001	155000	261.04	270.555	276.062	273.457	201.443	260.626
Chr10_core_Tb427v10:151001-156000	10_core_Tb427v10	151001	156000	237.71	245.372	251.503	247.859	186.535	236.235
Chr10_core_Tb427v10:152001-157000	10_core_Tb427v10	152001	157000	218.055	221.938	228.145	221.79	183.237	217.447
Chr10_core_Tb427v10:153001-158000	10_core_Tb427v10	153001	158000	190.003	185.334	191.366	184.586	169.938	189.736
Chr10_core_Tb427v10:154001-159000	10_core_Tb427v10	154001	159000	144.206	135.528	141.714	133.323	139.555	143.03
Chr10_core_Tb427v10:155001-160000	10_core_Tb427v10	155001	160000	154.687	137.292	134.29	135.309	156.804	150.451
Chr10_core_Tb427v10:156001-161000	10_core_Tb427v10	156001	161000	168.555	148.123	140.838	145.846	170.248	161.36
Chr10_core_Tb427v10:157001-162000	10_core_Tb427v10	157001	162000	171.825	154.3	149.17	152.532	164.276	167.53
Chr10_core_Tb427v10:158001-163000	10_core_Tb427v10	158001	163000	178.298	164.403	162.062	161.337	157.972	172.577
Chr10_core_Tb427v10:159001-164000	10_core_Tb427v10	159001	164000	206.261	193.349	195.497	190.807	175.841	203.696
Chr10_core_Tb427v10:160001-165000	10_core_Tb427v10	160001	165000	211.428	202.092	211.529	201.588	172.939	214.131
Chr10_core_Tb427v10:161001-166000	10_core_Tb427v10	161001	166000	205.472	199.818	217.282	198.584	160.537	209.552
Chr10_core_Tb427v10:162001-167000	10_core_Tb427v10	162001	167000	223.069	221.447	249.92	221.71	184.236	239.298
Chr10_core_Tb427v10:163001-168000	10_core_Tb427v10	163001	168000	227.768	232.235	271.827	234.059	198.167	257.4
Chr10_core_Tb427v10:164001-169000	10_core_Tb427v10	164001	169000	208.552	218.086	260.952	219.449	190.514	242.236
Chr10_core_Tb427v10:165001-170000	10_core_Tb427v10	165001	170000	173.957	186.908	228.411	188.417	168.322	213.662
Chr10_core_Tb427v10:166001-171000	10_core_Tb427v10	166001	171000	149.742	165.054	202.195	166.951	154.517	195.252
Chr10_core_Tb427v10:167001-172000	10_core_Tb427v10	167001	172000	105.564	117.775	141.368	117.991	108.844	136.438
Chr10_core_Tb427v10:168001-173000	10_core_Tb427v10	168001	173000	57.7775	64.5857	74.8912	64.7291	61.181	75.4131
Chr10_core_Tb427v10:169001-174000	10_core_Tb427v10	169001	174000	47.0996	52.8962	57.6705	52.232	49.4547	62.4005
Chr10_core_Tb427v10:170001-175000	10_core_Tb427v10	170001	175000	56.823	63.8907	67.4998	62.843	58.0461	74.3791
Chr10_core_Tb427v10:171001-176000	10_core_Tb427v10	171001	176000	50.8623	56.8367	59.7636	56.3868	51.1895	65.5284
Chr10_core_Tb427v10:172001-177000	10_core_Tb427v10	172001	177000	81.3764	90.5619	95.5711	88.8662	82.4943	104.282
Chr10_core_Tb427v10:173001-178000	10_core_Tb427v10	173001	178000	115.016	125.996	132.157	124.237	112.825	143.764
Chr10_core_Tb427v10:174001-179000	10_core_Tb427v10	174001	179000	128.707	139.708	146.056	136.761	123.994	159.11
Chr10_core_Tb427v10:175001-180000	10_core_Tb427v10	175001	180000	123.153	129.483	138.588	127.87	116.852	147.451
Chr10_core_Tb427v10:176001-181000	10_core_Tb427v10	176001	181000	141.96	146.429	155.82	144.318	141.442	168.916
Chr10_core_Tb427v10:177001-182000	10_core_Tb427v10	177001	182000	134.293	135.161	142.42	134.803	135.462	157.526
Chr10_core_Tb427v10:178001-183000	10_core_Tb427v10	178001	183000	127.245	127.738	132.435	127.625	135.586	149.064
Chr10_core_Tb427v10:179001-184000	10_core_Tb427v10	179001	184000	121.754	119.195	124.661	120.614	140.299	139.358
Chr10_core_Tb427v10:180001-185000	10_core_Tb427v10	180001	185000	129.004	124.988	125.749	124.553	157.3	148.748
Chr10_core_Tb427v10:181001-186000	10_core_Tb427v10	181001	186000	157.865	152.206	149.715	151.005	188.499	179.168
Chr10_core_Tb427v10:182001-187000	10_core_Tb427v10	182001	187000	179.899	170.778	166.155	167.439	212.717	200.48
Chr10_core_Tb427v10:183001-188000	10_core_Tb427v10	183001	188000	184.48	170.757	167.301	166.496	216.497	200.259
Chr10_core_Tb427v10:184001-189000	10_core_Tb427v10	184001	189000	185.34	170.923	167.952	166.965	217.003	198.942
Chr10_core_Tb427v10:185001-190000	10_core_Tb427v10	185001	190000	199.341	183.765	183.029	180.823	231.065	213.861
Chr10_core_Tb427v10:186001-191000	10_core_Tb427v10	186001	191000	191.412	173.901	175.803	172.732	220.13	205.1
Chr10_core_Tb427v10:187001-192000	10_core_Tb427v10	187001	192000	175.484	157.776	162.512	157.705	201.825	187.62
Chr10_core_Tb427v10:188001-193000	10_core_Tb427v10	188001	193000	171.842	151.014	159.474	151.51	200.741	186.392
Chr10_core_Tb427v10:189001-194000	10_core_Tb427v10	189001	194000	175.488	152.823	160.478	153.851	202.704	192.325
Chr10_core_Tb427v10:190001-195000	10_core_Tb427v10	190001	195000	168.081	148.345	156.35	149.182	190.285	182.149
Chr10_core_Tb427v10:191001-196000	10_core_Tb427v10	191001	196000	164.69	146.146	156.991	149.029	185.493	175.535
Chr10_core_Tb427v10:192001-197000	10_core_Tb427v10	192001	197000	173.707	155.469	168.483	159.875	193.028	182.87
Chr10_core_Tb427v10:193001-198000	10_core_Tb427v10	193001	198000	185.497	171.792	181.3	174.709	200.35	192.159
Chr10_core_Tb427v10:194001-199000	10_core_Tb427v10	194001	199000	204.37	190.921	199.942	193.884	212.753	208.581
Chr10_core_Tb427v10:195001-200000	10_core_Tb427v10	195001	200000	205.632	190.464	198.491	192.001	211.642	206.231
Chr10_core_Tb427v10:196001-201000	10_core_Tb427v10	196001	201000	212.641	192.672	199.872	194.382	221.355	212.353
Chr10_core_Tb427v10:197001-202000	10_core_Tb427v10	197001	202000	220.741	197.923	203.383	197.621	231.808	220.415
Chr10_core_Tb427v10:198001-203000	10_core_Tb427v10	198001	203000	214.033	193.2	196.343	193.587	213.415	213.68
Chr10_core_Tb427v10:199001-204000	10_core_Tb427v10	199001	204000	213.364	196.32	198.157	195.585	197.676	214.6
Chr10_core_Tb427v10:200001-205000	10_core_Tb427v10	200001	205000	199.114	186.647	182.15	185.573	181.109	204.666
Chr10_core_Tb427v10:201001-206000	10_core_Tb427v10	201001	206000	171.815	168.173	157.123	162.259	146.699	177.845
Chr10_core_Tb427v10:202001-207000	10_core_Tb427v10	202001	207000	142.169	144.968	129.922	137.76	112.859	147.161
Chr10_core_Tb427v10:203001-208000	10_core_Tb427v10	203001	208000	109.134	112.808	97.6556	105.128	90.5677	114.121
Chr10_core_Tb427v10:204001-209000	10_core_Tb427v10	204001	209000	61.4761	65.2343	51.0879	59.0149	59.7178	65.2169
Chr10_core_Tb427v10:205001-210000	10_core_Tb427v10	205001	210000	37.8775	41.2182	30.1863	34.8523	40.3758	39.9872
Chr10_core_Tb427v10:206001-211000	10_core_Tb427v10	206001	211000	16.2552	19.2062	12.7145	16.5002	20.6641	18.5458
Chr10_core_Tb427v10:207001-212000	10_core_Tb427v10	207001	212000	6.72017	10.9163	6.36003	11.2768	17.9456	12.4805
Chr10_core_Tb427v10:208001-213000	10_core_Tb427v10	208001	213000	18.9222	23.4306	20.0318	24.1788	32.7737	24.2644
Chr10_core_Tb427v10:209001-214000	10_core_Tb427v10	209001	214000	48.4322	54.3715	47.2974	54.0778	64.7341	53.4669
Chr10_core_Tb427v10:210001-215000	10_core_Tb427v10	210001	215000	98.4242	108.246	90.299	105.491	117.246	103.093
Chr10_core_Tb427v10:211001-216000	10_core_Tb427v10	211001	216000	140.645	152.628	126.134	146.938	159.241	142.824
Chr10_core_Tb427v10:212001-217000	10_core_Tb427v10	212001	217000	197.716	212.335	178.381	206.055	219.377	197.079
Chr10_core_Tb427v10:213001-218000	10_core_Tb427v10	213001	218000	221.257	237.435	199.754	230.461	241.264	220.9
Chr10_core_Tb427v10:214001-219000	10_core_Tb427v10	214001	219000	224.313	241.283	203.636	234.833	242.847	225.592
Chr10_core_Tb427v10:215001-220000	10_core_Tb427v10	215001	220000	207.668	220.742	190.513	214.209	220.775	207.791
Chr10_core_Tb427v10:216001-221000	10_core_Tb427v10	216001	221000	190.653	202.124	178.914	198.139	206.922	191.772
Chr10_core_Tb427v10:217001-222000	10_core_Tb427v10	217001	222000	182.06	187.061	167.444	184.42	197.396	184.152
Chr10_core_Tb427v10:218001-223000	10_core_Tb427v10	218001	223000	196.754	200.54	190.928	199.724	206	199.201
Chr10_core_Tb427v10:219001-224000	10_core_Tb427v10	219001	224000	241.752	248.089	256.865	252.58	242.964	245.746
Chr10_core_Tb427v10:220001-225000	10_core_Tb427v10	220001	225000	296.525	302.782	327.661	314.886	288.472	302.525
Chr10_core_Tb427v10:221001-226000	10_core_Tb427v10	221001	226000	371.425	377.012	417.748	392.185	344.838	374.656
Chr10_core_Tb427v10:222001-227000	10_core_Tb427v10	222001	227000	420.702	431.025	485.135	446.173	370.158	416.984
Chr10_core_Tb427v10:223001-228000	10_core_Tb427v10	223001	228000	488.647	499.139	552.402	512.133	422.318	474.679
Chr10_core_Tb427v10:224001-229000	10_core_Tb427v10	224001	229000	471.051	482.442	526.53	489.282	409.315	449.184
Chr10_core_Tb427v10:225001-230000	10_core_Tb427v10	225001	230000	431.688	442.376	466.734	443.189	386.46	406.317
Chr10_core_Tb427v10:226001-231000	10_core_Tb427v10	226001	231000	369.189	378.823	386.592	374.442	343.559	346.178
Chr10_core_Tb427v10:227001-232000	10_core_Tb427v10	227001	232000	307.412	313.572	305.786	306.681	307.711	290.476
Chr10_core_Tb427v10:228001-233000	10_core_Tb427v10	228001	233000	237.671	239.528	221.906	232.923	259.497	226.531
Chr10_core_Tb427v10:229001-234000	10_core_Tb427v10	229001	234000	208.139	203.295	177.461	196.539	242.166	201.865
Chr10_core_Tb427v10:230001-235000	10_core_Tb427v10	230001	235000	197.175	186.682	164.115	179.92	233.588	191.307
Chr10_core_Tb427v10:231001-236000	10_core_Tb427v10	231001	236000	204.872	193.679	174.779	187.935	237.276	197.56
Chr10_core_Tb427v10:232001-237000	10_core_Tb427v10	232001	237000	200.932	189.297	177.168	186.36	227.061	191.674
Chr10_core_Tb427v10:233001-238000	10_core_Tb427v10	233001	238000	188.089	178.903	167.414	175.457	218.671	182.124
Chr10_core_Tb427v10:234001-239000	10_core_Tb427v10	234001	239000	182.073	172.465	163.371	170.746	209.327	175.602
Chr10_core_Tb427v10:235001-240000	10_core_Tb427v10	235001	240000	158.375	154.32	148.899	151.865	180.395	152.058
Chr10_core_Tb427v10:236001-241000	10_core_Tb427v10	236001	241000	130.917	127.676	122.321	126.217	162.097	127.441
Chr10_core_Tb427v10:237001-242000	10_core_Tb427v10	237001	242000	110.055	108.957	101.78	105.755	153.278	111.17
Chr10_core_Tb427v10:238001-243000	10_core_Tb427v10	238001	243000	99.4772	98.9694	93.0669	94.4195	150.044	103.938
Chr10_core_Tb427v10:239001-244000	10_core_Tb427v10	239001	244000	92.3185	93.3704	87.482	88.2252	152.493	100.486
Chr10_core_Tb427v10:240001-245000	10_core_Tb427v10	240001	245000	100.458	99.4098	91.8333	93.1156	172.389	112.561
Chr10_core_Tb427v10:241001-246000	10_core_Tb427v10	241001	246000	117.198	114.527	106.626	107.411	195.232	130.677
Chr10_core_Tb427v10:242001-247000	10_core_Tb427v10	242001	247000	115.875	112.292	106.33	104.532	187.132	127.189
Chr10_core_Tb427v10:243001-248000	10_core_Tb427v10	243001	248000	360.86	384.851	371.146	373.583	445.218	446.461
Chr10_core_Tb427v10:244001-249000	10_core_Tb427v10	244001	249000	649.83	713.536	683.229	703.747	753.035	824.761
Chr10_core_Tb427v10:245001-250000	10_core_Tb427v10	245001	250000	757.447	826.473	791.474	823.229	835.318	966.51
Chr10_core_Tb427v10:246001-251000	10_core_Tb427v10	246001	251000	846.858	922.559	890.36	920.572	916.657	1067.02
Chr10_core_Tb427v10:247001-252000	10_core_Tb427v10	247001	252000	871.93	940.324	915.696	939.383	937.134	1094.67
Chr10_core_Tb427v10:248001-253000	10_core_Tb427v10	248001	253000	741.6	786.945	786.778	786.27	763.239	905.774
Chr10_core_Tb427v10:249001-254000	10_core_Tb427v10	249001	254000	597.458	588.179	633.763	590.215	531.451	683.137
Chr10_core_Tb427v10:250001-255000	10_core_Tb427v10	250001	255000	668.043	649.163	731.47	645.859	558.984	731.525
Chr10_core_Tb427v10:251001-256000	10_core_Tb427v10	251001	256000	613.19	590.404	691.719	586.793	483.158	668.582
Chr10_core_Tb427v10:252001-257000	10_core_Tb427v10	252001	257000	589.1	573.145	670.226	570.03	450.925	639.482
Chr10_core_Tb427v10:253001-258000	10_core_Tb427v10	253001	258000	521.699	508.671	588.492	506.778	395.037	562.144
Chr10_core_Tb427v10:254001-259000	10_core_Tb427v10	254001	259000	425.566	419.949	463.338	423.063	316.109	418.363
Chr10_core_Tb427v10:255001-260000	10_core_Tb427v10	255001	260000	231.281	230.288	245.448	236.066	169.855	202.404
Chr10_core_Tb427v10:256001-261000	10_core_Tb427v10	256001	261000	220.787	218.051	193.623	226.088	160.918	173.172
Chr10_core_Tb427v10:257001-262000	10_core_Tb427v10	257001	262000	210.056	207.999	180.082	216.575	154.966	163.162
Chr10_core_Tb427v10:258001-263000	10_core_Tb427v10	258001	263000	188.671	187.378	157.203	195.83	139.099	145.829
Chr10_core_Tb427v10:259001-264000	10_core_Tb427v10	259001	264000	79.5429	81.9621	63.1373	84.1703	64.3871	62.5247
Chr10_core_Tb427v10:260001-265000	10_core_Tb427v10	260001	265000	66.4066	69.9203	50.2846	71.4143	57.6321	54.2042
Chr10_core_Tb427v10:261001-266000	10_core_Tb427v10	261001	266000	9.92593	16.0256	9.44785	15.8724	15.4798	12.3754
Chr10_core_Tb427v10:262001-267000	10_core_Tb427v10	262001	267000	0.388946	6.51981	0.329997	6.02074	7.2146	4.80655
Chr10_core_Tb427v10:263001-268000	10_core_Tb427v10	263001	268000	0.373688	6.31242	0.33005	5.84824	7.72956	4.90223
Chr10_core_Tb427v10:264001-269000	10_core_Tb427v10	264001	269000	0.387658	5.1235	0.316847	4.54462	7.09448	4.42878
Chr10_core_Tb427v10:265001-270000	10_core_Tb427v10	265001	270000	0.333068	3.6654	0.262487	3.34015	5.67399	3.26742
Chr10_core_Tb427v10:266001-271000	10_core_Tb427v10	266001	271000	0.226923	1.64338	0.180814	1.34603	3.74985	1.67731
Chr10_core_Tb427v10:267001-272000	10_core_Tb427v10	267001	272000	0.181148	0.828765	0.207967	0.724671	3.36171	1.02142
Chr10_core_Tb427v10:268001-273000	10_core_Tb427v10	268001	273000	0.181148	0.386829	0.165905	0.326056	3.01648	0.737801
Chr10_core_Tb427v10:269001-274000	10_core_Tb427v10	269001	274000	0.120446	0.237243	0.110585	0.19981	2.90129	0.513851
Chr10_core_Tb427v10:270001-275000	10_core_Tb427v10	270001	275000	0.0602231	0.147263	0.0825258	0.215278	2.73465	0.434138
Chr10_core_Tb427v10:271001-276000	10_core_Tb427v10	271001	276000	0.0309952	0.119222	0.0825258	0.23041	2.97905	0.414755
Chr10_core_Tb427v10:272001-277000	10_core_Tb427v10	272001	277000	0.0772486	0.150106	0.0809262	0.229924	2.94966	0.338012
Chr10_core_Tb427v10:273001-278000	10_core_Tb427v10	273001	278000	0.0767701	0.106624	0.0660167	0.229924	3.05394	0.383922
Chr10_core_Tb427v10:274001-279000	10_core_Tb427v10	274001	279000	0.0920285	0.0921295	0.0800199	0.186472	2.66784	0.338669
Chr10_core_Tb427v10:275001-280000	10_core_Tb427v10	275001	280000	0.0907398	0.0615931	0.0940763	0.142535	2.68588	0.266551
Chr10_core_Tb427v10:276001-281000	10_core_Tb427v10	276001	281000	0.0907398	0.0606455	0.0940763	0.0855947	2.48946	0.195429
Chr10_core_Tb427v10:277001-282000	10_core_Tb427v10	277001	282000	0.253095	0.102233	0.135392	0.113243	2.2488	0.331186
Chr10_core_Tb427v10:278001-283000	10_core_Tb427v10	278001	283000	0.237837	0.101458	0.135392	0.0847732	1.86776	0.25544
Chr10_core_Tb427v10:279001-284000	10_core_Tb427v10	279001	284000	0.267543	0.101458	0.121389	0.0847732	1.91706	0.270857
Chr10_core_Tb427v10:280001-285000	10_core_Tb427v10	280001	285000	0.284569	0.115952	0.107333	0.0847732	1.57467	0.363017
Chr10_core_Tb427v10:281001-286000	10_core_Tb427v10	281001	286000	0.329055	0.101458	0.0941295	0.0556324	1.53079	0.380745
Chr10_core_Tb427v10:282001-287000	10_core_Tb427v10	282001	287000	0.136183	0.0587504	0.0132033	0.0418081	1.27287	0.244988
Chr10_core_Tb427v10:283001-288000	10_core_Tb427v10	283001	288000	0.165411	0.0587504	0.0140564	0.0418081	1.2738	0.243333
Chr10_core_Tb427v10:284001-289000	10_core_Tb427v10	284001	289000	0.151441	0.0732444	0.0140564	0.0847732	1.20903	0.241679
Chr10_core_Tb427v10:285001-290000	10_core_Tb427v10	285001	290000	0.134416	0.0587504	0.0140564	0.0847732	1.36021	0.162624
Chr10_core_Tb427v10:286001-291000	10_core_Tb427v10	286001	291000	0.133606	0.0892868	0.0560659	0.0855947	1.23393	0.147207
Chr10_core_Tb427v10:287001-292000	10_core_Tb427v10	287001	292000	0.119158	0.0885126	0.070069	0.0869025	1.26292	0.119683
Chr10_core_Tb427v10:288001-293000	10_core_Tb427v10	288001	293000	0.105188	0.0902344	0.070069	0.116194	1.25334	0.164936
Chr10_core_Tb427v10:289001-294000	10_core_Tb427v10	289001	294000	0.0741928	0.0902344	0.0973288	0.0878749	1.3668	0.182664
Chr10_core_Tb427v10:290001-295000	10_core_Tb427v10	290001	295000	0.0754815	0.0902344	0.111385	0.102034	1.1462	0.167248
Chr10_core_Tb427v10:291001-296000	10_core_Tb427v10	291001	296000	0.0615118	0.0751396	0.0834321	0.101548	1.05556	0.163281
Chr10_core_Tb427v10:292001-297000	10_core_Tb427v10	292001	297000	0.0462535	0.0751396	0.0966354	0.101062	0.969443	0.161626
Chr10_core_Tb427v10:293001-298000	10_core_Tb427v10	293001	298000	0.106145	0.149505	0.138805	0.0864163	0.838508	0.176385
Chr10_core_Tb427v10:294001-299000	10_core_Tb427v10	294001	299000	0.180338	0.179267	0.194977	0.186808	0.777006	0.265236
Chr10_core_Tb427v10:295001-300000	10_core_Tb427v10	295001	300000	0.25372	0.194709	0.208127	0.245391	0.885946	0.309831
Chr10_core_Tb427v10:296001-301000	10_core_Tb427v10	296001	301000	0.237984	0.210151	0.207274	0.30218	0.766634	0.282307
Chr10_core_Tb427v10:297001-302000	10_core_Tb427v10	297001	302000	0.314754	0.241034	0.208127	0.302666	0.892115	0.340664
Chr10_core_Tb427v10:298001-303000	10_core_Tb427v10	298001	303000	0.554836	0.317548	0.301297	0.574884	1.17164	0.488528
Chr10_core_Tb427v10:299001-304000	10_core_Tb427v10	299001	304000	0.796354	0.438493	0.519109	0.657344	1.27114	0.589168
Chr10_core_Tb427v10:300001-305000	10_core_Tb427v10	300001	305000	1.02022	0.79935	0.726223	0.912334	1.62799	0.771175
Chr10_core_Tb427v10:301001-306000	10_core_Tb427v10	301001	306000	1.10838	0.78296	0.767486	0.927466	1.82277	0.864649
Chr10_core_Tb427v10:302001-307000	10_core_Tb427v10	302001	307000	1.07529	0.752077	0.753483	0.911998	1.79406	0.791873
Chr10_core_Tb427v10:303001-308000	10_core_Tb427v10	303001	308000	0.845164	0.586703	0.646203	0.668251	1.60216	0.628592
Chr10_core_Tb427v10:304001-309000	10_core_Tb427v10	304001	309000	0.529453	0.421503	0.344959	0.470754	1.38948	0.423685
Chr10_core_Tb427v10:305001-310000	10_core_Tb427v10	305001	310000	0.291616	0.104902	0.180814	0.230074	1.04479	0.256098
Chr10_core_Tb427v10:306001-311000	10_core_Tb427v10	306001	311000	0.234449	0.121118	0.167611	0.158153	0.818448	0.22395
Chr10_core_Tb427v10:307001-312000	10_core_Tb427v10	307001	312000	0.237505	0.166922	0.167558	0.173134	0.791392	0.236057
Chr10_core_Tb427v10:308001-313000	10_core_Tb427v10	308001	313000	0.180338	0.136212	0.152648	0.158338	0.663327	0.193117
Chr10_core_Tb427v10:309001-314000	10_core_Tb427v10	309001	314000	0.180338	0.136212	0.138645	0.158338	0.498482	0.161626
Chr10_core_Tb427v10:310001-315000	10_core_Tb427v10	310001	315000	0.105666	0.0765144	0.0825258	0.0712843	0.389685	0.0888502
Chr10_core_Tb427v10:311001-316000	10_core_Tb427v10	311001	316000	0.0904081	0.0458046	0.0412629	0.0571247	0.279382	0.0275238
Chr10_core_Tb427v10:312001-317000	10_core_Tb427v10	312001	317000	0.0279393	0	0.0272597	0.0283192	0.0694331	0
Chr10_core_Tb427v10:313001-318000	10_core_Tb427v10	313001	318000	0	0	0.0140564	0	0	0
Chr10_core_Tb427v10:314001-319000	10_core_Tb427v10	314001	319000	0.0838179	0.0144941	0.0140564	0.0283192	0.166065	0.0298359
Chr10_core_Tb427v10:315001-320000	10_core_Tb427v10	315001	320000	0.113046	0.0144941	0.0140032	0.114065	0.209663	0.0888502
Chr10_core_Tb427v10:316001-321000	10_core_Tb427v10	316001	321000	0.113046	0.0144941	0.0280596	0.142535	0.332274	0.0888502
Chr10_core_Tb427v10:317001-322000	10_core_Tb427v10	317001	322000	0.142752	0.0144941	0.0280596	0.156694	0.455962	0.104924
Chr10_core_Tb427v10:318001-323000	10_core_Tb427v10	318001	323000	0.156722	0.0144941	0.0420627	0.156694	0.558478	0.137072
Chr10_core_Tb427v10:319001-324000	10_core_Tb427v10	319001	324000	0.252285	0.136386	0.122936	0.227794	0.532642	0.268863
Chr10_core_Tb427v10:320001-325000	10_core_Tb427v10	320001	325000	0.404205	0.197205	0.149396	0.226302	0.570642	0.387231
Chr10_core_Tb427v10:321001-326000	10_core_Tb427v10	321001	326000	0.404205	0.197205	0.135339	0.212813	0.487538	0.416409
Chr10_core_Tb427v10:322001-327000	10_core_Tb427v10	322001	327000	0.998704	0.619735	0.574535	0.43945	0.737928	1.044
Chr10_core_Tb427v10:323001-328000	10_core_Tb427v10	323001	328000	1.48912	1.53624	1.45506	1.16431	1.23185	1.55028
Chr10_core_Tb427v10:324001-329000	10_core_Tb427v10	324001	329000	3.02963	3.80118	3.45702	3.3988	3.20181	3.33671
Chr10_core_Tb427v10:325001-330000	10_core_Tb427v10	325001	330000	3.44522	4.55351	4.50361	4.16382	3.89955	3.67738
Chr10_core_Tb427v10:326001-331000	10_core_Tb427v10	326001	331000	3.98867	5.53179	5.3138	5.01626	4.71401	3.93964
Chr10_core_Tb427v10:327001-332000	10_core_Tb427v10	327001	332000	3.51428	5.13902	4.95787	4.7888	4.42591	3.41631
Chr10_core_Tb427v10:328001-333000	10_core_Tb427v10	328001	333000	3.05405	4.31404	4.15993	4.16467	4.02517	2.8595
Chr10_core_Tb427v10:329001-334000	10_core_Tb427v10	329001	334000	1.33416	1.8368	2.00777	1.80181	1.95693	0.973429
Chr10_core_Tb427v10:330001-335000	10_core_Tb427v10	330001	335000	0.929003	1.15986	1.05851	1.05195	1.34682	0.633423
Chr10_core_Tb427v10:331001-336000	10_core_Tb427v10	331001	336000	0.399529	0.227141	0.316793	0.255627	0.591131	0.386574
Chr10_core_Tb427v10:332001-337000	10_core_Tb427v10	332001	337000	0.309931	0.227141	0.342347	0.254806	0.64388	0.35905
Chr10_core_Tb427v10:333001-338000	10_core_Tb427v10	333001	338000	0.370154	0.242409	0.398519	0.225179	0.701577	0.373469
Chr10_core_Tb427v10:334001-339000	10_core_Tb427v10	334001	339000	0.443868	0.28856	0.399426	0.239003	0.69885	0.372812
Chr10_core_Tb427v10:335001-340000	10_core_Tb427v10	335001	340000	0.846784	0.546584	0.754176	0.759756	1.15194	0.642561
Chr10_core_Tb427v10:336001-341000	10_core_Tb427v10	336001	341000	0.862043	0.485765	0.69971	0.732107	1.15029	0.611728
Chr10_core_Tb427v10:337001-342000	10_core_Tb427v10	337001	342000	0.846784	0.485765	0.6593	0.746753	1.13719	0.593999
Chr10_core_Tb427v10:338001-343000	10_core_Tb427v10	338001	343000	0.917921	0.560731	0.740973	0.81688	1.15058	0.628799
Chr10_core_Tb427v10:339001-344000	10_core_Tb427v10	339001	344000	0.783984	0.543568	0.641885	0.789718	1.06611	0.597308
Chr10_core_Tb427v10:340001-345000	10_core_Tb427v10	340001	345000	0.237505	0.165547	0.163346	0.240797	0.517607	0.134442
Chr10_core_Tb427v10:341001-346000	10_core_Tb427v10	341001	346000	0.193019	0.194536	0.149342	0.212813	0.532499	0.12068
Chr10_core_Tb427v10:342001-347000	10_core_Tb427v10	342001	347000	0.207467	0.194536	0.149342	0.184343	0.549183	0.122993
Chr10_core_Tb427v10:343001-348000	10_core_Tb427v10	343001	348000	0.29644	0.178493	0.164092	0.25675	0.609178	0.183322
Chr10_core_Tb427v10:344001-349000	10_core_Tb427v10	344001	349000	0.326956	0.134063	0.219411	0.242105	0.655932	0.230229
Chr10_core_Tb427v10:345001-350000	10_core_Tb427v10	345001	350000	0.295483	0.132942	0.206261	0.184343	0.626148	0.214812
Chr10_core_Tb427v10:346001-351000	10_core_Tb427v10	346001	351000	0.310741	0.118448	0.220318	0.184343	0.56888	0.214812
Chr10_core_Tb427v10:347001-352000	10_core_Tb427v10	347001	352000	0.281034	0.119396	0.220318	0.198989	0.526074	0.214812
Chr10_core_Tb427v10:348001-353000	10_core_Tb427v10	348001	353000	0.133127	0.0452039	0.0834321	0.0426297	0.369447	0.1351
Chr10_core_Tb427v10:349001-354000	10_core_Tb427v10	349001	354000	0.0746713	0.0759138	0.0553725	0.0564539	0.340741	0.131133
Chr10_core_Tb427v10:350001-355000	10_core_Tb427v10	350001	355000	0.191252	0.122065	0.110639	0.0567893	0.351113	0.221638
Chr10_core_Tb427v10:351001-356000	10_core_Tb427v10	351001	356000	0.20651	0.122065	0.0965822	0.0567893	0.379962	0.237712
Chr10_core_Tb427v10:352001-357000	10_core_Tb427v10	352001	357000	0.281991	0.195483	0.165905	0.0421435	0.419183	0.326562
Chr10_core_Tb427v10:353001-358000	10_core_Tb427v10	353001	358000	0.28328	0.195483	0.179108	0.0567893	0.502287	0.283622
Chr10_core_Tb427v10:354001-359000	10_core_Tb427v10	354001	359000	0.29806	0.20903	0.24923	0.114886	0.582807	0.25841
Chr10_core_Tb427v10:355001-360000	10_core_Tb427v10	355001	360000	0.286668	0.163826	0.25003	0.157516	0.682166	0.227577
Chr10_core_Tb427v10:356001-361000	10_core_Tb427v10	356001	361000	0.271409	0.179094	0.263233	0.157516	0.756119	0.225265
Chr10_core_Tb427v10:357001-362000	10_core_Tb427v10	357001	362000	0.209897	0.120944	0.221117	0.214305	0.644595	0.120341
Chr10_core_Tb427v10:358001-363000	10_core_Tb427v10	358001	363000	0.299349	0.303228	0.384463	0.257421	0.726049	0.271854
Chr10_core_Tb427v10:359001-364000	10_core_Tb427v10	359001	364000	0.239125	0.274413	0.328397	0.185986	0.630495	0.25578
Chr10_core_Tb427v10:360001-365000	10_core_Tb427v10	360001	365000	0.225156	0.289681	0.312741	0.158488	0.585677	0.208216
Chr10_core_Tb427v10:361001-366000	10_core_Tb427v10	361001	366000	0.391045	0.544689	0.479392	0.341524	0.660457	0.49118
Chr10_core_Tb427v10:362001-367000	10_core_Tb427v10	362001	367000	0.392813	0.528473	0.480192	0.284734	0.731396	0.49118
Chr10_core_Tb427v10:363001-368000	10_core_Tb427v10	363001	368000	0.30384	0.34619	0.303643	0.226973	0.649942	0.339666
Chr10_core_Tb427v10:364001-369000	10_core_Tb427v10	364001	369000	0.442747	0.420208	0.410923	0.355499	0.693539	0.409133
Chr10_core_Tb427v10:365001-370000	10_core_Tb427v10	365001	370000	0.351529	0.388724	0.329197	0.354526	0.671937	0.395371
Chr10_core_Tb427v10:366001-371000	10_core_Tb427v10	366001	371000	0.305275	0.238191	0.216959	0.283427	0.538239	0.190805
Chr10_core_Tb427v10:367001-372000	10_core_Tb427v10	367001	372000	0.452704	0.298663	0.36806	0.439149	0.781127	0.382607
Chr10_core_Tb427v10:368001-373000	10_core_Tb427v10	368001	373000	0.436967	0.313931	0.36806	0.480957	0.89308	0.427202
Chr10_core_Tb427v10:369001-374000	10_core_Tb427v10	369001	374000	0.641231	0.494146	0.509211	0.537931	1.11261	0.679783
Chr10_core_Tb427v10:370001-375000	10_core_Tb427v10	370001	375000	0.672226	0.49492	0.523268	0.537595	1.14896	0.708962
Chr10_core_Tb427v10:371001-376000	10_core_Tb427v10	371001	376000	0.687485	0.49492	0.496061	0.53726	1.19406	0.756526
Chr10_core_Tb427v10:372001-377000	10_core_Tb427v10	372001	377000	0.582297	0.494573	0.400385	0.355348	1.03701	0.591591
Chr10_core_Tb427v10:373001-378000	10_core_Tb427v10	373001	378000	0.656011	0.539777	0.454851	0.384304	1.16163	0.621426
Chr10_core_Tb427v10:374001-379000	10_core_Tb427v10	374001	379000	0.373873	0.300038	0.206421	0.184158	0.96643	0.315452
Chr10_core_Tb427v10:375001-380000	10_core_Tb427v10	375001	380000	0.343356	0.28477	0.206421	0.156175	0.993915	0.345288
Chr10_core_Tb427v10:376001-381000	10_core_Tb427v10	376001	381000	0.297103	0.284596	0.192365	0.156996	1.0017	0.2702
Chr10_core_Tb427v10:377001-382000	10_core_Tb427v10	377001	382000	0.133459	0.105676	0.082579	0.0854102	1.03314	0.196426
Chr10_core_Tb427v10:378001-383000	10_core_Tb427v10	378001	383000	0.267543	0.480426	0.218025	0.795955	3.11382	0.921329
Chr10_core_Tb427v10:379001-384000	10_core_Tb427v10	379001	384000	0.447881	1.11139	0.463096	1.69944	4.91075	1.53747
Chr10_core_Tb427v10:380001-385000	10_core_Tb427v10	380001	385000	2.15157	3.41955	1.73501	4.84503	10.1653	4.17464
Chr10_core_Tb427v10:381001-386000	10_core_Tb427v10	381001	386000	11.2398	13.2359	10.8861	14.3392	22.6759	12.8105
Chr10_core_Tb427v10:382001-387000	10_core_Tb427v10	382001	387000	34.83	39.4409	34.3894	41.2394	59.7232	35.6087
Chr10_core_Tb427v10:383001-388000	10_core_Tb427v10	383001	388000	66.1983	72.5795	65.603	73.9882	93.2043	65.6221
Chr10_core_Tb427v10:384001-389000	10_core_Tb427v10	384001	389000	97.6227	103.387	92.6438	104.919	125.889	95.2439
Chr10_core_Tb427v10:385001-390000	10_core_Tb427v10	385001	390000	125.221	130.026	118.606	129.341	154.752	122.299
Chr10_core_Tb427v10:386001-391000	10_core_Tb427v10	386001	391000	166.976	172.55	158.441	169.752	198.791	165.795
Chr10_core_Tb427v10:387001-392000	10_core_Tb427v10	387001	392000	177.622	177.989	166.877	174.078	196.104	176.023
Chr10_core_Tb427v10:388001-393000	10_core_Tb427v10	388001	393000	200.181	197.018	184.96	192.037	217.579	196.99
Chr10_core_Tb427v10:389001-394000	10_core_Tb427v10	389001	394000	192.383	186.627	179.4	181.395	217.868	191.044
Chr10_core_Tb427v10:390001-395000	10_core_Tb427v10	390001	395000	194.497	185.742	180.66	182.144	228.595	192.997
Chr10_core_Tb427v10:391001-396000	10_core_Tb427v10	391001	396000	184.134	172.284	167.487	171.431	214.109	178.996
Chr10_core_Tb427v10:392001-397000	10_core_Tb427v10	392001	397000	187.682	174.681	167.319	173.86	217.424	183.182
Chr10_core_Tb427v10:393001-398000	10_core_Tb427v10	393001	398000	174.288	160.431	152.889	159.071	204.16	170.947
Chr10_core_Tb427v10:394001-399000	10_core_Tb427v10	394001	399000	199.811	184.229	173.342	183.024	222.198	196.013
Chr10_core_Tb427v10:395001-400000	10_core_Tb427v10	395001	400000	179.979	166.392	154.678	164.289	191.427	176.445
Chr10_core_Tb427v10:396001-401000	10_core_Tb427v10	396001	401000	142.632	131.635	122.503	128.762	154.298	141.217
Chr10_core_Tb427v10:397001-402000	10_core_Tb427v10	397001	402000	104.442	97.2145	89.8674	95.4844	116.979	104.448
Chr10_core_Tb427v10:398001-403000	10_core_Tb427v10	398001	403000	61.9975	57.781	53.562	56.937	72.4156	63.9909
Chr10_core_Tb427v10:399001-404000	10_core_Tb427v10	399001	404000	14.6843	15.3604	13.528	14.0625	23.3572	16.8385
Chr10_core_Tb427v10:400001-405000	10_core_Tb427v10	400001	405000	0.347495	1.38785	0.454372	1.48808	5.52456	1.66389
Chr10_core_Tb427v10:401001-406000	10_core_Tb427v10	401001	406000	0.173748	0.649764	0.109679	0.794497	3.75648	0.994238
Chr10_core_Tb427v10:402001-407000	10_core_Tb427v10	402001	407000	0.295004	0.754493	0.3432	0.825767	3.07145	0.946334
Chr10_core_Tb427v10:403001-408000	10_core_Tb427v10	403001	408000	4.06351	5.06748	7.04588	7.85	11.177	6.71122
Chr10_core_Tb427v10:404001-409000	10_core_Tb427v10	404001	409000	7.52303	8.15963	10.341	11.2183	14.7185	9.88479
Chr10_core_Tb427v10:405001-410000	10_core_Tb427v10	405001	410000	27.9094	28.4754	29.931	32.5321	36.949	28.037
Chr10_core_Tb427v10:406001-411000	10_core_Tb427v10	406001	411000	72.3375	75.3073	74.2049	79.2806	86.0744	66.8944
Chr10_core_Tb427v10:407001-412000	10_core_Tb427v10	407001	412000	115.986	120.599	116.235	124.997	134.277	106.338
Chr10_core_Tb427v10:408001-413000	10_core_Tb427v10	408001	413000	136.274	141.258	133.326	141.959	152.688	124.645
Chr10_core_Tb427v10:409001-414000	10_core_Tb427v10	409001	414000	162.248	168.356	157.165	168.681	182.911	151.751
Chr10_core_Tb427v10:410001-415000	10_core_Tb427v10	410001	415000	190.949	197.485	182.48	195.742	215.645	181.068
Chr10_core_Tb427v10:411001-416000	10_core_Tb427v10	411001	416000	201.224	204.55	185.158	203.358	226.1	194.286
Chr10_core_Tb427v10:412001-417000	10_core_Tb427v10	412001	417000	190.115	192.236	172.841	187.832	208.53	188.984
Chr10_core_Tb427v10:413001-418000	10_core_Tb427v10	413001	418000	198.909	201.356	177.808	194.773	214.409	197.062
Chr10_core_Tb427v10:414001-419000	10_core_Tb427v10	414001	419000	222.204	224.662	197.626	217.729	237.368	218.855
Chr10_core_Tb427v10:415001-420000	10_core_Tb427v10	415001	420000	208.201	210.841	187.339	203.89	226.304	203.386
Chr10_core_Tb427v10:416001-421000	10_core_Tb427v10	416001	421000	192.782	197.276	176.935	189.352	212.046	186.842
Chr10_core_Tb427v10:417001-422000	10_core_Tb427v10	417001	422000	200.358	200.353	180.575	195.221	225.43	190.655
Chr10_core_Tb427v10:418001-423000	10_core_Tb427v10	418001	423000	197.779	195.095	181.047	193.562	224.729	188.505
Chr10_core_Tb427v10:419001-424000	10_core_Tb427v10	419001	424000	176.998	174.974	169.555	173.813	199.046	171.622
Chr10_core_Tb427v10:420001-425000	10_core_Tb427v10	420001	425000	174.651	169.776	170.404	171.999	186.283	172.498
Chr10_core_Tb427v10:421001-426000	10_core_Tb427v10	421001	426000	187.439	181.912	186.009	184.932	191.759	188.153
Chr10_core_Tb427v10:422001-427000	10_core_Tb427v10	422001	427000	185.585	182.26	191.076	183.063	179.134	185.558
Chr10_core_Tb427v10:423001-428000	10_core_Tb427v10	423001	428000	195.481	195.736	204.143	196.234	186.191	194.895
Chr10_core_Tb427v10:424001-429000	10_core_Tb427v10	424001	429000	186.193	182.991	196.283	184.882	181.048	183.901
Chr10_core_Tb427v10:425001-430000	10_core_Tb427v10	425001	430000	176.25	172.862	187.146	172.01	176.931	176.14
Chr10_core_Tb427v10:426001-431000	10_core_Tb427v10	426001	431000	151.547	147.737	163.521	147.691	158.156	153.17
Chr10_core_Tb427v10:427001-432000	10_core_Tb427v10	427001	432000	123.934	120.179	138.956	122.034	137.278	128.519
Chr10_core_Tb427v10:428001-433000	10_core_Tb427v10	428001	433000	106.386	98.7786	120.994	99.7094	123.193	113.966
Chr10_core_Tb427v10:429001-434000	10_core_Tb427v10	429001	434000	113.382	104.856	122.517	104.53	125.7	116.787
Chr10_core_Tb427v10:430001-435000	10_core_Tb427v10	430001	435000	117.992	109.588	121.449	109.438	125.084	117.105
Chr10_core_Tb427v10:431001-436000	10_core_Tb427v10	431001	436000	137.094	126.238	136.324	123.961	135.911	130.54
Chr10_core_Tb427v10:432001-437000	10_core_Tb427v10	432001	437000	165.267	151.166	160.165	147.968	157.902	153.026
Chr10_core_Tb427v10:433001-438000	10_core_Tb427v10	433001	438000	160.023	144.797	152.282	141.036	146.991	142.464
Chr10_core_Tb427v10:434001-439000	10_core_Tb427v10	434001	439000	175.754	159.815	161.531	154.804	170.002	159.656
Chr10_core_Tb427v10:435001-440000	10_core_Tb427v10	435001	440000	192.571	173.274	172.231	167.008	191.078	178.012
Chr10_core_Tb427v10:436001-441000	10_core_Tb427v10	436001	441000	180.692	162.496	160.888	156.443	187.103	167.667
Chr10_core_Tb427v10:437001-442000	10_core_Tb427v10	437001	442000	175.255	154.912	154.421	149.253	191.422	165.802
Chr10_core_Tb427v10:438001-443000	10_core_Tb427v10	438001	443000	171.457	150.033	151.377	146.183	194.248	166.958
Chr10_core_Tb427v10:439001-444000	10_core_Tb427v10	439001	444000	160.607	140.704	147.288	136.249	182.185	157.795
Chr10_core_Tb427v10:440001-445000	10_core_Tb427v10	440001	445000	140.782	120.762	131.481	118.412	162.225	135.282
Chr10_core_Tb427v10:441001-446000	10_core_Tb427v10	441001	446000	143.949	119.903	135.691	118.855	169.967	139.506
Chr10_core_Tb427v10:442001-447000	10_core_Tb427v10	442001	447000	147.731	122.403	137.954	121.21	176.618	140.119
Chr10_core_Tb427v10:443001-448000	10_core_Tb427v10	443001	448000	157.477	134.672	147.102	131.601	183.43	149.32
Chr10_core_Tb427v10:444001-449000	10_core_Tb427v10	444001	449000	176.108	153.283	162.941	147.966	193.012	164.797
Chr10_core_Tb427v10:445001-450000	10_core_Tb427v10	445001	450000	194.88	173.971	182.624	167.72	201.483	182.988
Chr10_core_Tb427v10:446001-451000	10_core_Tb427v10	446001	451000	220.05	201.105	206.092	195.325	212.581	205.448
Chr10_core_Tb427v10:447001-452000	10_core_Tb427v10	447001	452000	236.298	222.018	222.898	211.887	213.177	218.867
Chr10_core_Tb427v10:448001-453000	10_core_Tb427v10	448001	453000	230.472	217.964	217.531	208.107	206.229	213.377
Chr10_core_Tb427v10:449001-454000	10_core_Tb427v10	449001	454000	231.66	215.268	218.242	210.468	210.353	213.306
Chr10_core_Tb427v10:450001-455000	10_core_Tb427v10	450001	455000	235.483	217.364	216.815	213.823	216.918	214.482
Chr10_core_Tb427v10:451001-456000	10_core_Tb427v10	451001	456000	185.421	171.396	168.008	167.918	172.489	167.302
Chr10_core_Tb427v10:452001-457000	10_core_Tb427v10	452001	457000	133.813	121.967	119.677	121.651	128.128	122.38
Chr10_core_Tb427v10:453001-458000	10_core_Tb427v10	453001	458000	106.198	95.0375	93.0906	97.1743	102.155	96.9035
Chr10_core_Tb427v10:454001-459000	10_core_Tb427v10	454001	459000	84.7635	73.5597	72.5322	74.3254	81.3873	76.7383
Chr10_core_Tb427v10:455001-460000	10_core_Tb427v10	455001	460000	74.2681	61.7779	66.1852	62.5842	74.9794	68.8996
Chr10_core_Tb427v10:456001-461000	10_core_Tb427v10	456001	461000	99.7097	89.1456	100.044	92.8924	98.386	90.1216
Chr10_core_Tb427v10:457001-462000	10_core_Tb427v10	457001	462000	99.7097	89.1456	100.044	92.8924	98.386	90.1216
Chr10_core_Tb427v10:458001-463000	10_core_Tb427v10	458001	463000	101.564	90.7631	101.425	94.2877	99.4164	91.4664
Chr10_core_Tb427v10:459001-464000	10_core_Tb427v10	459001	464000	78.0815	72.413	80.3376	75.7111	75.6432	68.579
Chr10_core_Tb427v10:460001-465000	10_core_Tb427v10	460001	465000	84.3776	79.8324	86.1075	82.9022	87.5408	75.5626
Chr10_core_Tb427v10:461001-466000	10_core_Tb427v10	461001	466000	90.6251	80.3457	78.9867	79.7898	97.1756	84.8869
Chr10_core_Tb427v10:462001-467000	10_core_Tb427v10	462001	467000	355.212	419.741	425.529	414.643	256.652	276.828
Chr10_core_Tb427v10:463001-468000	10_core_Tb427v10	463001	468000	795.756	1013.79	1090.14	973.628	510.714	579.654
Chr10_core_Tb427v10:464001-469000	10_core_Tb427v10	464001	469000	1374.61	1771.82	1952.84	1707.88	854.51	967.98
Chr10_core_Tb427v10:465001-470000	10_core_Tb427v10	465001	470000	1404.79	1829.87	2008.46	1760.32	853.99	982.619
Chr10_core_Tb427v10:466001-471000	10_core_Tb427v10	466001	471000	1377.78	1810.85	1990.35	1741.37	825.719	955.451
Chr10_core_Tb427v10:467001-472000	10_core_Tb427v10	467001	472000	1179.08	1539.18	1709.63	1473.52	720.891	820.553
Chr10_core_Tb427v10:468001-473000	10_core_Tb427v10	468001	473000	770.93	970.889	1080.61	933.464	498.126	543.335
Chr10_core_Tb427v10:469001-474000	10_core_Tb427v10	469001	474000	206.154	214.667	210.111	207.133	173.176	171.522
Chr10_core_Tb427v10:470001-475000	10_core_Tb427v10	470001	475000	171.935	151.533	148.234	149.035	162.836	150.16
Chr10_core_Tb427v10:471001-476000	10_core_Tb427v10	471001	476000	197.11	169.411	165.097	166.784	184.378	173.637
Chr10_core_Tb427v10:472001-477000	10_core_Tb427v10	472001	477000	195.354	167.732	165.597	163.107	177.779	166.879
Chr10_core_Tb427v10:473001-478000	10_core_Tb427v10	473001	478000	178.551	152.763	152.334	149.219	168.999	155.911
Chr10_core_Tb427v10:474001-479000	10_core_Tb427v10	474001	479000	176.857	151.331	148.551	147.45	174.994	158.07
Chr10_core_Tb427v10:475001-480000	10_core_Tb427v10	475001	480000	164.008	140.501	138.501	136.72	170.323	148.551
Chr10_core_Tb427v10:476001-481000	10_core_Tb427v10	476001	481000	147.961	125.441	126.114	123.285	161.634	134.999
Chr10_core_Tb427v10:477001-482000	10_core_Tb427v10	477001	482000	152.229	126.787	126.606	126.91	171.211	139.326
Chr10_core_Tb427v10:478001-483000	10_core_Tb427v10	478001	483000	155.991	129.128	133.947	128.304	191.33	151.043
Chr10_core_Tb427v10:479001-484000	10_core_Tb427v10	479001	484000	209.604	178.214	185.144	184.47	245.059	193.13
Chr10_core_Tb427v10:480001-485000	10_core_Tb427v10	480001	485000	198.549	171.12	178.515	177.524	230.608	183.139
Chr10_core_Tb427v10:481001-486000	10_core_Tb427v10	481001	486000	181.034	159.618	163.243	163.928	207.447	170.356
Chr10_core_Tb427v10:482001-487000	10_core_Tb427v10	482001	487000	139.1	126.077	129.619	130.574	165.464	135.168
Chr10_core_Tb427v10:483001-488000	10_core_Tb427v10	483001	488000	107.816	100.991	100.299	106.388	115.173	97.8952
Chr10_core_Tb427v10:484001-489000	10_core_Tb427v10	484001	489000	30.9347	32.9513	30.538	32.8334	32.6971	31.3682
Chr10_core_Tb427v10:485001-490000	10_core_Tb427v10	485001	490000	8.82495	11.9066	8.68847	9.86739	8.06554	11.1784
Chr10_core_Tb427v10:486001-491000	10_core_Tb427v10	486001	491000	7.68162	6.56773	5.99398	7.1997	5.47167	8.55655
Chr10_core_Tb427v10:487001-492000	10_core_Tb427v10	487001	492000	7.68162	6.56773	5.99398	7.1997	5.47167	8.55655
Chr10_core_Tb427v10:488001-493000	10_core_Tb427v10	488001	493000	7.68162	6.56773	5.99398	7.1997	5.47167	8.55655
Chr10_core_Tb427v10:489001-494000	10_core_Tb427v10	489001	494000	7.68162	6.56773	5.99398	7.1997	5.47167	8.55655
Chr10_core_Tb427v10:490001-495000	10_core_Tb427v10	490001	495000	43.7712	48.4035	46.2841	48.2587	37.1119	54.5611
Chr10_core_Tb427v10:491001-496000	10_core_Tb427v10	491001	496000	36.0896	41.8358	40.2901	41.059	31.6402	46.0045
Chr10_core_Tb427v10:492001-497000	10_core_Tb427v10	492001	497000	36.0896	41.8358	40.2901	41.059	31.6402	46.0045
Chr10_core_Tb427v10:493001-498000	10_core_Tb427v10	493001	498000	36.0896	41.8358	40.2901	41.059	31.6402	46.0045
Chr10_core_Tb427v10:494001-499000	10_core_Tb427v10	494001	499000	36.0896	41.8358	40.2901	41.059	31.6402	46.0045
Chr10_core_Tb427v10:495001-500000	10_core_Tb427v10	495001	500000	0.0157368	0.0154416	0.0132033	0.0138242	0.0437403	0.016074
Chr10_core_Tb427v10:496001-501000	10_core_Tb427v10	496001	501000	0.0157368	0.0154416	0.0132033	0.0138242	0.0437403	0.016074
Chr10_core_Tb427v10:497001-502000	10_core_Tb427v10	497001	502000	0.0157368	0.0154416	0.0132033	0.0138242	0.0437403	0.016074
Chr10_core_Tb427v10:498001-503000	10_core_Tb427v10	498001	503000	0.0157368	0.0154416	0.0132033	0.0138242	0.0437403	0.016074
Chr10_core_Tb427v10:499001-504000	10_core_Tb427v10	499001	504000	87.5035	97.6329	96.1023	99.5948	75.4029	104.171
Chr10_core_Tb427v10:500001-505000	10_core_Tb427v10	500001	505000	87.4877	97.6174	96.0891	99.581	75.3591	104.155
Chr10_core_Tb427v10:501001-506000	10_core_Tb427v10	501001	506000	89.7768	99.9649	98.2334	102.082	78.0989	106.409
Chr10_core_Tb427v10:502001-507000	10_core_Tb427v10	502001	507000	115.985	123.9	120.129	124.052	103.371	129.817
Chr10_core_Tb427v10:503001-508000	10_core_Tb427v10	503001	508000	153.303	158.905	153.665	157.344	140.083	167.376
Chr10_core_Tb427v10:504001-509000	10_core_Tb427v10	504001	509000	110.446	101.378	96.1776	97.231	107.366	107.091
Chr10_core_Tb427v10:505001-510000	10_core_Tb427v10	505001	510000	147.367	135.258	128.357	129.414	147.124	141.554
Chr10_core_Tb427v10:506001-511000	10_core_Tb427v10	506001	511000	198.658	178.766	169.279	171.744	209.37	188.019
Chr10_core_Tb427v10:507001-512000	10_core_Tb427v10	507001	512000	206.123	183.044	176.14	177.001	222.893	196.404
Chr10_core_Tb427v10:508001-513000	10_core_Tb427v10	508001	513000	204.998	178.497	174.609	172.539	226.13	195.474
Chr10_core_Tb427v10:509001-514000	10_core_Tb427v10	509001	514000	224.898	198.019	192.025	191.579	256.239	213.725
Chr10_core_Tb427v10:510001-515000	10_core_Tb427v10	510001	515000	230.015	200.672	195.653	196.149	262.912	216.992
Chr10_core_Tb427v10:511001-516000	10_core_Tb427v10	511001	516000	210.125	183.929	180.85	180.131	233.368	197.922
Chr10_core_Tb427v10:512001-517000	10_core_Tb427v10	512001	517000	233.692	211.887	217.98	207.2	239.156	218.894
Chr10_core_Tb427v10:513001-518000	10_core_Tb427v10	513001	518000	347.336	345.173	382.678	345.954	301.392	344.006
Chr10_core_Tb427v10:514001-519000	10_core_Tb427v10	514001	519000	415.305	431.7	517.908	435.441	323.617	416.71
Chr10_core_Tb427v10:515001-520000	10_core_Tb427v10	515001	520000	412.018	435.503	534.246	438.461	304.204	419.301
Chr10_core_Tb427v10:516001-521000	10_core_Tb427v10	516001	521000	418.587	440.723	540.933	443.988	315.489	431.056
Chr10_core_Tb427v10:517001-522000	10_core_Tb427v10	517001	522000	391.214	414.156	504.005	417.362	303.136	408.479
Chr10_core_Tb427v10:518001-523000	10_core_Tb427v10	518001	523000	257.944	267.366	316.413	265.671	230.332	264.66
Chr10_core_Tb427v10:519001-524000	10_core_Tb427v10	519001	524000	180.676	177.023	169.765	171.497	207.054	191.34
Chr10_core_Tb427v10:520001-525000	10_core_Tb427v10	520001	525000	147.883	139.485	115.809	132.817	197.647	157.59
Chr10_core_Tb427v10:521001-526000	10_core_Tb427v10	521001	526000	121.593	118.09	91.687	111.335	170.294	131.182
Chr10_core_Tb427v10:522001-527000	10_core_Tb427v10	522001	527000	120.939	121.301	92.953	113.996	176.912	135.281
Chr10_core_Tb427v10:523001-528000	10_core_Tb427v10	523001	528000	122.633	123.793	100.921	117.094	182.371	140.949
Chr10_core_Tb427v10:524001-529000	10_core_Tb427v10	524001	529000	113.565	119.059	100.786	111.569	171.544	131.862
Chr10_core_Tb427v10:525001-530000	10_core_Tb427v10	525001	530000	108.611	113.585	99.4743	107.004	164.712	126.586
Chr10_core_Tb427v10:526001-531000	10_core_Tb427v10	526001	531000	115.136	119.95	106.042	113.312	167.872	132.336
Chr10_core_Tb427v10:527001-532000	10_core_Tb427v10	527001	532000	137.224	137.4	123.56	130.176	178.236	151.015
Chr10_core_Tb427v10:528001-533000	10_core_Tb427v10	528001	533000	175.659	180.046	164.668	169.53	194.062	181.81
Chr10_core_Tb427v10:529001-534000	10_core_Tb427v10	529001	534000	304.698	334.821	312.192	332.294	283.697	303.034
Chr10_core_Tb427v10:530001-535000	10_core_Tb427v10	530001	535000	416.998	465.325	434.224	463.193	362.937	403.843
Chr10_core_Tb427v10:531001-536000	10_core_Tb427v10	531001	536000	410.511	460.999	429.617	459.527	358.459	399.234
Chr10_core_Tb427v10:532001-537000	10_core_Tb427v10	532001	537000	415.468	477.199	437.376	475.098	368.111	409.91
Chr10_core_Tb427v10:533001-538000	10_core_Tb427v10	533001	538000	400.455	465.594	420.575	465.768	365.457	402.934
Chr10_core_Tb427v10:534001-539000	10_core_Tb427v10	534001	539000	270.96	313.62	274.456	305.029	263.55	280.525
Chr10_core_Tb427v10:535001-540000	10_core_Tb427v10	535001	540000	159.068	180.608	152.726	172.173	183.673	182.132
Chr10_core_Tb427v10:536001-541000	10_core_Tb427v10	536001	541000	179.078	196.687	172.957	189.191	203.949	204.264
Chr10_core_Tb427v10:537001-542000	10_core_Tb427v10	537001	542000	167.587	177.367	163.783	169.684	189.328	187.042
Chr10_core_Tb427v10:538001-543000	10_core_Tb427v10	538001	543000	161.177	164.415	162.797	160.363	172.55	178.09
Chr10_core_Tb427v10:539001-544000	10_core_Tb427v10	539001	544000	180.629	180.195	182.684	178.83	181.403	197.587
Chr10_core_Tb427v10:540001-545000	10_core_Tb427v10	540001	545000	212.518	214.483	213.836	215.003	202.282	226.888
Chr10_core_Tb427v10:541001-546000	10_core_Tb427v10	541001	546000	233.072	238.969	229.631	238.006	214.292	242.541
Chr10_core_Tb427v10:542001-547000	10_core_Tb427v10	542001	547000	227.422	232.288	222.684	232.251	214.52	236.754
Chr10_core_Tb427v10:543001-548000	10_core_Tb427v10	543001	548000	232.097	237.416	222.271	234.571	231.848	244.184
Chr10_core_Tb427v10:544001-549000	10_core_Tb427v10	544001	549000	204.222	206.442	192.691	203.374	211.447	214.667
Chr10_core_Tb427v10:545001-550000	10_core_Tb427v10	545001	550000	206.718	210.339	199.09	206.852	221.039	218.553
Chr10_core_Tb427v10:546001-551000	10_core_Tb427v10	546001	551000	197.846	203.695	196.682	198.198	214.396	210.381
Chr10_core_Tb427v10:547001-552000	10_core_Tb427v10	547001	552000	213.634	221.511	204.573	217.214	220.497	228.508
Chr10_core_Tb427v10:548001-553000	10_core_Tb427v10	548001	553000	198.945	201.994	187.545	200.06	204.813	210.263
Chr10_core_Tb427v10:549001-554000	10_core_Tb427v10	549001	554000	210.241	205.512	195.443	205.604	226.604	219.492
Chr10_core_Tb427v10:550001-555000	10_core_Tb427v10	550001	555000	192.011	181.106	171.104	181.916	208.95	199.014
Chr10_core_Tb427v10:551001-556000	10_core_Tb427v10	551001	556000	178.686	162.905	155.653	163.609	199.904	183.607
Chr10_core_Tb427v10:552001-557000	10_core_Tb427v10	552001	557000	194.896	177.884	173.065	176.287	230.649	196.111
Chr10_core_Tb427v10:553001-558000	10_core_Tb427v10	553001	558000	204.204	188.223	184.503	185.778	240.004	201.341
Chr10_core_Tb427v10:554001-559000	10_core_Tb427v10	554001	559000	201.942	195.32	185.129	190.189	233.947	201.969
Chr10_core_Tb427v10:555001-560000	10_core_Tb427v10	555001	560000	245.433	232.217	206.991	221.51	287.117	244.352
Chr10_core_Tb427v10:556001-561000	10_core_Tb427v10	556001	561000	289.716	265.819	231.606	252.686	340.213	283.171
Chr10_core_Tb427v10:557001-562000	10_core_Tb427v10	557001	562000	286.513	259.124	224.944	243.206	328.644	277.381
Chr10_core_Tb427v10:558001-563000	10_core_Tb427v10	558001	563000	406.283	369.664	335.348	352.306	440.489	398.922
Chr10_core_Tb427v10:559001-564000	10_core_Tb427v10	559001	564000	469.538	424.517	394.061	406.171	490.393	455.788
Chr10_core_Tb427v10:560001-565000	10_core_Tb427v10	560001	565000	446.602	408.338	397.325	397.377	453.764	435.101
Chr10_core_Tb427v10:561001-566000	10_core_Tb427v10	561001	566000	414.888	388.615	388.828	381.489	401.508	405.412
Chr10_core_Tb427v10:562001-567000	10_core_Tb427v10	562001	567000	418.67	396.282	405.108	394.558	393.198	406.012
Chr10_core_Tb427v10:563001-568000	10_core_Tb427v10	563001	568000	261.323	249.069	261.796	249.35	238.788	248.281
Chr10_core_Tb427v10:564001-569000	10_core_Tb427v10	564001	569000	193.555	186.033	197.185	188.236	171.603	183.866
Chr10_core_Tb427v10:565001-570000	10_core_Tb427v10	565001	570000	170.463	163.919	169.069	163.226	146.546	159.581
Chr10_core_Tb427v10:566001-571000	10_core_Tb427v10	566001	571000	127.321	121.496	125.423	120.797	110.23	120.105
Chr10_core_Tb427v10:567001-572000	10_core_Tb427v10	567001	572000	73.8924	69.3647	69.9129	68.4533	67.6316	75.0476
Chr10_core_Tb427v10:568001-573000	10_core_Tb427v10	568001	573000	69.5782	65.8394	65.7036	64.845	64.4131	74.5343
Chr10_core_Tb427v10:569001-574000	10_core_Tb427v10	569001	574000	42.4488	42.7195	43.353	41.3269	43.6131	50.8723
Chr10_core_Tb427v10:570001-575000	10_core_Tb427v10	570001	575000	20.034	21.5578	20.765	20.0209	25.3483	27.6192
Chr10_core_Tb427v10:571001-576000	10_core_Tb427v10	571001	576000	9.08191	10.877	10.0114	10.5493	15.8543	17.0998
Chr10_core_Tb427v10:572001-577000	10_core_Tb427v10	572001	577000	6.91011	8.44275	7.6075	7.5855	10.9834	13.0273
Chr10_core_Tb427v10:573001-578000	10_core_Tb427v10	573001	578000	3.79373	4.95775	4.40182	4.54202	6.67332	7.2093
Chr10_core_Tb427v10:574001-579000	10_core_Tb427v10	574001	579000	0.289849	0.25725	0.235174	0.381689	0.987919	0.413122
Chr10_core_Tb427v10:575001-580000	10_core_Tb427v10	575001	580000	0.174226	0.196951	0.136992	0.324899	0.788343	0.323932
Chr10_core_Tb427v10:576001-581000	10_core_Tb427v10	576001	581000	0.160256	0.166068	0.0949293	0.281934	0.744603	0.202594
Chr10_core_Tb427v10:577001-582000	10_core_Tb427v10	577001	582000	0.0716154	0.0743654	0.0272597	0.184645	0.677105	0.204249
Chr10_core_Tb427v10:578001-583000	10_core_Tb427v10	578001	583000	0.0602231	0.0606455	0.0132033	0.128526	0.773737	0.175728
Chr10_core_Tb427v10:579001-584000	10_core_Tb427v10	579001	584000	0.058456	0.0606455	0.0552661	0.128861	1.00295	0.162624
Chr10_core_Tb427v10:580001-585000	10_core_Tb427v10	580001	585000	0.087684	0.0606455	0.125388	0.157667	1.1491	0.192459
Chr10_core_Tb427v10:581001-586000	10_core_Tb427v10	581001	586000	0.116912	0.0759138	0.152595	0.144178	1.15197	0.237054
Chr10_core_Tb427v10:582001-587000	10_core_Tb427v10	582001	587000	0.13217	0.0759138	0.152595	0.129532	1.1655	0.178698
Chr10_core_Tb427v10:583001-588000	10_core_Tb427v10	583001	588000	0.178571	0.0913554	0.166651	0.129046	1.14089	0.162624
Chr10_core_Tb427v10:584001-589000	10_core_Tb427v10	584001	589000	0.240561	0.122065	0.138645	0.1144	0.954475	0.148204
Chr10_core_Tb427v10:585001-590000	10_core_Tb427v10	585001	590000	2.67795	2.47778	2.82535	3.21053	3.945	2.88338
Chr10_core_Tb427v10:586001-591000	10_core_Tb427v10	586001	591000	15.8088	16.1667	15.8204	17.4852	17.6645	13.9753
Chr10_core_Tb427v10:587001-592000	10_core_Tb427v10	587001	592000	30.3779	31.324	30.9296	32.3061	32.7007	26.5974
Chr10_core_Tb427v10:588001-593000	10_core_Tb427v10	588001	593000	48.7456	51.6667	50.0272	52.4565	51.3992	45.1132
Chr10_core_Tb427v10:589001-594000	10_core_Tb427v10	589001	594000	75.0022	79.9437	76.2773	80.0637	77.4099	70.3522
Chr10_core_Tb427v10:590001-595000	10_core_Tb427v10	590001	595000	109.528	115.657	107.765	114.957	108.488	102.819
Chr10_core_Tb427v10:591001-596000	10_core_Tb427v10	591001	596000	149.974	157.719	159.158	161.613	150.358	130.482
Chr10_core_Tb427v10:592001-597000	10_core_Tb427v10	592001	597000	206.567	219.056	231.234	227.376	207.266	168.961
Chr10_core_Tb427v10:593001-598000	10_core_Tb427v10	593001	598000	213.61	225.647	236.071	232.236	217.383	175.367
Chr10_core_Tb427v10:594001-599000	10_core_Tb427v10	594001	599000	213.561	224.468	234.06	231.319	222.698	177.423
Chr10_core_Tb427v10:595001-600000	10_core_Tb427v10	595001	600000	207.35	217.974	227.023	223.446	222.946	172.801
Chr10_core_Tb427v10:596001-601000	10_core_Tb427v10	596001	601000	191.911	201.931	195.044	199.662	205.897	170.275
Chr10_core_Tb427v10:597001-602000	10_core_Tb427v10	597001	602000	157.555	161.752	139.115	154.473	171.688	156.084
Chr10_core_Tb427v10:598001-603000	10_core_Tb427v10	598001	603000	171.312	173.878	154.184	167.012	187.07	170.237
Chr10_core_Tb427v10:599001-604000	10_core_Tb427v10	599001	604000	210.542	210.852	193.805	205.438	228.469	211.138
Chr10_core_Tb427v10:600001-605000	10_core_Tb427v10	600001	605000	244.227	242.232	230.958	238.561	263.271	242.308
Chr10_core_Tb427v10:601001-606000	10_core_Tb427v10	601001	606000	238.645	237.287	234.072	234.357	264.132	241.364
Chr10_core_Tb427v10:602001-607000	10_core_Tb427v10	602001	607000	247.86	246.69	241.748	244.509	285.363	262.572
Chr10_core_Tb427v10:603001-608000	10_core_Tb427v10	603001	608000	229.83	231.057	220.344	228.756	269.968	249.784
Chr10_core_Tb427v10:604001-609000	10_core_Tb427v10	604001	609000	229.329	227.564	214.664	225.974	275.525	248.15
Chr10_core_Tb427v10:605001-610000	10_core_Tb427v10	605001	610000	200.418	197.981	181.828	195.604	246.102	219.41
Chr10_core_Tb427v10:606001-611000	10_core_Tb427v10	606001	611000	203.972	199.836	180.583	198.691	246.502	219.629
Chr10_core_Tb427v10:607001-612000	10_core_Tb427v10	607001	612000	209.502	205.344	189.394	203.298	243.587	211.432
Chr10_core_Tb427v10:608001-613000	10_core_Tb427v10	608001	613000	264.838	257.148	247.842	253.829	276.918	254.005
Chr10_core_Tb427v10:609001-614000	10_core_Tb427v10	609001	614000	304.554	299.704	299.833	295.673	285.417	281.831
Chr10_core_Tb427v10:610001-615000	10_core_Tb427v10	610001	615000	328.688	326.497	334.368	321.986	291.182	296.709
Chr10_core_Tb427v10:611001-616000	10_core_Tb427v10	611001	616000	340.402	335.314	344.987	330.309	299.76	307.001
Chr10_core_Tb427v10:612001-617000	10_core_Tb427v10	612001	617000	315.484	308.489	320.181	303.213	273.151	284.341
Chr10_core_Tb427v10:613001-618000	10_core_Tb427v10	613001	618000	256.847	252.835	259.525	248.275	238.966	234.559
Chr10_core_Tb427v10:614001-619000	10_core_Tb427v10	614001	619000	186.794	182.308	177.641	179.743	210.51	178.603
Chr10_core_Tb427v10:615001-620000	10_core_Tb427v10	615001	620000	127.252	122.221	110.149	118.888	164.702	129.661
Chr10_core_Tb427v10:616001-621000	10_core_Tb427v10	616001	621000	76.7435	74.012	62.6075	71.5497	112.643	80.119
Chr10_core_Tb427v10:617001-622000	10_core_Tb427v10	617001	622000	53.3254	53.1146	42.6303	51.9192	87.2879	58.1046
Chr10_core_Tb427v10:618001-623000	10_core_Tb427v10	618001	623000	40.9769	39.8747	32.6147	38.9463	63.0491	43.0101
Chr10_core_Tb427v10:619001-624000	10_core_Tb427v10	619001	624000	13.8724	13.4971	10.5359	12.0077	15.7219	12.2498
Chr10_core_Tb427v10:620001-625000	10_core_Tb427v10	620001	625000	33.8635	37.4016	23.6108	33.8891	64.6387	38.233
Chr10_core_Tb427v10:621001-626000	10_core_Tb427v10	621001	626000	61.8376	65.7712	42.3679	60.9292	123.193	69.1586
Chr10_core_Tb427v10:622001-627000	10_core_Tb427v10	622001	627000	64.9176	68.8295	44.8508	63.9964	125.872	71.8821
Chr10_core_Tb427v10:623001-628000	10_core_Tb427v10	623001	628000	61.4248	65.0177	41.6946	60.9924	122.501	68.784
Chr10_core_Tb427v10:624001-629000	10_core_Tb427v10	624001	629000	63.0945	66.2574	43.0808	61.8676	122.602	69.4473
Chr10_core_Tb427v10:625001-630000	10_core_Tb427v10	625001	630000	42.8787	42.2394	29.7998	40.262	73.6065	42.9658
Chr10_core_Tb427v10:626001-631000	10_core_Tb427v10	626001	631000	33.4356	29.6386	27.8929	28.5456	34.4787	27.0773
Chr10_core_Tb427v10:627001-632000	10_core_Tb427v10	627001	632000	58.1698	48.8165	50.8623	47.7135	63.7473	50.5018
Chr10_core_Tb427v10:628001-633000	10_core_Tb427v10	628001	633000	84.1199	70.847	77.6644	69.4317	94.6115	76.0237
Chr10_core_Tb427v10:629001-634000	10_core_Tb427v10	629001	634000	117.627	97.7723	108.072	95.6576	130.8	107.222
Chr10_core_Tb427v10:630001-635000	10_core_Tb427v10	630001	635000	144.144	118.15	134.595	116.9	163.383	134.429
Chr10_core_Tb427v10:631001-636000	10_core_Tb427v10	631001	636000	151.997	123.052	143.802	123.238	174.912	144.671
Chr10_core_Tb427v10:632001-637000	10_core_Tb427v10	632001	637000	182.931	162.736	175.094	162.928	201.081	170.408
Chr10_core_Tb427v10:633001-638000	10_core_Tb427v10	633001	638000	222.424	210.629	213.915	209.935	233.116	198.473
Chr10_core_Tb427v10:634001-639000	10_core_Tb427v10	634001	639000	217.918	213.891	216.78	212.541	226.496	190.044
Chr10_core_Tb427v10:635001-640000	10_core_Tb427v10	635001	640000	294.497	292.042	280.633	291.182	302.545	251.162
Chr10_core_Tb427v10:636001-641000	10_core_Tb427v10	636001	641000	283.464	283.497	268.304	281.709	291.241	238.031
Chr10_core_Tb427v10:637001-642000	10_core_Tb427v10	637001	642000	282.416	272.359	258.178	268.884	294.128	234.039
Chr10_core_Tb427v10:638001-643000	10_core_Tb427v10	638001	643000	306.728	292.163	292.296	291.117	302.722	263.463
Chr10_core_Tb427v10:639001-644000	10_core_Tb427v10	639001	644000	423.893	406.389	413.839	413.616	389.815	369.171
Chr10_core_Tb427v10:640001-645000	10_core_Tb427v10	640001	645000	455.751	440.111	463.104	448.705	379.227	393.288
Chr10_core_Tb427v10:641001-646000	10_core_Tb427v10	641001	646000	487.535	471.542	498.234	478.513	405.88	423.544
Chr10_core_Tb427v10:642001-647000	10_core_Tb427v10	642001	647000	484.179	465.578	500.702	475.01	405.754	429.432
Chr10_core_Tb427v10:643001-648000	10_core_Tb427v10	643001	648000	443.607	416.39	446.496	423.801	385.511	392.812
Chr10_core_Tb427v10:644001-649000	10_core_Tb427v10	644001	649000	365.076	326.391	351.001	327.83	336.41	325.579
Chr10_core_Tb427v10:645001-650000	10_core_Tb427v10	645001	650000	246.447	209.163	230.004	207.253	258.502	229.136
Chr10_core_Tb427v10:646001-651000	10_core_Tb427v10	646001	651000	239.84	194.106	217.715	195.344	274.055	224.988
Chr10_core_Tb427v10:647001-652000	10_core_Tb427v10	647001	652000	240.837	200.946	225.437	202.813	282.947	227.983
Chr10_core_Tb427v10:648001-653000	10_core_Tb427v10	648001	653000	256.847	221.046	240.218	222.823	297.491	243.63
Chr10_core_Tb427v10:649001-654000	10_core_Tb427v10	649001	654000	281.239	250.749	263.095	253.063	321.789	269.565
Chr10_core_Tb427v10:650001-655000	10_core_Tb427v10	650001	655000	285.369	254.824	265.88	256.12	327.049	274.521
Chr10_core_Tb427v10:651001-656000	10_core_Tb427v10	651001	656000	284.743	261.576	263.065	259.912	306.539	270.372
Chr10_core_Tb427v10:652001-657000	10_core_Tb427v10	652001	657000	270.93	248.864	242.729	245.686	275.118	249.972
Chr10_core_Tb427v10:653001-658000	10_core_Tb427v10	653001	658000	241.685	219.24	214.648	214.155	250.582	222.72
Chr10_core_Tb427v10:654001-659000	10_core_Tb427v10	654001	659000	201.167	180.074	176.768	174.019	216.239	183.259
Chr10_core_Tb427v10:655001-660000	10_core_Tb427v10	655001	660000	196.492	173.952	170.411	168.571	210.905	177.582
Chr10_core_Tb427v10:656001-661000	10_core_Tb427v10	656001	661000	195.406	169.515	166.593	164.975	219.633	184.03
Chr10_core_Tb427v10:657001-662000	10_core_Tb427v10	657001	662000	197.405	168.678	167.594	164.867	229.977	190.647
Chr10_core_Tb427v10:658001-663000	10_core_Tb427v10	658001	663000	302.352	276.879	264.231	273.271	310.384	303.731
Chr10_core_Tb427v10:659001-664000	10_core_Tb427v10	659001	664000	405.04	383.322	362.369	379.753	389.223	412.64
Chr10_core_Tb427v10:660001-665000	10_core_Tb427v10	660001	665000	438.01	422.239	401.813	416.885	421.538	447.01
Chr10_core_Tb427v10:661001-666000	10_core_Tb427v10	661001	666000	443.009	425.471	411.303	422.113	423.846	450.532
Chr10_core_Tb427v10:662001-667000	10_core_Tb427v10	662001	667000	444.613	425.999	415.822	421.645	425.347	451.18
Chr10_core_Tb427v10:663001-668000	10_core_Tb427v10	663001	668000	387.117	358.134	358.16	356.196	378.813	374.438
Chr10_core_Tb427v10:664001-669000	10_core_Tb427v10	664001	669000	331.225	291.937	296.374	290.507	335.35	301.528
Chr10_core_Tb427v10:665001-670000	10_core_Tb427v10	665001	670000	318.205	270.809	281.385	272.286	321.482	288.041
Chr10_core_Tb427v10:666001-671000	10_core_Tb427v10	666001	671000	378.824	331.613	349.187	332.589	365.942	348.24
Chr10_core_Tb427v10:667001-672000	10_core_Tb427v10	667001	672000	407.518	363.662	389.373	364.226	383.875	374.879
Chr10_core_Tb427v10:668001-673000	10_core_Tb427v10	668001	673000	366.294	330.474	359.515	330.891	352.69	346.77
Chr10_core_Tb427v10:669001-674000	10_core_Tb427v10	669001	674000	305.083	277.11	313.469	278.056	298.332	297.171
Chr10_core_Tb427v10:670001-675000	10_core_Tb427v10	670001	675000	280.651	254.547	288.282	255.39	276.091	274.533
Chr10_core_Tb427v10:671001-676000	10_core_Tb427v10	671001	676000	209.473	187.436	211.527	186.721	213.589	200.892
Chr10_core_Tb427v10:672001-677000	10_core_Tb427v10	672001	677000	189.734	166.064	179.671	166.12	195.887	177.779
Chr10_core_Tb427v10:673001-678000	10_core_Tb427v10	673001	678000	196.56	173.828	186.135	174.129	199.095	184.207
Chr10_core_Tb427v10:674001-679000	10_core_Tb427v10	674001	679000	200.255	177.17	185.617	177.279	199.001	188.549
Chr10_core_Tb427v10:675001-680000	10_core_Tb427v10	675001	680000	209.52	184.961	186.965	184.843	201.265	195.369
Chr10_core_Tb427v10:676001-681000	10_core_Tb427v10	676001	681000	217.445	193.69	191.188	191.475	203.099	202.365
Chr10_core_Tb427v10:677001-682000	10_core_Tb427v10	677001	682000	211.815	190.798	180.363	189.591	203.667	203.296
Chr10_core_Tb427v10:678001-683000	10_core_Tb427v10	678001	683000	260.974	247.294	230.624	246.89	235.236	251.177
Chr10_core_Tb427v10:679001-684000	10_core_Tb427v10	679001	684000	308.294	303.601	283.541	301.947	267.444	294.385
Chr10_core_Tb427v10:680001-685000	10_core_Tb427v10	680001	685000	281.612	277.156	265.139	277.912	250.526	271.963
Chr10_core_Tb427v10:681001-686000	10_core_Tb427v10	681001	686000	248.783	245.768	237.814	246.837	226.782	243.134
Chr10_core_Tb427v10:682001-687000	10_core_Tb427v10	682001	687000	232.677	227.798	226.064	228.487	213.945	227.584
Chr10_core_Tb427v10:683001-688000	10_core_Tb427v10	683001	688000	542.951	559.581	528.89	554.409	512.08	604.222
Chr10_core_Tb427v10:684001-689000	10_core_Tb427v10	684001	689000	519.146	529.056	494.042	521.201	500.781	584.779
Chr10_core_Tb427v10:685001-690000	10_core_Tb427v10	685001	690000	524.972	538.929	499.834	527.646	498.511	587.287
Chr10_core_Tb427v10:686001-691000	10_core_Tb427v10	686001	691000	528.538	542.356	506.634	534.23	505.526	594.804
Chr10_core_Tb427v10:687001-692000	10_core_Tb427v10	687001	692000	526.581	539.198	507.511	531.104	502.296	593.449
Chr10_core_Tb427v10:688001-693000	10_core_Tb427v10	688001	693000	186.442	166.134	170.922	162.123	192.296	184.441
Chr10_core_Tb427v10:689001-694000	10_core_Tb427v10	689001	694000	153.443	131.513	141.304	130.415	168.257	149.406
Chr10_core_Tb427v10:690001-695000	10_core_Tb427v10	690001	695000	164.419	138.831	145.509	139.37	184.146	158.051
Chr10_core_Tb427v10:691001-696000	10_core_Tb427v10	691001	696000	189.68	164.139	158.973	159.927	202.214	174.653
Chr10_core_Tb427v10:692001-697000	10_core_Tb427v10	692001	697000	190.813	168.967	155.364	162.553	196.92	170.773
Chr10_core_Tb427v10:693001-698000	10_core_Tb427v10	693001	698000	170.444	156.585	142.416	149.975	174.201	155.824
Chr10_core_Tb427v10:694001-699000	10_core_Tb427v10	694001	699000	181.133	170.782	163.387	165.623	178.063	171.715
Chr10_core_Tb427v10:695001-700000	10_core_Tb427v10	695001	700000	182.777	181.735	181.792	177.168	176.112	183.251
Chr10_core_Tb427v10:696001-701000	10_core_Tb427v10	696001	701000	197.697	205.039	210.891	200.409	185.217	208.313
Chr10_core_Tb427v10:697001-702000	10_core_Tb427v10	697001	702000	219.706	237.236	245.972	230.231	199.457	236.893
Chr10_core_Tb427v10:698001-703000	10_core_Tb427v10	698001	703000	256.95	276.446	283.004	270.378	228.56	272.835
Chr10_core_Tb427v10:699001-704000	10_core_Tb427v10	699001	704000	295.323	318.316	320.457	307.983	254.709	307.168
Chr10_core_Tb427v10:700001-705000	10_core_Tb427v10	700001	705000	324.853	350.897	346.183	337.998	274.832	334.571
Chr10_core_Tb427v10:701001-706000	10_core_Tb427v10	701001	706000	360.069	385.143	374.409	375.799	296.799	365.873
Chr10_core_Tb427v10:702001-707000	10_core_Tb427v10	702001	707000	350.442	373.254	360.612	365.139	287.988	356.377
Chr10_core_Tb427v10:703001-708000	10_core_Tb427v10	703001	708000	289.261	308.822	296.18	301.331	235.834	294.225
Chr10_core_Tb427v10:704001-709000	10_core_Tb427v10	704001	709000	217.108	231.828	219.452	228.354	176.68	221.15
Chr10_core_Tb427v10:705001-710000	10_core_Tb427v10	705001	710000	148.663	158.149	147.847	155.594	120.824	151.284
Chr10_core_Tb427v10:706001-711000	10_core_Tb427v10	706001	711000	51.6889	56.5585	53.8172	53.874	42.8548	52.7574
Chr10_core_Tb427v10:707001-712000	10_core_Tb427v10	707001	712000	0	0	0	0	0	0
Chr10_core_Tb427v10:708001-713000	10_core_Tb427v10	708001	713000	0	0	0	0	0	0
Chr10_core_Tb427v10:709001-714000	10_core_Tb427v10	709001	714000	7.8887	10.8624	13.8691	8.60675	6.19475	7.35847
Chr10_core_Tb427v10:710001-715000	10_core_Tb427v10	710001	715000	70.1622	72.7653	75.4878	73.0502	68.9385	68.4419
Chr10_core_Tb427v10:711001-716000	10_core_Tb427v10	711001	716000	137.095	138.135	142.012	139.739	136.043	132.848
Chr10_core_Tb427v10:712001-717000	10_core_Tb427v10	712001	717000	218.022	219.287	217.146	216.957	211.35	207.816
Chr10_core_Tb427v10:713001-718000	10_core_Tb427v10	713001	718000	274.092	276.895	273.426	272.916	265.411	259.24
Chr10_core_Tb427v10:714001-719000	10_core_Tb427v10	714001	719000	335.801	333.759	327.354	331.151	325.081	313.281
Chr10_core_Tb427v10:715001-720000	10_core_Tb427v10	715001	720000	294.01	291.978	285.995	286.712	286.435	275.107
Chr10_core_Tb427v10:716001-721000	10_core_Tb427v10	716001	721000	276.48	277.226	267.983	267.326	271.31	266.122
Chr10_core_Tb427v10:717001-722000	10_core_Tb427v10	717001	722000	228.914	227.84	227.054	220.702	230.505	224.724
Chr10_core_Tb427v10:718001-723000	10_core_Tb427v10	718001	723000	194.159	190.078	193.069	183.432	199.627	196.834
Chr10_core_Tb427v10:719001-724000	10_core_Tb427v10	719001	724000	150.183	145.245	152.689	139.437	162.97	164.947
Chr10_core_Tb427v10:720001-725000	10_core_Tb427v10	720001	725000	170.018	159.668	170.939	154.627	179.436	184.247
Chr10_core_Tb427v10:721001-726000	10_core_Tb427v10	721001	726000	143.957	128.91	147.097	126.92	150.539	151.584
Chr10_core_Tb427v10:722001-727000	10_core_Tb427v10	722001	727000	128.435	114.633	131.564	115.448	136.3	138.552
Chr10_core_Tb427v10:723001-728000	10_core_Tb427v10	723001	728000	156.423	143.104	152.788	145.216	162.868	167.589
Chr10_core_Tb427v10:724001-729000	10_core_Tb427v10	724001	729000	182.056	171.065	172.728	173.583	185.707	192.495
Chr10_core_Tb427v10:725001-730000	10_core_Tb427v10	725001	730000	169.973	162.079	162.509	163.787	174.786	178.828
Chr10_core_Tb427v10:726001-731000	10_core_Tb427v10	726001	731000	161.944	156.049	153.394	156.64	168.049	171.356
Chr10_core_Tb427v10:727001-732000	10_core_Tb427v10	727001	732000	196.046	193.21	186.365	189.973	195.299	206.017
Chr10_core_Tb427v10:728001-733000	10_core_Tb427v10	728001	733000	181.839	177.685	174.598	173.631	176.124	187.583
Chr10_core_Tb427v10:729001-734000	10_core_Tb427v10	729001	734000	157.725	154.137	158.663	148.883	152.189	163.634
Chr10_core_Tb427v10:730001-735000	10_core_Tb427v10	730001	735000	163.903	161.349	165.322	156.258	154.906	173.077
Chr10_core_Tb427v10:731001-736000	10_core_Tb427v10	731001	736000	186.697	185.423	190.298	179.608	176.488	195.379
Chr10_core_Tb427v10:732001-737000	10_core_Tb427v10	732001	737000	180.945	177.148	187.586	173.553	173.831	189.052
Chr10_core_Tb427v10:733001-738000	10_core_Tb427v10	733001	738000	201.223	196.697	209.524	193.163	193.877	206
Chr10_core_Tb427v10:734001-739000	10_core_Tb427v10	734001	739000	195.839	190.452	199.657	186.995	194.181	199.42
Chr10_core_Tb427v10:735001-740000	10_core_Tb427v10	735001	740000	210.849	200.241	207.661	199.204	219.993	215.996
Chr10_core_Tb427v10:736001-741000	10_core_Tb427v10	736001	741000	226.491	208.211	213.312	208.028	242.845	234.286
Chr10_core_Tb427v10:737001-742000	10_core_Tb427v10	737001	742000	218.781	200.307	193.324	198.076	240.398	230.84
Chr10_core_Tb427v10:738001-743000	10_core_Tb427v10	738001	743000	176.267	161.679	148.566	160.269	204.815	195.138
Chr10_core_Tb427v10:739001-744000	10_core_Tb427v10	739001	744000	152.421	139.036	126.177	138.258	175.623	169.809
Chr10_core_Tb427v10:740001-745000	10_core_Tb427v10	740001	745000	108.318	98.5321	87.5361	96.6485	120.398	119.432
Chr10_core_Tb427v10:741001-746000	10_core_Tb427v10	741001	746000	54.4674	52.4008	41.1826	49.9592	57.561	61.2582
Chr10_core_Tb427v10:742001-747000	10_core_Tb427v10	742001	747000	24.7048	22.456	18.8105	22.737	24.7433	27.7168
Chr10_core_Tb427v10:743001-748000	10_core_Tb427v10	743001	748000	3.83683	0.796507	3.84895	0.75299	0.762002	1.1052
Chr10_core_Tb427v10:744001-749000	10_core_Tb427v10	744001	749000	3.83683	0.796507	3.83574	0.75299	0.762002	1.08978
Chr10_core_Tb427v10:745001-750000	10_core_Tb427v10	745001	750000	1.87249	0.796507	1.93101	0.75299	0.762002	1.08978
Chr10_core_Tb427v10:746001-751000	10_core_Tb427v10	746001	751000	1.99995	1.10086	1.70157	1.22785	1.43911	1.21656
Chr10_core_Tb427v10:747001-752000	10_core_Tb427v10	747001	752000	9.14049	5.3992	7.49355	5.75384	5.98002	5.79704
Chr10_core_Tb427v10:748001-753000	10_core_Tb427v10	748001	753000	10.9935	6.32814	9.25055	6.561	7.09751	6.88577
Chr10_core_Tb427v10:749001-754000	10_core_Tb427v10	749001	754000	13.5346	7.91278	11.4269	8.03952	8.62765	8.69286
Chr10_core_Tb427v10:750001-755000	10_core_Tb427v10	750001	755000	16.4018	9.45904	13.869	9.83094	10.7754	10.3949
Chr10_core_Tb427v10:751001-756000	10_core_Tb427v10	751001	756000	20.4142	12.4178	17.8148	12.295	13.7906	13.8924
Chr10_core_Tb427v10:752001-757000	10_core_Tb427v10	752001	757000	22.706	13.3231	19.8494	13.1921	16.0975	15.7675
Chr10_core_Tb427v10:753001-758000	10_core_Tb427v10	753001	758000	36.0111	21.4576	31.6457	21.4715	26.3011	25.9333
Chr10_core_Tb427v10:754001-759000	10_core_Tb427v10	754001	759000	42.0119	24.7709	37.2775	24.7172	30.1724	29.8363
Chr10_core_Tb427v10:755001-760000	10_core_Tb427v10	755001	760000	41.5546	24.6191	36.637	24.3491	30.2887	30.5031
Chr10_core_Tb427v10:756001-761000	10_core_Tb427v10	756001	761000	35.5423	20.5594	30.9896	20.6572	25.8344	25.789
Chr10_core_Tb427v10:757001-762000	10_core_Tb427v10	757001	762000	30.3511	18.4417	27.0822	18.4874	23.3602	23.7114
Chr10_core_Tb427v10:758001-763000	10_core_Tb427v10	758001	763000	13.5782	8.68796	12.2372	8.48908	10.9549	11.3269
Chr10_core_Tb427v10:759001-764000	10_core_Tb427v10	759001	764000	5.03618	3.79005	4.42903	3.76485	5.55359	5.61679
Chr10_core_Tb427v10:760001-765000	10_core_Tb427v10	760001	765000	2.6264	2.39562	2.62752	2.3416	3.2895	3.24793
Chr10_core_Tb427v10:761001-766000	10_core_Tb427v10	761001	766000	2.6264	2.39562	2.62752	2.3416	3.2895	3.24793
Chr10_core_Tb427v10:762001-767000	10_core_Tb427v10	762001	767000	1.02904	1.12381	1.00357	0.910389	1.04232	1.07416
Chr10_core_Tb427v10:763001-768000	10_core_Tb427v10	763001	768000	4.84974	5.25927	4.67156	4.87689	4.91443	5.1851
Chr10_core_Tb427v10:764001-769000	10_core_Tb427v10	764001	769000	7.00387	7.41766	7.2501	7.14535	7.53597	7.84858
Chr10_core_Tb427v10:765001-770000	10_core_Tb427v10	765001	770000	8.48288	9.10891	8.63658	8.60111	9.1817	9.5514
Chr10_core_Tb427v10:766001-771000	10_core_Tb427v10	766001	771000	8.48288	9.10891	8.63658	8.60111	9.1817	9.5514
Chr10_core_Tb427v10:767001-772000	10_core_Tb427v10	767001	772000	12.6233	12.659	12.1273	12.1444	13.183	13.609
Chr10_core_Tb427v10:768001-773000	10_core_Tb427v10	768001	773000	11.2798	10.8542	10.8236	10.4511	12.7787	12.3806
Chr10_core_Tb427v10:769001-774000	10_core_Tb427v10	769001	774000	17.3426	15.918	15.9473	15.4402	19.8301	18.7652
Chr10_core_Tb427v10:770001-775000	10_core_Tb427v10	770001	775000	25.0326	22.0023	23.0592	22.899	28.0631	26.5692
Chr10_core_Tb427v10:771001-776000	10_core_Tb427v10	771001	776000	37.0615	30.6764	33.0716	32.1156	40.6504	37.431
Chr10_core_Tb427v10:772001-777000	10_core_Tb427v10	772001	777000	32.7826	26.8896	29.3755	28.6929	36.8738	33.5647
Chr10_core_Tb427v10:773001-778000	10_core_Tb427v10	773001	778000	53.188	49.4635	49.3897	51.1216	59.4911	53.3596
Chr10_core_Tb427v10:774001-779000	10_core_Tb427v10	774001	779000	79.7862	79.7611	75.2943	81.3719	90.4712	78.8295
Chr10_core_Tb427v10:775001-780000	10_core_Tb427v10	775001	780000	70.4029	73.1308	66.7282	73.4104	82.6409	69.8394
Chr10_core_Tb427v10:776001-781000	10_core_Tb427v10	776001	781000	59.0175	66.3816	57.1539	65.9835	72.8179	59.9792
Chr10_core_Tb427v10:777001-782000	10_core_Tb427v10	777001	782000	57.6607	65.6833	56.0538	65.3736	71.7887	58.7688
Chr10_core_Tb427v10:778001-783000	10_core_Tb427v10	778001	783000	40.4571	48.4483	39.5806	48.6112	53.8569	42.7397
Chr10_core_Tb427v10:779001-784000	10_core_Tb427v10	779001	784000	8.86712	12.8968	10.3119	15.6226	24.0108	14.3965
Chr10_core_Tb427v10:780001-785000	10_core_Tb427v10	780001	785000	51.9704	57.6572	48.8267	59.4584	64.7108	57.4895
Chr10_core_Tb427v10:781001-786000	10_core_Tb427v10	781001	786000	80.7271	86.3699	74.7383	88.2503	86.9574	82.9841
Chr10_core_Tb427v10:782001-787000	10_core_Tb427v10	782001	787000	104.154	109.676	98.3044	110.256	110.229	106.607
Chr10_core_Tb427v10:783001-788000	10_core_Tb427v10	783001	788000	122.069	127.433	116.031	127.332	127.379	124.463
Chr10_core_Tb427v10:784001-789000	10_core_Tb427v10	784001	789000	169.211	177.466	155.097	173.622	163.969	163.176
Chr10_core_Tb427v10:785001-790000	10_core_Tb427v10	785001	790000	158.907	165.179	144.739	161.365	154.178	151.315
Chr10_core_Tb427v10:786001-791000	10_core_Tb427v10	786001	791000	167.238	171.863	151.614	167.949	169.941	162.395
Chr10_core_Tb427v10:787001-792000	10_core_Tb427v10	787001	792000	176.517	180.795	154.616	176.464	179.411	168.617
Chr10_core_Tb427v10:788001-793000	10_core_Tb427v10	788001	793000	185.93	189.945	161.384	185.749	195.391	179.364
Chr10_core_Tb427v10:789001-794000	10_core_Tb427v10	789001	794000	162.887	163.876	141.669	161.154	181.945	161.639
Chr10_core_Tb427v10:790001-795000	10_core_Tb427v10	790001	795000	162.564	161.887	142.249	160.66	185.687	161.355
Chr10_core_Tb427v10:791001-796000	10_core_Tb427v10	791001	796000	147.817	146.908	133.022	145.195	173.345	150.391
Chr10_core_Tb427v10:792001-797000	10_core_Tb427v10	792001	797000	135.151	132.483	126.007	131.787	164.016	143.183
Chr10_core_Tb427v10:793001-798000	10_core_Tb427v10	793001	798000	150.397	148.421	134.941	147.589	181.95	157.727
Chr10_core_Tb427v10:794001-799000	10_core_Tb427v10	794001	799000	150.455	149.033	138.714	148.054	179.759	160.826
Chr10_core_Tb427v10:795001-800000	10_core_Tb427v10	795001	800000	156.904	156.525	153.89	156.411	185.996	174.592
Chr10_core_Tb427v10:796001-801000	10_core_Tb427v10	796001	801000	176.785	174.53	175.72	176.816	200.343	193.834
Chr10_core_Tb427v10:797001-802000	10_core_Tb427v10	797001	802000	182.229	181.003	183.817	183.492	202.955	196.218
Chr10_core_Tb427v10:798001-803000	10_core_Tb427v10	798001	803000	185.224	178.876	192.479	183.047	199.523	199.042
Chr10_core_Tb427v10:799001-804000	10_core_Tb427v10	799001	804000	198.806	188.086	203.318	191.236	207.446	209.989
Chr10_core_Tb427v10:800001-805000	10_core_Tb427v10	800001	805000	206.127	194.583	204.616	196.817	217.268	211.003
Chr10_core_Tb427v10:801001-806000	10_core_Tb427v10	801001	806000	197.152	188.729	197.155	188.576	212.893	200.187
Chr10_core_Tb427v10:802001-807000	10_core_Tb427v10	802001	807000	218.06	204.878	216.397	207.203	236.644	220.454
Chr10_core_Tb427v10:803001-808000	10_core_Tb427v10	803001	808000	228.165	215.024	225.925	214.851	245.267	225.437
Chr10_core_Tb427v10:804001-809000	10_core_Tb427v10	804001	809000	209.918	197.19	209.435	198.123	229.071	202.964
Chr10_core_Tb427v10:805001-810000	10_core_Tb427v10	805001	810000	184.385	171.669	184.239	170.043	199.914	175.986
Chr10_core_Tb427v10:806001-811000	10_core_Tb427v10	806001	811000	168.328	154.939	164.172	154.045	183.966	155.195
Chr10_core_Tb427v10:807001-812000	10_core_Tb427v10	807001	812000	235.705	231.463	244.154	233.814	283.065	287.189
Chr10_core_Tb427v10:808001-813000	10_core_Tb427v10	808001	813000	290.738	292.821	312.691	297.737	367.877	395.121
Chr10_core_Tb427v10:809001-814000	10_core_Tb427v10	809001	814000	425.925	426.158	426.678	419.012	477.06	566.406
Chr10_core_Tb427v10:810001-815000	10_core_Tb427v10	810001	815000	713.488	704.424	656.785	677.83	711.588	911.112
Chr10_core_Tb427v10:811001-816000	10_core_Tb427v10	811001	816000	907.056	883.306	812.77	846.044	872.078	1136.15
Chr10_core_Tb427v10:812001-817000	10_core_Tb427v10	812001	817000	817.335	786.975	707.097	744.197	746.166	985.954
Chr10_core_Tb427v10:813001-818000	10_core_Tb427v10	813001	818000	724.846	689.095	599.632	644.602	620.915	843.055
Chr10_core_Tb427v10:814001-819000	10_core_Tb427v10	814001	819000	567.24	536.718	463.874	502.579	484.503	654.323
Chr10_core_Tb427v10:815001-820000	10_core_Tb427v10	815001	820000	289.979	267.469	242.135	256.053	253.352	316.707
Chr10_core_Tb427v10:816001-821000	10_core_Tb427v10	816001	821000	137.522	129.823	126.959	130.413	122.853	128.742
Chr10_core_Tb427v10:817001-822000	10_core_Tb427v10	817001	822000	135.783	130.816	128.286	132.142	130.971	121.999
Chr10_core_Tb427v10:818001-823000	10_core_Tb427v10	818001	823000	165.328	156.641	155.529	156.39	175.33	152.849
Chr10_core_Tb427v10:819001-824000	10_core_Tb427v10	819001	824000	226.393	212.656	217.957	214.128	223.528	205.779
Chr10_core_Tb427v10:820001-825000	10_core_Tb427v10	820001	825000	301.149	279.724	292.989	285.235	274.375	269.355
Chr10_core_Tb427v10:821001-826000	10_core_Tb427v10	821001	826000	316.102	288.367	314.205	295.624	272.745	276.021
Chr10_core_Tb427v10:822001-827000	10_core_Tb427v10	822001	827000	355.925	325.018	363.889	330.421	291.771	307.851
Chr10_core_Tb427v10:823001-828000	10_core_Tb427v10	823001	828000	390.072	361.682	410.041	367.918	295.615	324.769
Chr10_core_Tb427v10:824001-829000	10_core_Tb427v10	824001	829000	356.349	330.631	373.169	334.983	275.702	294.917
Chr10_core_Tb427v10:825001-830000	10_core_Tb427v10	825001	830000	757.279	776.016	770.411	782.703	703.377	818.837
Chr10_core_Tb427v10:826001-831000	10_core_Tb427v10	826001	831000	700.282	722.203	707.671	726.235	680.05	772.801
Chr10_core_Tb427v10:827001-832000	10_core_Tb427v10	827001	832000	668.091	686.301	659.176	692.103	673.372	750.79
Chr10_core_Tb427v10:828001-833000	10_core_Tb427v10	828001	833000	616.043	634.498	596.841	640.168	653.925	717.101
Chr10_core_Tb427v10:829001-834000	10_core_Tb427v10	829001	834000	596.807	613.185	577.633	620.839	640.57	703.69
Chr10_core_Tb427v10:830001-835000	10_core_Tb427v10	830001	835000	130.787	108.622	115.467	108.09	169.758	125.055
Chr10_core_Tb427v10:831001-836000	10_core_Tb427v10	831001	836000	142.897	119.833	129.326	118.547	166.057	131.975
Chr10_core_Tb427v10:832001-837000	10_core_Tb427v10	832001	837000	156.704	136.12	145.02	133.523	163.043	142.359
Chr10_core_Tb427v10:833001-838000	10_core_Tb427v10	833001	838000	161.961	144.691	153.735	140.652	148.268	139.615
Chr10_core_Tb427v10:834001-839000	10_core_Tb427v10	834001	839000	185.35	165.433	171.86	158.18	163.559	152.857
Chr10_core_Tb427v10:835001-840000	10_core_Tb427v10	835001	840000	189.106	168.918	171.712	162.224	170.765	153.842
Chr10_core_Tb427v10:836001-841000	10_core_Tb427v10	836001	841000	206.605	180.253	180.329	179.094	193.482	169.976
Chr10_core_Tb427v10:837001-842000	10_core_Tb427v10	837001	842000	188.771	163.645	163.499	162.461	183.849	155.616
Chr10_core_Tb427v10:838001-843000	10_core_Tb427v10	838001	843000	195.026	164.992	163.401	164.094	192.598	161.168
Chr10_core_Tb427v10:839001-844000	10_core_Tb427v10	839001	844000	188.321	159.396	158.139	161.505	183.115	158.886
Chr10_core_Tb427v10:840001-845000	10_core_Tb427v10	840001	845000	183.175	153.403	154.901	155.347	176.468	154.95
Chr10_core_Tb427v10:841001-846000	10_core_Tb427v10	841001	846000	132.013	111.515	114.647	108.171	125.649	109.781
Chr10_core_Tb427v10:842001-847000	10_core_Tb427v10	842001	847000	128.341	116.575	115.686	110.944	117.022	105.173
Chr10_core_Tb427v10:843001-848000	10_core_Tb427v10	843001	848000	211.739	208.233	184.325	201.69	163.2	187.836
Chr10_core_Tb427v10:844001-849000	10_core_Tb427v10	844001	849000	261.684	267.594	227.303	258.695	187.503	237.622
Chr10_core_Tb427v10:845001-850000	10_core_Tb427v10	845001	850000	262.464	272.651	228.124	261.222	178.955	240.767
Chr10_core_Tb427v10:846001-851000	10_core_Tb427v10	846001	851000	262.087	273.058	228.029	262.528	184.653	243.471
Chr10_core_Tb427v10:847001-852000	10_core_Tb427v10	847001	852000	293.969	307.953	251.791	296.346	240.165	296.873
Chr10_core_Tb427v10:848001-853000	10_core_Tb427v10	848001	853000	230.942	245.298	202.809	233.904	232.698	253.354
Chr10_core_Tb427v10:849001-854000	10_core_Tb427v10	849001	854000	188.503	203.882	169.906	191.986	242.058	229.32
Chr10_core_Tb427v10:850001-855000	10_core_Tb427v10	850001	855000	180.759	196.971	164.919	185.845	253.037	229.495
Chr10_core_Tb427v10:851001-856000	10_core_Tb427v10	851001	856000	241.031	263.772	224.593	251.395	307.68	303.813
Chr10_core_Tb427v10:852001-857000	10_core_Tb427v10	852001	857000	269.19	287.746	255.024	277.212	314.04	325.503
Chr10_core_Tb427v10:853001-858000	10_core_Tb427v10	853001	858000	253.624	264.795	238.268	255.156	281.882	294.214
Chr10_core_Tb427v10:854001-859000	10_core_Tb427v10	854001	859000	242.822	246.911	225.633	237.581	251.599	267.081
Chr10_core_Tb427v10:855001-860000	10_core_Tb427v10	855001	860000	267.245	267.813	244.38	258.581	271.711	284.54
Chr10_core_Tb427v10:856001-861000	10_core_Tb427v10	856001	861000	224.984	215.301	198.621	207.948	231.178	225.384
Chr10_core_Tb427v10:857001-862000	10_core_Tb427v10	857001	862000	152.412	139.828	129.567	133.666	160.225	142.783
Chr10_core_Tb427v10:858001-863000	10_core_Tb427v10	858001	863000	120.941	110.151	104.031	105.911	125.438	114.022
Chr10_core_Tb427v10:859001-864000	10_core_Tb427v10	859001	864000	88.3944	80.0469	78.1277	77.113	92.0848	84.77
Chr10_core_Tb427v10:860001-865000	10_core_Tb427v10	860001	865000	41.152	33.9059	37.5236	34.3809	40.733	40.7046
Chr10_core_Tb427v10:861001-866000	10_core_Tb427v10	861001	866000	14.7642	11.8888	14.4605	11.9726	13.6232	17.4573
Chr10_core_Tb427v10:862001-867000	10_core_Tb427v10	862001	867000	12.2597	9.77479	11.8723	9.96868	11.0041	14.2805
Chr10_core_Tb427v10:863001-868000	10_core_Tb427v10	863001	868000	8.88878	6.7709	8.13128	6.79341	7.24172	9.53364
Chr10_core_Tb427v10:864001-869000	10_core_Tb427v10	864001	869000	7.60363	5.29888	7.19348	5.95871	5.34083	7.21257
Chr10_core_Tb427v10:865001-870000	10_core_Tb427v10	865001	870000	11.2194	8.87072	11.5458	9.39207	8.45639	10.5018
Chr10_core_Tb427v10:866001-871000	10_core_Tb427v10	866001	871000	36.2646	29.5754	34.1768	29.3126	33.3779	33.4785
Chr10_core_Tb427v10:867001-872000	10_core_Tb427v10	867001	872000	74.2023	60.1132	66.4276	60.2975	72.0165	67.9611
Chr10_core_Tb427v10:868001-873000	10_core_Tb427v10	868001	873000	99.7663	83.3201	92.538	81.6713	98.566	90.4488
Chr10_core_Tb427v10:869001-874000	10_core_Tb427v10	869001	874000	131.962	109.935	124.121	107.52	130.465	119.019
Chr10_core_Tb427v10:870001-875000	10_core_Tb427v10	870001	875000	168.606	139.569	157.035	137.016	165.237	148.241
Chr10_core_Tb427v10:871001-876000	10_core_Tb427v10	871001	876000	186.916	153.328	174.076	152.282	178.204	160.838
Chr10_core_Tb427v10:872001-877000	10_core_Tb427v10	872001	877000	174.049	144.798	164.357	143.189	166.359	149.495
Chr10_core_Tb427v10:873001-878000	10_core_Tb427v10	873001	878000	186.184	155.854	169.441	155.245	177.885	160.086
Chr10_core_Tb427v10:874001-879000	10_core_Tb427v10	874001	879000	179.997	154.317	160.569	151.431	172.983	153.093
Chr10_core_Tb427v10:875001-880000	10_core_Tb427v10	875001	880000	193.876	168.126	167.816	166.757	204.308	170.274
Chr10_core_Tb427v10:876001-881000	10_core_Tb427v10	876001	881000	213.56	189.794	177.695	184.2	245.425	190.258
Chr10_core_Tb427v10:877001-882000	10_core_Tb427v10	877001	882000	239.101	213.167	197.143	208.102	281.772	214.654
Chr10_core_Tb427v10:878001-883000	10_core_Tb427v10	878001	883000	245.093	220.038	208.792	216.101	289.666	224.769
Chr10_core_Tb427v10:879001-884000	10_core_Tb427v10	879001	884000	278.348	253.403	243.408	249.837	324.309	260.83
Chr10_core_Tb427v10:880001-885000	10_core_Tb427v10	880001	885000	300.243	278.082	269.67	272.149	328.606	276.398
Chr10_core_Tb427v10:881001-886000	10_core_Tb427v10	881001	886000	265.896	249.413	248.886	245.351	282.021	249.509
Chr10_core_Tb427v10:882001-887000	10_core_Tb427v10	882001	887000	241.458	228.019	234.088	224.587	252.992	232.023
Chr10_core_Tb427v10:883001-888000	10_core_Tb427v10	883001	888000	224.118	212.69	218.484	207.777	238.131	216.289
Chr10_core_Tb427v10:884001-889000	10_core_Tb427v10	884001	889000	194.834	184.422	190.623	180.078	213.515	191.678
Chr10_core_Tb427v10:885001-890000	10_core_Tb427v10	885001	890000	167.569	157.428	166.947	153.841	195.773	175.039
Chr10_core_Tb427v10:886001-891000	10_core_Tb427v10	886001	891000	178.58	163.855	172.36	159.975	203.736	184.366
Chr10_core_Tb427v10:887001-892000	10_core_Tb427v10	887001	892000	175.18	162.223	171.198	157.209	199.539	176.222
Chr10_core_Tb427v10:888001-893000	10_core_Tb427v10	888001	893000	205.178	193.066	204.968	189.227	224.825	209.608
Chr10_core_Tb427v10:889001-894000	10_core_Tb427v10	889001	894000	257.739	244.321	260.483	243.625	268.328	258.459
Chr10_core_Tb427v10:890001-895000	10_core_Tb427v10	890001	895000	220.845	211.309	224.92	211.797	229.551	220.582
Chr10_core_Tb427v10:891001-896000	10_core_Tb427v10	891001	896000	208.082	203.073	210.711	202.022	218.814	207.095
Chr10_core_Tb427v10:892001-897000	10_core_Tb427v10	892001	897000	206.677	202.837	205.289	201.478	211.917	204.137
Chr10_core_Tb427v10:893001-898000	10_core_Tb427v10	893001	898000	217.868	210.303	198.126	204.746	213.729	201.258
Chr10_core_Tb427v10:894001-899000	10_core_Tb427v10	894001	899000	182.36	175.123	154.733	164.655	173.856	159.687
Chr10_core_Tb427v10:895001-900000	10_core_Tb427v10	895001	900000	189.506	182.663	161.961	171.405	182.809	164.839
Chr10_core_Tb427v10:896001-901000	10_core_Tb427v10	896001	901000	188.246	178.393	162.153	170.89	179.759	165.089
Chr10_core_Tb427v10:897001-902000	10_core_Tb427v10	897001	902000	199.497	183.497	169.036	176.046	188.008	173.542
Chr10_core_Tb427v10:898001-903000	10_core_Tb427v10	898001	903000	169.005	151.783	146.788	146.807	163.803	148
Chr10_core_Tb427v10:899001-904000	10_core_Tb427v10	899001	904000	137.672	118.905	118.687	116.192	139.826	120.413
Chr10_core_Tb427v10:900001-905000	10_core_Tb427v10	900001	905000	224.894	193.87	197.383	188.227	208.399	206.489
Chr10_core_Tb427v10:901001-906000	10_core_Tb427v10	901001	906000	286.909	248.386	261.115	239.414	255.357	265.867
Chr10_core_Tb427v10:902001-907000	10_core_Tb427v10	902001	907000	301.184	259.096	275.08	252.696	264.183	279.342
Chr10_core_Tb427v10:903001-908000	10_core_Tb427v10	903001	908000	301.862	259.456	277.998	255.171	269.674	285.59
Chr10_core_Tb427v10:904001-909000	10_core_Tb427v10	904001	909000	322.389	278.034	295.373	273.702	292.151	307.932
Chr10_core_Tb427v10:905001-910000	10_core_Tb427v10	905001	910000	271.689	232.198	248.186	231.291	259.097	261.632
Chr10_core_Tb427v10:906001-911000	10_core_Tb427v10	906001	911000	225.121	191.263	194.612	190.867	235.521	224.468
Chr10_core_Tb427v10:907001-912000	10_core_Tb427v10	907001	912000	235.485	204.296	200.576	201.398	252.203	239.476
Chr10_core_Tb427v10:908001-913000	10_core_Tb427v10	908001	913000	250.993	220.273	209.725	213.805	264.041	254.65
Chr10_core_Tb427v10:909001-914000	10_core_Tb427v10	909001	914000	229.608	202.899	193.648	196.951	242.684	235.253
Chr10_core_Tb427v10:910001-915000	10_core_Tb427v10	910001	915000	195.605	176.27	165.011	171.101	204.634	202.173
Chr10_core_Tb427v10:911001-916000	10_core_Tb427v10	911001	916000	157.925	146.915	140.29	142.37	156.674	159.037
Chr10_core_Tb427v10:912001-917000	10_core_Tb427v10	912001	917000	106.803	101.035	100.213	96.5282	104.912	106.573
Chr10_core_Tb427v10:913001-918000	10_core_Tb427v10	913001	918000	79.0972	72.5362	79.6849	71.2036	83.4447	78.8775
Chr10_core_Tb427v10:914001-919000	10_core_Tb427v10	914001	919000	89.2099	78.9695	87.1411	76.9724	102.609	89.7708
Chr10_core_Tb427v10:915001-920000	10_core_Tb427v10	915001	920000	168.976	144.646	146.527	142.167	205.436	167.858
Chr10_core_Tb427v10:916001-921000	10_core_Tb427v10	916001	921000	193.065	164.077	163.347	159.521	237.747	190.899
Chr10_core_Tb427v10:917001-922000	10_core_Tb427v10	917001	922000	198.53	173.739	166.607	167.43	254.041	205.161
Chr10_core_Tb427v10:918001-923000	10_core_Tb427v10	918001	923000	179.13	160.482	148.59	152.947	232.68	187.47
Chr10_core_Tb427v10:919001-924000	10_core_Tb427v10	919001	924000	147.885	135.315	120.272	129.104	192.353	156.04
Chr10_core_Tb427v10:920001-925000	10_core_Tb427v10	920001	925000	59.858	61.0757	51.0086	55.4353	85.8281	69.2244
Chr10_core_Tb427v10:921001-926000	10_core_Tb427v10	921001	926000	18.7636	25.6892	16.8728	22.8828	34.7651	29.7799
Chr10_core_Tb427v10:922001-927000	10_core_Tb427v10	922001	927000	3.98677	8.47548	2.92892	7.50328	11.6783	8.21746
Chr10_core_Tb427v10:923001-928000	10_core_Tb427v10	923001	928000	1.31714	5.35875	1.30492	4.92189	4.40826	3.57816
Chr10_core_Tb427v10:924001-929000	10_core_Tb427v10	924001	929000	1.27217	4.14982	1.33298	3.8285	4.21431	2.98655
Chr10_core_Tb427v10:925001-930000	10_core_Tb427v10	925001	930000	1.28486	3.43344	1.40065	3.05623	3.99905	2.69182
Chr10_core_Tb427v10:926001-931000	10_core_Tb427v10	926001	931000	0.252285	1.67875	0.32925	1.60387	3.3195	1.54607
Chr10_core_Tb427v10:927001-932000	10_core_Tb427v10	927001	932000	0.265444	0.908215	0.219518	0.796441	2.54526	0.731522
Chr10_core_Tb427v10:928001-933000	10_core_Tb427v10	928001	933000	0.265923	0.377073	0.219518	0.369206	2.42265	0.423346
Chr10_core_Tb427v10:929001-934000	10_core_Tb427v10	929001	934000	0.557686	0.555473	0.399426	0.580376	2.2324	0.841092
Chr10_core_Tb427v10:930001-935000	10_core_Tb427v10	930001	935000	0.647137	0.570568	0.496008	0.593865	2.04642	0.886344
Chr10_core_Tb427v10:931001-936000	10_core_Tb427v10	931001	936000	0.649715	0.63104	0.537218	0.551721	1.99403	0.83878
Chr10_core_Tb427v10:932001-937000	10_core_Tb427v10	932001	937000	0.620487	0.571515	0.523214	0.509578	1.90956	0.853539
Chr10_core_Tb427v10:933001-938000	10_core_Tb427v10	933001	938000	0.695158	0.540031	0.535458	0.494596	1.83697	0.960775
Chr10_core_Tb427v10:934001-939000	10_core_Tb427v10	934001	939000	0.444825	0.256556	0.328344	0.212662	1.66915	0.524643
Chr10_core_Tb427v10:935001-940000	10_core_Tb427v10	935001	940000	0.345749	0.197979	0.163292	0.141562	1.43487	0.437765
Chr10_core_Tb427v10:936001-941000	10_core_Tb427v10	936001	941000	0.313465	0.106797	0.122882	0.156057	1.15032	0.453182
Chr10_core_Tb427v10:937001-942000	10_core_Tb427v10	937001	942000	0.252763	0.0760872	0.123735	0.126766	1.13694	0.408587
Chr10_core_Tb427v10:938001-943000	10_core_Tb427v10	938001	943000	0.177614	0.0770348	0.0553193	0.114736	1.03679	0.227577
Chr10_core_Tb427v10:939001-944000	10_core_Tb427v10	939001	944000	0.118679	0.0915288	0.0561191	0.114736	1.01038	0.199396
Chr10_core_Tb427v10:940001-945000	10_core_Tb427v10	940001	945000	0.0741928	0.060819	0.0561191	0.12856	1.066	0.155141
Chr10_core_Tb427v10:941001-946000	10_core_Tb427v10	941001	946000	0.0602231	0.060819	0.0561723	0.1144	1.17272	0.12365
Chr10_core_Tb427v10:942001-947000	10_core_Tb427v10	942001	947000	0.119158	0.0913554	0.0973288	0.170854	1.22941	0.183322
Chr10_core_Tb427v10:943001-948000	10_core_Tb427v10	943001	948000	0.103899	0.106624	0.111332	0.19753	1.22026	0.167905
Chr10_core_Tb427v10:944001-949000	10_core_Tb427v10	944001	949000	0.103899	0.10645	0.0832724	0.310773	1.14824	0.150177
Chr10_core_Tb427v10:945001-950000	10_core_Tb427v10	945001	950000	0.119158	0.0910085	0.110532	0.310773	1.04752	0.182325
Chr10_core_Tb427v10:946001-951000	10_core_Tb427v10	946001	951000	0.161067	0.0910085	0.0964757	0.310773	0.96786	0.222953
Chr10_core_Tb427v10:947001-952000	10_core_Tb427v10	947001	952000	0.210044	0.225673	0.110585	0.339579	0.739072	0.209191
Chr10_core_Tb427v10:948001-953000	10_core_Tb427v10	948001	953000	0.165079	0.179695	0.0965822	0.212662	0.66921	0.179355
Chr10_core_Tb427v10:949001-954000	10_core_Tb427v10	949001	954000	0.180816	0.149932	0.109786	0.0999052	0.645024	0.196426
Chr10_core_Tb427v10:950001-955000	10_core_Tb427v10	950001	955000	0.193497	0.149932	0.0825258	0.100241	0.79085	0.164278
Chr10_core_Tb427v10:951001-956000	10_core_Tb427v10	951001	956000	0.135851	0.165201	0.096529	0.0860809	0.767599	0.119683
Chr10_core_Tb427v10:952001-957000	10_core_Tb427v10	952001	957000	0.0894511	0.0297623	0.0552128	0.0429651	0.783854	0.075428
Chr10_core_Tb427v10:953001-958000	10_core_Tb427v10	953001	958000	0.0894511	0.0297623	0.0272065	0.0989328	0.866815	0.137412
Chr10_core_Tb427v10:954001-959000	10_core_Tb427v10	954001	959000	0.104231	0.0604721	0.0280063	0.0984466	0.937469	0.120341
Chr10_core_Tb427v10:955001-960000	10_core_Tb427v10	955001	960000	0.150006	0.120771	0.0420627	0.141227	0.862438	0.181667
Chr10_core_Tb427v10:956001-961000	10_core_Tb427v10	956001	961000	0.151773	0.119997	0.0412629	0.141227	0.914682	0.168563
Chr10_core_Tb427v10:957001-962000	10_core_Tb427v10	957001	962000	0.149196	0.120771	0.0833256	0.154716	0.957059	0.18067
Chr10_core_Tb427v10:958001-963000	10_core_Tb427v10	958001	963000	0.178424	0.135265	0.096529	0.140556	0.821063	0.134103
Chr10_core_Tb427v10:959001-964000	10_core_Tb427v10	959001	964000	0.163644	0.148985	0.124695	0.154381	0.763651	0.151831
Chr10_core_Tb427v10:960001-965000	10_core_Tb427v10	960001	965000	0.119158	0.0886861	0.138698	0.126732	0.837032	0.121338
Chr10_core_Tb427v10:961001-966000	10_core_Tb427v10	961001	966000	0.119158	0.0896336	0.165958	0.126732	0.87611	0.105264
Chr10_core_Tb427v10:962001-967000	10_core_Tb427v10	962001	967000	0.07596	0.0743654	0.123895	0.0990836	0.977261	0.091502
Chr10_core_Tb427v10:963001-968000	10_core_Tb427v10	963001	968000	0.168135	0.179267	0.194124	0.0860809	1.08986	0.119683
Chr10_core_Tb427v10:964001-969000	10_core_Tb427v10	964001	969000	0.241371	0.179868	0.193271	0.100576	1.13059	0.167248
Chr10_core_Tb427v10:965001-970000	10_core_Tb427v10	965001	970000	0.241371	0.25406	0.193218	0.129046	1.21506	0.192459
Chr10_core_Tb427v10:966001-971000	10_core_Tb427v10	966001	971000	0.254862	0.268554	0.179961	0.142384	1.32931	0.206221
Chr10_core_Tb427v10:967001-972000	10_core_Tb427v10	967001	972000	0.343503	0.268554	0.193964	0.171189	1.42171	0.237054
Chr10_core_Tb427v10:968001-973000	10_core_Tb427v10	968001	973000	0.23607	0.163652	0.152595	0.15703	1.39056	0.248504
Chr10_core_Tb427v10:969001-974000	10_core_Tb427v10	969001	974000	0.175036	0.119396	0.125335	0.128711	1.26522	0.171761
Chr10_core_Tb427v10:970001-975000	10_core_Tb427v10	970001	975000	0.190773	0.0452039	0.0973288	0.0852594	1.16206	0.0996425
Chr10_core_Tb427v10:971001-976000	10_core_Tb427v10	971001	976000	0.146287	0.0297623	0.0701223	0.0572755	1.00816	0.0996425
Chr10_core_Tb427v10:972001-977000	10_core_Tb427v10	972001	977000	0.0868738	0.0297623	0.0561191	0.0284701	0.910019	0.0704641
Chr10_core_Tb427v10:973001-978000	10_core_Tb427v10	973001	978000	0.0729041	0.059698	0.0272597	0.0138242	0.827201	0.044595
Chr10_core_Tb427v10:974001-979000	10_core_Tb427v10	974001	979000	0.0589345	0.0444297	0.0132033	0.0138242	0.92821	0.0744308
Chr10_core_Tb427v10:975001-980000	10_core_Tb427v10	975001	980000	0.0431976	0.0598714	0.0132033	0.0138242	0.927924	0.0744308
Chr10_core_Tb427v10:976001-981000	10_core_Tb427v10	976001	981000	0.058456	0.0453773	0.0132033	0	0.945829	0.0606689
Chr10_core_Tb427v10:977001-982000	10_core_Tb427v10	977001	982000	0.0724256	0.075313	0.0132033	0.0288054	0.820634	0.0727762
Chr10_core_Tb427v10:978001-983000	10_core_Tb427v10	978001	983000	0.087684	0.0453773	0.0140564	0.0288054	0.702941	0.0848834
Chr10_core_Tb427v10:979001-984000	10_core_Tb427v10	979001	984000	0.101654	0.0905812	0.0553725	0.0429651	0.645958	0.0871955
Chr10_core_Tb427v10:980001-985000	10_core_Tb427v10	980001	985000	0.101654	0.0751396	0.0685759	0.0567893	0.563426	0.0871955
Chr10_core_Tb427v10:981001-986000	10_core_Tb427v10	981001	986000	0.115623	0.0904078	0.0957824	0.0706135	0.516959	0.0871955
Chr10_core_Tb427v10:982001-987000	10_core_Tb427v10	982001	987000	0.103899	0.0604721	0.109786	0.0418081	0.461197	0.0911623
Chr10_core_Tb427v10:983001-988000	10_core_Tb427v10	983001	988000	0.147575	0.0902344	0.136992	0.140741	0.646387	0.12331
Chr10_core_Tb427v10:984001-989000	10_core_Tb427v10	984001	989000	0.148864	0.0604721	0.108879	0.126581	0.643088	0.137072
Chr10_core_Tb427v10:985001-990000	10_core_Tb427v10	985001	990000	0.148864	0.105676	0.123682	0.112757	0.766348	0.152489
Chr10_core_Tb427v10:986001-991000	10_core_Tb427v10	986001	991000	0.119636	0.121118	0.110479	0.141227	0.799287	0.181667
Chr10_core_Tb427v10:987001-992000	10_core_Tb427v10	987001	992000	0.22129	0.226193	0.179801	0.240311	0.812672	0.210846
Chr10_core_Tb427v10:988001-993000	10_core_Tb427v10	988001	993000	0.177614	0.196431	0.166545	0.141378	0.725335	0.151174
Chr10_core_Tb427v10:989001-994000	10_core_Tb427v10	989001	994000	0.254052	0.317548	0.278036	0.22761	0.968222	0.255123
Chr10_core_Tb427v10:990001-995000	10_core_Tb427v10	990001	995000	0.284569	0.348085	0.305349	0.22761	0.84317	0.318761
Chr10_core_Tb427v10:991001-996000	10_core_Tb427v10	991001	996000	0.300306	0.347137	0.291346	0.185315	1.04889	0.305657
Chr10_core_Tb427v10:992001-997000	10_core_Tb427v10	992001	997000	0.226113	0.242062	0.25003	0.0862317	1.18417	0.320416
Chr10_core_Tb427v10:993001-998000	10_core_Tb427v10	993001	998000	0.210854	0.242062	0.24923	0.100878	1.20057	0.350252
Chr10_core_Tb427v10:994001-999000	10_core_Tb427v10	994001	999000	0.135705	0.120771	0.152595	0.0426297	1.01387	0.259407
Chr10_core_Tb427v10:995001-1000000	10_core_Tb427v10	995001	1000000	0.165411	0.0602987	0.137632	0.0572755	0.986669	0.197423
Chr10_core_Tb427v10:996001-1001000	10_core_Tb427v10	996001	1001000	0.149674	0.0305364	0.179801	0.0719213	0.722036	0.197423
Chr10_core_Tb427v10:997001-1002000	10_core_Tb427v10	997001	1002000	0.0907398	0.0305364	0.165798	0.0860809	0.597413	0.119683
Chr10_core_Tb427v10:998001-1003000	10_core_Tb427v10	998001	1003000	0.0907398	0.0305364	0.152595	0.0852594	0.498196	0.0898474
Chr10_core_Tb427v10:999001-1004000	10_core_Tb427v10	999001	1004000	0.0894511	0.0152682	0.138645	0.0710997	0.446811	0.0737734
Chr10_core_Tb427v10:1000001-1005000	10_core_Tb427v10	1000001	1005000	0.029228	0.0154416	0.0842319	0.0426297	0.474153	0.0429403
Chr10_core_Tb427v10:1001001-1006000	10_core_Tb427v10	1001001	1006000	0.0431976	0.0154416	0.0420627	0.0426297	0.446954	0.0429403
Chr10_core_Tb427v10:1002001-1007000	10_core_Tb427v10	1002001	1007000	0.0431976	0.0154416	0.0140564	0.0426297	0.404863	0.0567022
Chr10_core_Tb427v10:1003001-1008000	10_core_Tb427v10	1003001	1008000	0.0589345	0.0154416	0.0545195	0.0434512	0.409096	0.101955
Chr10_core_Tb427v10:1004001-1009000	10_core_Tb427v10	1004001	1009000	0.0746713	0.0307098	0.0536664	0.0434512	0.379027	0.0727762
Chr10_core_Tb427v10:1005001-1010000	10_core_Tb427v10	1005001	1010000	0.104378	0.0152682	0.0536664	0.0580971	0.29291	0.117371
Chr10_core_Tb427v10:1006001-1011000	10_core_Tb427v10	1006001	1011000	0.121403	0.0152682	0.0676696	0.0727429	0.350035	0.133445
Chr10_core_Tb427v10:1007001-1012000	10_core_Tb427v10	1007001	1012000	0.121403	0.0615931	0.0808729	0.0727429	0.380105	0.105921
Chr10_core_Tb427v10:1008001-1013000	10_core_Tb427v10	1008001	1013000	0.163312	0.0768613	0.0684162	0.0439374	0.307945	0.0767429
Chr10_core_Tb427v10:1009001-1014000	10_core_Tb427v10	1009001	1014000	0.296918	0.167096	0.218558	0.226788	0.475087	0.236397
Chr10_core_Tb427v10:1010001-1015000	10_core_Tb427v10	1010001	1015000	0.267212	0.197031	0.231762	0.254437	0.615746	0.191802
Chr10_core_Tb427v10:1011001-1016000	10_core_Tb427v10	1011001	1016000	0.236216	0.212473	0.217759	0.281934	0.602218	0.204906
Chr10_core_Tb427v10:1012001-1017000	10_core_Tb427v10	1012001	1017000	0.250186	0.18159	0.218612	0.281934	0.61424	0.220323
Chr10_core_Tb427v10:1013001-1018000	10_core_Tb427v10	1013001	1018000	0.346559	0.166322	0.259075	0.422491	0.668781	0.263263
Chr10_core_Tb427v10:1014001-1019000	10_core_Tb427v10	1014001	1019000	0.213432	0.151227	0.0957291	0.32557	0.519543	0.117371
Chr10_core_Tb427v10:1015001-1020000	10_core_Tb427v10	1015001	1020000	0.257108	0.136733	0.122936	0.297922	0.421404	0.148862
Chr10_core_Tb427v10:1016001-1021000	10_core_Tb427v10	1016001	1021000	0.272845	0.121291	0.122936	0.283427	0.40759	0.119683
Chr10_core_Tb427v10:1017001-1022000	10_core_Tb427v10	1017001	1022000	0.55756	0.330748	0.382917	0.451631	0.573006	0.315112
Chr10_core_Tb427v10:1018001-1023000	10_core_Tb427v10	1018001	1023000	0.606995	0.571435	0.509158	0.526202	0.877111	0.49381
Chr10_core_Tb427v10:1019001-1024000	10_core_Tb427v10	1019001	1024000	0.592547	0.481027	0.523161	0.469077	0.845678	0.496122
Chr10_core_Tb427v10:1020001-1025000	10_core_Tb427v10	1020001	1025000	0.592547	0.465585	0.524067	0.510215	0.845249	0.494467
Chr10_core_Tb427v10:1021001-1026000	10_core_Tb427v10	1021001	1026000	0.667697	0.557368	0.538124	0.624766	0.873954	0.67185
Chr10_core_Tb427v10:1022001-1027000	10_core_Tb427v10	1022001	1027000	0.369012	0.346964	0.291293	0.441915	0.651126	0.49084
Chr10_core_Tb427v10:1023001-1028000	10_core_Tb427v10	1023001	1028000	0.268979	0.194189	0.139445	0.368166	0.473152	0.313797
Chr10_core_Tb427v10:1024001-1029000	10_core_Tb427v10	1024001	1029000	0.253242	0.20963	0.125442	0.35352	0.528914	0.297723
Chr10_core_Tb427v10:1025001-1030000	10_core_Tb427v10	1025001	1030000	0.238794	0.269328	0.154301	0.382812	0.473295	0.281649
Chr10_core_Tb427v10:1026001-1031000	10_core_Tb427v10	1026001	1031000	0.192872	0.208255	0.167451	0.297066	0.428191	0.133445
Chr10_core_Tb427v10:1027001-1032000	10_core_Tb427v10	1027001	1032000	0.251806	0.297716	0.22277	0.338539	0.401135	0.163281
Chr10_core_Tb427v10:1028001-1033000	10_core_Tb427v10	1028001	1033000	0.178902	0.19531	0.166758	0.197161	0.179736	0.133445
Chr10_core_Tb427v10:1029001-1034000	10_core_Tb427v10	1029001	1034000	0.163644	0.179868	0.166758	0.197161	0.139009	0.148862
Chr10_core_Tb427v10:1030001-1035000	10_core_Tb427v10	1030001	1035000	0.134416	0.134664	0.110585	0.112086	0.110446	0.1351
Chr10_core_Tb427v10:1031001-1036000	10_core_Tb427v10	1031001	1036000	0.41464	0.676857	0.603181	0.55157	0.386131	0.361022
Chr10_core_Tb427v10:1032001-1037000	10_core_Tb427v10	1032001	1037000	3.89747	6.98311	8.59249	6.32829	4.83764	3.06241
Chr10_core_Tb427v10:1033001-1038000	10_core_Tb427v10	1033001	1038000	4.79533	9.10374	10.8248	8.30363	5.86518	3.83039
Chr10_core_Tb427v10:1034001-1039000	10_core_Tb427v10	1034001	1039000	4.94677	9.14972	10.9487	8.38971	5.96045	3.933
Chr10_core_Tb427v10:1035001-1040000	10_core_Tb427v10	1035001	1040000	5.74073	9.97944	11.3773	9.0586	6.85665	4.77131
Chr10_core_Tb427v10:1036001-1041000	10_core_Tb427v10	1036001	1041000	5.44654	9.43647	10.8847	8.64826	6.63673	4.53228
Chr10_core_Tb427v10:1037001-1042000	10_core_Tb427v10	1037001	1042000	2.08769	3.14453	2.94983	2.85936	2.45286	1.88925
Chr10_core_Tb427v10:1038001-1043000	10_core_Tb427v10	1038001	1043000	1.20476	0.980419	0.718351	0.882707	1.38267	1.00159
Chr10_core_Tb427v10:1039001-1044000	10_core_Tb427v10	1039001	1044000	1.09909	0.934441	0.689385	0.796626	1.35654	0.912738
Chr10_core_Tb427v10:1040001-1045000	10_core_Tb427v10	1040001	1045000	0.320387	0.0902344	0.247577	0.113579	0.555751	0.0881927
Chr10_core_Tb427v10:1041001-1046000	10_core_Tb427v10	1041001	1046000	0.320387	0.149759	0.273931	0.113579	0.515023	0.119026
Chr10_core_Tb427v10:1042001-1047000	10_core_Tb427v10	1042001	1047000	0.15273	0.12017	0.204608	0.0421435	0.389542	0.0898474
Chr10_core_Tb427v10:1043001-1048000	10_core_Tb427v10	1043001	1048000	0.320572	0.585675	0.480086	0.310254	0.597841	0.300693
Chr10_core_Tb427v10:1044001-1049000	10_core_Tb427v10	1044001	1049000	0.362959	0.793156	0.723451	0.535734	0.797924	0.364331
Chr10_core_Tb427v10:1045001-1050000	10_core_Tb427v10	1045001	1050000	0.571715	0.929115	0.791174	0.748547	0.912318	0.439759
Chr10_core_Tb427v10:1046001-1051000	10_core_Tb427v10	1046001	1051000	0.628882	0.915395	0.805977	0.776195	0.885118	0.455833
Chr10_core_Tb427v10:1047001-1052000	10_core_Tb427v10	1047001	1052000	0.613145	0.870018	0.765567	0.776682	0.857919	0.439759
Chr10_core_Tb427v10:1048001-1053000	10_core_Tb427v10	1048001	1053000	0.459605	0.522534	0.5305	0.508236	0.663291	0.24433
Chr10_core_Tb427v10:1049001-1054000	10_core_Tb427v10	1049001	1054000	0.428278	0.226967	0.163346	0.283091	0.480036	0.271197
Chr10_core_Tb427v10:1050001-1055000	10_core_Tb427v10	1050001	1055000	0.221768	0.0612463	0.0824194	0.0979267	0.284044	0.165933
Chr10_core_Tb427v10:1051001-1056000	10_core_Tb427v10	1051001	1056000	0.180816	0.0453773	0.0404098	0.0987482	0.365356	0.176385
Chr10_core_Tb427v10:1052001-1057000	10_core_Tb427v10	1052001	1057000	0.194786	0.0453773	0.0536132	0.0841024	0.389971	0.191802
Chr10_core_Tb427v10:1053001-1058000	10_core_Tb427v10	1053001	1058000	0.179528	0.0598714	0.0404098	0.126732	0.389828	0.191802
Chr10_core_Tb427v10:1054001-1059000	10_core_Tb427v10	1054001	1059000	0.120593	0.0444297	0.0552661	0.0987482	0.331053	0.0881927
Chr10_core_Tb427v10:1055001-1060000	10_core_Tb427v10	1055001	1060000	0.240561	0.180388	0.150995	0.113579	0.455171	0.174073
Chr10_core_Tb427v10:1056001-1061000	10_core_Tb427v10	1056001	1061000	0.238315	0.150453	0.165052	0.0851086	0.372209	0.177383
Chr10_core_Tb427v10:1057001-1062000	10_core_Tb427v10	1057001	1062000	0.224346	0.164947	0.165052	0.127738	0.33256	0.161966
Chr10_core_Tb427v10:1058001-1063000	10_core_Tb427v10	1058001	1063000	0.210376	0.179441	0.179108	0.112757	0.374937	0.191802
Chr10_core_Tb427v10:1059001-1064000	10_core_Tb427v10	1059001	1064000	0.240082	0.179441	0.179108	0.113092	0.418391	0.250816
Chr10_core_Tb427v10:1060001-1065000	10_core_Tb427v10	1060001	1065000	0.0746713	0.0589238	0.082579	0.0706135	0.293987	0.18101
Chr10_core_Tb427v10:1061001-1066000	10_core_Tb427v10	1061001	1066000	0.104856	0.132342	0.204715	0.129197	0.378312	0.238369
Chr10_core_Tb427v10:1062001-1067000	10_core_Tb427v10	1062001	1067000	0.13633	0.133289	0.191512	0.101213	0.404005	0.224607
Chr10_core_Tb427v10:1063001-1068000	10_core_Tb427v10	1063001	1068000	0.270414	0.209977	0.287294	0.171826	0.547534	0.311145
Chr10_core_Tb427v10:1064001-1069000	10_core_Tb427v10	1064001	1069000	0.269936	0.239913	0.287294	0.171491	0.562711	0.345945
Chr10_core_Tb427v10:1065001-1070000	10_core_Tb427v10	1065001	1070000	0.254199	0.238965	0.30135	0.171491	0.535655	0.328217
Chr10_core_Tb427v10:1066001-1071000	10_core_Tb427v10	1066001	1071000	0.194786	0.165547	0.179214	0.141378	0.551404	0.22395
Chr10_core_Tb427v10:1067001-1072000	10_core_Tb427v10	1067001	1072000	0.224824	0.226193	0.220477	0.184494	0.593352	0.298381
Chr10_core_Tb427v10:1068001-1073000	10_core_Tb427v10	1068001	1073000	0.105998	0.135011	0.138698	0.100056	0.423845	0.182007
Chr10_core_Tb427v10:1069001-1074000	10_core_Tb427v10	1069001	1074000	0.195928	0.179441	0.179961	0.129683	0.518685	0.14655
Chr10_core_Tb427v10:1070001-1075000	10_core_Tb427v10	1070001	1075000	0.225156	0.194882	0.193911	0.129683	0.599997	0.132788
Chr10_core_Tb427v10:1071001-1076000	10_core_Tb427v10	1071001	1076000	0.239125	0.209376	0.180708	0.129683	0.516749	0.164936
Chr10_core_Tb427v10:1072001-1077000	10_core_Tb427v10	1072001	1077000	0.191583	0.133289	0.153448	0.0719213	0.459624	0.1351
Chr10_core_Tb427v10:1073001-1078000	10_core_Tb427v10	1073001	1078000	0.24794	0.133289	0.179855	0.100727	0.539715	0.164936
Chr10_core_Tb427v10:1074001-1079000	10_core_Tb427v10	1074001	1079000	0.174558	0.0444297	0.152701	0.101213	0.372429	0.184976
Chr10_core_Tb427v10:1075001-1080000	10_core_Tb427v10	1075001	1080000	0.175846	0.0144941	0.124695	0.100391	0.420403	0.231883
Chr10_core_Tb427v10:1076001-1081000	10_core_Tb427v10	1076001	1081000	0.177135	0.0308833	0.110639	0.0719213	0.615174	0.230569
Chr10_core_Tb427v10:1077001-1082000	10_core_Tb427v10	1077001	1082000	0.192393	0.106023	0.124695	0.114216	0.877729	0.242676
Chr10_core_Tb427v10:1078001-1083000	10_core_Tb427v10	1078001	1083000	1.28103	1.15961	1.29321	1.25322	1.75603	1.0647
Chr10_core_Tb427v10:1079001-1084000	10_core_Tb427v10	1079001	1084000	1.29595	1.23552	1.2783	1.26656	1.82546	1.07615
Chr10_core_Tb427v10:1080001-1085000	10_core_Tb427v10	1080001	1085000	1.26544	1.26528	1.2915	1.26689	1.9198	1.10433
Chr10_core_Tb427v10:1081001-1086000	10_core_Tb427v10	1081001	1086000	1.25018	1.29522	1.3047	1.28072	2.23291	1.16763
Chr10_core_Tb427v10:1082001-1087000	10_core_Tb427v10	1082001	1087000	4.45299	4.18751	3.83804	3.87739	8.52785	3.89994
Chr10_core_Tb427v10:1083001-1088000	10_core_Tb427v10	1083001	1088000	14.0698	14.2629	11.6538	13.5863	20.8546	12.4615
Chr10_core_Tb427v10:1084001-1089000	10_core_Tb427v10	1084001	1089000	47.2958	49.4836	47.3969	48.4073	54.9275	44.7374
Chr10_core_Tb427v10:1085001-1090000	10_core_Tb427v10	1085001	1090000	89.6693	92.313	92.754	92.9403	95.6427	84.6471
Chr10_core_Tb427v10:1086001-1091000	10_core_Tb427v10	1086001	1091000	125.553	127.36	127.012	127.735	127.497	113.868
Chr10_core_Tb427v10:1087001-1092000	10_core_Tb427v10	1087001	1092000	162.823	167.956	167.799	168.989	163.51	151.2
Chr10_core_Tb427v10:1088001-1093000	10_core_Tb427v10	1088001	1093000	182.177	190.957	191.373	189.957	185.903	173.562
Chr10_core_Tb427v10:1089001-1094000	10_core_Tb427v10	1089001	1094000	195.882	207.7	201.478	205.234	209.173	193.884
Chr10_core_Tb427v10:1090001-1095000	10_core_Tb427v10	1090001	1095000	209.924	226.515	212.521	220.942	236.204	217.066
Chr10_core_Tb427v10:1091001-1096000	10_core_Tb427v10	1091001	1096000	229.416	253.589	229.764	246.637	267.55	245.878
Chr10_core_Tb427v10:1092001-1097000	10_core_Tb427v10	1092001	1097000	304.387	323.209	301.583	323.283	312.244	299.873
Chr10_core_Tb427v10:1093001-1098000	10_core_Tb427v10	1093001	1098000	375.271	392.823	369.258	397.803	356.062	353.874
Chr10_core_Tb427v10:1094001-1099000	10_core_Tb427v10	1094001	1099000	368.694	381.184	365.961	390.382	341.861	342.868
Chr10_core_Tb427v10:1095001-1100000	10_core_Tb427v10	1095001	1100000	342.095	348.533	339.017	358.134	344.078	329.873
Chr10_core_Tb427v10:1096001-1101000	10_core_Tb427v10	1096001	1101000	322.76	320.916	320.607	334.038	324.127	312.299
Chr10_core_Tb427v10:1097001-1102000	10_core_Tb427v10	1097001	1102000	243.164	240.086	240.536	248.935	272.933	254.616
Chr10_core_Tb427v10:1098001-1103000	10_core_Tb427v10	1098001	1103000	166.077	157.584	161.433	162.339	219.468	196.617
Chr10_core_Tb427v10:1099001-1104000	10_core_Tb427v10	1099001	1104000	162.647	150.227	154.559	153.113	214.613	191.107
Chr10_core_Tb427v10:1100001-1105000	10_core_Tb427v10	1100001	1105000	243.873	220.894	221.379	222.575	254.944	246.011
Chr10_core_Tb427v10:1101001-1106000	10_core_Tb427v10	1101001	1106000	231.805	208.291	211.468	210.827	232.982	230.651
Chr10_core_Tb427v10:1102001-1107000	10_core_Tb427v10	1102001	1107000	249.216	226.496	228.479	226.941	245.65	245.287
Chr10_core_Tb427v10:1103001-1108000	10_core_Tb427v10	1103001	1108000	247.405	227.991	230.423	227.646	239.23	236.76
Chr10_core_Tb427v10:1104001-1109000	10_core_Tb427v10	1104001	1109000	242.385	228.939	223.481	224.835	240.704	237.373
Chr10_core_Tb427v10:1105001-1110000	10_core_Tb427v10	1105001	1110000	141.433	140.487	136.568	137.43	143.167	144.107
Chr10_core_Tb427v10:1106001-1111000	10_core_Tb427v10	1106001	1111000	114.318	115.018	110.135	109.809	118.097	116.147
Chr10_core_Tb427v10:1107001-1112000	10_core_Tb427v10	1107001	1112000	69.3508	71.7206	66.3259	66.8502	76.5337	71.2591
Chr10_core_Tb427v10:1108001-1113000	10_core_Tb427v10	1108001	1113000	37.9883	40.3919	33.4895	37.011	50.2787	44.8147
Chr10_core_Tb427v10:1109001-1114000	10_core_Tb427v10	1109001	1114000	10.0759	11.3656	8.75449	10.8939	15.707	12.2789
Chr10_core_Tb427v10:1110001-1115000	10_core_Tb427v10	1110001	1115000	0.22788	1.35939	0.178948	1.49873	3.28438	1.4995
Chr10_core_Tb427v10:1111001-1116000	10_core_Tb427v10	1111001	1116000	0.1667	1.13354	0.0834321	1.22748	2.89663	1.16666
Chr10_core_Tb427v10:1112001-1117000	10_core_Tb427v10	1112001	1117000	0.151441	0.725932	0.0694289	0.842994	2.20449	0.989932
Chr10_core_Tb427v10:1113001-1118000	10_core_Tb427v10	1113001	1118000	0.60352	0.769934	0.302897	0.62951	1.79503	0.963723
Chr10_core_Tb427v10:1114001-1119000	10_core_Tb427v10	1114001	1119000	0.662455	0.602492	0.330903	0.501806	1.38295	0.805613
Chr10_core_Tb427v10:1115001-1120000	10_core_Tb427v10	1115001	1120000	0.704364	0.557288	0.372966	0.413445	1.03973	0.759045
Chr10_core_Tb427v10:1116001-1121000	10_core_Tb427v10	1116001	1121000	0.675136	0.51191	0.372059	0.355348	1.04232	0.686927
Chr10_core_Tb427v10:1117001-1122000	10_core_Tb427v10	1117001	1122000	0.660687	0.527179	0.358003	0.327364	0.987919	0.611181
Chr10_core_Tb427v10:1118001-1123000	10_core_Tb427v10	1118001	1123000	0.268353	0.211699	0.178148	0.226302	0.624213	0.339009
Chr10_core_Tb427v10:1119001-1124000	10_core_Tb427v10	1119001	1124000	0.209419	0.212473	0.150142	0.212478	0.749408	0.293757
Chr10_core_Tb427v10:1120001-1125000	10_core_Tb427v10	1120001	1125000	0.47663	0.48387	0.519962	0.426263	1.12047	0.577718
Chr10_core_Tb427v10:1121001-1126000	10_core_Tb427v10	1121001	1126000	0.461372	0.45316	0.505959	0.440909	1.33329	0.59148
Chr10_core_Tb427v10:1122001-1127000	10_core_Tb427v10	1122001	1127000	0.50376	0.465932	0.520015	0.483539	1.6285	0.607554
Chr10_core_Tb427v10:1123001-1128000	10_core_Tb427v10	1123001	1128000	0.47501	0.376299	0.522468	0.383818	1.62563	0.49932
Chr10_core_Tb427v10:1124001-1129000	10_core_Tb427v10	1124001	1129000	0.504717	0.36103	0.550581	0.369172	1.70285	0.532466
Chr10_core_Tb427v10:1125001-1130000	10_core_Tb427v10	1125001	1130000	0.164601	0.0743654	0.152755	0.099419	1.33028	0.147207
Chr10_core_Tb427v10:1126001-1131000	10_core_Tb427v10	1126001	1131000	0.180338	0.0589238	0.139551	0.099419	1.20315	0.0905048
Chr10_core_Tb427v10:1127001-1132000	10_core_Tb427v10	1127001	1132000	0.152398	0.0154416	0.152755	0.0706135	1.02097	0.105921
Chr10_core_Tb427v10:1128001-1133000	10_core_Tb427v10	1128001	1133000	0.0921753	0.0154416	0.0958356	0.0710997	1.00744	0.0783976
Chr10_core_Tb427v10:1129001-1134000	10_core_Tb427v10	1129001	1134000	0.0777271	0.0308833	0.0941295	0.0715859	0.901802	0.0475645
Chr10_core_Tb427v10:1130001-1135000	10_core_Tb427v10	1130001	1135000	0.0607016	0.0463249	0.0800731	0.0715859	0.888417	0.0790551
Chr10_core_Tb427v10:1131001-1136000	10_core_Tb427v10	1131001	1136000	0.0602231	0.0907547	0.0800731	0.0431159	0.859997	0.108233
Chr10_core_Tb427v10:1132001-1137000	10_core_Tb427v10	1132001	1137000	0.0444863	0.105249	0.0808197	0.0434512	0.817764	0.0905048
Chr10_core_Tb427v10:1133001-1138000	10_core_Tb427v10	1133001	1138000	0.105188	0.104301	0.0948229	0.0873887	0.720845	0.153486
Chr10_core_Tb427v10:1134001-1139000	10_core_Tb427v10	1134001	1139000	0.120925	0.0888595	0.069216	0.0719213	0.725079	0.137412
Chr10_core_Tb427v10:1135001-1140000	10_core_Tb427v10	1135001	1140000	0.120925	0.179695	0.0832192	0.0719213	0.863659	0.188493
Chr10_core_Tb427v10:1136001-1141000	10_core_Tb427v10	1136001	1141000	0.274133	0.255261	0.123629	0.170183	0.845611	0.304867
Chr10_core_Tb427v10:1137001-1142000	10_core_Tb427v10	1137001	1142000	0.274133	0.240767	0.0956227	0.239791	0.812958	0.320941
Chr10_core_Tb427v10:1138001-1143000	10_core_Tb427v10	1138001	1143000	0.364395	0.316681	0.165851	0.29378	0.838937	0.3783
Chr10_core_Tb427v10:1139001-1144000	10_core_Tb427v10	1139001	1144000	0.363916	0.331949	0.179108	0.323072	0.836067	0.409791
Chr10_core_Tb427v10:1140001-1145000	10_core_Tb427v10	1140001	1145000	0.483552	0.301586	0.3161	0.351877	0.806427	0.49381
Chr10_core_Tb427v10:1141001-1146000	10_core_Tb427v10	1141001	1146000	0.315085	0.18159	0.27569	0.253615	0.616175	0.348257
Chr10_core_Tb427v10:1142001-1147000	10_core_Tb427v10	1142001	1147000	0.315085	0.18159	0.27569	0.197496	0.532928	0.318422
Chr10_core_Tb427v10:1143001-1148000	10_core_Tb427v10	1143001	1148000	0.164122	0.091182	0.178255	0.0719213	0.351828	0.198081
Chr10_core_Tb427v10:1144001-1149000	10_core_Tb427v10	1144001	1149000	0.19335	0.0759138	0.150995	0.0288054	0.250819	0.227259
Chr10_core_Tb427v10:1145001-1150000	10_core_Tb427v10	1145001	1150000	0.0597447	0	0	0	0.0707966	0.0606689
Chr10_core_Tb427v10:1146001-1151000	10_core_Tb427v10	1146001	1151000	0.0597447	0	0	0.0141596	0.0135281	0.0744308
Chr10_core_Tb427v10:1147001-1152000	10_core_Tb427v10	1147001	1152000	0.219044	0.0297623	0.03961	0.113243	0.0559049	0.193457
Chr10_core_Tb427v10:1148001-1153000	10_core_Tb427v10	1148001	1153000	0.219044	0.0297623	0.03961	0.113243	0.0559049	0.193457
Chr10_core_Tb427v10:1149001-1154000	10_core_Tb427v10	1149001	1154000	0.159299	0.0297623	0.03961	0.113243	0.0423768	0.132788
Chr10_core_Tb427v10:1150001-1155000	10_core_Tb427v10	1150001	1155000	0.159299	0.0297623	0.0536664	0.113243	0.0846107	0.161966
Chr10_core_Tb427v10:1151001-1156000	10_core_Tb427v10	1151001	1156000	0.175036	0.0452039	0.0536664	0.0990836	0.256416	0.163621
Chr10_core_Tb427v10:1152001-1157000	10_core_Tb427v10	1152001	1157000	0.0297065	0.0299357	0.0272597	0.0288054	0.337728	0.0721187
Chr10_core_Tb427v10:1153001-1158000	10_core_Tb427v10	1153001	1158000	0.07596	0.0751396	0.0545195	0.0429651	0.503936	0.13179
Chr10_core_Tb427v10:1154001-1159000	10_core_Tb427v10	1154001	1159000	0.105188	0.120517	0.0825258	0.112908	0.644452	0.17804
Chr10_core_Tb427v10:1155001-1160000	10_core_Tb427v10	1155001	1160000	0.105188	0.151053	0.110532	0.112908	0.700357	0.179695
Chr10_core_Tb427v10:1156001-1161000	10_core_Tb427v10	1156001	1161000	0.177614	0.135612	0.137685	0.112908	0.753392	0.207219
Chr10_core_Tb427v10:1157001-1162000	10_core_Tb427v10	1157001	1162000	0.192872	0.135612	0.178948	0.0841024	0.737136	0.180352
Chr10_core_Tb427v10:1158001-1163000	10_core_Tb427v10	1158001	1163000	0.162355	0.0904078	0.193751	0.0975913	0.656902	0.12068
Chr10_core_Tb427v10:1159001-1164000	10_core_Tb427v10	1159001	1164000	0.19335	0.121718	0.26238	0.127554	0.626547	0.177043
Chr10_core_Tb427v10:1160001-1165000	10_core_Tb427v10	1160001	1165000	0.209087	0.091182	0.234374	0.142199	0.597698	0.161626
Chr10_core_Tb427v10:1161001-1166000	10_core_Tb427v10	1161001	1166000	0.120925	0.10645	0.207168	0.142199	0.540287	0.118686
Chr10_core_Tb427v10:1162001-1167000	10_core_Tb427v10	1162001	1167000	0.138907	0.120944	0.165905	0.142199	0.61259	0.145552
Chr10_core_Tb427v10:1163001-1168000	10_core_Tb427v10	1163001	1168000	0.154166	0.136386	0.137045	0.156694	0.569136	0.145552
Chr10_core_Tb427v10:1164001-1169000	10_core_Tb427v10	1164001	1169000	0.0939424	0.059698	0.0404098	0.0714351	0.56885	0.0858806
Chr10_core_Tb427v10:1165001-1170000	10_core_Tb427v10	1165001	1170000	0.0782056	0.059698	0.0404098	0.0567893	0.654681	0.101297
Chr10_core_Tb427v10:1166001-1171000	10_core_Tb427v10	1166001	1171000	0.120115	0.0598714	0.03961	0.114886	0.710586	0.128821
Chr10_core_Tb427v10:1167001-1172000	10_core_Tb427v10	1167001	1172000	0.0729041	0.0453773	0.0264067	0.129532	0.626118	0.13179
Chr10_core_Tb427v10:1168001-1173000	10_core_Tb427v10	1168001	1173000	0.146618	0.0444297	0.081726	0.143843	0.794768	0.145552
Chr10_core_Tb427v10:1169001-1174000	10_core_Tb427v10	1169001	1174000	0.146618	0.0589238	0.081726	0.115037	0.766491	0.118686
Chr10_core_Tb427v10:1170001-1175000	10_core_Tb427v10	1170001	1175000	0.161877	0.0589238	0.108932	0.129683	0.739435	0.163938
Chr10_core_Tb427v10:1171001-1176000	10_core_Tb427v10	1171001	1176000	0.135226	0.0579762	0.0957291	0.0715859	0.561205	0.167905
Chr10_core_Tb427v10:1172001-1177000	10_core_Tb427v10	1172001	1177000	0.163165	0.0579762	0.0957291	0.0707644	0.564075	0.121995
Chr10_core_Tb427v10:1173001-1178000	10_core_Tb427v10	1173001	1178000	0.0741928	0.119396	0.0412097	0.0561186	0.480827	0.180352
Chr10_core_Tb427v10:1174001-1179000	10_core_Tb427v10	1174001	1179000	0.133937	0.163652	0.0816195	0.0841024	0.51226	0.205564
Chr10_core_Tb427v10:1175001-1180000	10_core_Tb427v10	1175001	1180000	0.195118	0.223524	0.164252	0.140892	0.580044	0.2354
Chr10_core_Tb427v10:1176001-1181000	10_core_Tb427v10	1176001	1181000	0.193829	0.329974	0.234481	0.198167	0.703875	0.249162
Chr10_core_Tb427v10:1177001-1182000	10_core_Tb427v10	1177001	1182000	0.257108	0.420382	0.26254	0.226637	0.714819	0.296069
Chr10_core_Tb427v10:1178001-1183000	10_core_Tb427v10	1178001	1183000	0.362296	0.403992	0.303803	0.284248	0.585391	0.315112
Chr10_core_Tb427v10:1179001-1184000	10_core_Tb427v10	1179001	1184000	0.333546	0.390446	0.331863	0.314026	0.555465	0.333838
Chr10_core_Tb427v10:1180001-1185000	10_core_Tb427v10	1180001	1185000	0.302883	0.345069	0.25003	0.242591	0.484811	0.243333
Chr10_core_Tb427v10:1181001-1186000	10_core_Tb427v10	1181001	1186000	0.289392	0.25406	0.206261	0.214121	0.37343	0.257095
Chr10_core_Tb427v10:1182001-1187000	10_core_Tb427v10	1182001	1187000	0.243138	0.224898	0.206208	0.22828	0.33378	0.316767
Chr10_core_Tb427v10:1183001-1188000	10_core_Tb427v10	1183001	1188000	0.182915	0.165201	0.164945	0.157181	0.335287	0.271514
Chr10_core_Tb427v10:1184001-1189000	10_core_Tb427v10	1184001	1189000	0.122213	0.104728	0.0964757	0.0852594	0.282538	0.213158
Chr10_core_Tb427v10:1185001-1190000	10_core_Tb427v10	1185001	1190000	0.106955	0.105676	0.0824726	0.114065	0.271594	0.244648
Chr10_core_Tb427v10:1186001-1191000	10_core_Tb427v10	1186001	1191000	0.150631	0.150706	0.0560659	0.128711	0.325992	0.21547
Chr10_core_Tb427v10:1187001-1192000	10_core_Tb427v10	1187001	1192000	0.105666	0.0904078	0.0272065	0.115222	0.286485	0.140381
Chr10_core_Tb427v10:1188001-1193000	10_core_Tb427v10	1188001	1193000	0.0746713	0.0904078	0.0272065	0.14287	0.328862	0.138069
Chr10_core_Tb427v10:1189001-1194000	10_core_Tb427v10	1189001	1194000	0.152877	0.0904078	0.0685226	0.157516	0.356061	0.151831
Chr10_core_Tb427v10:1190001-1195000	10_core_Tb427v10	1190001	1195000	0.19832	0.119222	0.123042	0.156694	0.423845	0.181667
Chr10_core_Tb427v10:1191001-1196000	10_core_Tb427v10	1191001	1196000	0.183872	0.0740186	0.137098	0.127067	0.410174	0.181667
Chr10_core_Tb427v10:1192001-1197000	10_core_Tb427v10	1192001	1197000	0.199609	0.103954	0.123895	0.112908	0.364927	0.166251
Chr10_core_Tb427v10:1193001-1198000	10_core_Tb427v10	1193001	1198000	0.214867	0.13389	0.123095	0.0852594	0.348386	0.166251
Chr10_core_Tb427v10:1194001-1199000	10_core_Tb427v10	1194001	1199000	0.167178	0.13389	0.0817792	0.0852594	0.336221	0.120998
Chr10_core_Tb427v10:1195001-1200000	10_core_Tb427v10	1195001	1200000	0.151441	0.0896336	0.0413161	0.0572755	0.264061	0.0734336
Chr10_core_Tb427v10:1196001-1201000	10_core_Tb427v10	1196001	1201000	0.106477	0.121291	0.0272597	0.0434512	0.264061	0.0435978
Chr10_core_Tb427v10:1197001-1202000	10_core_Tb427v10	1197001	1202000	0.0907398	0.106797	0.0272597	0.0288054	0.265568	0.0275238
Chr10_core_Tb427v10:1198001-1203000	10_core_Tb427v10	1198001	1203000	0.135705	0.122839	0.0272597	0.0580971	0.379962	0.0459099
Chr10_core_Tb427v10:1199001-1204000	10_core_Tb427v10	1199001	1204000	0.148386	0.167096	0.0272597	0.0580971	0.418897	0.0459099
Chr10_core_Tb427v10:1200001-1205000	10_core_Tb427v10	1200001	1205000	0.20651	0.197031	0.0553193	0.0722567	0.503221	0.121995
Chr10_core_Tb427v10:1201001-1206000	10_core_Tb427v10	1201001	1206000	0.221768	0.151053	0.0825258	0.129532	0.587689	0.135757
Chr10_core_Tb427v10:1202001-1207000	10_core_Tb427v10	1202001	1207000	0.235738	0.150106	0.0965822	0.143692	0.697992	0.151831
Chr10_core_Tb427v10:1203001-1208000	10_core_Tb427v10	1203001	1208000	0.20651	0.134838	0.124695	0.143692	0.695122	0.135757
Chr10_core_Tb427v10:1204001-1209000	10_core_Tb427v10	1204001	1209000	0.177282	0.105075	0.151955	0.143692	0.683101	0.151831
Chr10_core_Tb427v10:1205001-1210000	10_core_Tb427v10	1205001	1210000	0.103899	0.0606455	0.123895	0.129046	0.726984	0.0757457
Chr10_core_Tb427v10:1206001-1211000	10_core_Tb427v10	1206001	1211000	0.105188	0.0452039	0.137952	0.0855947	0.743811	0.0911623
Chr10_core_Tb427v10:1207001-1212000	10_core_Tb427v10	1207001	1212000	0.105666	0.0307098	0.137952	0.0855947	0.844677	0.121338
Chr10_core_Tb427v10:1208001-1213000	10_core_Tb427v10	1208001	1213000	0.105666	0.0917023	0.152861	0.0841024	0.906465	0.161966
Chr10_core_Tb427v10:1209001-1214000	10_core_Tb427v10	1209001	1214000	0.414308	0.391914	0.428338	0.49624	1.21427	0.376668
Chr10_core_Tb427v10:1210001-1215000	10_core_Tb427v10	1210001	1215000	0.47501	0.529421	0.496754	0.666272	1.37976	0.496691
Chr10_core_Tb427v10:1211001-1216000	10_core_Tb427v10	1211001	1216000	0.504238	0.529421	0.483604	0.709388	1.32249	0.525869
Chr10_core_Tb427v10:1212001-1217000	10_core_Tb427v10	1212001	1217000	0.502471	0.529421	0.524014	0.780002	1.42185	0.527524
Chr10_core_Tb427v10:1213001-1218000	10_core_Tb427v10	1213001	1218000	0.545669	0.483696	0.536205	0.981975	2.0879	0.623968
Chr10_core_Tb427v10:1214001-1219000	10_core_Tb427v10	1214001	1219000	0.311698	0.363006	0.314287	0.781678	2.31903	0.56044
Chr10_core_Tb427v10:1215001-1220000	10_core_Tb427v10	1215001	1220000	0.633373	0.797708	0.630654	1.083	4.84118	1.09685
Chr10_core_Tb427v10:1216001-1221000	10_core_Tb427v10	1216001	1221000	11.4901	11.493	10.3625	11.298	18.5606	11.2833
Chr10_core_Tb427v10:1217001-1222000	10_core_Tb427v10	1217001	1222000	68.7904	68.046	68.4138	67.5609	91.3627	65.8555
Chr10_core_Tb427v10:1218001-1223000	10_core_Tb427v10	1218001	1223000	150.529	143.405	152.558	146.805	192.886	136.464
Chr10_core_Tb427v10:1219001-1224000	10_core_Tb427v10	1219001	1224000	208.775	206.643	217.006	210.755	246.462	191.481
Chr10_core_Tb427v10:1220001-1225000	10_core_Tb427v10	1220001	1225000	267.801	271.69	280.034	279.146	306.461	254.297
Chr10_core_Tb427v10:1221001-1226000	10_core_Tb427v10	1221001	1226000	316.939	325.046	330.561	329.742	359.861	309.241
Chr10_core_Tb427v10:1222001-1227000	10_core_Tb427v10	1222001	1227000	365.983	373.863	369.163	378.258	403.418	369.476
Chr10_core_Tb427v10:1223001-1228000	10_core_Tb427v10	1223001	1228000	365.801	379.763	357.569	379.478	388.742	384.607
Chr10_core_Tb427v10:1224001-1229000	10_core_Tb427v10	1224001	1229000	356.238	366.101	338.514	363.716	399.005	384.743
Chr10_core_Tb427v10:1225001-1230000	10_core_Tb427v10	1225001	1230000	321.463	324.612	298.549	318.597	365.049	346.179
Chr10_core_Tb427v10:1226001-1231000	10_core_Tb427v10	1226001	1231000	335.517	333.739	307.492	334.223	378.472	355.27
Chr10_core_Tb427v10:1227001-1232000	10_core_Tb427v10	1227001	1232000	671.428	716.219	651.844	720.303	715.02	802.011
Chr10_core_Tb427v10:1228001-1233000	10_core_Tb427v10	1228001	1233000	648.313	696.619	634.432	699.336	690.471	778.754
Chr10_core_Tb427v10:1229001-1234000	10_core_Tb427v10	1229001	1234000	668.119	712.588	653.231	716.891	727.466	805.065
Chr10_core_Tb427v10:1230001-1235000	10_core_Tb427v10	1230001	1235000	694.129	738.392	674.415	744.737	757.376	829.239
Chr10_core_Tb427v10:1231001-1236000	10_core_Tb427v10	1231001	1236000	658.843	703.218	646.933	706.25	720.281	795.9
Chr10_core_Tb427v10:1232001-1237000	10_core_Tb427v10	1232001	1237000	255.65	251.803	246.964	254.063	307.123	273.454
Chr10_core_Tb427v10:1233001-1238000	10_core_Tb427v10	1233001	1238000	270.65	260.957	270.942	267.132	300.951	274.423
Chr10_core_Tb427v10:1234001-1239000	10_core_Tb427v10	1234001	1239000	268.006	256.439	274.522	263.93	257.96	252.186
Chr10_core_Tb427v10:1235001-1240000	10_core_Tb427v10	1235001	1240000	246.08	232.33	254.057	238.098	223.851	225.434
Chr10_core_Tb427v10:1236001-1241000	10_core_Tb427v10	1236001	1241000	240.231	224.662	244.778	229.01	213.624	212.71
Chr10_core_Tb427v10:1237001-1242000	10_core_Tb427v10	1237001	1242000	226.661	210.241	227.226	212.206	198.784	195.046
Chr10_core_Tb427v10:1238001-1243000	10_core_Tb427v10	1238001	1243000	180.106	164.662	173.57	165.069	174.481	159.937
Chr10_core_Tb427v10:1239001-1244000	10_core_Tb427v10	1239001	1244000	188.486	167.506	172.949	165.712	198.23	178.644
Chr10_core_Tb427v10:1240001-1245000	10_core_Tb427v10	1240001	1245000	210.994	190.494	192.145	186.58	227.145	201.988
Chr10_core_Tb427v10:1241001-1246000	10_core_Tb427v10	1241001	1246000	214.497	192.291	192.734	190.015	233.142	208.264
Chr10_core_Tb427v10:1242001-1247000	10_core_Tb427v10	1242001	1247000	227.92	201.206	206.326	201.348	245.502	224.01
Chr10_core_Tb427v10:1243001-1248000	10_core_Tb427v10	1243001	1248000	221.436	194.102	205.934	194.2	231.386	213.831
Chr10_core_Tb427v10:1244001-1249000	10_core_Tb427v10	1244001	1249000	177.218	156.581	169.701	157.318	184.111	167.003
Chr10_core_Tb427v10:1245001-1250000	10_core_Tb427v10	1245001	1250000	134.343	116.023	136.766	118.463	134.678	125.224
Chr10_core_Tb427v10:1246001-1251000	10_core_Tb427v10	1246001	1251000	112.599	98.8537	121.616	100.628	115.865	108.324
Chr10_core_Tb427v10:1247001-1252000	10_core_Tb427v10	1247001	1252000	81.308	72.2549	89.3462	73.2051	85.4071	80.6061
Chr10_core_Tb427v10:1248001-1253000	10_core_Tb427v10	1248001	1253000	57.4795	52.3576	63.0697	53.234	63.5914	59.9686
Chr10_core_Tb427v10:1249001-1254000	10_core_Tb427v10	1249001	1254000	32.1051	30.0532	34.993	30.704	37.5072	35.9176
Chr10_core_Tb427v10:1250001-1255000	10_core_Tb427v10	1250001	1255000	23.3466	22.1293	23.9969	22.9363	29.0654	28.2351
Chr10_core_Tb427v10:1251001-1256000	10_core_Tb427v10	1251001	1256000	15.1129	13.2237	13.1732	13.7255	15.3227	17.6042
Chr10_core_Tb427v10:1252001-1257000	10_core_Tb427v10	1252001	1257000	9.23296	8.12404	8.55402	8.57481	9.5118	10.0433
Chr10_core_Tb427v10:1253001-1258000	10_core_Tb427v10	1253001	1258000	9.32981	8.5039	8.3197	8.03106	9.36308	9.21381
Chr10_core_Tb427v10:1254001-1259000	10_core_Tb427v10	1254001	1259000	9.54674	7.82541	7.82769	7.8496	9.21358	8.69431
Chr10_core_Tb427v10:1255001-1260000	10_core_Tb427v10	1255001	1260000	26.7635	25.0972	25.4677	25.1796	27.2334	23.5513
Chr10_core_Tb427v10:1256001-1261000	10_core_Tb427v10	1256001	1261000	59.3641	56.6163	52.9788	55.8471	57.2097	51.8266
Chr10_core_Tb427v10:1257001-1262000	10_core_Tb427v10	1257001	1262000	100.93	98.269	92.6457	97.2243	100.708	91.9324
Chr10_core_Tb427v10:1258001-1263000	10_core_Tb427v10	1258001	1263000	141.33	136.208	129.261	134.178	139.499	126.24
Chr10_core_Tb427v10:1259001-1264000	10_core_Tb427v10	1259001	1264000	165.802	159.746	152.842	157.039	163.126	146.515
Chr10_core_Tb427v10:1260001-1265000	10_core_Tb427v10	1260001	1265000	187.809	178.794	171.752	177.163	187.704	170.262
Chr10_core_Tb427v10:1261001-1266000	10_core_Tb427v10	1261001	1266000	196.841	184.443	180.045	182.145	197.285	179.886
Chr10_core_Tb427v10:1262001-1267000	10_core_Tb427v10	1262001	1267000	204.577	190.647	183.578	186.747	202.437	182.35
Chr10_core_Tb427v10:1263001-1268000	10_core_Tb427v10	1263001	1268000	193.215	182.814	179.747	177.134	192.875	172.184
Chr10_core_Tb427v10:1264001-1269000	10_core_Tb427v10	1264001	1269000	208.093	192.114	186.344	187.142	219.074	190.542
Chr10_core_Tb427v10:1265001-1270000	10_core_Tb427v10	1265001	1270000	213.978	196.523	187.611	189.794	234.659	196.297
Chr10_core_Tb427v10:1266001-1271000	10_core_Tb427v10	1266001	1271000	189.172	177.058	170.792	168.114	217.454	173.149
Chr10_core_Tb427v10:1267001-1272000	10_core_Tb427v10	1267001	1272000	173.182	157.32	156.484	147.728	209.98	160.719
Chr10_core_Tb427v10:1268001-1273000	10_core_Tb427v10	1268001	1273000	167.123	146.287	149.279	139.456	210.287	158.7
Chr10_core_Tb427v10:1269001-1274000	10_core_Tb427v10	1269001	1274000	170.324	149.024	158.879	142.235	212.729	161.674
Chr10_core_Tb427v10:1270001-1275000	10_core_Tb427v10	1270001	1275000	152.516	129.414	145.84	125.059	191.967	142.809
Chr10_core_Tb427v10:1271001-1276000	10_core_Tb427v10	1271001	1276000	162.129	132.285	148.449	131.832	200.643	150.737
Chr10_core_Tb427v10:1272001-1277000	10_core_Tb427v10	1272001	1277000	170.467	137.189	156.244	139.861	202.884	157.037
Chr10_core_Tb427v10:1273001-1278000	10_core_Tb427v10	1273001	1278000	190.136	154.33	169.926	157.404	234.511	188.311
Chr10_core_Tb427v10:1274001-1279000	10_core_Tb427v10	1274001	1279000	196.816	160.074	172.162	162.648	257.134	211.692
Chr10_core_Tb427v10:1275001-1280000	10_core_Tb427v10	1275001	1280000	207.878	174.819	187.587	177.004	265.388	227.391
Chr10_core_Tb427v10:1276001-1281000	10_core_Tb427v10	1276001	1281000	276.6	245.847	252.567	245.079	332.146	294.658
Chr10_core_Tb427v10:1277001-1282000	10_core_Tb427v10	1277001	1282000	255.682	233.36	237.065	231.28	308.709	278.195
Chr10_core_Tb427v10:1278001-1283000	10_core_Tb427v10	1278001	1283000	261.897	241.698	244.265	242.251	297.552	273.242
Chr10_core_Tb427v10:1279001-1284000	10_core_Tb427v10	1279001	1284000	256.162	243.382	241.568	241.397	260.668	249.976
Chr10_core_Tb427v10:1280001-1285000	10_core_Tb427v10	1280001	1285000	272.515	261.152	251.47	255.705	268.428	260.098
Chr10_core_Tb427v10:1281001-1286000	10_core_Tb427v10	1281001	1286000	222.517	215.087	205.834	209.497	210.851	213.563
Chr10_core_Tb427v10:1282001-1287000	10_core_Tb427v10	1282001	1287000	262.678	256.787	237.63	249.962	248.245	252.649
Chr10_core_Tb427v10:1283001-1288000	10_core_Tb427v10	1283001	1288000	258.831	259.253	236.402	248.56	243.223	244.605
Chr10_core_Tb427v10:1284001-1289000	10_core_Tb427v10	1284001	1289000	221.796	224.499	203.621	215.625	210.868	208.149
Chr10_core_Tb427v10:1285001-1290000	10_core_Tb427v10	1285001	1290000	178.416	181.566	164.307	175.806	169.74	169.795
Chr10_core_Tb427v10:1286001-1291000	10_core_Tb427v10	1286001	1291000	142.845	144.592	130.786	139.648	136.455	140.502
Chr10_core_Tb427v10:1287001-1292000	10_core_Tb427v10	1287001	1292000	96.2212	95.587	88.4148	91.6802	94.2545	101.82
Chr10_core_Tb427v10:1288001-1293000	10_core_Tb427v10	1288001	1293000	63.592	58.2329	55.3331	56.8685	64.3042	74.2282
Chr10_core_Tb427v10:1289001-1294000	10_core_Tb427v10	1289001	1294000	49.982	42.2163	41.2096	41.3894	49.8412	62.6672
Chr10_core_Tb427v10:1290001-1295000	10_core_Tb427v10	1290001	1295000	46.1981	38.6887	38.0266	37.6332	44.6918	56.2544
Chr10_core_Tb427v10:1291001-1296000	10_core_Tb427v10	1291001	1296000	35.1623	29.3471	29.7065	28.6834	34.7407	39.565
Chr10_core_Tb427v10:1292001-1297000	10_core_Tb427v10	1292001	1297000	24.9934	19.6519	22.0731	18.5588	22.9949	22.6164
Chr10_core_Tb427v10:1293001-1298000	10_core_Tb427v10	1293001	1298000	28.5783	22.6238	26.3552	21.1872	26.8972	24.6713
Chr10_core_Tb427v10:1294001-1299000	10_core_Tb427v10	1294001	1299000	35.5443	29.3688	35.7485	27.6461	34.2853	32.5424
Chr10_core_Tb427v10:1295001-1300000	10_core_Tb427v10	1295001	1300000	55.4246	47.3642	57.2843	45.1727	56.9496	54.3821
Chr10_core_Tb427v10:1296001-1301000	10_core_Tb427v10	1296001	1301000	77.0872	66.6325	82.1171	65.1984	79.4154	79.1787
Chr10_core_Tb427v10:1297001-1302000	10_core_Tb427v10	1297001	1302000	106.508	92.2524	114.357	92.9213	110.303	112.519
Chr10_core_Tb427v10:1298001-1303000	10_core_Tb427v10	1298001	1303000	111.92	96.7498	120.425	97.2057	114.918	118.189
Chr10_core_Tb427v10:1299001-1304000	10_core_Tb427v10	1299001	1304000	137.848	115.476	141.508	117.088	149.638	145.515
Chr10_core_Tb427v10:1300001-1305000	10_core_Tb427v10	1300001	1305000	140.996	114.412	139.567	117.346	153.427	143.938
Chr10_core_Tb427v10:1301001-1306000	10_core_Tb427v10	1301001	1306000	167.487	134.309	156.249	136.515	187.409	164.371
Chr10_core_Tb427v10:1302001-1307000	10_core_Tb427v10	1302001	1307000	182.539	145.741	163.401	148.131	207.251	173.962
Chr10_core_Tb427v10:1303001-1308000	10_core_Tb427v10	1303001	1308000	211.141	168.515	185.225	171.754	240.621	201.102
Chr10_core_Tb427v10:1304001-1309000	10_core_Tb427v10	1304001	1309000	214.462	174.618	187.297	176.735	242.884	200.454
Chr10_core_Tb427v10:1305001-1310000	10_core_Tb427v10	1305001	1310000	263.787	228.382	239.698	230.7	301.189	255.966
Chr10_core_Tb427v10:1306001-1311000	10_core_Tb427v10	1306001	1311000	244.847	215.583	224.093	216.71	275.435	239.36
Chr10_core_Tb427v10:1307001-1312000	10_core_Tb427v10	1307001	1312000	234.863	205.05	210.647	204.758	256.919	227.367
Chr10_core_Tb427v10:1308001-1313000	10_core_Tb427v10	1308001	1313000	228.284	197.914	199.673	195.676	243.906	218.497
Chr10_core_Tb427v10:1309001-1314000	10_core_Tb427v10	1309001	1314000	216.653	187.489	191.306	185.491	225.129	204.413
Chr10_core_Tb427v10:1310001-1315000	10_core_Tb427v10	1310001	1315000	168.965	139.432	143.083	135.767	167.394	151.38
Chr10_core_Tb427v10:1311001-1316000	10_core_Tb427v10	1311001	1316000	185.86	151.613	157.832	149.451	181.572	167.619
Chr10_core_Tb427v10:1312001-1317000	10_core_Tb427v10	1312001	1317000	205.62	172.609	178.741	171.804	203.293	187.537
Chr10_core_Tb427v10:1313001-1318000	10_core_Tb427v10	1313001	1318000	184.45	158.576	165.172	158.691	185.138	169.672
Chr10_core_Tb427v10:1314001-1319000	10_core_Tb427v10	1314001	1319000	293.665	291.375	282.797	288.567	295.346	322.628
Chr10_core_Tb427v10:1315001-1320000	10_core_Tb427v10	1315001	1320000	292.219	294.133	287.004	291.939	293.995	326.642
Chr10_core_Tb427v10:1316001-1321000	10_core_Tb427v10	1316001	1321000	267.241	278.129	270.969	275.771	268.093	306.267
Chr10_core_Tb427v10:1317001-1322000	10_core_Tb427v10	1317001	1322000	244.214	263.422	260.022	259.482	245.548	292.124
Chr10_core_Tb427v10:1318001-1323000	10_core_Tb427v10	1318001	1323000	261.638	280.277	283.108	276.789	260.641	311.831
Chr10_core_Tb427v10:1319001-1324000	10_core_Tb427v10	1319001	1324000	158.728	158.85	176.218	156.928	155.484	174.042
Chr10_core_Tb427v10:1320001-1325000	10_core_Tb427v10	1320001	1325000	179.069	176.508	195.081	176.854	171.406	194.357
Chr10_core_Tb427v10:1321001-1326000	10_core_Tb427v10	1321001	1326000	185.468	180.705	197.983	179.95	173.166	199.491
Chr10_core_Tb427v10:1322001-1327000	10_core_Tb427v10	1322001	1327000	195.752	189.354	205.151	189.129	178.338	207.791
Chr10_core_Tb427v10:1323001-1328000	10_core_Tb427v10	1323001	1328000	202.443	197.593	208.696	196.478	182.848	215.959
Chr10_core_Tb427v10:1324001-1329000	10_core_Tb427v10	1324001	1329000	226.755	221.579	232.252	223.026	201.897	240.002
Chr10_core_Tb427v10:1325001-1330000	10_core_Tb427v10	1325001	1330000	253.707	246.004	252.358	245.08	223.134	264.539
Chr10_core_Tb427v10:1326001-1331000	10_core_Tb427v10	1326001	1331000	297.936	285.749	292.036	284.989	258.344	305.754
Chr10_core_Tb427v10:1327001-1332000	10_core_Tb427v10	1327001	1332000	302.103	290.433	295.964	290.277	261.155	310.192
Chr10_core_Tb427v10:1328001-1333000	10_core_Tb427v10	1328001	1333000	285.548	271.793	277.208	274.602	248.612	287.707
Chr10_core_Tb427v10:1329001-1334000	10_core_Tb427v10	1329001	1334000	275.717	261.178	259.859	263.067	248.636	282.58
Chr10_core_Tb427v10:1330001-1335000	10_core_Tb427v10	1330001	1335000	235.739	223.718	220.652	226.858	217.679	246.93
Chr10_core_Tb427v10:1331001-1336000	10_core_Tb427v10	1331001	1336000	207.733	198.165	194.556	201.488	197.04	221.749
Chr10_core_Tb427v10:1332001-1337000	10_core_Tb427v10	1332001	1337000	210.858	197.633	194.187	201.287	200.616	225.823
Chr10_core_Tb427v10:1333001-1338000	10_core_Tb427v10	1333001	1338000	251.391	234.905	232.219	236.58	232.161	266.118
Chr10_core_Tb427v10:1334001-1339000	10_core_Tb427v10	1334001	1339000	282.904	262.732	264.406	262.193	245.819	284.333
Chr10_core_Tb427v10:1335001-1340000	10_core_Tb427v10	1335001	1340000	304.002	283.86	292.138	280.933	261.021	294.333
Chr10_core_Tb427v10:1336001-1341000	10_core_Tb427v10	1336001	1341000	323.767	303.68	312.973	299.384	287.158	310.864
Chr10_core_Tb427v10:1337001-1342000	10_core_Tb427v10	1337001	1342000	320.922	302.367	311.01	296.989	288.874	303.738
Chr10_core_Tb427v10:1338001-1343000	10_core_Tb427v10	1338001	1343000	335.027	322.618	325.343	313.202	305.716	313.742
Chr10_core_Tb427v10:1339001-1344000	10_core_Tb427v10	1339001	1344000	341.611	326.39	325.693	319.529	315.219	312.851
Chr10_core_Tb427v10:1340001-1345000	10_core_Tb427v10	1340001	1345000	339.991	319.634	322.499	317.572	319.483	313.005
Chr10_core_Tb427v10:1341001-1346000	10_core_Tb427v10	1341001	1346000	355.637	330.486	344.455	332.859	324.459	321.905
Chr10_core_Tb427v10:1342001-1347000	10_core_Tb427v10	1342001	1347000	350.098	325.03	348.406	329.337	317.6	311.179
Chr10_core_Tb427v10:1343001-1348000	10_core_Tb427v10	1343001	1348000	299.869	271.377	300.749	277.468	283.903	274.069
Chr10_core_Tb427v10:1344001-1349000	10_core_Tb427v10	1344001	1349000	235.984	213.352	246.971	217.225	241.261	228.929
Chr10_core_Tb427v10:1345001-1350000	10_core_Tb427v10	1345001	1350000	213.834	193.152	220.647	193.746	229.08	217.467
Chr10_core_Tb427v10:1346001-1351000	10_core_Tb427v10	1346001	1351000	165.89	149.98	162.926	143.461	197.889	183.018
Chr10_core_Tb427v10:1347001-1352000	10_core_Tb427v10	1347001	1352000	128.86	114.681	116.778	106.724	172.095	156.826
Chr10_core_Tb427v10:1348001-1353000	10_core_Tb427v10	1348001	1353000	149.731	140.685	138.367	131.107	186.606	168.88
Chr10_core_Tb427v10:1349001-1354000	10_core_Tb427v10	1349001	1354000	152.943	140.285	138.124	133.322	181.772	165.599
Chr10_core_Tb427v10:1350001-1355000	10_core_Tb427v10	1350001	1355000	174.324	158.262	153.662	151.245	196.332	179.865
Chr10_core_Tb427v10:1351001-1356000	10_core_Tb427v10	1351001	1356000	175.364	161.126	157.194	155.679	191.025	175.995
Chr10_core_Tb427v10:1352001-1357000	10_core_Tb427v10	1352001	1357000	202.32	186.37	180.956	183.402	217.765	203.385
Chr10_core_Tb427v10:1353001-1358000	10_core_Tb427v10	1353001	1358000	225.652	203.723	200.041	202.265	236.371	230.083
Chr10_core_Tb427v10:1354001-1359000	10_core_Tb427v10	1354001	1359000	236.138	215.106	213.33	214.968	244.725	238.111
Chr10_core_Tb427v10:1355001-1360000	10_core_Tb427v10	1355001	1360000	292.454	290.716	287.048	293.935	301.136	332.463
Chr10_core_Tb427v10:1356001-1361000	10_core_Tb427v10	1356001	1361000	322.031	315.609	308.701	317.971	327.879	357.874
Chr10_core_Tb427v10:1357001-1362000	10_core_Tb427v10	1357001	1362000	330.098	322.391	312.751	321.891	331.999	360.574
Chr10_core_Tb427v10:1358001-1363000	10_core_Tb427v10	1358001	1363000	335.898	331.575	314.224	330.919	337.846	370.932
Chr10_core_Tb427v10:1359001-1364000	10_core_Tb427v10	1359001	1364000	333.902	326.322	307.45	324.938	344.583	374.762
Chr10_core_Tb427v10:1360001-1365000	10_core_Tb427v10	1360001	1365000	260.427	236.374	221.209	233.062	274.571	264.661
Chr10_core_Tb427v10:1361001-1366000	10_core_Tb427v10	1361001	1366000	247.078	224.47	206.575	222.887	270.48	253.622
Chr10_core_Tb427v10:1362001-1367000	10_core_Tb427v10	1362001	1367000	219.693	198.325	182.599	198.189	241.281	228.421
Chr10_core_Tb427v10:1363001-1368000	10_core_Tb427v10	1363001	1368000	188.975	165.574	157.786	164.426	206.102	193.894
Chr10_core_Tb427v10:1364001-1369000	10_core_Tb427v10	1364001	1369000	176.794	159.202	156.07	155.629	180.671	176.808
Chr10_core_Tb427v10:1365001-1370000	10_core_Tb427v10	1365001	1370000	164.649	151.926	150.587	147.081	161.797	164.27
Chr10_core_Tb427v10:1366001-1371000	10_core_Tb427v10	1366001	1371000	179.864	171.461	168.554	164.201	164.877	185.99
Chr10_core_Tb427v10:1367001-1372000	10_core_Tb427v10	1367001	1372000	199.289	197.741	190.098	185.203	180.545	206.762
Chr10_core_Tb427v10:1368001-1373000	10_core_Tb427v10	1368001	1373000	179.23	180.451	172.36	170.726	169.162	187.125
Chr10_core_Tb427v10:1369001-1374000	10_core_Tb427v10	1369001	1374000	181.829	181.11	166.975	173.662	178.584	189.946
Chr10_core_Tb427v10:1370001-1375000	10_core_Tb427v10	1370001	1375000	190.646	187.246	169.84	180.936	191.569	197.604
Chr10_core_Tb427v10:1371001-1376000	10_core_Tb427v10	1371001	1376000	183.29	176.979	163.918	172.812	193.639	185.922
Chr10_core_Tb427v10:1372001-1377000	10_core_Tb427v10	1372001	1377000	189.311	181.568	167.721	178.656	214.374	200.733
Chr10_core_Tb427v10:1373001-1378000	10_core_Tb427v10	1373001	1378000	200.399	190.923	175.69	188.037	227.359	211.34
Chr10_core_Tb427v10:1374001-1379000	10_core_Tb427v10	1374001	1379000	201.117	193.994	181.159	191.144	230.68	210.436
Chr10_core_Tb427v10:1375001-1380000	10_core_Tb427v10	1375001	1380000	199.178	192.044	179.265	190.895	231.367	208.665
Chr10_core_Tb427v10:1376001-1381000	10_core_Tb427v10	1376001	1381000	174.794	169.928	159.801	169.083	204.657	184.338
Chr10_core_Tb427v10:1377001-1382000	10_core_Tb427v10	1377001	1382000	150.39	145.868	138.561	148.29	170.394	155.671
Chr10_core_Tb427v10:1378001-1383000	10_core_Tb427v10	1378001	1383000	143.391	139.368	134.847	140.643	159.864	150.88
Chr10_core_Tb427v10:1379001-1384000	10_core_Tb427v10	1379001	1384000	148.587	140.513	133.152	142.626	165.761	161.242
Chr10_core_Tb427v10:1380001-1385000	10_core_Tb427v10	1380001	1385000	161.648	154.021	141.276	152.772	180.803	180.376
Chr10_core_Tb427v10:1381001-1386000	10_core_Tb427v10	1381001	1386000	150.492	142.948	131.412	141.002	168.898	168.802
Chr10_core_Tb427v10:1382001-1387000	10_core_Tb427v10	1382001	1387000	139.88	128.577	121.989	126.42	160.279	152.933
Chr10_core_Tb427v10:1383001-1388000	10_core_Tb427v10	1383001	1388000	146.398	129.387	123.423	128.968	165.424	156.844
Chr10_core_Tb427v10:1384001-1389000	10_core_Tb427v10	1384001	1389000	490.913	521.988	492.554	525.717	519.437	603.927
Chr10_core_Tb427v10:1385001-1390000	10_core_Tb427v10	1385001	1390000	457.704	491.474	468.17	496.341	476.444	565.01
Chr10_core_Tb427v10:1386001-1391000	10_core_Tb427v10	1386001	1391000	455.897	492.575	471.056	496.891	465.952	559.944
Chr10_core_Tb427v10:1387001-1392000	10_core_Tb427v10	1387001	1392000	434.702	476.016	452.724	480.53	445.136	540.449
Chr10_core_Tb427v10:1388001-1393000	10_core_Tb427v10	1388001	1393000	460.188	512.884	498.888	516.945	446.503	562.577
Chr10_core_Tb427v10:1389001-1394000	10_core_Tb427v10	1389001	1394000	81.172	95.0732	109.698	95.678	43.7657	72.8647
Chr10_core_Tb427v10:1390001-1395000	10_core_Tb427v10	1390001	1395000	78.4791	93.4753	113.473	90.7589	41.578	67.4253
Chr10_core_Tb427v10:1391001-1396000	10_core_Tb427v10	1391001	1396000	84.4103	96.4895	113.062	94.6974	54.6449	77.2616
Chr10_core_Tb427v10:1392001-1397000	10_core_Tb427v10	1392001	1397000	129.62	138.933	150.633	136.668	102.366	123.061
Chr10_core_Tb427v10:1393001-1398000	10_core_Tb427v10	1393001	1398000	135.444	135.857	131.937	131.62	133.7	133.656
Chr10_core_Tb427v10:1394001-1399000	10_core_Tb427v10	1394001	1399000	168.815	167.512	161.483	162.258	165.945	166.334
Chr10_core_Tb427v10:1395001-1400000	10_core_Tb427v10	1395001	1400000	172.746	162.961	150.715	160.581	187.572	178.584
Chr10_core_Tb427v10:1396001-1401000	10_core_Tb427v10	1396001	1401000	183.836	172.388	160.673	168.018	203.535	188.551
Chr10_core_Tb427v10:1397001-1402000	10_core_Tb427v10	1397001	1402000	158.318	146.706	144.024	144.395	181.094	163.711
Chr10_core_Tb427v10:1398001-1403000	10_core_Tb427v10	1398001	1403000	144.282	130.493	135.337	128.779	172.577	151.905
Chr10_core_Tb427v10:1399001-1404000	10_core_Tb427v10	1399001	1404000	169.519	151.201	161.793	149.285	205.614	175.522
Chr10_core_Tb427v10:1400001-1405000	10_core_Tb427v10	1400001	1405000	152.012	137.012	147.28	135.643	187.443	156.942
Chr10_core_Tb427v10:1401001-1406000	10_core_Tb427v10	1401001	1406000	191.923	178.694	184.083	181.151	208.35	186.626
Chr10_core_Tb427v10:1402001-1407000	10_core_Tb427v10	1402001	1407000	243.016	236.667	229.348	243.185	243.79	244.461
Chr10_core_Tb427v10:1403001-1408000	10_core_Tb427v10	1403001	1408000	272.356	274.547	255.001	286.311	255.59	283.778
[truncated: 21,410 more rows]
