# Supplementary material for: Genetic Interaction Between Site-Specific Epigenetic Marks and Roles of H4v in Transcription Termination in Trypanosoma brucei
Source: Front Cell Dev Biol. 2021 Oct 14;9:744878. doi: 10.3389/fcell.2021.744878 (PMC8551723; doi:10.3389/fcell.2021.744878)
Supplement: Supplementary file 7 [file Table_6.XLSX]

## Sheet: A. all VSGs all replicates
Supplementary Table 6. VSGnome mapping
A. LOG2(RPKM) value of all VSGs and Mean values for each VSG type obtained from all replicates of WT and 9 KO mutant strains and clones of DS and TS
LOG2(RPKM) for MES VSGs
Type	Probe	WT-1	WT-2	WT-3	J-1	J-2	J-3	H3v-1	H3v-2	H3v-3	H3v J-1	H3v J-2	H3v J-3	H4v-1	H4v-2	H4v-3	H4v J-1	H4v J-2	H4v J-3	DKO no-1	DKO no-2	DKO no-3	DKO Tet-1	DKO Tet-2	DKO Tet-3	DS2	DS3	DS5	TKO no-1	TKO no-2	TKO no-3	TKO Tet-1	TKO Tet-2	TKO Tet-3	TS1	TS3	TS5
MES	Tb427VSG-397	6.2447	6.19773	6.08191	5.01095	4.46657	4.51055	8.11493	7.63794	7.70668	8.77702	8.8777	8.89059	5.79772	6.06184	5.85212	6.67791	6.49448	6.37702	11.4171	10.6204	10.5566	14.9819	14.9683	14.9485	11.8857	12.7487	12.1288	8.83785	8.92014	9.00885	14.6552	14.6106	14.7336	11.9561	12.2645	11.7063
MES	Tb427VSG-531	7.00379	6.94573	6.8446	6.21504	6.32132	6.30903	8.33083	8.31707	8.45457	9.22512	9.14065	9.3713	5.93447	6.81234	6.76458	7.36513	7.45961	7.21411	11.7942	11.2059	11.2423	14.9729	14.9428	14.9618	12.0728	12.6439	12.0989	9.86437	10.0912	10.0463	14.9986	14.8657	15.0393	12.3758	11.676	12.1394
MES	Tb427VSG-639	-2.04335	-1.90243	-1.90548	-1.07831	-1.19301	-0.891878	-1.6865	-1.62611	0.213897	-0.0015487	-1.4235	0.0377196	-1.20135	-1.52993	-1.47815	-1.35565	-1.35775	-0.152476	2.7393	2.3061	3.69214	7.39098	7.49388	7.05103	3.49968	5.12541	5.44628	2.60896	1.88567	1.70765	7.19075	7.98315	7.50228	4.41445	5.29445	3.15898
MES	Tb427VSG-653	5.73942	5.59916	5.52115	4.92685	4.73272	4.73219	6.4943	6.46652	6.8194	6.82124	6.89843	7.06842	4.90335	5.61039	5.27424	5.68765	5.90615	5.60757	8.75404	8.23455	8.1875	12.7208	12.7053	12.7047	8.8561	9.73379	10.0444	7.12818	7.26776	7.30035	12.6453	12.6308	12.6583	9.40317	9.95534	9.03768
MES	Tb427VSG-1954	5.10658	4.96145	4.8804	3.76003	3.83798	3.59854	7.19624	6.94791	7.0393	8.22469	8.31347	8.4245	3.68762	4.71051	4.43548	5.41681	5.53122	5.2343	9.85234	9.30699	9.33533	13.92	13.9019	13.9052	10.723	11.1102	11.5085	9.00814	9.03519	9.08549	14.3343	14.2061	14.3239	11.405	11.8962	11.0216
MES	Tb427VSG-582	-0.324307	-1.76835	0.813566	0.0557664	0.941071	0.242203	-1.70442	-1.49202	-1.54099	0.980529	0.558578	1.60476	1.25466	1.77408	0.655927	2.10036	1.94626	1.8296	1.84691	0.480822	1.67422	5.0155	5.06608	5.00416	1.48176	3.49082	4.09866	-1.21632	1.35318	1.49709	4.62851	5.23343	4.92212	2.3459	3.76463	2.63856
Mean		4.41023	4.36033	4.28452	3.76691	3.63312	3.65169	5.68996	5.54867	6.04677	6.6093	6.36135	6.75851	3.82436	4.33303	4.16965	4.75837	4.80674	4.85611	8.9114	8.33479	8.60277	12.7973	12.8024	12.7142	9.40745	10.2724	10.2454	7.4895	7.44	7.42973	12.7648	12.8593	12.8515	9.91092	10.2173	9.41279
LOG2(RPKM) for BES VSGs
Type	Probe	WT-1	WT-2	WT-3	J-1	J-2	J-3	H3v-1	H3v-2	H3v-3	H3v J-1	H3v J-2	H3v J-3	H4v-1	H4v-2	H4v-3	H4v J-1	H4v J-2	H4v J-3	DKO no-1	DKO no-2	DKO no-3	DKO Tet-1	DKO Tet-2	DKO Tet-3	DS2	DS3	DS5	TKO no-1	TKO no-2	TKO no-3	TKO Tet-1	TKO Tet-2	TKO Tet-3	TS1	TS3	TS5
BES	Tb427VSG-1	-2.16988	-1.87696	-2.03201	-1.20485	-1.31954	-1.01841	-1.81303	-0.600635	-1.6496	-1.71304	-1.55003	-1.67378	-1.32788	-1.50446	-1.45268	-1.48218	-1.48428	-1.43101	0.738301	-0.627788	0.828642	3.22882	2.82819	2.49345	2.95811	-0.524684	2.48103	-1.32493	0.759139	-1.41888	0.613009	2.7325	3.13543	-0.570063	1.70848	1.52995
BES	Tb427VSG-3	1.92808	2.68567	1.74403	0.571188	1.87153	2.17266	4.10596	4.27133	3.96774	4.91099	4.63878	4.49458	2.67054	2.34197	2.83431	3.10121	3.51415	2.4605	4.0993	3.8036	4.41203	7.52339	7.63544	7.59553	4.58214	4.76231	7.88036	4.17357	4.43048	3.70765	7.72889	7.47201	7.23628	5.78189	6.61262	5.32391
BES	Tb427VSG-4	-2.17812	-2.0372	-2.04025	-1.21308	-1.32778	-1.02665	-1.82127	-1.76087	-1.65784	-1.87328	-1.71027	-1.83401	-1.33612	-1.6647	-1.61292	-1.49041	-1.49251	-1.28724	-0.854898	-0.788027	-0.91656	-0.253348	-0.332052	-0.322142	-0.635086	-0.532921	-1.22764	-1.48517	-1.72303	-1.57912	-0.54723	-0.427739	-0.346733	-1.7303	-1.25911	-1.21525
BES	Tb427VSG-5	-2.0252	-1.88428	-1.88733	-1.06017	-1.02286	-0.873731	-1.66835	-1.60796	-1.50492	0.0165986	1.402	0.792833	-1.1832	-1.35978	-1.46001	-1.3375	-1.3396	-1.28633	-0.853985	-0.635112	-0.763644	-0.100432	1.55783	1.41574	-0.634173	0.619995	-1.22673	-1.18025	-1.57011	-1.4262	-0.394315	2.68454	0.958186	-1.42538	0.0458075	-0.910334
BES	Tb427VSG-6	1.28762	-0.893385	0.103568	-0.0692696	0.400998	0.117167	2.64447	3.28983	3.61526	5.42028	5.41082	5.48971	4.33126	4.03371	4.57528	0.653399	2.73876	2.02649	7.27134	7.54561	7.64511	7.70425	7.52601	7.43785	8.66506	3.36578	10.7411	8.10779	7.63024	7.94191	7.39748	7.33813	7.28893	9.13033	9.9991	9.00805
BES	Tb427VSG-7	-2.07015	-1.92923	-1.93228	-1.10511	-1.21981	-0.918678	-1.7133	-1.65291	-1.54987	-1.76531	-1.6023	-1.72605	-1.22815	-1.55673	-1.50495	-1.38245	-1.38455	-1.33128	-0.898933	-0.680059	-0.808591	-0.14538	-0.224084	-0.366177	-0.679121	-0.576955	-1.27168	-1.3772	-1.61506	-1.47115	-0.439262	-0.31977	-0.238764	-1.62233	-1.15114	-1.10728
BES	Tb427VSG-8	2.05515	2.19608	1.09349	2.28322	1.32053	2.29974	6.9849	7.13537	7.06086	8.22953	8.40564	8.35965	6.60497	4.87114	4.69074	3.2954	3.41883	3.53099	9.33211	9.67535	9.65894	9.71689	10.0698	9.7516	10.6595	10.1522	11.9672	9.96339	9.70992	9.96583	9.55229	10.1057	9.55519	10.8617	11.6089	10.6367
BES	Tb427VSG-9	3.75251	3.63563	3.66361	1.52115	1.14342	1.44455	3.97186	2.08883	3.70088	4.15863	4.19388	4.26945	-1.18685	2.29193	2.78427	3.05117	2.65675	3.23358	4.35182	5.24388	4.75627	6.81478	6.5854	6.78365	4.16953	4.50874	7.49754	4.64138	3.81856	3.65761	6.61326	6.59189	6.83596	5.44133	6.08983	5.60644
BES	Tb427VSG-11	4.26274	4.15924	4.36264	2.96099	3.23861	2.46935	5.36403	5.62265	5.20273	6.98729	6.8081	6.79538	4.39254	4.6179	4.62724	4.77112	5.02141	4.82229	6.30672	6.79544	6.2233	9.51505	9.70775	10.0094	7.63965	6.51152	11.1121	6.63727	6.78196	6.92587	9.45498	9.33692	9.30914	8.58715	9.54341	8.46661
BES	Tb427VSG-12	-2.108	-1.81508	-1.97013	-1.14297	-1.25766	0.195472	-1.75115	-0.538755	-1.43572	-1.80317	-1.64016	-1.7639	-1.266	-1.59458	-1.54281	-1.4203	-1.4224	-1.36913	1.21522	0.434091	0.305559	2.96877	3.59051	1.74797	2.75696	-0.462805	0.427434	-1.26305	-1.65291	-1.357	2.67489	1.37934	0.875386	-1.50818	-1.189	0.00686607
BES	Tb427VSG-13	2.90774	2.43861	1.77259	2.01479	-1.0999	2.37116	4.76416	4.11086	4.54732	5.8222	5.38797	5.56379	2.35119	3.47007	2.93688	2.98539	2.98329	3.48907	4.43043	5.19474	4.98374	8.10381	8.32628	8.31979	6.66961	5.56532	11.0141	5.47063	5.49353	5.77804	8.06866	7.98005	7.94184	7.78759	9.18309	7.77085
BES	Tb427VSG-14	7.00666	6.99756	6.85997	6.83479	6.3834	6.59088	8.91241	8.91378	8.84531	9.55849	9.59546	9.63967	6.55321	6.93957	6.77117	7.16616	7.36737	7.10149	9.44536	9.68869	9.56137	11.4038	11.3729	11.4102	10.1248	9.96629	11.5649	8.38028	8.47211	8.60863	11.5245	11.3316	11.3945	10.1014	10.6211	9.78787
BES	Tb427VSG-15	-0.470957	0.0850017	0.403882	0.494079	0.379384	1.09555	4.13382	4.00518	3.63429	3.20311	3.65986	3.49764	3.59344	1.62743	1.8312	-1.36821	-1.52232	0.682952	6.28522	6.61957	6.68137	8.40413	8.90128	8.34849	6.97897	6.21864	9.26611	6.47623	6.09266	6.59293	8.21522	8.69446	8.14179	7.38625	8.51951	7.29497
BES	Tb427VSG-16	0.0996636	0.825547	-1.76246	1.0647	1.27193	-0.748864	-1.54348	0.101872	-1.38005	1.4045	1.88944	1.25112	-0.0583365	-0.386913	0.986788	1.37233	1.1072	0.423498	1.27088	2.07472	0.946186	5.48387	5.372	5.2299	2.29805	1.91479	5.23799	1.59997	1.87668	0.698664	5.70783	5.13545	5.90833	3.75693	4.06307	3.38446
BES	Tb427VSG-17	2.05844	2.65879	2.84017	0.608439	1.49374	1.53184	5.97754	5.88508	5.68725	7.79164	7.59238	7.60222	2.07037	2.57186	3.01595	3.13846	3.20348	3.9266	8.56282	8.63836	8.99948	9.17797	9.36189	9.4419	9.95727	9.18099	12.4708	9.98681	9.80873	9.96008	9.51747	9.16417	9.18674	11.4737	11.8526	11.284
BES	Tb427VSG-18	2.78124	2.69977	2.8122	1.52388	0.824225	2.12536	5.3531	5.34533	5.13802	6.84477	6.58639	6.65784	2.40085	2.73523	2.34643	3.18515	3.35993	2.88268	7.23786	6.83158	6.85015	8.70279	8.91006	8.88243	6.36491	6.195	9.19757	5.77536	5.34784	5.60631	8.52959	8.45558	8.2647	6.94918	6.94274	6.81327
BES	Tb427VSG-19	-2.0731	-1.93218	-1.93522	-0.956059	-1.22276	-0.921626	-0.564243	0.081113	-0.400813	0.705669	1.35411	1.74494	-1.2311	-1.40767	-1.5079	-1.38539	-1.38749	-1.33423	2.57205	3.63892	3.66239	4.46311	4.56883	5.03081	3.86225	4.37946	3.0473	0.356817	0.118959	0.999833	4.23336	3.52973	3.91029	2.33408	3.08538	1.3637
BES	Tb427VSG-21	2.28762	2.65094	1.84053	1.89009	1.96804	0.26917	2.17499	2.78287	2.63798	2.59246	3.34043	2.85412	0.54466	1.80105	1.26786	1.39036	2.97323	2.66392	3.09627	3.82972	2.96422	6.56603	6.69168	6.42158	4.15258	3.78082	6.29121	2.81065	2.27323	2.7167	6.43509	5.79882	5.90328	3.51971	4.56027	3.16803
BES	Tb427VSG-22	-1.96935	-1.82843	-1.67947	-1.00431	-1.11901	-0.817878	-1.6125	-1.5521	-1.44907	-1.51251	-1.3495	-1.62525	-1.12735	-1.45593	-1.40415	-1.28165	-1.28375	-1.23048	-0.646129	-0.579258	-0.555787	2.91478	3.48815	1.47159	1.57368	1.26081	1.30305	-1.2764	-1.51426	-1.21835	2.81354	1.93303	2.01404	0.952398	0.101661	0.14552
BES	Tb427VSG-31	-2.06127	-1.92035	-1.9234	-1.09624	-1.21093	-0.9098	-1.70442	-1.64403	-1.38899	-0.604433	-1.44142	-1.71717	-1.21927	-1.39585	-0.344073	-1.37357	-1.37567	-1.3224	0.846911	-0.519178	-0.64771	1.60046	1.52176	2.37967	1.80369	-0.568077	0.474165	-1.36832	-1.60618	-1.46227	1.30658	1.42607	0.922117	-1.61346	-0.990262	0.63856
BES	Tb427VSG-2	19.0938	19.0866	19.0847	18.9495	18.9752	18.9635	19.0505	19.0517	19.0299	19.0802	19.074	19.0825	18.7319	19.0407	19.0363	19.007	19.0339	19.0384	18.8121	18.8545	18.8446	18.0955	18.1204	18.134	18.7758	18.7031	18.7944	18.9897	18.9698	18.9659	18.1946	18.1296	18.1665	18.8568	18.8154	18.85
Mean		0.665072	0.745787	0.516707	0.645763	0.474778	0.772363	2.00978	2.21384	2.08104	2.91872	3.04858	2.93364	1.21744	1.24876	1.39193	1.07943	1.28259	1.3326	3.69043	3.80924	3.73932	5.68967	5.87298	5.67416	4.66342	3.78586	5.91239	3.25524	3.14662	3.16135	5.45029	5.51712	5.40983	4.27969	4.9974	4.44984
LOG2(RPKM) for minichromosomal VSGs
Type	Probe	WT-1	WT-2	WT-3	J-1	J-2	J-3	H3v-1	H3v-2	H3v-3	H3v J-1	H3v J-2	H3v J-3	H4v-1	H4v-2	H4v-3	H4v J-1	H4v J-2	H4v J-3	DKO no-1	DKO no-2	DKO no-3	DKO Tet-1	DKO Tet-2	DKO Tet-3	DS2	DS3	DS5	TKO no-1	TKO no-2	TKO no-3	TKO Tet-1	TKO Tet-2	TKO Tet-3	TS1	TS3	TS5
MC	Tb427VSG-23	-2.14208	-2.00116	-2.00421	-1.17705	-1.29174	-0.990612	-1.78523	-1.72484	-1.6218	-0.685245	-1.67424	-1.79798	-1.30008	-1.62866	-1.57689	-1.45438	-1.45648	-1.40321	-0.970866	-0.59999	-0.880525	-0.0653106	-0.144014	2.29886	1.40095	-0.496886	-1.19161	-1.44914	-1.68699	-1.54308	1.96274	-0.391704	-0.310698	-1.54226	-1.22308	-1.17922
MC	Tb427VSG-24	-2.11087	-1.96995	-1.973	-1.14584	-1.26053	-0.807399	-1.75402	-1.69363	-1.59059	-0.654035	-1.49102	-0.614767	-1.11687	-1.59745	-1.54568	-1.42317	-1.42527	-1.372	-0.939656	-0.56878	-0.849315	-0.0341006	0.887195	1.33007	-0.719845	-0.465676	0.424563	-1.41793	-1.65578	-1.35987	1.99395	-0.360494	-0.279488	-1.66306	-1.03986	0.00399503
MC	Tb427VSG-25	-2.11374	-1.82082	-1.97587	-1.1487	-1.2634	-0.962268	-0.604885	0.040471	-1.44146	-1.6569	0.0910735	0.96733	-1.27174	-1.44831	-1.39654	-1.42604	-1.27613	-1.37487	-0.790519	3.01332	2.62175	3.86992	3.20626	4.20167	3.12973	3.43835	1.4217	-0.268788	-1.50665	-1.36274	3.25411	0.788644	2.677	1.48608	0.957271	0.0011297
MC	Tb427VSG-315	-2.22127	-2.08035	-2.08339	-1.25623	-1.37093	-1.0698	-1.86442	-1.80402	-1.70099	-0.179467	-0.016455	-1.72516	-1.37927	-1.70785	-1.50407	-1.53356	-1.53566	-1.4824	-1.05005	-0.831177	-0.959709	-0.296498	2.09873	0.634709	-0.830238	-0.728073	-0.270793	-1.52832	-1.61417	-1.62227	2.14659	1.68112	-0.389882	0.378551	-1.30226	-1.2584
MC	Tb427VSG-365	-2.17263	-2.03171	-2.03476	-1.2076	-1.32229	-1.02116	-1.81578	-1.75539	-1.65235	0.869168	1.03218	-1.67653	-1.33063	-1.65921	-1.60744	-1.48493	-1.48703	-1.43376	-0.849412	0.954424	-0.759071	3.4891	2.99536	2.00527	2.54032	3.05753	0.777842	-1.32768	-1.71754	-1.57363	0.610258	-0.27025	1.39572	0.0121484	-1.10162	-1.20977
MC	Tb427VSG-369	-2.16988	-2.02896	-2.03201	-1.20485	-1.31954	-1.01841	-1.81303	-1.75264	-1.6496	-1.86505	-1.70204	-1.82578	-1.32788	-1.65646	-1.60469	-1.48218	-1.48428	-1.43101	-0.998665	-0.779791	-0.908323	-0.0931091	-0.323816	-0.465909	-0.778853	-0.676688	-1.37141	-1.47693	-1.71479	-1.57088	-0.538994	-0.419503	-0.338496	-1.72207	-1.25088	-1.20702
MC	Tb427VSG-371	-2.16713	-2.02621	-2.02925	-1.05009	-1.31679	-1.01565	-1.81028	-1.74988	-1.64685	-1.71029	-1.69928	1.91394	-1.32513	-1.6537	-1.60193	-1.47942	-1.48152	-1.42826	-0.843906	0.95993	-0.753564	1.90965	1.83094	2.01078	1.69783	2.28543	1.5907	-0.322175	-0.560033	-1.56813	1.61576	2.32022	0.816263	-1.71931	-1.09612	-1.20426
MC	Tb427VSG-374	-2.04335	-1.90243	-1.90548	-1.07831	-1.19301	-0.891878	-0.534496	-1.4741	-1.52307	-1.58651	-1.5755	-1.69925	-1.20135	-1.52993	-1.47815	-1.35565	-1.35775	-1.30448	-0.720129	1.49874	-0.629788	1.61839	1.95472	2.39759	2.95911	0.601848	-0.0928752	-1.3504	-1.58826	-1.44435	1.3245	2.444	0.940039	-0.443531	0.612623	0.071519
MC	Tb427VSG-377	-2.16437	-2.02345	-2.02649	-1.19933	-1.31403	-1.01289	-1.65551	-1.74712	-1.64408	-1.85953	-1.69652	-1.66826	-1.32237	-1.65094	-1.59917	-1.47666	-1.47876	-1.42549	-0.993148	-0.622271	-0.902806	2.23434	1.41867	2.01354	0.96363	2.0658	-0.213891	-1.47142	-1.70928	-1.56537	-0.381474	-0.413986	-0.332979	-1.71655	-1.09336	-1.2015
MC	Tb427VSG-416	-2.14208	-2.00116	-2.00421	-0.0250456	-1.29174	-0.990612	0.366771	0.427164	-1.6218	1.31475	0.477766	1.52395	-1.30008	-1.62866	-1.57689	-1.45438	-1.30448	-1.25121	-0.970866	2.56994	2.07883	4.18262	3.44095	2.71389	2.2083	2.50311	1.39335	1.51022	1.04997	-1.39108	1.22577	1.34526	2.42627	0.457735	1.51389	-1.02721
MC	Tb427VSG-424	-1.98727	-1.99835	-2.0014	-1.17424	-1.28893	-0.987803	-0.0454574	1.01494	0.854938	0.902527	1.48058	0.941795	-1.29728	-1.62585	-1.42208	-1.45157	-1.30167	-1.4004	2.50587	3.30971	3.91814	5.06678	4.44376	5.44462	3.31065	4.41281	2.61856	-1.44633	-0.532181	1.41908	3.64362	2.93303	3.93158	2.91998	2.83863	1.78295
MC	Tb427VSG-430	-1.98446	-1.84354	-1.84658	-1.17142	-1.28612	-0.984988	-1.77961	-1.71921	-1.61618	-1.83162	-1.66861	-1.79236	-1.29446	-1.62304	-1.57126	-1.29675	-1.45086	-1.39759	0.186761	1.40563	-0.8749	2.74767	-0.13839	0.719517	1.7285	2.31609	-1.33799	-1.29151	-1.68137	-1.53746	-0.353568	0.765923	3.30636	-1.53664	-1.21745	-1.02159
MC	Tb427VSG-444	-2.13081	-1.98989	-1.99294	-1.16578	-1.28047	-0.979341	-1.62196	-1.56156	-1.61053	-1.67397	-0.510963	0.365294	-1.28881	-1.61739	-1.56562	-1.44311	-1.44521	-1.39194	2.36233	2.58121	1.28275	3.40539	3.03718	2.31013	-0.739784	2.97382	0.404624	-1.43786	-1.67572	-1.37981	-0.347922	-0.380433	-0.299427	-0.530994	1.26213	-1.16795
MC	Tb427VSG-476	-2.11374	-1.97282	-1.97587	-1.1487	-1.2634	-0.962268	-1.60488	-1.69649	-1.59346	-1.8089	-1.49389	-1.76964	-1.27174	-1.60032	-1.54854	-1.42604	-1.42814	-1.37487	0.209481	-0.723648	-0.700177	1.548	0.88433	0.742237	-0.570707	1.11642	-1.16326	-1.42079	-1.65865	-1.51474	-0.482851	-0.36336	1.45461	-1.51392	-1.04273	-1.15087
MC	Tb427VSG-503	-2.09356	-1.95264	-1.95569	-1.12853	-1.24322	-0.94209	-1.58471	-1.52431	-1.42128	0.363277	0.848217	1.2099	-1.25156	-1.58014	-1.52837	-1.25385	-1.40796	-1.35469	1.55159	-0.551467	2.48993	3.56817	3.90451	3.84988	2.03443	2.87356	1.66427	-1.24861	-0.486468	1.2424	-0.31067	1.39378	1.88983	1.09122	0.562411	0.0213076
MC	Tb427VSG-507	-2.09066	-1.94974	-1.95278	-1.12562	-1.24032	-0.939184	-1.7338	-1.67341	-1.41837	0.688111	0.114157	-0.0095861	-1.24866	-1.57723	-1.52546	-1.40295	-1.40505	-1.35179	2.55449	2.91087	3.41037	4.89301	3.90741	3.22475	3.15282	4.01397	1.44478	-1.39771	-0.483562	0.245309	2.86216	2.13366	1.89273	0.509163	1.78771	0.0242133
MC	Tb427VSG-514	-1.93574	-1.79482	0.202132	0.614257	-0.0854012	-0.784269	2.88054	2.28886	3.58454	5.27599	4.64063	5.02307	1.22819	0.162644	-0.370546	0.751963	-0.250137	1.38809	6.02989	6.26171	6.06729	6.79638	6.33659	6.5097	7.07	6.2717	9.61176	7.14091	7.06624	7.45767	6.85502	6.45849	6.76601	8.64907	8.94182	8.38027
MC	Tb427VSG-541	-0.339074	-1.93512	-1.93817	-1.111	-1.2257	-0.924567	-1.71919	-1.65879	-1.55576	-1.6192	-0.456188	-1.73193	-1.23404	-1.56262	-1.51084	-1.38833	-1.23843	-1.33717	-0.904821	-0.533944	-0.81448	1.5857	-0.0779692	0.779938	-0.533006	0.569159	-0.125564	-1.38309	-1.62095	-1.47704	-0.445151	-0.173656	-0.0926496	-1.62822	-1.15703	-1.11317
MC	Tb427VSG-542	-2.07604	-1.78312	-1.93817	-0.959	-1.2257	-0.924567	-1.71919	-1.50679	-1.40375	0.702728	1.71374	1.58999	-1.23404	-1.56262	-1.51084	-1.38833	-1.23843	-1.33717	-0.752818	0.466056	1.33752	2.32266	2.50699	2.3649	1.46699	1.15412	1.19636	1.09084	0.531055	0.674964	1.70685	-0.173656	0.90735	-0.47622	0.994972	1.03883
MC	Tb427VSG-567	-1.91519	-1.92628	-1.92932	-1.10216	-1.21686	-0.915725	-1.71035	-1.64995	-1.54692	-0.0253955	-0.447346	0.0138729	-1.2252	-1.55377	-1.502	-1.37949	-1.38159	-1.32833	0.840986	-0.677106	0.346365	2.00958	-0.22113	2.11071	-0.676167	1.16296	-1.26873	-1.37425	-1.61211	-1.31619	-0.284306	-0.316817	0.916192	-1.61938	-0.996187	0.0476723
MC	Tb427VSG-575	-2.06424	-1.92332	-1.92636	-1.0992	-1.2139	-0.912766	-1.55538	0.089973	-1.39195	0.392601	0.140575	1.01683	-1.22224	-1.55082	-1.34704	-1.37653	-1.37863	-1.32537	3.25898	3.38475	4.04976	5.50439	5.10376	5.3153	4.56626	3.75089	1.88624	0.780714	0.542856	-0.313235	3.04058	4.23046	3.08908	2.78351	2.4662	2.05063
MC	Tb427VSG-600	-2.0583	-1.91738	-1.92043	-1.09326	-1.20796	-0.906829	-1.70145	-1.64106	-1.53802	-1.75346	-1.59045	-0.562193	-1.2163	-1.54488	-1.4931	-1.3706	-1.3727	-1.31943	-0.73508	-0.668209	-0.796741	1.60344	1.52473	1.79768	0.484732	-0.565106	-1.10783	0.371614	-1.60321	-0.307298	-0.275409	-0.307921	2.73244	-1.61048	1.01271	-1.09543
MC	Tb427VSG-618	-2.04635	-1.90543	-0.756477	-1.08132	-1.19601	-0.742878	-1.6895	-1.62911	-0.374068	-0.589514	-1.57851	-0.550245	-1.20435	-1.53293	-1.48116	-1.35865	-1.36075	-1.30748	-0.875135	-0.656261	-0.632791	3.48985	3.95172	1.39459	-0.50332	3.05828	1.71148	-0.201401	-1.59126	-1.44735	2.54389	0.85603	0.937037	1.55347	1.02466	0.653479
MC	Tb427VSG-620	-2.04635	-1.90543	-1.90848	-1.08132	-1.19601	-0.894881	-1.5375	0.107858	-1.52607	-1.74152	-1.57851	-0.550245	-1.20435	-1.38093	-1.48116	-1.35865	-1.36075	-1.30748	1.5988	1.0807	0.36721	1.03042	0.951717	2.13155	-0.50332	1.92077	1.71148	-1.3534	-1.59126	0.289612	-0.263461	1.85603	-0.0629635	0.138429	-0.975342	-1.08349
MC	Tb427VSG-622	-2.0191	-1.87818	-1.72923	-1.05407	-1.16876	-0.867631	-1.51025	-1.60186	-1.49882	-1.71427	-1.55126	-1.675	-1.1771	-1.50568	-1.45391	-1.3314	-1.3335	-1.28023	-0.695882	-0.629011	-0.757544	1.05767	0.978967	1.42184	1.52393	1.21106	0.931372	-1.32615	-1.56401	-1.4201	-0.236211	0.88328	-0.187717	-1.57129	-0.948092	1.68073
MC	Tb427VSG-629	-2.03733	-1.89641	-1.89945	-1.07229	-1.18699	-0.885854	-1.68047	-1.62008	-1.51704	-1.58049	0.904452	-1.54122	-1.19533	-1.5239	-1.47213	-1.34962	-1.35172	-1.29846	-0.866109	-0.647235	-0.623764	1.03945	1.96074	0.81865	0.505706	0.607872	-0.0868515	-1.34438	-1.58224	-1.43833	-0.254435	2.18698	-0.0539372	0.147455	-0.966316	1.66251
MC	Tb427VSG-634	-2.03128	-1.89036	-1.8934	-0.914239	-1.18094	-0.879806	-1.67443	-1.46203	-1.511	-1.72644	0.588573	-1.53517	-1.18928	-1.51785	-1.46608	-1.34357	-1.34567	-1.29241	0.291943	-0.489183	-0.769718	1.63046	2.55175	2.63205	0.511755	-0.538082	-1.23281	-1.33833	-1.57619	-1.43228	-0.248386	-0.128894	-0.199891	-1.58346	-1.11227	0.668554
MC	Tb427VSG-637	-2.02824	-1.88732	-1.89037	-1.06321	-1.1779	-0.876771	-1.67139	-1.459	-1.50796	-1.72341	-0.408393	0.0528265	-1.18624	-1.51482	-1.46305	-1.34054	-1.34264	-1.28937	0.294978	0.513851	0.385319	3.37046	1.55479	2.99766	2.68471	1.20192	1.92223	-1.33529	-1.57315	-0.277241	-0.397355	2.19607	0.955146	0.156538	1.3647	0.0866259
MC	Tb427VSG-643	-2.0252	-1.88428	-1.88733	-1.06017	-1.17486	-0.873731	-1.66835	-1.60796	-1.35292	-0.568364	-1.40535	0.0558669	-1.1832	-1.51178	-1.46001	-1.3375	-1.3396	-1.28633	-0.853985	0.516892	-0.611641	-0.100432	2.29479	-0.169226	1.10279	1.62	-1.07473	-1.33225	-1.41811	-1.2742	0.757688	0.87718	0.958186	-1.57739	-1.1062	-0.910334
MC	Tb427VSG-645	-2.02216	-1.88124	-1.88428	-1.05712	-1.17182	-0.870684	-1.6653	-1.60491	-1.50187	-1.71732	-1.55431	-1.52605	-1.18016	-1.50873	-1.45696	-1.33445	-1.33655	-1.28329	-0.850938	-0.632065	-0.760597	-0.0973855	-0.17609	-0.318182	-0.631126	-0.528961	1.25025	-1.32921	-1.56707	-1.42316	-0.239265	1.46519	0.961233	-1.57434	-1.10315	-1.05929
MC	Tb427VSG-646	-2.0191	-1.87818	-1.72923	-1.05407	-1.16876	-0.867631	-1.66225	-0.449855	-0.346818	0.437736	2.30119	0.477005	-1.1771	-1.50568	-1.45391	-1.3314	0.818505	-1.28023	1.30412	1.52299	3.48192	5.61226	3.88586	3.74376	2.33128	1.94802	1.73873	-1.17415	0.172954	-1.2681	2.93371	3.88328	2.77164	0.165679	1.37384	0.680729
MC	Tb427VSG-647	-2.0191	-1.87818	-1.88123	-1.05407	-1.16876	-0.867631	-1.66225	-1.60186	-1.34682	0.437736	0.18571	-1.523	-1.1771	-1.50568	-1.45391	-1.3314	-1.3335	-1.28023	0.304118	1.10795	0.979422	2.86503	0.978967	3.0068	2.10889	1.94802	2.2533	-1.32615	-1.56401	-1.4201	-0.236211	1.46824	2.96429	0.902645	0.63687	-0.904234
MC	Tb427VSG-649	-2.0099	-1.86898	-1.87203	-1.04487	-1.15956	-0.858432	-1.50105	-1.44066	0.662381	0.768863	1.60995	1.80813	-1.0159	-1.34448	-1.44471	-1.3222	-1.3243	-1.27103	2.89828	3.70212	3.49112	4.3888	4.74305	5.27234	3.44002	4.33573	3.33289	-1.16495	-1.55481	-1.4109	1.77299	1.47744	1.97349	2.29036	1.06111	-1.04704
MC	Tb427VSG-663	-1.97881	-1.83789	-1.84094	-1.01377	-1.12847	-0.827338	-1.62196	-1.56156	-1.30653	0.0629915	0.641041	-1.63471	-1.13681	-1.46539	-1.41361	-1.29111	-1.29321	-1.23994	2.15177	2.37064	2.60468	3.41989	3.7197	4.04709	3.02365	3.36683	3.05913	-1.13386	-1.37172	-1.37981	3.61144	1.92357	1.00458	-0.378991	2.41413	0.721022
MC	Tb427VSG-666	-1.95983	-0.666903	-1.82195	-0.994792	-1.10949	-0.808355	-1.60298	-1.54258	-1.43955	-1.65499	-1.49198	-1.46372	-1.11783	-1.4464	-1.39463	-0.12012	-1.12222	-1.22096	-0.636606	1.58227	-0.698268	2.43887	1.62321	2.21808	1.16817	0.685371	-1.16135	-1.26688	-1.35273	-0.208824	1.82306	2.26448	-0.128441	-1.36001	0.111184	0.155042
MC	Tb427VSG-671	-1.91125	-1.77033	-1.77337	-0.946211	-1.06091	-0.759775	-1.40239	-1.494	-1.39097	-0.454408	-1.4434	0.169823	-1.06925	-1.39782	-1.34605	-1.22354	-1.22564	-1.17238	0.411974	1.95278	1.82424	4.16553	3.54625	4.19266	2.63179	2.90388	2.20915	-1.2183	-1.45616	0.424718	2.45661	1.99114	3.24207	-0.311428	1.74473	0.203623
MC	Tb427VSG-672	-1.99444	-1.70152	-1.85657	-1.02941	-1.1441	-0.842969	-1.48559	-0.425193	-1.32216	-1.5376	-1.52659	-1.49833	-1.15244	-1.48102	-1.42925	-1.15473	-1.30884	-1.25557	-0.67122	-0.452346	1.74105	3.08233	3.32556	2.66889	2.35595	2.65076	-1.19597	-1.30149	-1.38735	-1.39544	1.37341	-0.0920575	-0.0110514	0.190341	-1.07543	-1.03157
MC	Tb427VSG-717	-1.91454	-1.77362	-1.77666	-0.797498	-1.0642	-0.763065	-1.55768	-1.49729	-1.39426	-0.457698	-1.44669	-1.41843	-1.07254	-1.40111	-1.34934	-1.22683	-1.22893	-1.17567	0.408684	-0.524445	-0.652978	1.16224	1.6685	-0.0585599	0.628496	-0.269339	-1.11606	-1.22159	-1.45945	-1.31554	-0.131645	-0.0121537	-0.0831506	-1.46672	0.156474	-0.799667
MC	Tb427VSG-1963	-2.0583	-1.91738	-1.92043	-1.09326	-1.20796	-0.906829	-1.70145	-1.64106	-1.38602	-1.60146	-1.43845	-1.7142	-0.064298	-1.54488	-1.4931	-1.3706	-1.3727	-1.31943	0.26492	-0.668209	-0.796741	1.01847	-0.0602309	-0.202324	1.06969	-0.565106	2.79906	-1.21335	-1.60321	-1.4593	-0.427412	-0.155917	-0.226914	0.541519	-1.13929	0.0565687
MC	Tb427VSG-2075	-1.93412	-1.7932	-1.79625	-0.969086	-1.08378	-0.782649	-1.57727	-1.36487	-1.26184	0.844646	-1.31427	-1.43801	-1.09212	-1.4207	-1.36893	-1.24642	-1.24852	-1.19525	0.3891	0.607973	0.479441	3.31258	2.8713	2.72921	2.19387	2.51843	1.33828	-1.24117	-1.47903	-1.33512	-0.15123	0.968262	0.0492681	0.665698	0.721852	0.765711
MC	Tb427VSG-2114	-2.09066	-1.94974	-1.95278	-1.12562	-1.24032	-0.939184	-1.5818	-1.67341	-1.57037	0.366183	0.529195	-1.74655	-1.24866	-1.42523	-1.52546	-1.40295	-1.40505	-1.35179	1.81753	0.451438	3.02335	2.30805	2.71477	3.46576	3.15282	2.72447	1.18175	-1.2457	-1.48356	-1.33965	2.01416	1.39669	2.89273	0.0941257	1.56532	0.609176
MC	Tb427VSG-2348	-2.00785	-1.86693	-1.86998	0.69415	-1.15751	-0.85638	-1.651	-1.59061	-1.48757	-1.70302	-1.54	-1.66375	-1.16585	-1.49443	-1.44266	-1.32015	-1.32225	-1.26898	-0.836634	-0.61776	-0.594289	2.06892	-0.0097819	-0.151875	-0.616822	-0.514656	-1.05738	-1.3149	-1.55276	-1.40885	-0.376963	1.47949	-0.176465	-1.56004	-1.08884	-1.04499
MC	Tb427VSG-3338	-2.06424	-1.77131	-1.92636	-1.0992	-1.2139	-0.912766	-1.70739	-1.64699	-1.54396	-1.7594	-1.44439	-1.72013	-1.22224	-1.55082	0.974889	-1.37653	-1.37863	-1.17336	-0.89302	-0.674146	-0.650675	2.01254	-0.218171	1.3767	-0.673208	-0.571043	-1.11376	-1.37129	-1.45714	-1.46524	-0.433349	-0.313858	-0.232851	-1.61642	-1.14523	-1.10137
MC	Tb427VSG-3340	-2.17263	-2.03171	-2.03476	-1.2076	-1.32229	-1.02116	-0.663779	-1.75539	-1.65235	-0.130832	0.447217	-1.67653	-1.33063	-1.65921	-1.60744	-1.48493	-1.48703	-1.43376	1.47252	2.53939	2.24093	3.90414	3.99536	3.4907	3.3704	2.64249	2.8653	-0.327681	-1.71754	-1.57363	1.93219	2.5371	3.61811	-0.572814	2.0683	-1.20977
Mean		-2.01426	-1.87972	-1.84422	-0.983562	-1.19103	-0.905715	-1.40096	-1.25078	-1.23468	-0.594159	-0.409054	-0.559524	-1.13623	-1.50083	-1.40613	-1.29439	-1.28613	-1.25957	0.327492	0.789051	0.700977	2.52378	2.16885	2.29586	1.4714	1.68163	0.830825	-0.836375	-1.0829	-0.836059	1.06011	1.18024	1.22869	-0.140042	0.318472	-0.0604968
LOG2(RPKM) for chr. Internal VSGs
Type	Probe	WT-1	WT-2	WT-3	J-1	J-2	J-3	H3v-1	H3v-2	H3v-3	H3v J-1	H3v J-2	H3v J-3	H4v-1	H4v-2	H4v-3	H4v J-1	H4v J-2	H4v J-3	DKO no-1	DKO no-2	DKO no-3	DKO Tet-1	DKO Tet-2	DKO Tet-3	DS2	DS3	DS5	TKO no-1	TKO no-2	TKO no-3	TKO Tet-1	TKO Tet-2	TKO Tet-3	TS1	TS3	TS5
	Tb427VSG-30	-1.78032	-1.6394	-1.64244	-0.81528	-0.929976	-0.628844	-1.42346	-1.36307	-1.26003	-1.47548	-1.31247	-1.43621	-0.938316	-1.26689	-1.21512	-1.09261	-1.09471	-1.04144	-0.609098	-0.390224	-0.518757	0.144455	0.0657507	-0.0763421	-0.389286	-0.287121	-0.981844	-1.08737	-1.32523	-1.18132	-0.149428	-0.0299358	0.0510703	-1.3325	-0.861309	-0.81745
	Tb427VSG-299	-1.37486	-1.23394	-1.23699	-0.409829	-0.524524	-0.223392	-1.01801	-0.957619	-0.854583	-1.07003	-0.907017	-1.03076	-0.532865	-0.861442	-0.809669	-0.68716	-0.68926	-0.635993	-0.203647	0.0152269	-0.113305	0.549906	0.471202	0.329109	0.0161652	0.118331	-0.576392	-0.681915	-0.919774	-0.775865	0.256024	0.527519	0.456522	-0.927048	-0.455857	-0.411998
	Tb427VSG-301	-1.17181	-2.03089	-2.18594	-1.20677	-1.47347	-1.17234	-1.96696	-1.90657	-1.80353	-1.86697	-1.85596	-1.97971	-1.32981	-1.65839	-1.75862	-1.4841	-1.63821	-1.43294	0.999409	0.218283	0.674713	2.33792	0.674258	2.33952	-0.932782	0.906349	0.948591	-1.63086	-1.86872	-1.72481	2.26643	2.16353	2.65958	-0.13903	-1.4048	-1.20894
	Tb427VSG-303	-2.30388	-2.16296	-2.166	-1.33884	-1.45354	-1.15241	-1.94703	-1.88663	-1.7836	-0.847039	-1.83603	-1.80777	-1.46188	-1.79046	-1.73868	-1.61617	-1.61827	-1.56501	-1.13266	-0.913786	-0.890316	-0.227104	-0.457811	-0.447901	-0.912848	-0.810683	-1.50541	-1.61093	-1.84879	-1.70488	-0.67299	-0.401495	-0.472492	-1.85606	-1.38487	-1.34101
	Tb427VSG-304	-2.29885	-2.15793	-2.16098	-1.33382	-1.44851	-0.995376	-1.942	-1.88161	-1.77857	-1.99402	-1.831	-1.95475	-1.45685	-1.78543	-1.73366	-1.61115	-1.61325	-1.55998	-0.97563	-0.90876	-1.03729	-0.37408	-0.300781	-0.594877	-0.907821	-0.805656	-1.50038	-1.6059	-1.84376	-1.69985	-0.667963	-0.548471	-0.467465	-1.85103	-1.37984	-1.33598
	Tb427VSG-305	-2.29885	-2.15793	-2.16098	-1.33382	-1.44851	-0.995376	-1.942	-1.88161	-1.77857	-1.99402	-1.831	-1.95475	-1.45685	-1.78543	-1.73366	-1.61115	-1.61325	-1.55998	-1.12763	-0.90876	-1.03729	1.36289	0.699219	1.55713	-0.755818	-0.805656	-1.50038	-1.6059	-1.69176	-1.54785	1.069	1.60353	-0.315462	-1.69903	-1.37984	-1.33598
	Tb427VSG-306	-0.141804	-2.00088	-2.00393	-1.32877	-1.44347	-1.14233	-1.93695	-1.87656	-1.77353	-0.836968	-0.0889936	-0.797699	-1.45181	-1.78038	-1.72861	-1.6061	-1.6082	-1.40293	1.02941	0.248288	-0.880244	3.2424	3.16369	2.8841	-0.902777	0.351392	0.241631	-1.44885	-1.68671	-1.5428	2.48908	3.06801	3.39002	-0.109025	1.36217	-1.33094
	Tb427VSG-307	-2.28112	-2.1402	-2.14324	-1.31608	-1.43078	-1.12965	-1.92427	-1.86387	-1.76084	-1.97628	-0.661267	-1.93701	-1.43912	-1.7677	-1.71592	-1.59341	-1.59551	-1.54225	-1.1099	-0.891027	-1.01956	1.38062	-0.435051	-0.577144	-0.890088	-0.787923	-1.48265	-1.58817	-1.82603	-1.68212	-0.65023	-0.530738	-0.449732	-1.8333	-1.36211	-1.31825
	Tb427VSG-308	-2.27601	-2.13509	-2.13814	-1.31098	-1.42567	-1.12454	-1.91916	-1.85877	-1.75573	-1.97118	-1.80816	-1.7799	-1.43401	-1.76259	-1.71082	-1.58831	-1.59041	-1.53714	-1.10479	-0.88592	-1.01445	0.800763	-0.277941	0.579966	-0.884981	-0.782816	-1.47754	-1.43106	-0.0839547	-1.67701	1.09184	0.626372	-0.444625	-1.82819	-1.205	-1.31314
	Tb427VSG-309	-2.13081	-1.98989	-1.99294	-1.16578	-1.28047	-0.979341	-1.77396	-1.71357	-1.61053	-1.82598	-1.66297	-1.78671	-1.28881	-0.465388	-1.56562	-1.44311	-1.44521	-1.39194	-0.959595	-0.740722	-0.869254	1.94596	0.867257	0.725164	-0.739784	-0.485615	0.404624	-1.43786	-1.67572	-1.53181	-0.499925	-0.22843	-0.147424	-1.683	-1.0598	-1.01594
	Tb427VSG-310	0.716989	-0.949444	-0.36753	-1.12533	-1.24002	-1.0909	-1.73351	-1.67312	-1.72209	-1.93753	-0.622518	-1.74626	0.336597	-1.57694	-1.67717	-1.55466	-1.55676	-1.5035	-0.919147	-0.700274	-0.980809	1.83441	2.56306	2.42096	0.885627	-0.749173	1.29307	-1.54942	-0.635274	0.093597	2.54052	1.66001	2.32598	2.16481	1.636	-1.1275
	Tb427VSG-311	-2.23975	-2.09883	-2.10187	-1.27471	-1.38941	-1.08828	-1.8829	-1.8225	-1.71947	-1.78291	-1.7719	-1.74364	-1.39775	-1.72632	-1.67455	-1.55204	-1.55414	-1.50088	-1.06853	-0.849656	-0.978188	-0.314977	-0.241678	0.616229	-0.848718	-0.746552	-1.28927	-1.5468	-1.78466	-1.64075	-0.608859	-0.489367	-0.408361	-1.63993	-1.32074	-1.27688
	Tb427VSG-312	-1.08249	0.058432	0.377312	1.6899	1.76785	2.65395	1.9748	1.50468	1.75972	3.0297	3.38536	2.43154	1.75951	0.752862	0.482707	0.927144	1.18808	1.24134	1.08873	2.89257	1.98643	4.42724	4.0115	3.94341	2.8935	3.73263	4.82451	1.93239	0.957565	1.51651	4.24884	4.31175	3.91882	3.12021	3.6945	2.78727
	Tb427VSG-313	-2.23186	-2.09094	-1.94198	-1.26682	-1.38152	-1.08038	-1.87501	-1.81461	-1.71158	-1.92702	-1.76401	-1.88775	-1.23785	-1.56643	-1.51466	-1.54415	-1.54625	-1.49299	-1.06064	0.310238	-0.970298	-0.307086	-0.233787	-0.37588	-0.840827	-0.738662	-1.28138	-1.3869	-1.77677	-1.63286	-0.600968	-0.481477	-0.248467	-1.78404	-1.31285	-1.26899
	Tb427VSG-314	-2.22657	-2.08565	-2.0887	-1.26154	-1.22423	-1.0751	-1.86972	-1.80933	-1.70629	-1.92174	-1.75872	-1.88247	-1.38457	-1.71315	-1.66138	-1.53887	-1.54097	-1.4877	-0.903351	-0.836481	-0.965013	-0.301802	-0.380505	-0.522598	-0.835542	0.418626	-1.4281	-1.53362	-1.77148	-1.62757	-0.595684	-0.324189	-0.243183	-1.77876	-1.30756	-1.26371
	Tb427VSG-316	-2.21594	-2.07502	-2.07807	-1.25091	-1.3656	-1.06447	-1.85909	-1.7987	-1.69566	-1.91111	-1.7481	-1.87184	-1.37394	-1.70252	-1.65075	-1.52824	-1.53034	-1.47707	-1.04473	-0.67385	-0.954385	-0.291174	-0.369878	-0.359968	-0.824915	-0.722749	0.734531	-1.523	-1.76085	-1.61694	0.566947	-0.465564	-0.232555	-0.616125	-1.29694	-1.25308
	Tb427VSG-317	-2.21594	-0.338058	-0.341106	-0.0989059	0.786399	-0.912469	-1.70709	-1.7987	-1.69566	0.825857	-0.0111314	0.280163	-1.22194	-0.550519	0.501254	-1.52824	-0.378337	-0.32507	-1.04473	-0.67385	-0.954385	-0.139171	0.782125	1.64003	-0.824915	0.429254	1.05646	-1.523	-0.0238881	1.53506	1.88888	-0.313561	1.35241	-0.0311627	1.17699	0.898925
	Tb427VSG-318	-2.2106	-2.06968	-2.07273	-1.24557	-1.36026	-1.05913	-1.85375	-1.79336	-1.69032	-0.753762	-1.59075	-0.129531	-1.3686	-1.69718	-1.64541	-0.370894	-1.525	-1.47173	-1.03938	-0.82051	-0.797039	-0.133827	-0.212532	0.645376	-0.819572	-0.565403	1.54723	-1.51765	-1.75551	-1.4596	1.57229	-0.460221	1.35775	-1.61078	-1.29159	-1.09573
	Tb427VSG-319	-2.20792	-2.067	-2.07005	-1.24289	-1.35758	-1.05645	-1.85107	-1.79068	-1.68764	-1.90309	-1.74007	-1.86382	-1.36592	-1.6945	-1.64273	-1.52022	-1.52232	-1.46905	-1.0367	-0.817831	-0.946363	-0.283152	-0.361855	-0.503948	-0.816892	-0.714727	-1.40945	-1.51497	-1.75283	-1.60892	-0.577034	-0.457542	-0.224533	-1.6081	-1.13691	-1.24506
	Tb427VSG-320	-2.20792	-2.067	-2.07005	-0.0908834	-1.35758	-0.904447	-1.85107	-1.79068	-1.68764	-1.90309	-1.58807	-1.86382	-1.21392	-1.6945	-1.64273	-1.52022	-1.52232	-1.46905	-0.884701	0.334172	-0.946363	2.45381	-0.209852	0.648055	-0.816892	-0.714727	0.327515	-1.36297	-1.75283	-1.60892	1.15993	0.694461	-0.224533	-1.76011	-1.28891	-1.24506
	Tb427VSG-321	-2.20792	-2.067	-2.07005	-1.24289	-1.35758	-1.05645	-1.85107	-1.79068	-1.68764	-1.90309	-1.74007	-1.86382	-1.36592	-1.6945	-1.64273	-1.52022	-1.52232	-1.46905	-1.0367	-0.817831	-0.946363	-0.131148	2.11208	-0.503948	-0.816892	-0.714727	-1.40945	-1.51497	-1.75283	0.543081	-0.425031	-0.457542	-0.376536	-1.76011	-1.28891	-1.24506
	Tb427VSG-322	7.10401	7.07735	7.26318	7.30137	7.47908	7.32868	10.6574	10.6071	10.5717	10.542	10.5338	10.4363	6.07422	6.06167	5.90153	6.68026	6.84744	6.64794	9.72242	9.57999	9.67457	9.93603	9.99496	9.95448	10.565	10.0025	11.5247	8.80765	8.82526	8.94783	10.1523	10.1328	10.2444	10.4393	10.5233	10.2499
	Tb427VSG-323	-2.20792	-2.067	-2.07005	-1.24289	-1.35758	-1.05645	-1.85107	-1.79068	-1.68764	-1.90309	-1.74007	-1.86382	-1.36592	-1.6945	-1.64273	-1.52022	-1.52232	-1.46905	0.115299	-0.817831	-0.946363	-0.283152	-0.361855	-0.351945	-0.816892	-0.714727	-1.40945	-1.51497	-1.75283	-1.60892	-0.425031	1.69446	-0.376536	-1.76011	-1.28891	-1.24506
	Tb427VSG-324	-2.20524	0.0876858	-2.06737	-1.2402	-1.3549	-0.901763	-1.84839	-1.63599	-1.68496	-1.7484	-1.73739	-0.709131	-1.36324	-1.69182	-1.64004	-1.51753	-1.51963	-1.46637	-1.03402	-0.815147	-0.791676	2.4565	0.792832	2.65074	-0.814208	-0.712043	-1.25476	-1.51229	-1.59814	-1.60624	1.89958	0.697145	2.10008	-1.60542	-1.28623	-1.09037
	Tb427VSG-325	-2.20524	-2.06432	-2.06737	-1.2402	-1.3549	-1.05377	-1.84839	-1.63599	-1.68496	-1.9004	-1.73739	-1.86113	-1.36324	-1.69182	-1.64004	-1.51753	-1.51963	-1.46637	-1.03402	-0.815147	-0.943679	-0.280467	-0.359171	-0.501264	-0.814208	-0.712043	-1.40677	-1.51229	-1.75015	-1.60624	-0.57435	-0.454858	-0.373852	-1.75742	-1.28623	-1.24237
	Tb427VSG-326	3.67469	3.81561	3.21392	3.61224	3.60446	3.42017	5.71301	5.73905	5.70545	5.42153	5.19597	5.16123	2.95869	2.26754	1.83389	3.76375	3.21733	3.32949	5.00063	4.86042	4.45625	5.04146	5.34742	5.2357	5.56661	5.77981	7.32267	3.92512	3.89371	3.86769	5.86306	5.9066	5.80052	6.00929	6.31698	5.98645
	Tb427VSG-327	-2.20524	-2.06432	-2.06737	-1.2402	-1.3549	-1.05377	-1.84839	-1.78799	-1.68496	-1.9004	-1.73739	-1.86113	-1.36324	-1.69182	-1.64004	-1.51753	-1.36763	-1.46637	-1.03402	-0.815147	-0.943679	-0.280467	-0.207168	-0.501264	-0.814208	-0.712043	-1.40677	-1.51229	-1.75015	-1.60624	-0.57435	-0.454858	-0.373852	-1.60542	-1.28623	-1.24237
	Tb427VSG-328	-2.11374	-1.97282	-0.823863	-1.1487	-1.2634	-0.962268	-1.75689	-1.69649	-1.59346	-1.8089	-1.49389	-1.61763	-1.11974	-1.44831	-1.54854	-1.42604	-1.42814	-0.222865	-0.790519	-0.723648	-0.85218	0.963034	0.88433	3.44268	0.429293	-0.620545	-1.16326	-1.42079	-1.50665	0.222226	2.83908	1.78864	2.19158	-1.66592	-1.19473	0.0011297
	Tb427VSG-329	-2.19985	-2.05893	-2.06198	-1.08282	-1.34951	-0.89638	-1.843	-1.78261	-1.67957	-1.74302	-1.73201	-1.85575	-1.35786	-1.68643	-1.63466	-1.51215	-1.51425	-1.46098	-1.02864	-0.809763	-0.938295	-0.275084	-0.201785	1.24108	-0.808825	0.445343	-0.24938	-1.3549	-1.74476	-1.60086	-0.568967	-0.449475	-0.368469	-1.75204	-1.28085	-1.23699
	Tb427VSG-330	-2.19985	-2.05893	-2.06198	-1.23482	-1.34951	-1.04838	-1.843	-1.63061	-1.67957	-1.89502	-1.73201	-1.85575	-1.35786	-1.68643	-1.63466	-1.51215	-1.51425	-1.30898	-1.02864	0.34224	-0.938295	-0.123081	0.798215	-0.495881	-0.808825	0.445343	-0.24938	-1.50691	-1.74476	-1.60086	0.583037	-0.449475	-0.368469	-0.015073	0.456118	-0.0849855
	Tb427VSG-331	-1.04515	-2.05623	-2.05928	-1.23212	-1.34682	-1.04568	-0.688301	0.372092	0.0600914	0.844646	-0.577305	-0.116086	-1.35516	-1.68373	0.105006	-0.357448	-1.35955	-1.30628	-1.02594	-0.807064	-0.935596	-0.120382	2.80091	2.46618	-0.806126	-0.551957	1.07525	-1.3522	-1.74206	-1.44615	2.39309	1.29019	-0.213766	-1.74934	0.873855	-1.23429
	Tb427VSG-332	-2.19716	-2.05623	-2.05928	-1.23212	-1.34682	-1.04568	-1.8403	-1.77991	-1.67687	-1.89232	-1.5773	-1.85305	-1.35516	-1.68373	-1.63196	-1.50945	-1.51155	-1.30628	-1.02594	-0.807064	-0.935596	-0.272385	-0.351089	-0.493182	-0.806126	-0.70396	-1.39868	-1.50421	-1.74206	-1.59816	-0.566267	-0.446775	-0.365769	-1.74934	-1.27815	-1.23429
	Tb427VSG-333	-2.19445	-2.05353	-2.05658	-1.22942	-1.34411	-1.04298	-1.8376	0.374797	-1.67417	-0.15265	0.747327	-0.113381	-1.35245	-1.68103	0.10771	-1.50675	-1.50885	-1.45558	-1.02323	0.347643	0.219111	1.46728	2.38858	1.24649	0.348581	-0.549253	1.75602	-1.3495	-0.0023951	-1.44345	2.91037	1.70793	1.78894	-1.74664	1.87656	1.72777
	Tb427VSG-334	2.48382	1.27111	2.1856	-1.22671	-1.3414	-0.888267	-1.68289	-1.62249	-1.67146	-0.149941	-1.57189	-0.695635	-1.34974	-1.67832	-1.47454	-1.50404	-0.354135	-1.45287	1.13148	-0.801651	-0.77818	2.69239	1.80633	2.2492	0.351291	1.45346	1.3437	-1.49879	-1.73665	-1.44074	2.3985	-0.441362	2.11358	-0.591923	-1.12073	-1.22888
	Tb427VSG-335	-2.19174	-2.05082	-2.05387	-1.22671	-1.3414	-1.04027	-1.83489	-1.7745	-1.67146	-1.88691	-1.72389	-1.84764	-1.34974	-1.67832	-1.62655	-1.35203	-1.50614	-1.45287	-1.02052	-0.801651	-0.930183	-0.114969	0.806328	-0.487768	-0.800713	-0.698547	-1.39327	-1.49879	-1.73665	-1.59274	-0.560854	-0.441362	-0.360356	-1.74393	-0.120732	-1.22888
	Tb427VSG-336	-2.19174	-2.05082	-2.05387	-1.22671	-1.3414	-0.888267	-1.83489	-1.7745	-1.67146	-0.149941	-1.57189	1.30437	-1.34974	-1.67832	-1.62655	-1.50404	-1.50614	-1.45287	-1.02052	-0.649648	-0.930183	2.88503	2.39129	2.47159	-0.648709	0.453456	-0.241267	-1.49879	0.415352	-1.44074	1.17611	2.88057	1.37661	-1.74393	-1.12073	-0.0768728
	Tb427VSG-337	-2.19174	-2.05082	-2.05387	-1.0747	-1.3414	-1.04027	-1.83489	-1.7745	-1.67146	-1.88691	-1.72389	-1.84764	-1.34974	-1.67832	-1.62655	-1.50404	-1.50614	-1.45287	-1.02052	-0.801651	-0.930183	-0.266972	-0.345676	-0.487768	-0.800713	-0.698547	-0.241267	-1.49879	-1.73665	-1.59274	-0.560854	-0.441362	-0.360356	-1.74393	-1.27273	-1.22888
	Tb427VSG-338	-2.18903	-2.04811	-2.05115	-1.22399	-1.33869	-1.03756	-1.83218	-1.77178	-1.66875	-1.88419	-1.72118	-1.84492	-1.34703	-1.5236	-1.62383	-1.50132	-1.50342	-1.45016	-1.01781	-0.798936	-0.927469	-0.264257	-0.342961	-0.485054	-0.797998	-0.695833	-1.39056	-1.49608	-1.73394	-1.59003	-0.558139	-0.438648	-0.357642	-1.74121	-1.27002	-1.22616
	Tb427VSG-339	-2.03431	-2.04539	-2.04844	-1.22127	-1.33597	-1.03484	-1.82946	-1.76906	-1.66603	-1.88147	-1.71846	-1.8422	-1.34431	-1.67289	-1.46911	-0.346601	-1.5007	-1.44744	-0.863087	-0.796217	-0.924749	-0.261538	-0.188239	-0.482334	-0.795279	-0.693113	-1.23583	-1.49336	-1.73122	-1.58731	-0.55542	-0.283925	-0.354922	-1.73849	-0.115298	-1.22344
	Tb427VSG-340	-2.18631	-2.04539	-2.04844	-1.22127	-1.33597	-1.03484	-1.82946	-1.76906	-1.66603	-1.88147	0.0185048	-1.8422	-1.34431	-1.67289	-1.62111	-1.4986	-1.5007	-1.44744	-1.01509	-0.796217	-0.924749	-0.261538	-0.340242	-0.482334	-0.795279	-0.693113	-1.38784	-1.49336	-1.73122	-1.58731	-0.55542	-0.435928	-0.354922	-1.58649	-1.2673	-1.07144
	Tb427VSG-341	1.28762	1.27654	-0.31147	-1.22127	-1.33597	-1.03484	-1.82946	-1.76906	-1.66603	-0.729469	0.433542	-1.6902	-1.34431	-1.67289	-1.62111	-0.346601	-1.5007	-1.29543	-1.01509	-0.796217	-0.924749	0.890465	0.811761	2.25463	-0.643276	-0.54111	-1.23583	-1.49336	-1.57921	-1.58731	-0.403417	2.30104	0.797081	-1.73849	-1.2673	-0.0714389
	Tb427VSG-342	-2.03158	-0.305697	-2.04571	-1.21855	-1.33324	-1.03211	-1.67473	-1.76634	-1.6633	-1.72674	-1.71574	-1.83948	-1.34158	-1.51816	-1.61839	-1.49588	-1.49798	-1.44471	0.139637	0.358511	1.22998	2.21512	2.39945	2.84232	0.944412	1.04658	2.08882	-1.33863	-1.72849	-0.432581	3.29975	2.52615	3.60716	0.738164	0.887427	-1.22072
	Tb427VSG-343	-2.18358	-2.04266	-2.04571	-1.21855	-1.18124	-0.880108	-1.82673	-1.76634	-0.511299	-0.141782	1.02123	-1.68748	-0.189581	-1.67016	-1.61839	-1.49588	-0.345976	-1.44471	1.46157	0.943473	-0.922024	-0.258813	0.814486	-0.47961	-0.640551	-0.690388	0.766891	-1.49063	-0.57649	-1.58458	-0.552695	-0.433204	-0.352197	0.00119814	-0.112573	-1.06871
	Tb427VSG-344	-2.18358	-2.04266	-2.04571	-1.21855	-1.33324	-1.03211	-1.82673	-1.76634	-1.6633	-1.87875	-1.71574	-1.83948	-1.34158	-1.67016	-1.61839	-1.49588	-1.49798	-1.44471	-1.01237	-0.793492	-0.922024	-0.258813	-0.185514	1.99432	-0.792554	-0.690388	-1.38511	-1.49063	-1.72849	-1.58458	-0.552695	-0.433204	-0.352197	-1.73577	-1.26458	-1.22072
	Tb427VSG-346	-2.18085	-2.03993	-1.89098	-1.06382	0.406452	-1.02938	-1.824	-1.76361	-1.50857	-1.87602	-1.71301	-1.83675	-1.33885	-1.51543	-1.61566	-1.34115	-1.49525	-1.44198	-0.857633	-0.638759	0.232709	2.21785	3.40218	3.48248	-0.789824	-0.687659	-0.230379	-0.335902	-1.72576	-0.429851	2.40939	2.30649	2.60989	-1.58103	0.475119	0.518978
	Tb427VSG-347	-2.02885	-2.03993	-1.89098	-1.21582	-1.17851	-1.02938	-0.0870365	-0.611606	-1.66057	-1.87602	-1.561	-1.83675	-1.33885	-1.66743	-1.61566	-1.49315	-1.49525	-1.44198	-1.00964	-0.638759	-0.767292	-0.256083	-0.334787	-0.324877	-0.789824	0.464344	-1.38238	-1.3359	-1.72576	-0.429851	-0.549965	-0.430474	0.802536	0.00392793	-1.26185	-1.21799
	Tb427VSG-348	-2.18085	-2.03993	-2.04298	-1.21582	-1.33051	0.122621	-1.824	-1.76361	-1.66057	-1.87602	-1.71301	-1.83675	-1.33885	-1.66743	-1.61566	-1.49315	-1.49525	-1.44198	-1.00964	-0.790763	-0.919295	1.48088	-0.334787	1.99705	-0.637821	-0.687659	-1.23038	-1.4879	-1.72576	-1.42985	-0.397962	0.721529	-0.197464	-1.73304	-0.109843	-1.21799
	Tb427VSG-349	-2.02885	-2.03993	-0.306015	-1.21582	0.406452	-1.02938	-1.672	-1.61161	-1.66057	0.597913	0.0239593	0.315254	-1.18685	-0.515428	0.858273	-1.49315	-1.34325	-0.28998	0.142367	0.361241	2.04006	3.35535	2.62457	2.26009	1.68411	-0.535656	1.35458	-1.4879	-1.72576	-1.58185	-0.549965	-0.430474	-0.349468	-1.73304	-1.26185	-1.21799
	Tb427VSG-350	-2.18085	-0.88793	-2.04298	-0.0638152	-1.33051	-0.877379	-1.824	-1.61161	-1.50857	0.597913	-1.71301	-1.68475	-1.33885	-0.515428	-1.61566	-1.49315	-1.49525	-1.44198	-0.857633	-0.638759	0.232709	-0.256083	1.40218	-0.324877	-0.789824	0.464344	1.76962	1.24906	-1.57376	-1.58185	2.187	1.72153	0.802536	0.418965	0.890157	-1.06598
	Tb427VSG-351	-2.02612	-2.0372	-2.04025	-1.21308	-1.32778	-1.02665	-1.82127	-1.76087	-1.65784	-1.87328	-1.71027	-1.83401	-1.33612	-1.6647	-1.61292	-1.49041	-1.49251	-1.43925	-1.0069	-0.788027	-0.91656	-0.253348	-0.180049	-0.322142	-0.787089	-0.684924	-1.37965	-1.48517	-1.72303	-1.57912	-0.54723	-0.427739	-0.346733	-1.7303	-1.25911	-1.21525
	Tb427VSG-352	-2.17812	-0.885195	-1.88824	-1.21308	-1.17578	-0.874644	-1.82127	-1.60887	-1.65784	-1.87328	-1.55827	-0.682011	-1.18412	-1.6647	0.124042	-1.33841	-1.49251	-1.28724	0.145102	-0.636024	1.23544	2.70601	1.81995	1.67786	-0.635086	2.05204	2.85982	-1.48517	-1.57102	-1.42712	2.9267	0.724264	2.61263	0.4217	-1.10711	0.936751
	Tb427VSG-353	-2.17812	-2.0372	-2.04025	-1.21308	-1.32778	-1.02665	-1.82127	-1.76087	-1.65784	-1.87328	-1.71027	-1.83401	-1.33612	-1.6647	-1.46092	-1.49041	-1.49251	-1.43925	-1.0069	-0.788027	-0.91656	-0.101345	-0.180049	-0.474145	-0.787089	-0.684924	-1.22764	-1.48517	-1.57102	-1.57912	-0.54723	-0.427739	-0.194729	-1.7303	-1.25911	-1.21525
	Tb427VSG-354	-2.17538	-2.03446	-2.03751	-1.21034	-1.32504	-1.02391	-1.81853	-1.75813	-1.6551	-1.87054	-1.70753	-1.83127	-1.33338	-1.66196	-1.61018	-1.48767	-1.48977	-1.43651	-1.00416	-0.785287	-0.91382	-0.0986051	-0.329312	-0.471405	-0.784349	-0.682184	-1.37691	-1.48243	-1.72029	-1.42438	-0.392487	-0.424999	-0.191989	-1.72756	-1.25637	-1.21251
	Tb427VSG-355	-2.17538	-2.03446	-2.03751	-1.21034	-1.32504	-1.02391	-1.81853	-1.75813	-1.6551	-1.87054	-1.70753	-1.83127	-1.33338	-1.66196	-0.45818	-1.48767	-1.48977	-1.43651	-1.00416	-0.785287	-0.91382	-0.0986051	-0.177309	-0.319402	-0.632346	-0.682184	-0.224904	-1.48243	-1.72029	-1.57638	-0.54449	-0.424999	-0.343992	-1.72756	-1.25637	-1.21251
	Tb427VSG-356	-2.17538	-2.03446	-2.03751	-1.21034	-1.32504	-1.02391	-1.81853	-1.75813	-1.6551	-1.71854	-1.70753	-1.67927	-1.33338	-1.66196	-1.61018	-1.48767	-1.48977	-1.43651	-1.00416	-0.785287	-0.91382	-0.250608	1.40765	-0.471405	-0.784349	-0.682184	-0.224904	-1.48243	-1.72029	-1.57638	-0.54449	-0.424999	-0.343992	-1.57556	-1.10437	-1.21251
	Tb427VSG-357	-2.12798	-1.98706	-1.99011	-1.01094	-1.27764	-0.97651	-1.77113	-1.71074	-1.6077	-1.82315	-1.66013	-1.78388	-1.28598	-1.61456	-1.56279	-1.44028	-1.44238	-1.38911	-0.956764	-0.73789	-0.866422	-0.203211	-0.281915	-0.424008	-0.736952	-0.634786	-1.32951	-1.43503	-1.67289	-1.52898	-0.497093	-0.377601	-0.296595	-1.68017	-1.20897	-1.16512
	Tb427VSG-358	-2.17538	-2.03446	-2.03751	-1.21034	-0.173035	-1.02391	-1.81853	-1.75813	-1.6551	-1.71854	-1.70753	-0.679271	-1.33338	-1.66196	-1.61018	-1.33567	-1.48977	-0.284504	-1.00416	-0.785287	-0.761816	-0.0986051	1.40765	-0.471405	-0.784349	-0.682184	-0.224904	-1.33043	-1.72029	0.160586	-0.54449	0.727004	-0.343992	-1.72756	-1.10437	-1.21251
	Tb427VSG-359	-2.17538	-2.03446	-2.03751	-1.21034	-1.32504	-1.02391	-1.81853	-1.75813	-1.6551	-1.87054	-1.70753	-1.83127	-1.33338	-1.66196	-1.61018	-1.48767	-0.337771	-1.43651	-1.00416	-0.785287	-0.91382	2.48636	-0.329312	-0.471405	-0.784349	-0.682184	-1.37691	-1.48243	-1.72029	-0.424376	-0.392487	-0.424999	1.39297	-1.72756	-1.10437	-1.21251
	Tb427VSG-360	-2.17263	-1.87971	-2.03476	-1.2076	-1.32229	-1.02116	-1.81578	-1.75539	-1.65235	-1.8678	-1.70479	-0.676526	-1.33063	-1.65921	-1.60744	-1.48493	-1.48703	-1.43376	-1.00142	-0.782542	0.240929	-0.247863	-0.174564	-0.46866	-0.629601	-0.679438	-1.37416	-1.47968	-1.71754	-1.57363	-0.541745	-0.422253	-0.341247	-1.72482	-1.25363	-1.20977
	Tb427VSG-361	-2.17263	-2.03171	-2.03476	-1.2076	-1.32229	-1.02116	-1.81578	-1.75539	-1.65235	-1.8678	-1.70479	-1.82853	-1.33063	-1.65921	-1.60744	-1.33293	-1.48703	-1.43376	-0.849412	-0.782542	-0.759071	-0.247863	-0.326567	-0.46866	-0.781604	-0.679438	-1.37416	-1.47968	-1.71754	-1.57363	1.61026	-0.422253	-0.189244	-1.72482	-1.25363	-1.20977
	Tb427VSG-362	-0.0206306	-1.87971	-1.88276	-1.2076	-1.32229	-1.02116	-1.81578	-1.75539	-1.65235	1.09156	1.44722	1.6454	-1.17863	-1.65921	-1.60744	-1.48493	0.249937	-1.28176	-1.00142	-0.782542	-0.911074	3.07407	1.82544	1.68334	-0.781604	-0.527435	2.23727	-1.32768	-1.71754	1.16333	0.610258	1.31471	-0.189244	0.0121484	-0.101623	-1.20977
	Tb427VSG-363	-2.17263	-1.87971	-2.03476	-1.2076	-1.17029	0.130842	-1.81578	0.396615	-1.65235	-0.130832	-1.55278	-1.67653	-1.33063	-1.65921	-1.60744	-1.48493	-1.33503	-1.28176	-1.00142	-0.782542	-0.911074	3.22607	2.14736	3.59023	-0.781604	-0.527435	1.3628	-0.327681	-1.71754	-1.42163	4.00258	3.5371	2.39572	1.23454	2.0683	0.942236
	Tb427VSG-364	-0.0206306	0.442219	1.43917	-1.05559	-1.17029	-1.02116	-0.663779	-1.75539	0.499651	1.98465	1.25457	1.13083	-1.33063	0.81472	-1.45543	0.252037	-1.33503	-1.28176	2.85103	2.82889	2.56286	4.85834	4.9129	4.3272	2.54032	3.86488	3.94777	0.994247	1.89389	1.57837	4.3107	4.31471	4.61811	2.59711	2.98584	1.26416
	Tb427VSG-366	-2.17263	-2.03171	-2.03476	-1.2076	-1.32229	-1.02116	-1.81578	-1.75539	-1.65235	-1.71579	1.44722	-1.82853	-1.17863	-1.65921	-1.60744	-1.48493	-1.48703	-1.43376	0.73555	0.954424	-0.759071	-0.0958597	0.825436	2.4907	0.955362	-0.527435	1.5852	-1.32768	-1.71754	-1.57363	2.19522	1.31471	2.61811	0.0121484	0.48334	-0.057764
	Tb427VSG-367	-2.16988	-2.02896	-2.03201	-1.20485	-1.31954	-0.866408	-1.81303	-0.600635	-1.6496	-1.86505	-1.70204	-1.67378	-1.32788	-1.50446	-1.60469	-1.48218	-1.48428	-1.43101	-0.998665	-0.779791	-0.908323	0.906891	-0.323816	-0.313906	-0.778853	-0.676688	-1.21941	-1.47693	-1.71479	-1.57088	1.19797	-0.419503	1.39847	-1.72207	-1.25088	-1.20702
	Tb427VSG-368	-2.16988	-2.02896	-2.03201	-1.20485	-1.31954	-1.01841	-1.81303	-1.60063	-1.6496	-1.86505	-0.550032	-1.67378	-1.32788	-1.65646	-1.60469	-1.48218	-1.33228	-1.27901	-0.998665	-0.627788	-0.908323	2.22882	0.828187	-0.465909	-0.62685	-0.524684	0.365555	-1.32493	-1.71479	-1.57088	2.93494	0.7325	1.39847	-1.57006	0.48609	-1.20702
	Tb427VSG-370	-2.16713	-2.02621	-2.02925	-1.20209	-1.31679	-1.01565	-1.81028	-1.74988	-1.64685	-1.86229	-1.69928	-1.82302	-1.17312	-1.6537	-1.60193	-1.47942	-1.48152	-1.42826	-0.995909	-0.777035	-0.905568	-0.0903532	2.15287	-0.463153	-0.776097	-0.673932	0.783348	-1.47418	-1.71204	-1.56813	1.93769	-0.416747	-0.335741	-1.71931	-1.24812	-1.20426
	Tb427VSG-372	-0.0151241	-2.02621	0.444677	-1.20209	-1.31679	-1.01565	-1.81028	-1.74988	-1.64685	-1.86229	-0.547276	-1.82302	-1.32513	-1.5017	-1.44993	-1.47942	-1.48152	-1.42826	-0.995909	-0.777035	-0.905568	2.717	1.83094	3.14828	-0.776097	-0.673932	-0.216652	-0.322175	-1.71204	-1.56813	2.93769	2.05718	-0.183737	-1.56731	-1.09612	-1.05226
	Tb427VSG-373	-2.16713	-2.02621	-2.02925	-1.20209	-1.31679	-1.01565	-1.81028	-1.74988	-1.64685	-1.86229	-1.69928	-1.82302	-1.17312	-1.6537	-1.60193	-1.47942	-1.48152	-1.42826	-0.995909	-0.777035	-0.905568	-0.242356	-0.169057	0.68885	-0.776097	-0.521929	-0.216652	-1.47418	-1.71204	-1.56813	-0.536239	-0.416747	-0.335741	-1.71931	-1.24812	-1.20426
	Tb427VSG-375	-2.16437	-2.02345	-2.02649	-1.19933	-1.31403	-1.01289	-1.80751	-1.74712	-1.64408	-1.85953	-1.69652	-1.82026	-1.32237	-0.49894	-1.59917	-1.47666	-1.47876	-1.42549	-0.993148	-0.774274	-0.902806	-0.239595	-0.318299	-0.460392	-0.773336	-0.671171	-1.36589	-1.47142	-1.70928	-1.56537	-0.533477	-0.413986	-0.332979	-1.71655	-1.24536	-1.2015
	Tb427VSG-376	-2.16437	-2.02345	-2.02649	-1.19933	-1.31403	-1.01289	-1.80751	-1.74712	-1.64408	-1.85953	-1.69652	-1.82026	-1.32237	-1.65094	-1.59917	-1.47666	-1.47876	-1.42549	-0.993148	-0.774274	-0.750803	-0.0875921	-0.166296	-0.460392	-0.773336	-0.671171	-1.36589	-1.47142	-1.70928	-1.56537	-0.381474	-0.261983	-0.332979	-1.71655	-1.24536	-1.2015
	Tb427VSG-378	-2.1616	-2.02068	-2.02373	-1.19656	-1.31126	-1.01013	-1.80475	-1.74435	-1.64132	-1.85676	-1.69375	-1.8175	-1.3196	-1.64818	-1.5964	-1.47389	-1.476	-1.42273	-0.990381	-0.771508	-0.90004	-0.236829	-0.315533	-0.457625	-0.77057	-0.668404	-1.36313	-1.46865	-1.70651	-1.5626	-0.530711	-0.411219	-0.330213	-1.71378	-1.24259	-1.19873
	Tb427VSG-379	-2.03703	-2.04811	-2.05115	-1.22399	-1.33869	-1.03756	-1.83218	-1.77178	-1.66875	-1.73219	-1.72118	-1.84492	-1.34703	-1.67561	-1.62383	-1.50132	-1.35142	-1.45016	-1.01781	-0.798936	-0.927469	-0.112254	-0.190958	1.66695	-0.797998	-0.695833	-1.39056	-1.49608	0.00302859	-0.438025	2.17883	2.52071	1.37932	-1.58921	-1.11802	-1.22616
	Tb427VSG-380	-2.1616	-2.02068	-2.02373	-1.04456	-1.31126	-1.01013	-1.80475	-1.74435	-1.48931	-1.85676	-1.69375	-1.8175	-1.3196	-1.64818	-1.5964	-1.47389	-1.476	-1.42273	-0.990381	-0.771508	-0.90004	1.50014	-0.16353	1.27934	-0.77057	-0.668404	-0.211124	-1.46865	-1.70651	-1.5626	-0.530711	-0.259216	2.14372	-1.71378	-1.09059	-1.19873
	Tb427VSG-381	-2.1616	-2.02068	-2.02373	-1.19656	-1.15926	-1.01013	-1.80475	-1.74435	-1.64132	-1.85676	-1.69375	-1.66549	-1.3196	-1.64818	-1.5964	-1.47389	-1.476	-1.27073	0.746584	-0.771508	-0.748037	-0.0848256	-0.16353	-0.457625	-0.77057	-0.668404	-1.36313	-1.46865	-0.554505	-1.5626	-0.530711	-0.259216	-0.17821	-1.71378	-1.24259	-1.04673
	Tb427VSG-382	-1.00682	-1.8659	-2.02095	2.54317	2.01344	1.14465	-1.64997	-0.589579	-1.48654	0.61994	1.46102	0.33728	-1.16482	-0.493402	-1.44163	0.68088	-1.47322	-1.41996	2.16439	-0.616733	-0.897268	4.31026	3.29867	2.69715	1.38421	1.8083	2.79165	0.271087	0.0332288	0.914103	3.43142	3.06548	3.14649	0.76292	1.23411	1.541
	Tb427VSG-383	-2.15883	-2.01791	-2.02095	-1.19379	-1.30849	-1.00736	-1.80198	-1.74158	-1.63855	-1.85399	-1.69098	-1.81472	-1.31683	-1.6454	-1.59363	-1.47112	-1.47322	-1.41996	-0.98761	-0.768736	-0.897268	-0.234057	-0.312761	-0.302851	-0.767798	-0.665632	-1.20835	-1.31388	-1.70374	-1.40782	0.624064	-0.408447	-0.175438	-1.71101	-1.23982	-1.19596
	Tb427VSG-384	-2.15883	-2.01791	-2.02095	-1.19379	-1.30849	-1.00736	-1.80198	-1.74158	-1.63855	-1.85399	-1.53898	-1.81472	-1.31683	-1.4934	-1.59363	-1.47112	-1.47322	-1.41996	-0.98761	-0.768736	-0.897268	-0.234057	-0.160758	-0.454854	-0.767798	-0.665632	-1.36036	-1.46588	-1.70374	-1.55983	-0.527939	1.32852	0.824562	-1.55901	-1.23982	-1.19596
	Tb427VSG-385	-2.15883	-2.01791	-2.02095	-1.19379	-1.30849	-1.00736	-1.80198	-1.74158	-1.63855	-1.85399	-1.69098	-1.81472	-1.31683	-1.6454	-1.59363	-1.47112	-1.47322	-1.41996	-0.98761	-0.768736	-0.897268	-0.234057	-0.160758	-0.454854	-0.767798	-0.665632	-1.36036	-1.46588	-1.70374	-1.55983	-0.375936	-0.408447	-0.327441	-1.71101	-1.23982	-1.19596
	Tb427VSG-386	-2.15883	-2.01791	-2.02095	-1.19379	-1.30849	-1.00736	-1.80198	-1.74158	-1.63855	-1.85399	-1.69098	-1.81472	-1.31683	-1.6454	-1.59363	-1.47112	-1.47322	-1.41996	-0.98761	-0.616733	-0.897268	-0.234057	-0.312761	-0.454854	-0.767798	-0.513629	-1.36036	-1.46588	-1.70374	-1.55983	-0.527939	-0.408447	-0.327441	-1.71101	-1.23982	-1.19596
	Tb427VSG-387	-2.15605	-2.01513	-2.01818	-1.19101	-1.15371	-1.00458	-1.7992	-1.73881	-1.63577	-1.85121	-1.6882	-1.81195	-1.31405	-1.64263	-1.59085	-1.46835	-1.47045	-1.26518	-0.984833	-0.765959	-0.894491	-0.23128	-0.309984	-0.300073	-0.765021	-0.510852	-1.20558	-1.3111	-1.70096	-1.55705	-0.525162	-0.40567	-0.172661	-1.70823	-1.23704	-1.19318
	Tb427VSG-388	-2.15605	-2.01513	-2.01818	-1.03901	-1.30571	-1.00458	-1.7992	-1.73881	-1.63577	-1.85121	-1.6882	-1.81195	-1.31405	-1.64263	-1.59085	-1.46835	-1.47045	-1.26518	-0.83283	-0.765959	0.842474	0.920723	-0.157981	2.02185	-0.765021	-0.662855	-0.205575	-1.4631	-1.54896	-1.55705	1.62684	0.746333	1.4123	-1.70823	-0.0850399	-1.04118
	Tb427VSG-389	-2.15605	-1.86313	-0.281212	-0.0390118	-0.153707	-1.00458	-1.7992	-1.73881	-0.483766	-1.85121	-0.5362	-0.0749805	-0.162048	-1.49062	-1.59085	-1.46835	-1.31844	-1.26518	-0.83283	-0.613956	-0.742488	1.50569	-0.157981	1.28489	-0.613018	-0.510852	3.11635	1.01083	-0.548957	-1.40505	2.2118	2.3313	2.82734	-1.55623	0.91496	-0.0411811
	Tb427VSG-390	-2.15605	-2.01513	-2.01818	-1.19101	-1.30571	-1.00458	-1.6472	-1.73881	-1.63577	-1.69921	-1.5362	-0.0749805	-1.31405	-1.64263	-1.59085	0.268619	-1.31844	-0.265176	-0.83283	-0.613956	-0.894491	2.24265	2.16395	3.40037	0.386982	0.489148	1.60178	0.273864	-1.54896	-0.405048	4.08627	2.74633	3.82734	0.0287313	0.91496	-1.19318
	Tb427VSG-391	-2.15327	-2.01235	-1.86339	-1.18823	-1.30293	-0.849793	-1.79642	-1.73602	-1.48098	-1.84843	-1.53342	-1.80916	-1.31127	-1.63985	-1.58807	-1.46556	-1.46766	-1.4144	-0.830047	-0.763177	-0.891709	-0.228497	2.16673	2.02464	-0.762238	-0.50807	-1.3548	-1.46032	-1.69818	-1.40227	-0.52238	1.74912	0.830121	-1.55345	-1.08226	-1.1904
	Tb427VSG-392	-2.15327	-2.01235	-2.01539	-1.18823	-1.30293	-1.0018	-1.79642	-1.73602	-1.63299	-1.84843	-1.68542	-1.80916	-1.31127	-1.63985	-1.58807	-1.46556	-1.46766	-1.4144	-0.98205	-0.763177	-0.891709	-0.228497	-0.307201	-0.297291	-0.762238	-0.660073	-1.3548	-1.46032	-1.69818	-1.55427	-0.370377	-0.402888	-0.321882	-1.70545	-1.23426	-1.1904
	Tb427VSG-393	-2.15327	-2.01235	-2.01539	-1.18823	-1.30293	-1.0018	-1.79642	-1.73602	-1.63299	-1.84843	-1.68542	-1.80916	-1.31127	-1.63985	-1.58807	-1.46556	-1.46766	-1.4144	-0.98205	-0.763177	-0.739706	-0.228497	-0.307201	-0.449294	-0.762238	-0.660073	-1.3548	-1.46032	-1.69818	-1.55427	-0.52238	-0.402888	-0.321882	-1.70545	-1.23426	-1.1904
	Tb427VSG-394	-2.15327	-2.01235	-2.01539	-1.03623	-1.30293	-1.0018	-1.79642	-1.73602	-1.63299	-1.84843	-1.68542	-0.0721981	-1.31127	-1.63985	-1.58807	-1.46556	-1.46766	-1.4144	-0.98205	-0.763177	-0.891709	-0.0764943	0.844802	-0.297291	-0.762238	-0.660073	-1.3548	-1.46032	-1.69818	-1.55427	-0.52238	-0.402888	-0.321882	-1.70545	-1.23426	-1.1904
	Tb427VSG-395	-2.15327	-2.01235	-2.01539	-1.18823	-1.30293	-1.0018	-1.79642	-1.73602	-1.63299	-1.84843	-1.68542	-1.80916	-1.31127	-1.63985	-1.58807	-1.46556	-1.46766	-1.4144	-0.98205	-0.763177	-0.891709	1.50847	-0.307201	-0.297291	-0.762238	-0.660073	-1.3548	-1.46032	-1.69818	-1.55427	-0.370377	-0.402888	-0.321882	0.0315138	-1.23426	-1.1904
	Tb427VSG-396	-2.15327	-2.01235	-2.01539	-1.18823	-1.30293	-1.0018	-1.79642	-1.73602	-1.63299	-1.84843	-1.68542	-1.80916	-1.31127	-1.63985	-1.58807	-1.46556	-1.46766	-1.4144	-0.98205	-0.763177	-0.891709	-0.228497	-0.155198	-0.449294	-0.762238	-0.660073	-1.3548	-1.46032	-1.69818	-1.55427	-0.52238	-0.402888	-0.321882	-1.70545	-1.23426	-1.0384
	Tb427VSG-398	-2.15048	-2.00956	-2.01261	-1.18544	-1.30014	-0.999008	-1.79363	-1.73324	-1.6302	-1.84564	-1.68263	-1.80638	-0.156478	-1.48505	-1.58528	0.27419	-1.46488	-1.41161	0.172741	-0.760389	-0.888921	-0.0737065	-0.304414	-0.446506	-0.759451	-0.657285	-1.35201	-1.45753	-1.69539	-1.55148	-0.519592	-0.4001	-0.319094	-1.70266	-1.23147	-1.18761
	Tb427VSG-399	-2.15048	-2.00956	-2.01261	-1.18544	-1.30014	-0.999008	-1.79363	-1.73324	-1.6302	-1.84564	-1.53063	-1.80638	-1.30848	-1.63706	-1.58528	-1.46278	-1.46488	-1.41161	-0.827259	-0.608386	-0.888921	-0.0737065	1.43255	2.87542	-0.607448	-0.505282	-0.200005	-1.45753	0.0415762	-1.55148	1.21737	0.751903	-0.167091	-1.55066	0.92053	-1.18761
	Tb427VSG-400	-2.15048	-2.00956	-2.01261	-1.18544	-1.30014	-0.999008	-1.79363	-1.73324	-1.4782	-1.84564	-0.53063	-1.80638	-1.30848	-1.63706	-1.58528	-0.310773	-1.46488	-1.41161	-0.979262	1.39161	-0.736918	-0.22571	-0.152411	-0.294503	-0.759451	-0.505282	-1.35201	-1.45753	-1.69539	-1.55148	-0.519592	-0.248097	-0.167091	-1.55066	0.92053	-1.18761
	Tb427VSG-401	-2.15048	-2.00956	-2.01261	-1.18544	-1.30014	-0.999008	-1.64163	-1.73324	-1.6302	-1.84564	-1.68263	-1.80638	-1.30848	-1.63706	-1.58528	-1.46278	-1.46488	-1.41161	-0.979262	-0.760389	-0.736918	-0.22571	-0.304414	-0.446506	-0.759451	0.494718	-0.200005	-1.45753	-1.69539	-1.55148	-0.367589	-0.248097	-0.319094	-1.70266	-1.23147	-1.18761
	Tb427VSG-402	-2.15048	-2.00956	-2.01261	-1.18544	-1.30014	-0.999008	-1.79363	-1.73324	-1.6302	-1.84564	-1.68263	-1.65437	-1.30848	-1.63706	-1.58528	-1.46278	-1.46488	-1.41161	-0.979262	-0.760389	-0.888921	-0.22571	-0.304414	-0.446506	-0.759451	-0.505282	-1.20001	-1.30553	-1.69539	-1.55148	-0.367589	-0.4001	-0.319094	-1.70266	-1.23147	-1.18761
	Tb427VSG-403	-2.15048	-2.00956	-2.01261	-1.18544	-1.30014	-0.999008	-1.79363	-1.73324	-1.6302	-1.84564	-1.68263	-1.80638	-1.30848	-1.63706	-1.43328	-1.46278	-1.46488	-1.41161	-0.979262	0.391614	-0.888921	-0.22571	0.84759	-0.446506	-0.759451	-0.505282	-1.20001	-1.45753	-1.69539	-1.55148	-0.519592	-0.4001	-0.319094	-1.70266	-1.23147	-1.18761
	Tb427VSG-404	0.326244	-0.854763	0.464117	-1.18265	-0.145344	-0.844212	2.26806	2.32845	1.69452	2.00959	2.64209	1.15578	2.01624	0.839667	1.56951	1.69202	1.85985	1.91311	3.87597	3.97937	4.02076	3.51405	4.60527	4.83757	4.34954	4.45171	4.50323	1.86719	1.91884	2.51021	4.44256	4.50958	4.35926	3.91156	4.85406	3.87407
	Tb427VSG-405	-2.14769	-2.00677	-2.00981	-1.18265	-1.29735	-0.996215	-1.79084	-1.73044	-1.62741	-1.84285	-1.67984	-1.80358	-1.30569	-1.63426	-1.58249	-1.45998	-1.46208	-1.40882	-0.976469	-0.757595	-0.886128	-0.222916	-0.30162	-0.443713	-0.756657	0.497511	0.802788	-1.45474	-1.6926	-1.54869	-0.516799	-0.397307	-0.316301	-1.69987	-1.22868	-1.18482
	Tb427VSG-406	-2.14769	-2.00677	-2.00981	-1.18265	-1.29735	-0.996215	-1.79084	-1.73044	-1.62741	-1.84285	-1.67984	-1.65158	-1.15368	-1.63426	-1.58249	-1.45998	-1.46208	-1.40882	-0.976469	-0.757595	-0.886128	-0.222916	-0.149617	-0.443713	-0.756657	-0.654492	-1.34922	-1.45474	-1.54059	-1.54869	-0.516799	-0.397307	-0.316301	-1.69987	-1.22868	-1.18482
	Tb427VSG-407	-2.14769	-2.00677	-2.00981	-1.18265	-1.29735	-0.996215	-1.79084	-1.73044	-1.62741	-1.84285	-1.67984	-1.80358	-1.30569	-1.48226	0.154474	-1.45998	-1.46208	-1.40882	0.175534	-0.605592	-0.734125	-0.0709133	-0.30162	-0.29171	-0.756657	-0.502489	1.38775	-1.45474	-1.6926	-1.39668	-0.516799	-0.397307	-0.164298	-1.69987	-1.22868	-1.03282
	Tb427VSG-408	-1.99568	-2.00677	-2.00981	-1.18265	-1.29735	-0.996215	-1.79084	-1.73044	-1.62741	2.00959	1.27952	1.80785	-1.30569	-1.63426	-1.58249	-1.45998	-1.31008	-1.25681	-0.976469	-0.757595	-0.886128	-0.222916	-0.149617	1.70829	-0.604654	-0.654492	-1.19721	-1.45474	-1.54059	-1.39668	-0.364796	2.07662	1.42066	-0.547868	-1.07668	-1.18482
	Tb427VSG-409	-0.992886	-2.00397	-2.00702	-1.17985	-1.29455	-0.993416	-1.78804	-1.72764	-1.62461	-1.84005	-1.67704	-0.0638184	-1.30289	-1.63147	-1.57969	-1.45718	-1.30728	-1.40602	-0.97367	-0.754797	-0.883329	0.931885	-0.146819	-0.288911	-0.753859	-0.651693	0.805587	-0.299936	0.047168	-1.54589	1.22297	1.34246	2.42346	-1.54507	0.926122	-1.18202
	Tb427VSG-410	-2.14489	-2.00397	-1.85501	-1.17985	-1.29455	-0.993416	-1.78804	-1.72764	-1.62461	-1.68805	-1.67704	-1.80078	-1.30289	-1.63147	-1.57969	-1.45718	-1.45928	-1.40602	-0.97367	-0.602794	-0.883329	-0.0681147	-0.146819	1.29605	-0.753859	1.08527	-1.19441	1.02199	-1.6898	-1.54589	0.638003	2.07942	-0.313502	-1.69707	-1.07388	-1.18202
	Tb427VSG-411	-2.14489	-2.00397	-2.00702	-1.17985	-1.29455	-0.993416	0.363966	-0.57564	0.849324	2.01239	1.64489	1.81065	-1.15089	-0.479463	-1.57969	-1.45718	-1.45928	-1.40602	3.7633	3.3041	3.66099	5.35815	5.27945	5.73346	4.09858	3.95974	4.29744	2.02199	0.047168	0.928042	4.84746	4.51238	4.42346	3.40913	3.62656	2.29191
	Tb427VSG-412	-2.14489	-1.85196	-1.85501	-1.17985	0.442417	-0.841413	-0.636034	-0.57564	-1.62461	0.896913	0.0599248	-1.64878	-1.15089	-1.63147	-1.57969	-0.305181	-0.307281	0.745986	0.178333	0.397206	-0.731326	2.51685	1.85318	3.03302	0.983107	-0.49969	1.80559	0.285026	-1.53779	0.191077	2.638	2.56485	4.00843	0.454931	-1.22588	1.29191
	Tb427VSG-413	-2.14208	-2.00116	-2.00421	-1.17705	-1.13974	-0.990612	-1.78523	-1.72484	-1.6218	-1.68525	-0.522234	-0.0610144	-1.30008	-1.62866	-1.57689	-1.45438	-1.45648	-1.40321	0.181137	-0.59999	-0.880525	1.51965	0.855985	2.03582	-0.751055	1.08808	-1.19161	-1.29713	-1.68699	0.193881	1.64081	1.34526	2.16323	-1.54226	-1.22308	-1.17922
	Tb427VSG-414	-2.04335	-1.90243	-1.90548	-0.926312	-1.19301	-0.891878	-1.6865	-0.474102	-1.52307	-1.58651	-1.5755	-1.69925	-1.04935	-1.52993	-1.32615	-1.35565	-1.35775	-1.30448	-0.720129	1.82067	-0.781791	-0.11858	2.53968	2.13455	-0.500318	-0.398152	2.07705	-0.198398	-1.58826	-0.292348	2.3245	1.85903	0.940039	-1.44353	0.612623	-1.08048
	Tb427VSG-415	-2.14208	-2.00116	-1.85221	-1.17705	-1.29174	-0.990612	-1.78523	-1.72484	-1.6218	-1.83725	-1.67424	-1.79798	-1.30008	-1.62866	-1.57689	-1.45438	-1.45648	-1.40321	-0.818863	-0.751993	-0.880525	-0.217314	-0.296018	-0.43811	-0.751055	-0.648889	-1.34361	-1.44914	-1.68699	-1.54308	-0.511196	0.760299	-0.310698	-1.69427	-1.22308	-1.17922
	Tb427VSG-417	-1.99008	-2.00116	-1.85221	-1.02505	-1.13974	0.746353	-1.78523	-0.572836	-1.6218	-0.100283	0.477766	-0.0610144	-0.148082	-1.62866	-1.57689	-1.45438	-1.30448	-1.25121	0.766099	1.72194	2.27148	3.25662	3.31542	2.71389	2.57087	3.08808	1.61575	-1.44914	-1.53499	0.608918	2.81073	3.21973	3.16323	0.457735	1.73628	0.557748
	Tb427VSG-418	3.27955	2.85488	2.73153	-1.11687	-1.23156	-0.930431	-1.72505	-1.66466	-1.56162	-1.62506	-1.46205	-1.7378	-1.2399	-1.56848	-1.51671	-1.3942	0.340666	-1.19103	-0.910686	1.04515	-0.820344	2.3168	1.91617	1.77407	1.78306	-0.588708	0.868572	-1.23695	-1.47481	-0.330901	3.16042	1.82048	2.90149	-1.63409	0.574069	0.0329658
	Tb427VSG-419	-0.405119	1.32076	1.14779	-0.0250456	0.860259	-0.838609	-0.633229	-0.572836	1.33756	1.31475	2.47777	2.16138	1.17385	-0.476659	-0.424886	0.282586	1.28049	-1.25121	3.18114	2.56994	2.07883	3.39412	3.76288	4.23745	1.40095	2.67304	4.36298	-1.44914	-1.68699	-1.54308	-0.511196	-0.391704	-0.310698	-1.69427	-1.22308	-1.17922
	Tb427VSG-420	-2.13928	-1.84635	-1.8494	-1.17424	-1.28893	-0.987803	-1.78242	-1.72203	-1.61899	-0.682436	-1.67143	-1.79517	-0.145272	1.11111	-1.57408	-1.45157	-1.45367	-1.4004	1.18395	-0.749183	0.274288	2.25943	-0.141205	-0.283298	-0.596242	0.505923	0.396163	-1.44633	-1.68418	-1.54028	-0.508386	-0.388895	-0.307889	-0.539455	-1.22027	-1.17641
	Tb427VSG-421	-1.98727	-1.99835	-2.0014	-1.17424	-1.28893	-0.987803	-1.78242	-0.570027	-1.61899	-0.0974731	0.802504	-1.79517	-1.29728	-1.47385	-1.57408	-1.29957	-1.45367	-1.4004	-0.816054	-0.749183	0.274288	-0.0625011	2.66615	1.30166	-0.596242	-0.64608	2.13313	-0.294323	0.0527816	-0.388272	2.64362	3.08504	2.65147	-1.53946	-0.0682642	-1.17641
	Tb427VSG-422	-2.13928	-1.99835	-2.0014	-1.17424	-1.28893	-0.987803	-1.78242	-1.72203	-1.61899	-1.83444	-1.67143	-1.79517	-1.29728	-1.47385	-1.57408	-1.45157	-1.45367	-1.4004	-0.968057	-0.749183	-0.877715	-0.214504	-0.293208	-0.435301	-0.748245	-0.64608	-0.1888	-1.44633	-1.68418	-1.54028	0.643617	-0.388895	-0.307889	-1.53946	-1.22027	-1.17641
	Tb427VSG-423	-0.402309	-1.84635	-2.0014	-0.0222361	-1.13693	-0.987803	-1.78242	-1.72203	-1.61899	2.12492	2.38747	2.60476	-1.29728	-1.47385	-1.57408	-1.45157	-1.45367	-1.2484	-0.968057	0.40282	-0.877715	1.52246	2.44376	3.41714	-0.748245	0.505923	-1.3408	-1.29432	-1.68418	-1.54028	1.96554	-0.236892	0.844115	1.04551	0.931736	-0.0244054
	Tb427VSG-425	-2.13646	-1.99554	-1.99859	-1.17142	-1.28612	-0.984988	-1.77961	-1.71921	-1.46418	-0.679621	-1.66861	-1.79236	-1.14246	-1.62304	-1.41926	-0.296752	-1.45086	-1.39759	-0.813239	0.405635	-0.722897	-0.0596861	2.66896	-0.280483	-0.74543	-0.491262	0.398978	-0.291508	0.0555966	0.199505	2.81636	0.765923	2.43189	-1.53664	0.519513	-1.17359
	Tb427VSG-426	-2.13646	-1.99554	-1.99859	-1.17142	-1.13412	-0.984988	-1.77961	-1.71921	-1.61618	-1.83162	-1.66861	-1.79236	-1.14246	-1.62304	-1.57126	-1.44876	-1.45086	-1.39759	-0.965242	-0.594365	-0.8749	-0.211689	-0.290393	-0.432486	-0.74543	-0.643265	-1.18598	-1.44351	0.470634	-1.38546	-0.505571	-0.234076	-0.305073	-1.68864	-1.21745	-1.17359
	Tb427VSG-427	-2.13646	-1.99554	-1.99859	-1.17142	-1.28612	-0.984988	-1.77961	-1.71921	-1.61618	-1.83162	-1.66861	-1.79236	-1.29446	-1.62304	-1.57126	-1.44876	-1.45086	-1.39759	-0.965242	-0.746368	-0.8749	-0.211689	-0.290393	-0.432486	-0.74543	-0.643265	-1.33799	-1.44351	-1.68137	-1.53746	-0.505571	-0.38608	-0.15307	-1.68864	-1.21745	-1.17359
	Tb427VSG-428	-2.13646	-1.99554	-1.99859	-1.17142	-1.28612	-0.984988	-1.77961	-1.71921	-1.61618	-1.83162	-1.66861	-1.64035	-1.29446	-1.47103	-1.57126	-1.44876	-1.29885	-1.39759	-0.965242	-0.746368	-0.8749	-0.0596861	-0.13839	0.719517	-0.593427	-0.491262	-1.33799	-1.29151	-1.52937	-1.53746	0.646432	-0.38608	-0.15307	-1.68864	-1.21745	-1.17359
	Tb427VSG-429	-1.98446	-0.843536	-1.99859	-1.01942	0.865884	0.167015	-1.77961	-1.71921	-1.46418	-1.83162	0.0683534	-0.640352	-1.14246	-1.62304	-0.419261	-1.44876	-1.45086	-1.24559	-0.813239	-0.594365	-0.8749	1.94031	1.44657	1.71952	-0.593427	1.0937	1.62137	0.293455	-0.529366	-0.385457	3.73389	3.22536	4.23925	0.048322	1.25648	1.78576
	Tb427VSG-431	-2.13646	-1.99554	-1.99859	-1.17142	-1.28612	-0.984988	-1.77961	-1.71921	-1.61618	-1.83162	-1.66861	-1.79236	-1.29446	-1.62304	-1.57126	-1.44876	-1.45086	-1.39759	-0.965242	-0.746368	-0.8749	-0.211689	-0.290393	-0.432486	-0.74543	-0.643265	-1.33799	-1.44351	-1.68137	-1.53746	-0.505571	-0.38608	-0.305073	-1.68864	-1.21745	-1.17359
	Tb427VSG-432	-2.13646	-1.99554	-1.99859	-1.17142	0.450846	-0.984988	-1.77961	-1.56721	-1.61618	-1.83162	-0.516609	-1.79236	-1.29446	-1.62304	-1.57126	-1.44876	-1.45086	-1.39759	-0.965242	-0.746368	-0.8749	-0.211689	-0.290393	-0.432486	-0.74543	-0.643265	-1.33799	-1.44351	-1.68137	-1.53746	-0.505571	-0.38608	-0.305073	-1.68864	-1.21745	-1.17359
	Tb427VSG-433	-1.98446	-1.99554	-1.99859	-1.17142	-1.28612	-0.984988	-0.627605	-1.71921	-1.61618	0.320379	-1.51661	-1.64035	-1.29446	-1.62304	0.580739	-1.29675	-1.45086	-1.39759	1.50869	1.40563	0.862065	1.52528	2.18354	2.04145	0.406573	-0.491262	1.98394	-1.29151	-0.529366	-1.38546	1.96836	2.08785	1.43189	0.785288	0.934551	-1.17359
	Tb427VSG-434	-2.13646	-1.99554	-1.99859	-1.17142	-1.28612	-0.984988	-1.77961	-1.71921	-1.61618	-1.83162	-1.66861	-1.79236	-1.29446	-1.62304	-1.57126	-1.44876	-1.45086	0.754414	-0.965242	-0.746368	-0.722897	-0.211689	-0.290393	-0.432486	-0.74543	-0.643265	-1.33799	-1.44351	-1.68137	-1.53746	-0.505571	-0.38608	-0.305073	-1.68864	-1.21745	-1.17359
	Tb427VSG-435	-2.13364	-1.99272	-1.99577	-1.0166	-1.1313	-0.982167	-1.62478	-1.56439	-0.461355	0.908162	0.486211	0.362468	-1.13964	-1.62022	-1.56844	-0.293932	-1.44803	-1.39477	-0.810418	1.40846	1.27992	2.75049	2.67179	3.52969	0.409394	1.83349	2.51728	-0.288687	-1.52655	-1.38264	3.45661	2.76874	2.43471	0.46618	0.937371	-1.01877
	Tb427VSG-436	-2.13364	-1.99272	-1.99577	-1.1686	-1.2833	-0.982167	-1.77679	-1.71639	-1.61336	-1.8288	-1.66579	-1.78953	-1.29164	-1.62022	-1.56844	-1.44593	-1.44803	-1.39477	-0.962421	-0.743548	-0.87208	-0.208869	-0.287573	-0.429665	-0.74261	-0.640444	-1.33517	-1.28869	-1.67855	-1.53464	-0.502751	0.768744	-0.302253	-1.68582	-1.21463	-1.17077
	Tb427VSG-437	0.340292	-0.840715	-0.2588	0.568362	-1.1313	1.16984	-0.0398219	1.02057	0.123608	2.41066	3.34419	3.16982	-1.13964	0.531787	-1.41644	-0.293932	0.703968	1.3422	0.189582	1.40846	1.86489	2.26506	3.18636	1.72234	2.21675	2.09652	2.98676	1.71131	1.64338	0.939292	3.97118	3.67563	3.01968	0.0511426	-1.06263	0.98123
	Tb427VSG-438	4.26912	4.31186	3.94042	5.49402	5.52974	5.78737	5.33224	4.99302	5.11133	6.27439	6.26382	6.14665	4.74583	4.55698	4.92624	5.78571	5.19865	5.6427	5.65184	6.11172	5.23695	6.92324	6.43711	6.31013	5.78726	6.37237	7.58121	4.52149	4.60556	4.92397	5.8809	6.45807	6.39173	5.55647	5.84709	5.41032
	Tb427VSG-439	-2.13081	-1.98989	-1.99294	-1.16578	-1.28047	-0.979341	-1.77396	-1.71357	-1.45853	-1.82598	-1.66297	-1.78671	-1.28881	-1.46539	-1.56562	-1.44311	-1.44521	-1.39194	-0.959595	-0.588719	-0.869254	-0.206043	-0.284747	-0.274836	-0.739784	-0.637618	-1.33234	-1.43786	-1.67572	-1.53181	-0.499925	-0.380433	-0.299427	-1.683	-1.21181	-1.16795
	Tb427VSG-440	-2.13081	-1.98989	-1.99294	-1.16578	-1.28047	-0.827338	-1.77396	-1.71357	-1.61053	-1.82598	-1.66297	-1.78671	-1.28881	-1.61739	-1.56562	-1.44311	-1.29321	-1.39194	-0.959595	-0.740722	-0.869254	2.75332	1.45222	0.725164	-0.58778	0.514385	-1.33234	-1.43786	-1.67572	-1.53181	-0.347922	-0.380433	-0.299427	-1.53099	-1.21181	-1.16795
	Tb427VSG-441	-1.97881	-1.98989	-1.99294	-1.16578	-1.28047	-0.979341	-1.77396	-0.561565	0.541471	0.647954	0.810966	1.36529	-1.28881	-1.61739	-1.56562	-1.29111	-1.29321	0.760061	-0.959595	1.99624	0.282749	2.53092	1.86726	2.53252	2.21957	-0.485615	2.14159	0.299101	-1.52372	0.205152	1.65208	2.0935	2.85258	0.790934	1.9402	-0.0159438
	Tb427VSG-442	-2.13081	-1.98989	-1.99294	-1.16578	-1.28047	-0.827338	-1.77396	-1.71357	-1.61053	-1.82598	-1.66297	-1.78671	-1.28881	-1.61739	-1.56562	-1.44311	-1.44521	-1.39194	-0.959595	-0.740722	-0.869254	-0.206043	-0.284747	-0.426839	-0.739784	-0.637618	-1.33234	-1.43786	-1.52372	-1.53181	-0.499925	-0.380433	-0.299427	-1.683	-1.21181	-1.16795
	Tb427VSG-443	-1.97881	-0.837889	-1.84094	-1.16578	-1.28047	-0.827338	-1.62196	-1.56156	-1.61053	-0.0890116	-0.510963	-1.78671	-1.28881	-1.61739	-1.56562	-1.29111	-0.293206	-1.39194	-0.807592	-0.740722	1.28275	2.53092	0.867257	2.04709	-0.739784	0.514385	-0.180338	-1.43786	-1.67572	-1.53181	-0.347922	-0.380433	0.852576	-1.683	-1.21181	-1.01594
	Tb427VSG-445	0.343118	-1.83789	0.480991	-1.16578	-1.12847	-0.979341	-1.77396	-1.71357	-1.61053	-1.82598	-1.66297	-1.78671	-1.28881	-1.61739	-1.56562	-1.44311	-1.44521	-1.39194	-0.807592	-0.588719	0.867712	-0.0540395	-0.284747	1.72516	-0.739784	-0.637618	-1.33234	-1.43786	-1.67572	-1.53181	0.652078	1.35653	1.85258	-1.683	0.52516	-1.16795
	Tb427VSG-446	-2.12798	-1.98706	-1.99011	-1.16295	-1.27764	-0.97651	-1.77113	-1.71074	-1.6077	-1.82315	-1.66013	-1.78388	-1.28598	-1.46256	-1.56279	-1.44028	-1.44238	-1.23711	-0.804761	-0.73789	0.870543	0.948792	1.45505	0.727995	0.415051	-0.634786	2.40746	-1.43503	-1.67289	-1.52898	-0.497093	-0.377601	-0.296595	-1.68017	-1.20897	-1.16512
	Tb427VSG-447	-2.12798	-1.98706	-1.99011	-1.16295	-1.27764	-0.97651	-1.77113	-1.71074	-1.6077	-1.82315	-1.66013	-1.78388	-1.28598	-1.61456	-1.56279	-1.44028	-1.44238	-1.38911	-0.956764	-0.73789	-0.866422	-0.203211	-0.281915	-0.424008	-0.736952	-0.634786	-1.32951	-1.43503	-1.67289	-1.52898	-0.497093	-0.377601	-0.296595	-1.68017	-0.0569711	-1.16512
	Tb427VSG-448	-2.12798	-1.98706	-1.99011	-1.16295	-1.27764	-0.97651	-1.77113	-1.71074	-1.6077	-1.82315	-1.66013	-1.78388	-1.28598	-1.61456	-1.56279	-1.44028	-1.44238	-1.38911	-0.956764	-0.73789	-0.866422	-0.203211	-0.281915	-0.424008	-0.736952	-0.634786	-1.32951	-1.43503	-1.67289	-1.52898	-0.497093	-0.377601	-0.296595	-1.68017	-1.20897	-1.16512
	Tb427VSG-449	-2.0583	-1.91738	-1.92043	-1.09326	-1.20796	-0.906829	-1.70145	-1.64106	-1.53802	-1.75346	-1.59045	-1.7142	-0.064298	-1.54488	-1.4931	-1.3706	-1.3727	-1.31943	0.26492	-0.668209	-0.796741	0.018473	1.52473	-0.354327	-0.667271	-0.565106	-1.25983	-1.36535	-1.60321	-1.4593	-0.427412	-0.307921	-0.226914	-1.61048	-1.13929	-1.09543
	Tb427VSG-451	-2.12514	-1.98422	-1.98727	-1.16011	-1.2748	-0.973672	-1.76829	-1.7079	-1.60486	-1.82031	-1.6573	-1.78104	-1.28314	-1.61172	-1.55995	-1.43744	-1.43954	-1.38627	-0.953927	-0.735053	-0.863585	-0.200374	-0.279078	-0.421171	-0.734115	-0.631949	-0.174669	-1.4322	-1.67005	-1.52614	0.657747	-0.374764	-0.293758	-1.67733	-1.05413	-1.16228
	Tb427VSG-452	-2.12514	-1.98422	-1.98727	-1.16011	-1.2748	-0.973672	-1.76829	-1.7079	-1.60486	-1.82031	-1.6573	-1.78104	-1.28314	-1.61172	-1.55995	-1.43744	-1.43954	-1.38627	-0.953927	-0.735053	-0.863585	-0.0483707	-0.279078	-0.421171	-0.734115	-0.631949	-1.32667	-1.4322	-1.67005	-1.52614	0.657747	-0.374764	0.858245	-1.67733	-1.05413	-1.16228
	Tb427VSG-453	-1.97314	-1.98422	-1.98727	-1.16011	-1.2748	-0.973672	-1.76829	-1.7079	-1.60486	-1.82031	-1.6573	-1.78104	-1.28314	-1.61172	-1.55995	-1.43744	-1.43954	-1.38627	-0.801924	-0.58305	-0.863585	0.951629	-0.279078	0.730832	-0.734115	-0.479946	0.410293	-1.4322	-1.67005	-1.52614	0.657747	0.777239	-0.141755	-1.67733	-1.20614	-1.16228
	Tb427VSG-454	-2.1223	-1.98138	-1.98443	-1.15727	-1.27196	-0.97083	-1.76545	-1.70506	-1.60202	-1.66546	-0.502451	-1.62619	-1.2803	-1.60888	-1.55711	-1.4346	-1.4367	-1.38343	-0.951084	0.419793	-0.860742	2.2764	2.1977	1.73368	-0.731272	1.10786	1.9981	-1.27735	-1.66721	-1.3713	-0.33941	2.10201	1.44605	-1.67449	-1.20329	-1.15944
	Tb427VSG-455	-2.1223	-1.98138	-1.98443	-1.15727	-1.27196	-0.97083	-1.76545	-1.70506	-1.60202	-1.81747	-1.65445	-1.7782	-1.2803	-1.60888	-1.55711	-1.4346	-1.4367	-1.38343	-0.951084	-0.73221	-0.860742	-0.197531	-0.276235	-0.418328	-0.731272	-0.629107	-1.32383	-1.42935	-1.66721	-1.5233	-0.491413	-0.371922	-0.290915	-1.67449	-1.20329	-1.15944
	Tb427VSG-456	-2.1223	-1.98138	-1.98443	-1.15727	-1.27196	-0.97083	-1.76545	-1.70506	-1.60202	-1.81747	-1.65445	-1.7782	-1.2803	-1.60888	-1.55711	-1.4346	-1.4367	-1.38343	-0.951084	-0.73221	-0.860742	-0.197531	-0.276235	-0.418328	-0.731272	-0.629107	-1.32383	-1.42935	-1.66721	-1.5233	0.66059	-0.219918	-0.290915	-1.67449	-1.20329	-1.15944
	Tb427VSG-457	-2.1223	-1.98138	-1.98443	-1.15727	-1.27196	-0.97083	-1.76545	-1.70506	-1.60202	-1.81747	-1.65445	-1.7782	-1.2803	-1.60888	-1.55711	-1.4346	-0.284694	-1.38343	-0.951084	-0.73221	-0.860742	-0.197531	-0.276235	-0.418328	-0.731272	-0.629107	-1.32383	-1.42935	-1.66721	-1.5233	-0.491413	-0.371922	-0.290915	-1.67449	-1.20329	-1.15944
	Tb427VSG-458	-2.1223	-1.98138	-1.98443	-1.15727	-1.27196	-0.97083	-1.76545	-1.55305	-1.60202	-0.0805001	-1.50245	-1.62619	-1.2803	0.543124	-1.4051	-0.282594	-0.284694	-1.38343	-0.951084	-0.73221	-0.860742	-0.045528	2.87577	0.733675	1.00569	0.522897	2.1501	-0.27735	-1.66721	1.6287	1.24555	0.780082	1.86109	-1.67449	1.27064	-1.15944
	Tb427VSG-459	-0.967451	-1.97853	-1.98158	-1.15442	-1.26911	-0.815978	-1.7626	-1.55021	-1.44717	9.1212	9.10124	9.07623	-1.27745	-1.60603	-1.55426	-1.43175	-1.43385	-1.38058	-0.796232	-0.729362	-0.857894	-0.194683	0.878616	0.736524	-0.728424	-0.626258	-1.32098	-1.4265	-1.66436	-1.36845	1.98537	1.36789	-0.288067	-1.51963	-1.20045	-1.15659
	Tb427VSG-460	-2.11945	-1.97853	-1.98158	-1.15442	-1.26911	-0.967981	-1.7626	-1.70221	-1.59917	-1.81462	-1.65161	-1.77535	-1.27745	-1.60603	-1.55426	-1.43175	-1.43385	-1.38058	-0.948236	-0.729362	-0.857894	-0.0426796	-0.273387	-0.415479	-0.728424	-0.626258	-1.32098	-1.4265	-1.66436	-1.52045	-0.488565	-0.369073	-0.288067	-1.67164	-1.20045	-1.15659
	Tb427VSG-461	-2.11945	-1.97853	-1.98158	-1.15442	-1.26911	-0.967981	-1.7626	-1.70221	-1.59917	-1.81462	-1.65161	-1.77535	-1.27745	-1.60603	-1.55426	-1.43175	-1.43385	-1.38058	-0.948236	-0.577359	-0.857894	-0.194683	-0.273387	-0.415479	-0.728424	-0.626258	-1.32098	-1.4265	-1.66436	-1.52045	-0.488565	0.78293	-0.136064	-1.51963	-1.20045	-1.15659
	Tb427VSG-462	-2.11945	-1.97853	-1.98158	-1.15442	-1.26911	-0.967981	-1.7626	-1.70221	-1.59917	-1.81462	-1.65161	-1.77535	-1.27745	-1.60603	-1.55426	-1.43175	-1.43385	-1.38058	-0.948236	-0.729362	-0.857894	-0.194683	0.878616	-0.415479	-0.728424	-0.626258	0.415984	-1.4265	-1.66436	-1.52045	-0.488565	-0.21707	-0.288067	-1.67164	-1.20045	-1.15659
	Tb427VSG-463	-0.967451	-1.97853	-1.98158	-1.15442	-1.26911	-0.967981	-1.7626	-1.70221	-1.59917	-1.66261	-1.4996	-1.77535	-1.12545	-1.60603	-1.55426	-1.43175	-1.43385	-1.38058	-0.948236	-0.729362	-0.857894	0.95732	-0.273387	-0.415479	-0.728424	-0.626258	0.831022	-1.4265	-1.66436	-1.52045	0.663438	0.78293	-0.288067	-1.51963	-1.20045	-1.00458
	Tb427VSG-464	-2.1166	-1.82368	-0.826723	-0.999561	-1.11426	-0.813124	-1.75975	-1.54735	-1.59632	-1.65976	-1.49675	-1.77249	-1.2746	-1.60318	-1.5514	0.723108	-1.431	-1.37773	-0.945381	-0.726508	-0.85504	0.960174	1.88147	1.32434	1.0114	-0.471401	0.418838	-1.27165	-1.50951	-1.5176	1.25125	-0.214216	0.86679	-1.66878	-1.19759	-1.15373
	Tb427VSG-465	-0.964597	-1.97568	-1.97873	-1.15156	-1.26626	-0.965127	-1.75975	-1.69935	-1.44431	-1.65976	-1.64875	-1.77249	-1.2746	-1.60318	-1.5514	-1.27689	-1.431	-0.225725	-0.793378	-0.726508	-0.85504	-0.191829	-0.11853	-0.412625	-0.72557	-0.623404	-1.31813	-1.42365	-1.66151	-1.5176	-0.485711	-0.366219	-0.13321	-1.66878	-1.19759	-1.15373
	Tb427VSG-466	-1.9646	-1.97568	-1.97873	-1.15156	-1.11426	0.186876	-1.75975	-1.69935	-1.59632	-1.81176	-1.49675	-1.62049	-1.2746	-0.451174	-1.5514	-1.4289	-1.431	-1.37773	-0.793378	-0.574505	-0.703037	2.2821	0.88147	-0.260622	-0.72557	-0.471401	1.41884	-1.42365	-1.66151	-1.3656	2.66629	2.78578	1.86679	-1.66878	2.12434	-1.00173
	Tb427VSG-467	-2.1166	-1.97568	-1.97873	-1.15156	-1.26626	-0.965127	-1.75975	-1.69935	-1.59632	-1.81176	-1.64875	-1.77249	-1.2746	-1.60318	-1.5514	-1.4289	-1.431	-1.37773	-0.945381	-0.726508	-0.85504	-0.0398256	-0.270533	-0.260622	-0.72557	-0.623404	-1.31813	-1.42365	-1.66151	-1.5176	-0.485711	-0.366219	-0.285213	-1.66878	-1.19759	-1.15373
	Tb427VSG-468	-2.11374	-1.82082	-1.97587	-1.1487	-1.2634	-0.962268	-1.75689	-1.69649	-1.59346	-1.8089	-1.64589	-1.76964	-1.27174	-1.60032	-1.54854	-1.42604	-1.42814	-1.37487	-0.942522	-0.723648	-0.85218	-0.188969	-0.267673	-0.409766	-0.72271	-0.620545	-1.31527	-1.42079	-1.65865	-1.51474	0.669152	-0.36336	-0.282353	-1.66592	-1.19473	-1.15087
	Tb427VSG-469	-1.96174	-0.820816	-1.97587	-1.1487	-0.111396	-0.962268	-1.60488	-1.54449	-1.44146	-1.6569	0.0910735	0.382368	-1.27174	-1.44831	-1.54854	1.0479	1.30883	-1.22287	-0.942522	1.01332	1.29982	3.42247	-0.11567	3.20167	1.75122	1.53146	2.4217	0.316175	0.0783167	0.222226	2.25411	3.24808	3.86965	0.808008	-1.04273	1.00113
	Tb427VSG-470	-2.11374	-1.97282	-1.82386	-1.1487	-1.2634	-0.962268	-1.75689	-1.69649	-1.44146	-1.8089	-0.493889	-0.0326697	-1.27174	-1.60032	-1.54854	-1.27403	-1.42814	-1.22287	-0.942522	-0.723648	-0.85218	2.548	2.88433	1.74224	1.42929	1.11642	-1.31527	-1.42079	-0.506646	-1.36274	1.66915	2.596	2.19158	-1.66592	-1.19473	1.00113
	Tb427VSG-471	-2.11374	-1.97282	-1.97587	-1.1487	-1.2634	-0.962268	-1.75689	-1.69649	-1.59346	-1.8089	-1.64589	-1.76964	-1.27174	-1.60032	-1.54854	-1.42604	-1.42814	-1.37487	-0.942522	-0.723648	-0.85218	-0.188969	-0.267673	-0.409766	-0.72271	-0.620545	-1.31527	-1.42079	-1.65865	-1.36274	-0.482851	-0.36336	-0.282353	-1.66592	-1.19473	-1.15087
	Tb427VSG-472	-2.11374	-1.97282	-1.97587	-1.1487	-1.2634	-0.962268	-1.75689	-1.69649	-1.59346	-1.8089	-1.64589	-1.76964	-1.27174	-1.60032	-1.54854	-1.42604	-1.42814	-1.37487	-0.942522	-0.723648	-0.85218	-0.188969	-0.267673	-0.257763	-0.72271	-0.620545	-1.31527	-1.42079	-1.65865	-1.51474	-0.482851	-0.36336	-0.282353	-1.66592	-1.19473	-1.15087
	Tb427VSG-473	-2.11374	-1.97282	-1.97587	-1.1487	-1.2634	-0.962268	-1.75689	-1.69649	-1.59346	-1.8089	-1.64589	-1.76964	-1.27174	-1.60032	-1.54854	-1.42604	-1.42814	-1.37487	-0.942522	-0.723648	-0.85218	-0.036966	-0.267673	-0.409766	-0.72271	-0.620545	-1.16326	-1.42079	-1.65865	-1.51474	0.669152	-0.36336	-0.282353	-1.66592	-1.04273	-1.15087
	Tb427VSG-474	-2.11374	-1.82082	-1.97587	-1.1487	-1.2634	-0.962268	-1.75689	-1.69649	-1.59346	-1.8089	-1.49389	-1.76964	-1.27174	-1.60032	-1.54854	-1.42604	-1.42814	-1.37487	-0.942522	-0.723648	-0.85218	-0.188969	-0.267673	-0.257763	-0.72271	-0.620545	-0.163265	-1.42079	-1.65865	-1.51474	-0.482851	-0.36336	-0.13035	-1.66592	-1.04273	-1.15087
	Tb427VSG-475	-1.96174	-1.97282	-1.82386	-1.1487	-1.2634	-0.962268	-1.75689	-1.69649	-0.441455	-0.6569	-1.64589	-1.76964	-1.11974	-1.60032	-1.54854	-1.42604	0.30883	-1.37487	-0.942522	-0.723648	-0.700177	-0.036966	-0.11567	-0.409766	-0.72271	-0.620545	2.83674	-0.268788	-1.65865	0.637263	2.25411	1.78864	3.45461	0.0710421	-0.0427291	-1.15087
	Tb427VSG-477	-0.958871	-1.81795	-1.973	-1.14584	-1.10853	-0.959402	-1.75402	-1.69363	-1.59059	0.345965	0.0939388	-1.76677	-1.26887	0.139514	-0.393676	-1.42317	-1.42527	-1.372	0.212347	-0.720783	-0.849315	-0.186104	2.20912	-0.254897	-0.719845	-0.617679	0.424563	-1.41793	-1.65578	-1.35987	1.25698	-0.208491	0.872515	-1.51106	-1.19187	-1.14801
	Tb427VSG-478	-2.11087	-1.96995	-1.973	-1.14584	-1.26053	-0.959402	-1.75402	-1.54163	-1.59059	-1.80604	-1.64303	-1.76677	-1.26887	-1.59745	-1.54568	-1.42317	-1.42527	-1.372	-0.939656	-0.720783	-0.849315	-0.186104	-0.264808	-0.4069	-0.567842	-0.617679	-1.3124	-1.41793	-1.65578	-1.51187	-0.479986	-0.360494	-0.279488	-1.66306	-1.19187	-1.14801
	Tb427VSG-479	-2.11087	-1.96995	-1.973	-1.14584	-0.108531	-0.959402	-1.75402	-1.69363	-1.59059	-1.80604	-1.64303	-0.614767	-1.26887	-1.59745	-1.54568	-0.271167	-1.42527	-1.372	-0.939656	-0.720783	-0.849315	0.965899	-0.264808	-0.254897	-0.719845	0.534324	-1.3124	-1.41793	-1.65578	-1.51187	0.672017	-0.208491	-0.279488	-1.66306	-1.19187	-1.14801
	Tb427VSG-480	-2.11087	-1.96995	-1.973	-1.14584	-1.26053	-0.959402	-1.75402	-1.69363	-1.59059	-1.80604	-1.64303	-1.76677	-1.26887	-1.59745	-1.39368	-1.42317	-1.42527	-1.372	-0.939656	-0.720783	-0.849315	-0.0341006	-0.264808	1.33007	-0.719845	-0.465676	-1.1604	-1.41793	-1.65578	-1.51187	-0.479986	-0.360494	-0.279488	-1.51106	-1.19187	-1.14801
	Tb427VSG-481	-2.11087	-1.96995	-1.973	-1.14584	-1.26053	-0.959402	-1.75402	-1.69363	-1.59059	-1.80604	-1.64303	-1.61477	-1.11687	-1.59745	-1.54568	-1.42317	-1.27327	-1.372	0.212347	-0.720783	-0.849315	-0.186104	-0.264808	-0.4069	-0.719845	-0.617679	-1.3124	-1.26592	-1.50378	-1.51187	0.672017	1.37647	-0.127485	-1.66306	-1.19187	0.00399503
	Tb427VSG-482	-0.956001	-1.81508	-1.97013	-1.14297	0.479303	-0.956531	-1.75115	-1.69076	-1.43572	-1.80317	-1.48815	0.710032	-0.114001	-1.59458	-1.54281	-1.4203	-1.4224	-1.36913	2.21522	-0.565909	-0.694441	-0.183233	0.890066	-0.252026	-0.564971	2.12216	2.42743	-1.26305	-1.65291	-0.357001	2.25985	1.37934	1.46035	-0.508184	-0.0369928	-1.14514
	Tb427VSG-483	-2.10513	-1.96421	-1.96725	-1.14009	-1.25479	-0.953654	-1.74827	-1.68788	-1.58485	-1.80029	-1.63728	-1.60902	-1.26313	-1.4397	-1.53993	-1.26542	-1.41952	-1.36626	-0.933909	-0.715035	-0.843567	-0.180356	-0.25906	-0.24915	-0.714097	-0.611931	-1.30665	-1.41218	-1.65004	-1.50613	-0.474238	-0.354746	0.878263	-1.65731	0.550847	-1.14226
	Tb427VSG-484	-2.10513	-1.96421	-1.96725	-1.14009	-1.25479	-0.953654	-1.74827	-1.68788	-1.58485	-1.80029	-1.63728	-1.76102	-1.26313	-1.5917	-1.53993	-1.41742	-1.41952	-1.36626	-0.933909	-0.715035	-0.843567	-0.180356	-0.25906	-0.401153	-0.714097	-0.611931	-1.30665	-1.41218	-1.65004	-1.50613	-0.474238	-0.354746	-0.27374	-1.65731	-1.18612	-1.14226
	Tb427VSG-485	4.2948	4.35772	4.64418	5.67012	5.55543	6.16413	5.11797	5.29701	5.07495	5.95163	5.87228	5.66711	4.38073	4.62639	5.44496	5.47605	5.01788	5.89427	5.54002	5.41425	5.16642	6.57156	6.3848	6.64567	6.13835	6.24051	6.53884	4.13214	4.69179	4.50386	6.1372	5.88472	6.354	5.58216	5.98825	5.46917
	Tb427VSG-486	-2.10224	-1.96132	-1.96437	-1.13721	-1.2519	-0.950772	-1.74539	-1.685	-1.58196	-1.79741	-1.6344	-1.75814	-1.26024	-1.58882	-1.53705	-1.41454	-1.41664	-1.36337	0.220977	-0.712153	-0.840685	-0.177473	0.895826	-0.39827	-0.711214	0.542954	-1.15177	-1.40929	-1.64715	-1.50324	-0.319353	1.80014	-0.270858	-1.65443	-1.18324	-1.13938
	Tb427VSG-487	-2.10224	-1.96132	-1.96437	-1.13721	-1.2519	-0.798769	-1.74539	-1.685	-1.58196	-1.79741	-1.6344	-1.75814	-1.26024	-1.58882	-1.53705	-1.41454	-1.41664	-1.36337	-0.931026	-0.712153	-0.840685	0.97453	-0.256177	-0.39827	-0.559211	-0.609049	-1.30377	-1.40929	-1.64715	-1.50324	-0.471356	1.3851	-0.270858	-1.65443	-1.18324	-1.13938
	Tb427VSG-488	-2.10224	-1.96132	-1.96437	-1.13721	-1.2519	-0.798769	-1.74539	-1.685	-1.58196	-1.79741	-1.6344	-1.75814	-1.26024	-1.58882	-1.53705	-1.41454	-1.41664	-1.36337	-0.931026	-0.712153	-0.840685	-0.177473	0.895826	-0.39827	-0.711214	1.12792	-1.30377	-1.40929	-1.64715	-1.50324	-0.319353	-0.351864	-0.270858	-1.65443	-1.03123	-1.13938
	Tb427VSG-489	-2.10224	-1.96132	-1.96437	-1.13721	-1.2519	-0.950772	-1.74539	-1.685	-1.58196	-1.79741	-1.6344	-1.75814	-1.26024	-1.43682	0.199917	-1.41454	-1.41664	-1.36337	-0.931026	-0.712153	-0.840685	0.97453	1.48079	0.753733	-0.711214	-0.609049	-1.15177	-1.40929	-1.64715	-1.50324	-0.471356	-0.199861	-0.270858	-1.65443	-1.18324	-1.13938
	Tb427VSG-490	-2.10224	-1.96132	-1.96437	-1.13721	-1.2519	-0.798769	-1.74539	-1.685	-1.58196	-1.79741	-1.6344	-1.75814	-1.10824	-1.58882	-1.53705	-1.41454	-1.41664	-1.36337	-0.779023	-0.712153	-0.840685	-0.177473	-0.256177	-0.246267	-0.711214	-0.609049	-1.15177	-1.40929	-1.49515	-1.50324	-0.471356	-0.199861	-0.270858	-1.65443	-1.03123	-1.13938
	Tb427VSG-491	-2.10224	-1.80932	-1.96437	-1.13721	-1.2519	-0.950772	-1.74539	-1.685	-1.58196	-1.79741	-1.6344	-1.75814	-1.26024	-1.58882	-1.53705	-1.41454	-1.41664	-1.36337	-0.931026	-0.712153	-0.840685	-0.177473	-0.256177	-0.39827	-0.711214	-0.609049	-1.30377	-1.40929	-1.64715	-1.50324	-0.471356	-0.351864	-0.270858	-1.65443	-1.18324	-1.13938
	Tb427VSG-492	-1.95024	-1.80932	-1.81237	-1.13721	-0.0999007	-0.950772	-1.59339	-1.685	-1.42996	-0.645405	-1.48239	-1.60614	-1.10824	-0.436818	-1.53705	0.737463	-1.41664	-1.36337	-0.931026	1.43985	0.896281	2.29646	1.48079	2.3387	1.02575	1.86488	1.43319	-1.25729	-1.64715	-1.35124	2.488	2.80014	2.20307	0.497575	-0.0312335	-1.13938
	Tb427VSG-493	-2.09936	-1.95843	-1.96148	-1.13432	-1.24902	-0.947884	-1.7425	-1.68211	-1.57907	-1.79452	-1.63151	-1.75525	-1.25736	-1.58593	-1.53416	-1.41165	-1.41375	-1.36048	-0.928138	-0.709264	-0.837797	-0.174585	-0.253289	-0.395382	-0.708326	-0.606161	-1.30088	-1.40641	-1.64426	-1.50036	-0.468467	-0.348976	-0.26797	-1.65154	-1.18035	-1.13649
	Tb427VSG-494	-2.09936	-1.95843	-1.96148	-1.13432	-1.24902	-0.947884	-1.5905	-1.68211	-1.57907	-1.79452	-1.63151	-1.75525	-1.25736	-1.58593	-1.53416	-1.41165	-1.41375	-1.36048	-0.928138	-0.709264	-0.837797	-0.174585	-0.253289	-0.395382	-0.708326	-0.606161	-1.30088	-1.40641	-1.64426	-1.50036	1.68354	-0.196972	-0.26797	-1.65154	-1.02835	-1.13649
	Tb427VSG-495	-2.09936	-1.95843	-1.96148	-0.982317	-1.24902	-0.795881	-1.7425	-1.68211	-1.57907	-1.79452	-1.63151	-1.75525	-1.25736	-1.58593	-0.382157	-1.25965	-0.261748	-1.36048	-0.776135	-0.557261	1.31421	-0.174585	-0.101286	0.756621	-0.708326	-0.454157	-0.148881	-1.40641	-1.64426	-1.50036	-0.468467	-0.348976	-0.115966	-1.65154	-1.18035	-1.13649
	Tb427VSG-496	-2.09936	-1.95843	-1.96148	-1.13432	-1.24902	-0.947884	-1.7425	-1.68211	-1.57907	-1.79452	-1.63151	-1.75525	-1.25736	-1.58593	-1.53416	-1.41165	-1.41375	-1.36048	-0.928138	-0.709264	-0.837797	-0.174585	-0.253289	-0.395382	-0.708326	-0.606161	-1.30088	-1.40641	-1.64426	-1.50036	-0.468467	-0.348976	-0.26797	-1.65154	-1.18035	-1.13649
	Tb427VSG-497	-2.09936	-1.80643	-0.80948	-1.13432	-1.24902	-0.947884	-1.7425	-1.68211	-1.57907	-1.79452	-1.63151	-1.75525	-1.25736	-1.58593	-1.53416	-1.41165	-1.41375	-1.36048	-0.928138	-0.709264	-0.837797	-0.174585	-0.101286	-0.395382	-0.708326	-0.606161	-1.30088	-1.40641	-1.64426	-1.50036	-0.468467	-0.348976	1.469	-1.65154	-1.18035	-1.13649
	Tb427VSG-498	-2.09646	-1.95554	-0.221623	-1.13143	-1.24612	-0.94499	-1.73961	-1.67922	-1.57618	-0.05466	-0.476611	-1.60035	-1.25446	-1.58304	-1.53127	-0.256754	-1.41086	1.11634	1.22676	-0.70637	0.317101	2.78767	-0.0983919	-0.240485	-0.705432	0.548737	-0.145987	-1.40351	-1.64137	-1.49746	3.14586	2.39088	2.69428	-1.64865	-1.17745	-1.1336
	Tb427VSG-499	-2.09646	-1.95554	-1.95859	-1.13143	-1.24612	-0.792987	-1.73961	-1.67922	-1.57618	-1.79163	-1.62861	-1.75236	-1.25446	-1.58304	-1.53127	-1.40876	-1.41086	-1.35759	-0.925244	-0.70637	-0.834902	-0.171691	-0.250395	-0.392488	-0.705432	-0.603267	0.438976	-1.40351	-1.64137	-1.49746	-0.465573	-0.346082	-0.265075	-1.64865	-1.17745	-1.1336
	Tb427VSG-500	-2.09646	-1.95554	-1.95859	-0.979423	-1.24612	-0.792987	-1.73961	-1.67922	-1.57618	-1.79163	-1.47661	-1.75236	-1.25446	-1.58304	-1.53127	-1.40876	-1.41086	-1.35759	-0.925244	-0.70637	-0.834902	-0.171691	-0.250395	-0.392488	-0.705432	-0.603267	-1.29799	-1.25151	-1.64137	-1.49746	-0.465573	-0.194078	-0.265075	-1.64865	-1.17745	-1.1336
	Tb427VSG-501	-1.94156	-1.95264	-1.95569	-0.976523	-1.09122	-0.790087	-1.73671	-0.524314	-1.57328	-1.78873	-1.47371	-0.597454	-1.25156	-1.58014	-1.52837	0.331108	-1.40796	-1.20269	-0.922344	-0.70347	-0.832002	1.56817	-0.247495	1.76242	-0.550529	-0.600367	2.02684	-1.40061	-1.63847	-1.34256	0.68933	0.808821	-0.110172	0.09122	-1.17455	-0.978692
	Tb427VSG-502	1.6434	2.10625	1.19631	0.608439	0.493744	-0.790087	1.41529	1.28304	1.57872	3.22126	3.95255	3.35674	0.485403	1.15683	1.43099	3.70034	4.1016	3.65529	-0.770341	2.61846	1.64193	3.68365	3.60495	4.15473	2.25683	2.1366	2.85691	2.83885	2.97296	3.11687	3.68933	4.33238	4.59027	0.09122	-0.0225513	-0.978692
	Tb427VSG-504	-2.09356	-1.95264	-1.95569	-1.12853	-1.24322	-0.94209	-1.73671	-1.67632	-1.57328	-1.78873	-1.62571	-1.74946	-1.25156	-1.58014	-1.52837	-1.40586	-1.40796	-1.35469	-0.770341	0.448533	-0.679999	1.56817	0.904508	-0.237585	-0.702532	1.55164	-1.14309	-1.40061	-1.63847	-1.49456	-0.462674	-0.343182	-0.262176	-0.493742	-1.17455	-1.1307
	Tb427VSG-505	-2.09356	-1.95264	-1.95569	-1.12853	-1.24322	-0.94209	-1.73671	-1.67632	-1.57328	-1.78873	-1.62571	-1.74946	-1.25156	-1.58014	-1.52837	-1.40586	-1.40796	-1.35469	-0.922344	-0.70347	-0.832002	-0.168791	-0.247495	-0.389588	-0.702532	-0.600367	-1.29509	-1.40061	-1.63847	-1.49456	-0.462674	-0.343182	-0.262176	-1.64575	-1.17455	-1.1307
	Tb427VSG-506	-2.09356	-1.95264	-1.95569	-1.12853	-1.24322	-0.94209	-1.73671	-1.67632	-1.57328	-0.636723	0.111251	0.402546	-1.25156	-1.58014	-1.37636	-1.40586	-1.40796	-1.35469	-0.770341	-0.551467	-0.832002	2.56817	-0.095492	-0.237585	-0.702532	-0.600367	2.7638	-1.40061	-1.63847	-1.49456	-0.31067	1.39378	2.47479	-0.493742	-0.0225513	-1.1307
	Tb427VSG-508	-1.93865	-1.94974	-1.80078	-1.12562	-1.24032	-0.939184	-1.7338	-1.67341	-1.57037	-1.78582	-1.62281	-1.74655	-1.24866	-1.57723	-1.52546	-1.40295	-1.40505	-1.35179	-0.919438	-0.700565	-0.829097	-0.165885	-0.244589	0.765321	-0.699626	-0.597461	-1.29218	-1.39771	-1.48356	-1.49166	-0.459768	-0.340276	-0.25927	-1.64284	-1.17165	-1.12779
	Tb427VSG-509	-2.09066	-1.94974	-1.95278	-1.12562	-1.24032	-0.939184	-1.5818	-1.67341	-1.41837	-0.633817	-1.47081	-1.59455	-1.24866	-1.57723	-1.52546	-1.25095	-0.253049	-1.35179	-0.767435	-0.548562	0.907869	-0.165885	2.49238	2.08725	-0.547623	-0.597461	0.444782	-1.39771	-1.48356	-0.339653	2.01416	2.13366	2.21466	-0.490837	0.565317	-0.975787
	Tb427VSG-510	2.38327	2.37219	1.65865	-1.12562	-1.24032	-0.939184	-1.7338	-1.67341	-1.57037	-1.78582	-1.62281	-1.74655	-1.24866	-0.42523	-1.52546	-1.40295	-1.40505	-1.35179	-0.767435	-0.548562	-0.829097	0.986118	0.907414	-0.386682	-0.699626	-0.445458	-0.140181	-1.2457	-0.483562	0.245309	2.01416	2.39669	2.89273	0.509163	-1.17165	2.60918
	Tb427VSG-511	-2.08774	-0.209858	-1.94987	-0.970706	-1.0854	-0.936272	-1.73089	-1.6705	-1.56746	-1.78291	-1.6199	-0.591637	-1.24575	-1.42232	-1.52255	-1.40004	-1.40214	-1.34887	1.5574	-0.697653	-0.826185	0.989029	1.91033	-0.231767	-0.544712	-0.594549	-0.137269	-1.3948	-1.63265	-1.48874	-0.304853	0.814639	-0.256358	-1.63993	-1.16874	-1.12488
	Tb427VSG-512	-1.90795	-1.76703	-1.77008	-0.942914	-1.05761	-0.756477	-1.5511	-1.4907	-1.38767	-1.60311	-1.4401	-1.56384	-1.06595	-1.39453	-1.34275	-1.22024	-1.22234	-1.16908	-0.736731	-0.517858	-0.64639	0.0168214	-0.0618826	-0.203975	-0.51692	-0.414754	-1.10948	-1.215	-1.45286	-1.30895	-0.277061	-0.157569	-0.0765629	-1.46013	-0.988942	-0.945083
	Tb427VSG-513	-2.08774	-1.94682	-1.94987	-1.12271	-1.2374	-0.936272	-1.73089	-1.6705	-1.56746	-1.78291	-1.6199	-1.74364	-1.24575	-1.57432	-1.52255	-1.40004	-1.40214	-1.34887	-0.916527	-0.697653	-0.826185	-0.162974	-0.241678	-0.383771	-0.696715	-0.442546	-1.28927	-1.3948	-1.63265	-1.48874	-0.456856	-0.337364	-0.256358	-1.63993	-1.16874	-1.12488
	Tb427VSG-515	-2.08774	-1.79482	-1.94987	-0.970706	-1.2374	-0.936272	-1.57889	0.481504	-1.56746	-0.630905	-1.6199	-0.0066745	-0.0937418	-1.57432	-1.52255	-1.24804	-1.25014	-1.19687	0.820439	-0.697653	-0.826185	2.31096	0.910325	1.35319	-0.696715	-0.442546	2.56317	-1.24279	-1.63265	0.248221	0.695147	3.3996	0.895645	-1.48792	-1.01673	0.612087
	Tb427VSG-516	-0.935742	-1.94682	-1.94987	-1.12271	-1.2374	-0.936272	-1.73089	-1.5185	-1.56746	-0.0459428	-1.6199	-0.591637	-1.24575	-1.42232	0.214417	-1.24804	-0.250137	-1.34887	0.235477	-0.697653	-0.826185	3.31096	3.08025	3.35319	-0.544712	-0.442546	-0.137269	-1.3948	-1.63265	-1.48874	1.69515	2.81464	3.35508	-1.48792	0.983266	-0.972875
	Tb427VSG-517	-2.08483	-1.94391	-1.94695	-1.11979	-0.0824837	-0.933355	-1.72798	-1.66758	-1.56455	-1.77999	-1.61698	-1.74072	-1.24283	-1.5714	-1.36763	-1.39712	-1.39922	-1.34596	-0.913609	-0.694735	-0.823268	-0.160056	1.91324	-0.380853	-0.693797	-0.591632	-1.28635	-1.39188	-1.62974	-1.48583	-0.453939	-0.182444	-0.253441	-1.63701	-1.16582	-1.12196
	Tb427VSG-518	3.92516	3.98946	3.63131	4.96295	4.91752	5.34793	5.35477	5.49565	5.17242	5.70293	5.65396	5.84591	4.46376	4.07245	4.56311	4.9447	4.88206	5.1459	4.8531	5.60701	5.39482	6.25873	6.4524	6.42936	6.10206	6.06817	7.31273	4.86865	4.89731	4.68854	6.46625	6.22695	6.16535	6.13704	6.54843	6.14898
	Tb427VSG-519	-2.08483	-1.94391	-1.94695	-1.11979	-1.23449	-0.933355	-1.72798	-1.66758	-1.56455	-1.77999	-1.61698	-1.74072	-1.24283	-1.5714	-1.51963	-1.39712	-1.39922	-1.34596	-0.913609	-0.542732	-0.823268	-0.160056	-0.23876	-0.380853	-0.693797	-0.591632	-1.28635	-1.39188	-1.62974	-1.48583	-0.453939	-0.334447	-0.253441	-1.63701	-1.01382	-1.12196
	Tb427VSG-520	-2.08483	-1.94391	-1.94695	-1.11979	-1.23449	-0.933355	-1.72798	-1.66758	-1.56455	-1.77999	-1.61698	-1.74072	-1.24283	-1.5714	-1.51963	-1.39712	-1.39922	-1.34596	-0.913609	-0.694735	-0.823268	-0.160056	-0.23876	-0.380853	-0.693797	-0.591632	-1.13435	-1.39188	-1.62974	-1.48583	-0.301936	-0.334447	-0.253441	-1.63701	-1.16582	-1.12196
	Tb427VSG-521	-2.08483	-1.94391	-1.94695	-1.11979	-1.23449	-0.933355	-1.72798	-1.66758	-1.56455	-1.77999	-1.61698	-1.74072	-1.24283	-1.5714	-1.51963	-1.39712	-1.39922	-1.34596	-0.913609	-0.694735	-0.823268	-0.160056	1.49821	-0.380853	-0.693797	-0.591632	-1.28635	-1.23987	-1.62974	-1.33382	-0.301936	-0.182444	-0.253441	-1.63701	-1.01382	-1.12196
	Tb427VSG-522	-0.932824	-1.94391	-1.94695	-1.11979	-1.23449	-0.933355	-1.72798	-1.66758	-1.56455	-1.62799	-1.46498	-0.58872	-1.24283	-0.419401	-1.51963	-1.24512	-1.39922	-1.34596	-0.913609	-0.694735	-0.823268	-0.0080533	-0.0867572	-0.380853	-0.693797	-0.439629	1.45061	-1.39188	-1.62974	0.251138	1.28303	1.81756	1.48352	-0.485008	-0.0138164	-1.12196
	Tb427VSG-523	-2.0819	-1.94098	-1.94403	-1.11687	-1.23156	-0.930431	-1.57305	-1.66466	-1.56162	-1.77707	-1.61406	-1.7378	-1.0879	-1.56848	-1.51671	-1.3942	-1.3963	-1.34303	-0.910686	-0.691812	-0.820344	-0.157133	-0.235837	0.774073	-0.690874	-0.436705	-1.28343	-1.23695	-1.62681	-1.4829	-0.451015	-0.331524	-0.0985142	-1.63409	-1.01089	-0.967034
	Tb427VSG-524	-2.0819	-1.94098	-1.94403	-1.11687	-1.23156	-0.930431	-1.72505	-1.66466	-1.56162	-1.77707	-1.61406	-1.7378	-1.2399	-1.56848	-1.51671	-1.3942	-1.3963	-1.34303	-0.910686	-0.691812	-0.820344	-0.157133	-0.235837	-0.37793	-0.538871	-0.588708	0.453534	-1.38895	-1.62681	-1.4829	-0.299012	-0.331524	-0.250517	-1.63409	-1.1629	-0.967034
	Tb427VSG-525	-0.344938	-1.78898	0.529901	-1.11687	-1.07956	0.221572	1.42695	0.809273	0.912309	1.18229	2.3453	1.87364	-1.2399	-1.56848	-1.51671	-1.3942	-0.244296	0.393933	0.82628	1.04515	1.91662	1.57983	2.23809	0.774073	-0.538871	1.88522	2.86857	-1.38895	-1.62681	-1.3309	2.50834	3.62783	1.48645	-1.63409	1.31103	0.0329658
	Tb427VSG-526	-1.9299	-1.78898	-1.94403	-1.11687	-1.23156	-0.778428	-1.57305	-0.512655	-0.409619	-1.62506	-1.61406	-0.000834	-1.0879	0.583522	-1.51671	-1.3942	-1.2443	-1.34303	1.24132	-0.539809	-0.820344	3.57983	2.50113	3.096	1.04609	1.56329	2.1905	-1.38895	-1.47481	-1.4829	2.02292	2.14241	3.07141	-1.48208	1.57407	-0.967034
	Tb427VSG-527	-2.0819	-1.94098	-1.94403	-1.11687	-1.23156	-0.930431	-1.72505	-1.66466	-1.56162	-1.77707	-1.61406	-1.7378	-1.0879	-1.56848	-1.51671	-1.3942	-1.3963	-1.34303	-0.910686	-0.691812	-0.668341	-0.157133	-0.235837	-0.37793	-0.690874	-0.588708	-1.28343	-1.38895	-1.62681	-1.4829	-0.451015	-0.331524	-0.250517	-1.63409	-1.1629	-1.11904
	Tb427VSG-528	-2.0819	-1.94098	-1.94403	-1.11687	-1.23156	-0.930431	-1.72505	-1.66466	-1.56162	-1.77707	-1.61406	-1.7378	-1.0879	-1.56848	-1.51671	-1.3942	-1.3963	-1.34303	-0.910686	-0.691812	-0.820344	-0.157133	1.50113	-0.37793	-0.690874	-0.588708	-1.28343	-1.38895	-1.62681	-1.4829	-0.451015	-0.331524	-0.250517	-1.63409	-1.1629	-1.11904
	Tb427VSG-529	-2.0819	-1.94098	-1.94403	-1.11687	-1.23156	-0.930431	-1.72505	-1.66466	-1.56162	-1.77707	-1.61406	-1.7378	-1.2399	-1.56848	-1.51671	-1.3942	-1.3963	-1.34303	-0.758683	-0.691812	-0.820344	0.99487	-0.235837	-0.37793	-0.690874	-0.588708	-1.13143	-1.38895	-1.62681	-0.330901	-0.451015	-0.17952	-0.250517	-1.63409	-1.1629	-1.11904
	Tb427VSG-530	-2.0819	-1.94098	-1.94403	-1.11687	-1.23156	-0.930431	-1.72505	-1.66466	-1.56162	-1.77707	-1.61406	-1.7378	-1.0879	-1.56848	-1.51671	-1.3942	-1.3963	-1.34303	-0.910686	-0.691812	-0.820344	-0.157133	-0.235837	-0.37793	-0.690874	-0.588708	-1.28343	-1.38895	-1.62681	-1.4829	-0.451015	-0.331524	-0.250517	-1.63409	-1.1629	-1.11904
	Tb427VSG-532	-1.9299	-1.78898	-1.94403	-1.11687	-1.23156	-0.930431	-1.72505	-1.51266	-1.56162	-0.0401019	-1.61406	-1.7378	-1.0879	-1.56848	-1.51671	-1.3942	-1.3963	-1.19103	-0.910686	-0.539809	-0.820344	-0.0051299	-0.0838338	1.77407	-0.690874	-0.588708	1.67593	-1.38895	-1.62681	-0.330901	1.28595	1.40544	1.48645	-1.48208	-1.1629	-0.967034
	Tb427VSG-533	-2.07897	-1.93805	-1.9411	-1.11394	-1.22863	-0.927502	-1.72212	-1.66173	-1.55869	-1.77414	-1.61113	-1.73487	-1.23697	-1.56555	-1.51378	-1.39127	-1.39337	-0.1881	-0.755753	-0.688883	-0.817415	-0.0022006	-0.232908	-0.375	-0.687945	-0.585779	0.456463	-1.38603	-1.62388	-0.327972	-0.296083	0.823409	-0.247588	0.520845	-1.00796	-1.11611
	Tb427VSG-534	-2.07897	-1.78605	-1.9411	-1.11394	-1.22863	-0.927502	-1.72212	0.490274	-1.55869	-1.77414	-1.61113	-1.58287	-1.08497	-1.41355	-1.36178	-1.39127	0.343596	-1.3401	-0.907756	0.46312	-0.665412	-0.154204	0.919095	-0.375	-0.535941	-0.433776	-0.128499	-1.23402	-1.62388	-1.47997	1.28888	1.40837	0.904415	-1.63116	-0.0079637	0.0358951
	Tb427VSG-535	-2.07897	-1.93805	-1.9411	-1.11394	-1.22863	-0.927502	-1.72212	-1.66173	-1.55869	-1.77414	-1.61113	-1.73487	-1.23697	-1.56555	-1.51378	-1.39127	-1.39337	-1.3401	-0.907756	-0.688883	-0.817415	-0.154204	-0.232908	-0.375	-0.687945	-0.585779	-1.2805	-1.38603	-1.62388	-1.47997	-0.448086	-0.328594	-0.247588	-1.63116	-1.15997	-1.11611
	Tb427VSG-536	-1.92697	-1.93805	-1.9411	-1.11394	-1.22863	-0.775499	-1.57012	-1.66173	-1.55869	-1.77414	-1.61113	-1.73487	-1.23697	-1.56555	-1.51378	-1.39127	-1.39337	-1.3401	-0.907756	-0.53688	-0.817415	-0.0022006	-0.0809045	2.36197	0.464059	-0.585779	-0.128499	-1.38603	-1.62388	-1.47997	0.703917	-0.328594	1.48938	-1.63116	-1.00796	-1.11611
	Tb427VSG-537	-2.07897	-1.93805	-1.9411	-1.11394	-1.22863	-0.927502	-1.72212	-1.66173	-1.55869	-1.77414	-1.61113	-1.73487	-1.23697	-1.56555	-1.36178	-1.39127	-1.39337	-1.3401	-0.907756	-0.53688	-0.817415	-0.154204	-0.0809045	-0.222997	-0.687945	-0.585779	-1.2805	-1.38603	-1.62388	-1.47997	-0.448086	-0.328594	1.48938	-1.63116	-0.0079637	-1.11611
	Tb427VSG-538	-2.07604	-1.93512	-1.93817	-0.959	-1.2257	-0.924567	-1.71919	-1.50679	-1.55576	-1.7712	-1.60819	-0.579932	-1.23404	-1.56262	-1.51084	-1.38833	-1.39043	-1.33717	-0.904821	-0.685948	-0.81448	-0.151268	-0.229972	0.779938	-0.685009	-0.582844	-1.12556	-1.38309	-1.62095	-1.32504	-0.293148	-0.325659	-0.0926496	-1.47622	-1.00503	-1.11317
	Tb427VSG-539	-2.07604	-1.93512	-1.93817	-1.111	-1.2257	-0.924567	-1.71919	-1.65879	-1.55576	-1.7712	-1.60819	-1.73193	-1.23404	-1.56262	-1.51084	-1.38833	-1.39043	-1.33717	-0.904821	-0.685948	-0.81448	-0.151268	-0.229972	-0.372065	-0.685009	-0.582844	-1.12556	-1.38309	-1.62095	-1.47704	-0.445151	-0.325659	0.90735	-1.62822	-1.15703	-1.11317
	Tb427VSG-540	-2.07604	-1.93512	-1.93817	-1.111	-1.2257	-0.924567	-1.71919	-1.65879	-1.55576	-1.7712	-1.60819	-1.73193	-1.23404	-1.56262	-1.51084	-1.38833	-1.23843	-1.33717	-0.904821	0.466056	-0.81448	-0.151268	0.922031	-0.372065	-0.685009	-0.582844	-1.27757	0.353876	-1.62095	-1.47704	-0.445151	-0.325659	-0.244653	-1.62822	-1.15703	-1.11317
	Tb427VSG-543	-2.07604	-1.93512	-1.93817	-1.111	-1.2257	-0.924567	-1.71919	-1.65879	-1.55576	-1.7712	-1.60819	-1.73193	-1.23404	-1.56262	-1.51084	-1.38833	-1.39043	-1.33717	-0.904821	-0.685948	-0.81448	-0.151268	-0.229972	-0.372065	-0.685009	-0.582844	-1.12556	-1.38309	-1.46895	-1.47704	-0.293148	-0.325659	-0.244653	-1.62822	-1.15703	-1.11317
	Tb427VSG-544	-2.07604	-1.93512	-1.93817	-1.111	-1.2257	-0.924567	-1.71919	-1.65879	-1.55576	-1.7712	-1.60819	-1.73193	-1.23404	-1.56262	-1.51084	-1.38833	-1.39043	-1.33717	-0.904821	-0.685948	-0.81448	-0.151268	-0.0779692	-0.372065	-0.685009	-0.582844	-1.27757	-1.38309	-1.62095	-1.47704	-0.293148	-0.325659	-0.244653	-1.62822	-1.15703	-1.11317
	Tb427VSG-545	-2.0731	-1.78017	-1.93522	-1.10806	-1.22276	-0.921626	-1.71625	-1.65585	-1.55282	-1.76826	0.131715	-0.57699	-1.2311	-0.407672	-1.3559	-1.38539	-1.38749	-1.33423	-0.90188	-0.531003	-0.659535	1.00368	2.50993	0.782879	-0.682068	-0.579902	0.46234	-1.38015	-1.466	-1.32209	0.709794	1.82929	1.49525	-1.62528	-0.0020872	-0.958228
	Tb427VSG-546	-2.0731	-1.93218	-1.93522	-1.10806	-1.22276	-0.921626	-1.71625	-1.65585	-1.55282	-1.76826	-1.45325	-1.72899	-1.2311	-1.55968	-1.5079	-1.38539	-1.38749	-1.33423	-0.90188	-0.683006	0.925427	2.3256	-0.227031	-0.369124	-0.682068	-0.579902	-1.12262	-1.38015	-1.466	-1.4741	-0.442209	-0.322718	-0.241711	-1.62528	0.582875	-1.11023
	Tb427VSG-547	0.0789051	-1.78017	-1.78322	-1.10806	-1.22276	-0.921626	-1.71625	-1.65585	-1.55282	-1.61626	-1.45325	-0.57699	-1.2311	-1.55968	-1.5079	-1.38539	-1.38749	-1.33423	-0.90188	-0.531003	-0.811538	0.003676	1.50993	1.36784	-0.530065	0.572101	-0.122623	-1.38015	-1.61801	-1.4741	-0.290206	-0.322718	0.910292	-1.62528	-1.00209	0.0417717
	Tb427VSG-548	-2.0731	-1.78017	-1.93522	-1.10806	-1.22276	-0.921626	-1.71625	-1.65585	-1.55282	-1.61626	-1.60525	-1.57699	-1.2311	-1.55968	-1.5079	-1.38539	-1.38749	-1.33423	-0.90188	-0.683006	-0.659535	1.00368	-0.227031	0.782879	0.469935	-0.579902	-1.12262	-1.38015	-1.61801	-1.4741	1.29476	-0.170714	-0.241711	0.526722	-1.15409	-1.11023
	Tb427VSG-549	0.663868	-1.93218	0.216779	-1.10806	-1.22276	-0.921626	-1.71625	-1.65585	-1.55282	-1.76826	-1.45325	-1.72899	-1.2311	-1.55968	-1.5079	-1.38539	-1.38749	-1.18222	-0.749877	-0.683006	-0.811538	-0.148327	-0.227031	0.782879	-0.682068	-0.579902	-1.27463	-1.22815	-1.61801	-1.4741	-0.442209	-0.322718	-0.241711	-1.62528	-1.15409	-1.11023
	Tb427VSG-550	-2.0731	-1.93218	-1.93522	-1.10806	-1.22276	-0.921626	-1.71625	-1.65585	-1.55282	-1.76826	-1.60525	-1.72899	-1.2311	-1.55968	-1.5079	-1.38539	-1.38749	-1.33423	-0.90188	-0.683006	-0.811538	-0.148327	-0.227031	-0.369124	-0.682068	-0.579902	-1.27463	-1.38015	-1.61801	-1.4741	-0.442209	-0.322718	-0.241711	-1.62528	-1.15409	-1.11023
	Tb427VSG-551	-2.0731	-1.93218	-1.93522	-1.10806	-1.22276	-0.921626	-1.71625	-1.65585	-1.55282	-1.76826	-1.60525	-1.57699	-1.2311	-1.55968	-1.5079	-1.38539	-1.38749	-1.33423	-0.90188	-0.683006	-0.811538	0.003676	-0.227031	1.78288	-0.682068	-0.427899	-1.27463	-1.38015	-1.466	-1.4741	-0.442209	-0.322718	-0.0897083	-1.47328	-1.15409	-1.11023
	Tb427VSG-552	-2.0731	-1.78017	-1.93522	-1.10806	-1.22276	-0.921626	-1.56424	-1.65585	-1.55282	-1.61626	-1.60525	-1.72899	-1.2311	-1.55968	-1.5079	-1.38539	-1.38749	-1.33423	-0.90188	-0.683006	-0.811538	-0.148327	-0.0750279	-0.217121	-0.682068	-0.579902	-0.122623	-1.38015	-1.61801	-1.4741	-0.290206	0.829286	-0.241711	-1.62528	-1.15409	-1.11023
	Tb427VSG-553	-2.0731	-1.78017	-1.93522	0.043941	-1.07075	0.230378	-1.71625	-1.65585	-1.55282	-0.0312961	-1.45325	-1.57699	-1.2311	-1.55968	-1.3559	-1.23339	-1.23549	-1.33423	1.25012	1.05396	-0.811538	0.003676	0.924972	2.78288	-0.682068	1.5721	-1.12262	-1.22815	-1.61801	0.677905	0.709794	1.41425	2.23222	-0.473278	-1.15409	-1.11023
	Tb427VSG-554	-1.92109	-1.93218	-1.93522	-1.10806	-1.22276	-0.921626	-1.71625	-1.65585	-1.55282	-1.76826	-1.60525	-1.57699	-1.2311	-1.55968	-1.5079	-1.38539	-1.38749	-1.33423	-0.90188	-0.683006	-0.811538	-0.148327	1.50993	0.782879	-0.682068	1.15706	-1.27463	-1.38015	-1.61801	-1.4741	0.709794	-0.322718	1.49525	-1.62528	0.582875	-1.11023
	Tb427VSG-555	-1.92109	-1.78017	-0.783222	-1.10806	-1.22276	-0.769622	-1.71625	-1.50385	-1.55282	-0.0312961	-1.45325	0.00797226	-1.2311	-1.55968	-1.5079	-1.38539	1.08644	-1.33423	1.25012	1.79093	-0.811538	2.00368	2.50993	3.24231	-0.682068	-0.579902	1.19931	-1.38015	-0.466004	-1.32209	-0.290206	1.41425	1.91029	1.33408	0.582875	-0.958228
	Tb427VSG-556	-2.0731	-1.93218	-1.93522	-1.10806	-1.22276	-0.921626	-1.71625	-1.65585	-1.55282	-1.76826	-1.60525	-1.72899	-1.2311	-1.55968	-1.5079	-1.38539	-1.38749	-1.33423	-0.90188	-0.683006	-0.811538	1.00368	-0.227031	-0.369124	-0.682068	0.572101	-1.27463	-1.38015	-1.61801	-1.32209	-0.442209	-0.322718	-0.241711	-1.62528	-1.15409	-1.11023
	Tb427VSG-557	-0.921095	-1.93218	-1.78322	-0.956059	-1.22276	-0.921626	-1.71625	-1.50385	-1.55282	-1.76826	-1.60525	-1.72899	-1.2311	-1.55968	-1.5079	-1.38539	-1.38749	-1.33423	0.250123	-0.683006	-0.811538	0.003676	1.92497	0.782879	-0.682068	-0.579902	-0.122623	-1.38015	-1.61801	0.262868	1.70979	-0.170714	1.91029	0.111684	-1.00209	-0.958228
	Tb427VSG-558	-2.07015	-1.92923	-1.93228	-1.10511	-1.21981	-0.918678	-1.7133	-1.65291	-1.54987	-1.76531	-1.6023	0.747885	-1.07615	-1.55673	-1.50495	-1.38245	-1.23254	-1.33128	-0.898933	0.471944	-0.808591	1.00662	2.51288	-0.214173	-0.679121	-0.576955	-1.11968	-1.3772	-1.46306	-1.47115	-0.287259	1.83223	-0.086761	-1.47033	-0.99914	-0.955281
	Tb427VSG-559	1.40378	1.3927	0.541654	-0.953112	-1.06781	1.23332	3.4387	3.25399	3.40949	5.4635	5.5039	5.47035	0.508815	1.18024	1.23201	2.22899	2.85492	2.28016	6.63677	6.19986	6.04385	11.824	11.8129	11.6757	7.58141	8.73996	9.43299	6.01321	5.97157	6.11548	11.8939	11.8127	11.9041	8.61448	9.49771	8.14275
	Tb427VSG-560	-1.91815	-1.92923	-1.93228	-1.10511	-0.0678071	-0.918678	-1.7133	-1.65291	-1.54987	-1.76531	-1.6023	-1.57404	-1.22815	-1.55673	-1.50495	-1.38245	-1.38455	-1.33128	-0.898933	-0.680059	-0.808591	-0.14538	0.927919	-0.214173	1.05784	-0.576955	-1.27168	-1.3772	-1.61506	-1.31915	-0.439262	0.832233	-0.086761	-1.62233	0.00086	-1.10728
	Tb427VSG-561	-2.07015	-1.92923	-1.93228	-1.10511	-1.06781	-0.918678	-1.7133	-1.65291	-0.397866	-0.613311	0.871628	0.0109195	-1.07615	-1.40472	-0.352952	-0.230443	0.352419	-1.17928	2.423	0.471944	1.92837	0.00662329	2.51288	2.59318	1.05784	3.16001	2.20225	-1.3772	-1.61506	-1.47115	-0.439262	-0.31977	-0.238764	-1.62233	-1.15114	-1.10728
	Tb427VSG-562	0.889207	-0.777227	-0.780274	0.0468883	-1.21981	-0.766675	-0.561296	-1.65291	-0.397866	1.55661	0.5497	1.74789	-1.07615	-1.40472	-1.50495	-1.23044	-1.38455	-0.179276	0.838033	0.471944	-0.656588	0.00662329	-0.0720806	2.10775	0.472882	-0.576955	0.880325	-0.225198	0.121906	1.26581	1.2977	1.83223	1.4982	0.529669	2.00086	2.21464
	Tb427VSG-563	-1.91815	-1.92923	-1.93228	-1.10511	-1.21981	-0.918678	-1.7133	-1.65291	-1.54987	-1.76531	-1.6023	-1.72605	-1.22815	-1.55673	-1.50495	-1.38245	-1.38455	-1.33128	-0.898933	-0.680059	0.343412	0.00662329	-0.224084	-0.366177	-0.679121	-0.576955	-1.11968	-1.3772	-1.61506	-1.31915	-0.287259	-0.31977	-0.238764	-1.62233	0.00086	-1.10728
	Tb427VSG-564	-2.0672	-1.92628	-1.92932	-1.10216	-1.21686	-0.915725	-1.71035	-1.64995	-1.54692	-1.76236	-1.59935	-1.72309	-1.2252	-1.40177	-1.502	-1.37949	-1.38159	-1.32833	-0.743976	-0.677106	-0.805638	1.00958	-0.0691273	-0.363223	-0.676167	-0.574002	-1.26873	-1.37425	-1.61211	-1.4682	-0.436309	-0.316817	-0.235811	-1.61938	-1.14819	-1.10433
	Tb427VSG-565	-1.91519	-1.92628	-0.777321	-1.10216	-1.21686	-0.915725	-1.71035	-0.497949	-1.54692	0.974605	-0.447346	-1.72309	-1.07319	-1.55377	-1.502	-1.22749	-1.22959	-1.32833	-0.743976	0.474897	-0.805638	-0.142427	-0.0691273	0.78878	0.475836	-0.574002	-1.26873	-1.22225	0.539897	-1.31619	0.715694	-0.164814	0.916192	0.532622	0.00381345	0.0476723
	Tb427VSG-566	-1.91519	-1.77427	-1.92932	0.634804	-1.06485	-0.763722	-1.71035	-1.64995	-1.54692	-1.61036	-1.59935	-1.72309	-1.2252	-1.55377	-1.502	-1.22749	0.355373	-1.32833	-0.743976	-0.677106	0.346365	2.00958	2.73823	0.78878	-0.676167	-0.574002	-1.26873	-1.37425	-0.460103	-0.316194	0.715694	-0.316817	-0.235811	-1.61938	-1.14819	-0.952328
	Tb427VSG-568	-1.91519	-0.774273	-1.77732	-0.950158	-1.21686	-0.915725	-1.71035	-1.49795	-1.54692	-0.610358	-1.59935	-1.72309	-1.2252	-1.55377	-1.502	-1.37949	-1.38159	-1.32833	1.25602	-0.677106	-0.805638	2.3315	1.93087	-0.21122	1.47584	-0.574002	-0.116722	-1.37425	-1.61211	-1.4682	-0.284306	-0.316817	0.916192	-1.61938	-0.996187	-1.10433
	Tb427VSG-569	-2.0672	-1.92628	-1.92932	-1.10216	0.520109	-0.915725	-1.71035	-1.64995	-1.54692	-1.76236	-1.59935	-1.72309	-1.2252	-1.55377	-1.502	-1.37949	-1.38159	-1.32833	-0.895979	-0.677106	-0.805638	-0.142427	-0.22113	-0.21122	-0.676167	-0.574002	-1.26873	-1.37425	-1.61211	-1.4682	-0.284306	-0.316817	-0.235811	-1.61938	-1.14819	-1.10433
	Tb427VSG-570	0.409693	0.550614	-1.77436	-1.0992	-0.0618944	0.239237	-1.55538	-1.64699	0.929975	1.19996	1.72554	1.7538	-1.07024	-0.398812	-1.34704	-1.22453	-0.22663	-1.32537	2.71841	2.47786	2.15668	4.33446	4.84072	4.79174	1.80072	2.16592	3.4098	1.36568	0.864784	1.85669	5.00406	4.482	4.56301	0.120544	2.4662	0.635594
	Tb427VSG-571	-2.06424	-1.92332	-1.92636	-1.0992	-1.2139	-0.912766	-1.70739	-1.64699	-1.54396	-1.7594	-1.59639	-1.72013	-1.22224	-1.55082	-0.347039	-1.37653	-1.37863	-1.32537	-0.89302	-0.522143	-0.802678	0.012536	-0.218171	-0.208261	-0.673208	-0.571043	-1.11376	-1.37129	-1.60915	-1.46524	-0.281346	-0.313858	-0.232851	-1.61642	-1.14523	-1.10137
	Tb427VSG-572	-1.91223	-1.92332	-1.92636	-1.0992	-1.06189	-0.912766	-1.70739	-1.64699	-1.54396	-1.7594	-1.59639	-1.56813	-1.22224	-1.55082	-1.49904	-1.37653	-1.37863	-0.173364	-0.741017	-0.522143	-0.650675	0.012536	2.25576	-0.208261	-0.673208	-0.41904	-1.11376	-1.37129	-1.60915	-1.46524	-0.433349	-0.313858	-0.232851	-1.61642	-1.14523	-1.10137
	Tb427VSG-573	-0.912235	-1.92332	-1.92636	-1.0992	-1.2139	-0.912766	-1.70739	-1.64699	-1.54396	-1.7594	-1.59639	-1.72013	-1.22224	-1.55082	-1.49904	-1.37653	-1.37863	-1.32537	-0.89302	-0.674146	-0.802678	1.01254	-0.066168	-0.360264	-0.521205	-0.571043	-1.26577	-1.37129	-1.60915	-1.46524	-0.433349	-0.313858	-0.232851	-1.61642	-1.14523	-1.10137
	Tb427VSG-574	-2.06424	-1.92332	-1.92636	-1.0992	-1.2139	-0.912766	-1.70739	-1.64699	-1.54396	-1.7594	-1.59639	-1.72013	-1.22224	-1.55082	-1.49904	-1.37653	-0.22663	-1.32537	-0.89302	-0.674146	-0.802678	0.012536	-0.066168	-0.360264	-0.673208	-0.571043	-1.11376	-1.37129	-1.60915	-1.46524	-0.433349	-0.313858	-0.232851	-1.61642	-1.14523	-1.10137
	Tb427VSG-576	-1.91223	-1.92332	-1.92636	-1.0992	-1.2139	-0.912766	-1.70739	-1.64699	-1.54396	-1.7594	-1.59639	-1.72013	-1.22224	-1.55082	-1.49904	-1.37653	-1.37863	-1.32537	-0.89302	-0.522143	-0.802678	-0.139467	-0.218171	1.3767	-0.673208	-0.571043	-1.26577	-1.37129	-1.60915	-1.46524	-0.433349	-0.313858	-0.232851	-1.61642	-1.14523	-1.10137
	Tb427VSG-577	-2.06424	-1.92332	-1.92636	-1.0992	-1.2139	-0.912766	-1.70739	-1.64699	-1.54396	-1.7594	-1.59639	-1.72013	-1.22224	-1.55082	-1.49904	-1.37653	-1.37863	-1.17336	-0.89302	-0.674146	-0.802678	-0.139467	-0.218171	-0.360264	-0.521205	-0.571043	-1.26577	-1.37129	-1.60915	-1.46524	-0.433349	-0.313858	-0.232851	-1.61642	-1.14523	-1.10137
	Tb427VSG-578	-0.912235	-1.77131	-1.92636	-1.0992	-1.2139	-0.912766	-1.70739	-1.49499	-1.54396	-1.6074	-1.44439	0.0168322	-1.07024	-1.55082	-1.49904	-1.37653	-1.37863	-1.32537	-0.741017	-0.522143	0.349325	1.01254	1.93383	1.3767	-0.521205	1.16592	1.20817	-1.37129	-1.60915	-1.46524	-0.433349	-0.313858	-0.232851	-1.61642	-1.14523	-1.10137
	Tb427VSG-579	-2.06424	-1.92332	-1.92636	-1.0992	-1.2139	-0.912766	-1.70739	-1.64699	-1.54396	-1.6074	-1.59639	-1.72013	-1.22224	-1.55082	-1.49904	-1.37653	-1.37863	-1.32537	-0.89302	-0.674146	-0.802678	-0.139467	-0.218171	-0.208261	-0.673208	-0.41904	0.4712	-1.37129	-1.45714	-1.46524	-0.433349	-0.313858	-0.232851	-1.61642	-1.14523	-1.10137
	Tb427VSG-580	-2.06424	-1.92332	-1.92636	-1.0992	-1.2139	-0.912766	-1.70739	-1.49499	-1.54396	-1.7594	-1.59639	-1.72013	-1.22224	-1.55082	-1.49904	-1.37653	-1.37863	-1.32537	-0.89302	-0.674146	0.349325	-0.139467	1.93383	-0.208261	-0.673208	-0.571043	-1.11376	-1.37129	-1.60915	-1.46524	-0.433349	-0.313858	-0.232851	-1.61642	-1.14523	-1.10137
	Tb427VSG-581	-2.06424	-1.92332	-1.92636	-1.0992	-1.2139	-0.912766	-1.70739	-1.64699	-1.54396	-1.7594	-1.59639	-1.72013	-1.22224	-1.55082	-1.49904	-1.37653	-1.37863	-1.32537	-0.89302	1.47786	-0.802678	1.01254	-0.066168	-0.360264	1.06376	-0.571043	-1.26577	-1.37129	-1.60915	-1.31323	-0.433349	-0.313858	-0.232851	-1.61642	-0.993227	-1.10137
	Tb427VSG-583	-2.06127	-1.76835	-1.9234	-1.09624	-1.21093	-0.9098	-1.70442	-1.64403	-1.54099	-1.75644	-1.59342	-1.71717	-1.21927	-0.395847	-1.49608	-1.37357	-0.223665	-1.3224	0.261949	-0.671181	-0.799713	0.0155014	2.52176	1.37967	-0.518239	-0.416074	-0.110797	-1.36832	-1.60618	-1.46227	0.721619	0.841111	1.50708	-1.46145	0.594701	-1.09841
	Tb427VSG-584	-1.90927	-1.92035	-1.9234	-0.944234	-1.21093	-0.9098	-1.70442	-1.64403	-1.54099	-1.75644	-1.59342	-1.71717	-1.21927	-1.54785	-1.49608	-1.37357	-1.37567	-1.3224	-0.890054	-0.671181	-0.64771	-0.136502	-0.215206	-0.205295	-0.670243	-0.568077	-1.2628	-1.36832	-1.60618	-1.46227	0.721619	-0.158889	-0.0778829	-1.61346	-1.14226	-1.09841
	Tb427VSG-585	-2.06127	-1.92035	-1.9234	-1.09624	-1.21093	-0.9098	-1.70442	-1.64403	-1.54099	-1.75644	-1.59342	-1.71717	-1.21927	-1.54785	-1.49608	-1.37357	-1.37567	-1.3224	-0.890054	-0.671181	-0.799713	-0.136502	-0.215206	-0.357298	-0.670243	-0.568077	-1.2628	-1.36832	-1.60618	-1.46227	-0.430384	-0.310892	-0.229886	-1.61346	-0.990262	-1.09841
	Tb427VSG-586	-1.90927	-1.92035	-1.9234	-1.09624	-1.21093	-0.9098	-1.70442	-1.64403	-1.54099	-1.75644	-1.59342	-1.71717	-1.21927	-1.54785	-1.49608	-1.22156	-1.37567	-1.3224	-0.890054	-0.671181	-0.799713	-0.136502	-0.0632025	-0.357298	-0.518239	-0.568077	-1.2628	-1.36832	-1.60618	-1.46227	-0.278381	-0.310892	-0.229886	-1.61346	0.594701	-0.946403
	Tb427VSG-587	-2.06127	-0.768348	-1.9234	-1.09624	-1.21093	-0.9098	-1.70442	-1.64403	-1.54099	-1.75644	-1.59342	-1.71717	-1.21927	-1.54785	-1.49608	-1.37357	-1.37567	-1.3224	-0.890054	-0.671181	-0.799713	-0.136502	-0.215206	-0.357298	-0.670243	-0.568077	-1.2628	-1.36832	-1.60618	-1.46227	-0.430384	-0.310892	-0.229886	-1.61346	-1.14226	-1.09841
	Tb427VSG-588	-2.06127	-1.92035	-1.9234	-1.09624	-1.21093	-0.9098	-1.70442	-1.64403	-1.54099	-1.75644	-1.59342	-1.71717	-1.21927	-1.54785	-1.34407	-1.37357	-1.37567	-1.3224	-0.890054	-0.671181	-0.799713	0.0155014	-0.215206	-0.357298	-0.670243	-0.568077	-1.2628	-1.36832	-1.60618	-1.46227	-0.430384	-0.310892	-0.229886	-1.61346	-1.14226	-1.09841
	Tb427VSG-589	-2.06127	-1.92035	-1.9234	-1.09624	-1.21093	-0.9098	-1.70442	-1.64403	-1.54099	-1.75644	-1.59342	-1.71717	-1.21927	-1.39585	-1.49608	-1.37357	0.361298	-1.3224	-0.738051	-0.671181	-0.799713	1.0155	-0.215206	-0.205295	-0.670243	-0.568077	-1.2628	-1.36832	-1.60618	-1.46227	-0.430384	-0.310892	-0.0778829	-1.61346	0.00973828	0.0535971
	Tb427VSG-590	-2.06127	-1.92035	-1.9234	-1.09624	-1.21093	-0.9098	-1.70442	-1.64403	-1.54099	-1.75644	-1.59342	-1.71717	-1.21927	-1.54785	-1.49608	-1.37357	-1.37567	-1.3224	-0.890054	-0.671181	-0.799713	0.0155014	-0.0632025	-0.357298	-0.670243	-0.568077	-1.2628	-1.36832	-1.60618	-1.46227	-0.430384	-0.310892	-0.229886	-1.61346	-1.14226	-1.09841
	Tb427VSG-591	-2.06127	-1.92035	-1.9234	-1.09624	-1.21093	-0.9098	-1.70442	-1.64403	-1.54099	-1.75644	-1.59342	-1.71717	-1.21927	-1.54785	-1.49608	-1.37357	-1.37567	-1.3224	-0.890054	-0.671181	-0.799713	0.0155014	-0.215206	-0.357298	-0.670243	-0.416074	-1.1108	-1.36832	-1.60618	-1.46227	-0.430384	-0.310892	-0.229886	-1.61346	-1.14226	-1.09841
	Tb427VSG-592	-2.06127	-1.92035	-1.9234	-1.09624	-1.21093	-0.9098	-1.70442	-1.64403	-1.54099	-1.75644	-1.59342	-1.71717	-1.21927	-1.54785	-1.49608	-1.37357	-1.37567	-1.3224	-0.738051	-0.671181	-0.799713	-0.136502	-0.215206	-0.357298	-0.670243	-0.568077	-1.2628	-1.36832	-1.60618	-1.46227	-0.430384	-0.310892	-0.229886	-1.61346	-1.14226	-1.09841
	Tb427VSG-593	-2.06127	-1.92035	-1.9234	-0.944234	-1.21093	-0.9098	-1.55242	-0.492024	-1.54099	-1.75644	-1.44142	-0.565165	-1.21927	-1.54785	-1.49608	-1.37357	-0.223665	-1.1704	0.846911	1.06578	1.35229	3.0155	3.52176	3.25414	-0.518239	2.39128	1.69656	-1.36832	-0.454178	-1.46227	2.72162	1.42607	1.92212	0.12351	-0.990262	1.0536
	Tb427VSG-594	0.0907305	0.231652	0.550532	-0.944234	0.526034	1.82717	-1.55242	0.507976	-1.38899	0.980529	1.7285	1.0198	-1.21927	-1.39585	-1.34407	-0.221565	-0.223665	-1.1704	0.261949	-0.519178	1.67422	3.18543	4.52176	4.37967	2.28912	2.58393	3.53306	0.368642	0.86775	1.49709	4.18105	3.54155	3.72947	-0.461453	2.17966	1.0536
	Tb427VSG-595	0.678665	1.23462	0.553504	-1.09326	-1.05596	-0.754826	2.45055	1.3183	1.78391	3.20589	1.88348	2.3447	0.520664	0.607125	-1.3411	-1.21859	-1.22069	-1.31943	0.26492	1.06876	0.355262	0.018473	1.52473	-0.354327	0.484732	1.90883	-1.10783	-1.36535	0.548793	-1.3073	1.72459	1.84408	0.925089	-1.61048	0.597672	0.0565687
	Tb427VSG-596	3.30316	3.40455	3.36086	0.643701	0.529005	0.245174	5.06526	5.19745	4.80381	5.05675	5.16146	4.86407	1.52066	0.929053	-1.3411	0.781407	1.36427	2.0025	3.78848	3.73172	3.16262	5.4779	4.74712	5.38264	3.94416	4.8723	5.66036	0.786651	0.870721	2.27766	5.42503	5.09201	4.78307	-0.458481	4.94345	3.91455
	Tb427VSG-597	-2.0583	-1.91738	-1.92043	-1.09326	-1.20796	-0.906829	-1.70145	-1.64106	-1.53802	0.398538	-1.43845	-1.7142	-1.2163	-1.54488	-0.341102	-1.3706	-1.3727	-1.31943	0.26492	-0.668209	-0.796741	1.60344	-0.0602309	-0.354327	-0.667271	-0.565106	-0.107826	-1.21335	-1.60321	-1.4593	0.724591	1.84408	-0.0749113	-1.45848	0.0127098	-1.09543
	Tb427VSG-598	-2.0583	-1.91738	-1.92043	-1.09326	-1.20796	-0.906829	-1.70145	-1.64106	-1.53802	-1.75346	-1.59045	-1.7142	-1.2163	-1.54488	-1.4931	-1.3706	-1.3727	-1.31943	-0.887083	-0.668209	-0.796741	-0.13353	-0.212234	-0.354327	-0.515268	-0.565106	-1.25983	-1.36535	-1.60321	-1.4593	-0.275409	-0.307921	0.925089	-1.61048	-1.13929	-1.09543
	Tb427VSG-599	-2.0583	-1.91738	-1.92043	-1.09326	-1.20796	-0.906829	-1.70145	-1.64106	-1.53802	-1.75346	-0.43845	-1.7142	-1.2163	-1.54488	-1.4931	-1.3706	-1.3727	-1.31943	-0.887083	-0.668209	-0.796741	1.60344	-0.212234	1.38264	-0.667271	-0.565106	-1.10783	-1.36535	0.133756	-1.4593	-0.427412	-0.155917	-0.0749113	-0.458481	-0.98729	0.641531
	Tb427VSG-601	-2.0583	-1.76538	-1.92043	0.058738	-1.20796	-0.906829	-1.70145	0.09591	-1.53802	-1.60146	-1.59045	-1.7142	-1.2163	-1.54488	-0.341102	-1.21859	-1.22069	-1.31943	-0.73508	1.80572	-0.644738	2.60344	1.93977	0.797676	0.484732	0.586898	0.477137	0.786651	-1.60321	-0.307298	-0.275409	-0.307921	-0.0749113	-1.61048	0.0127098	-1.09543
	Tb427VSG-602	-2.0583	-1.91738	-1.92043	-1.09326	-1.20796	-0.906829	-1.70145	-1.64106	-1.53802	-1.75346	-1.59045	-1.7142	-1.2163	-1.54488	-1.4931	-1.3706	-1.3727	-1.31943	-0.887083	-0.668209	-0.796741	1.01847	-0.212234	-0.354327	-0.667271	-0.565106	-1.25983	-1.36535	-1.60321	-1.4593	-0.427412	-0.307921	-0.226914	-1.61048	-1.13929	-1.09543
	Tb427VSG-603	-2.0583	-1.91738	-1.92043	-1.09326	-1.20796	-0.906829	-1.70145	-1.64106	-1.53802	-1.75346	-1.59045	-1.7142	-1.2163	-1.54488	-1.3411	-1.3706	-1.3727	-1.31943	-0.887083	1.06876	-0.796741	1.60344	-0.212234	-0.202324	1.06969	-0.413102	0.892174	-1.36535	-1.60321	-1.4593	-0.427412	-0.307921	-0.226914	-1.61048	-1.13929	-1.09543
	Tb427VSG-604	-2.0583	-1.76538	-1.92043	-1.09326	-1.20796	-0.906829	-1.70145	-1.64106	-1.53802	-1.75346	-1.59045	-1.7142	-1.2163	-1.54488	-1.4931	-1.3706	-1.3727	-1.31943	-0.887083	-0.668209	-0.796741	-0.13353	-0.0602309	-0.202324	-0.667271	-0.565106	-1.25983	-1.36535	-1.60321	-1.4593	-0.427412	-0.307921	-0.226914	-1.61048	-1.13929	-1.09543
	Tb427VSG-605	-1.9063	-1.76538	-1.76842	-1.09326	-1.20796	-0.906829	-1.70145	-1.64106	-1.53802	-0.601461	-1.59045	-1.7142	-1.2163	-1.54488	-1.4931	-1.3706	-1.3727	-1.31943	-0.887083	-0.516206	-0.644738	1.60344	-0.0602309	0.797676	-0.667271	-0.565106	-1.10783	-1.36535	-1.60321	-1.4593	-0.427412	0.844083	-0.0749113	-1.61048	-1.13929	-1.09543
	Tb427VSG-606	-2.0583	-1.91738	-1.92043	-1.09326	-1.20796	-0.906829	-1.70145	-1.64106	-1.53802	-1.75346	-1.59045	-1.7142	-1.2163	-1.54488	-1.4931	-1.3706	-1.3727	-1.31943	-0.887083	-0.668209	-0.796741	1.01847	-0.212234	-0.354327	-0.667271	-0.413102	0.477137	-1.21335	-1.60321	-1.4593	-0.275409	0.844083	-0.0749113	-1.45848	-0.98729	-1.09543
	Tb427VSG-607	-2.05532	-1.9144	-1.91745	-1.09029	-1.05298	-0.903851	-1.69847	-1.63808	-1.53504	-1.75049	-1.58748	-1.55922	-1.21332	-1.5419	-1.33812	-1.36762	-1.36972	-1.31645	-0.884105	-0.665232	-0.793764	-0.130552	-0.0572532	-0.351349	-0.664293	-0.562128	-1.25685	-1.36237	-1.60023	-1.45632	-0.272432	-0.304943	-0.223937	-1.60751	-1.13632	-1.09246
	Tb427VSG-608	-2.05532	-1.9144	-1.91745	-1.09029	-1.20498	-0.903851	-1.69847	-1.63808	-1.53504	-1.75049	-1.58748	-1.71122	-1.21332	-1.5419	-1.49013	-1.36762	-1.36972	-1.31645	-0.884105	-0.665232	0.358239	0.0214507	-0.0572532	-0.351349	-0.664293	-0.562128	-1.25685	-1.36237	-1.60023	-1.45632	-0.424435	-0.304943	-0.223937	-1.60751	-1.13632	-1.09246
	Tb427VSG-609	-1.90034	-1.91142	-1.91447	-1.0873	-1.202	-0.900867	-1.69549	-1.63509	-1.53206	-1.7475	-1.58449	-1.70823	-1.21034	-1.53892	-1.48714	-1.36463	-1.36673	-1.31347	-0.881121	-0.662248	-0.79078	-0.127569	-0.206272	-0.196362	-0.661309	-0.559144	-1.25387	-1.35939	-1.59725	-1.45334	-0.421451	-0.301959	-0.220953	-1.60452	-1.13333	-1.08947
	Tb427VSG-610	-2.05234	-1.91142	-1.91447	-1.0873	-1.202	-0.900867	-1.69549	-1.63509	-1.53206	-1.7475	-1.58449	-1.70823	-1.21034	-1.53892	-1.33514	-1.36463	-1.36673	-1.16146	-0.881121	-0.662248	-0.638777	-0.127569	1.53069	-0.348365	-0.661309	-0.559144	-1.25387	-1.35939	-1.59725	-1.45334	-0.421451	-0.301959	-0.0689498	-1.60452	-1.13333	-1.08947
	Tb427VSG-611	-2.05234	-1.91142	-1.76246	-1.0873	-1.202	-0.900867	-0.543484	-1.63509	-1.53206	-1.7475	-1.58449	-1.70823	-1.21034	-1.53892	-1.48714	-1.36463	-1.36673	-1.31347	-0.881121	-0.662248	-0.79078	-0.127569	-0.206272	-0.348365	-0.661309	-0.559144	-1.25387	-1.35939	-1.59725	-1.45334	-0.421451	-0.301959	-0.220953	-1.60452	-1.13333	-1.08947
	Tb427VSG-612	-2.05234	-1.91142	-1.91447	-1.0873	-1.202	-0.900867	-1.69549	-1.63509	-0.380055	-1.7475	-1.58449	-1.70823	-1.05834	-1.38691	-1.48714	-1.36463	-1.36673	-1.31347	-0.729118	-0.662248	-0.79078	-0.127569	-0.206272	-0.348365	-0.661309	-0.559144	-0.101864	-1.35939	-1.59725	-1.45334	-0.421451	-0.301959	-0.0689498	-1.60452	-1.13333	-1.08947
	Tb427VSG-613	-2.05234	-1.91142	-1.91447	-1.0873	-1.202	-0.900867	-1.69549	-1.63509	-1.53206	-1.7475	-1.58449	-1.70823	-1.21034	-1.53892	-1.48714	-1.36463	-1.36673	-1.31347	-0.881121	-0.662248	-0.638777	-0.127569	0.945731	-0.196362	-0.661309	-0.559144	-1.25387	-1.35939	-1.59725	0.283626	-0.269448	-0.301959	-0.0689498	-1.60452	-1.13333	-1.08947
	Tb427VSG-614	-2.04935	-1.90843	-1.91148	-1.08431	-1.19901	-0.897877	-1.6925	-1.6321	-1.52907	-1.74451	-1.5815	-1.70524	-1.20735	-1.53593	-1.48415	-1.36164	-1.36374	-1.31048	-0.878131	-0.659258	-0.78779	0.0274246	-0.203282	-0.345375	-0.658319	-0.556154	-0.098874	-1.3564	-1.59426	-1.45035	-0.418461	-0.298969	-0.217963	-1.60153	-1.13034	-1.08648
	Tb427VSG-615	-2.04635	-1.90543	-1.90848	-1.08132	-1.19601	-0.894881	-1.6895	-1.62911	-1.52607	0.410486	-0.426502	-1.55025	-1.20435	-1.53293	-1.48116	-1.35865	-1.36075	-1.30748	-0.723132	0.495742	-0.784794	3.03042	3.12164	2.80962	1.08164	1.18381	1.22605	-1.2014	-0.439259	-1.29535	1.3215	1.44099	-0.0629635	-0.446534	0.0246577	-1.08349
	Tb427VSG-616	-2.04635	-1.90543	-1.90848	-1.08132	-1.19601	-0.742878	-1.6895	-1.62911	-1.52607	-1.74152	-1.57851	-1.70225	-1.20435	-1.53293	-1.48116	-1.35865	-1.20875	-1.30748	-0.875135	1.0807	-0.784794	1.03042	-0.200286	-0.190376	-0.655323	-0.553158	-1.24788	-1.3534	-1.59126	-1.44735	0.736539	-0.295973	-0.0629635	-1.59854	-1.12735	-1.08349
	Tb427VSG-617	-0.347862	-1.94391	-1.94695	-1.11979	-1.23449	-0.933355	-1.72798	-1.66758	-1.56455	-1.77999	-1.61698	-1.74072	-1.24283	-1.5714	-1.51963	-1.39712	-1.39922	-1.34596	-0.761606	-0.694735	-0.823268	-0.160056	-0.23876	-0.380853	-0.693797	-0.591632	-1.28635	-1.39188	-1.62974	-1.48583	-0.301936	-0.334447	-0.253441	-1.63701	0.571146	-0.969958
	Tb427VSG-619	-2.04635	-1.90543	-1.90848	-1.08132	-1.19601	-0.894881	-1.6895	-1.62911	-1.52607	-1.58951	-1.57851	-1.55025	-1.20435	-1.53293	-1.48116	-1.35865	-1.36075	-1.30748	-0.875135	-0.504258	-0.784794	0.0304209	-0.0482831	-0.190376	-0.655323	0.598845	0.904122	-1.3534	-1.59126	-1.44735	-0.263461	0.85603	1.93704	-1.44653	0.0246577	-1.08349
	Tb427VSG-621	-0.891347	-0.750426	-1.75347	-0.926312	-1.19301	-0.891878	1.05047	-0.474102	-1.37107	5.28385	5.03593	5.03772	-1.20135	0.622075	-0.326151	2.11829	0.379219	0.847524	5.63742	6.41761	6.48915	8.59184	8.43045	8.37105	7.38233	7.45983	8.04668	6.54979	6.39663	6.76293	8.57874	8.31436	8.50609	7.59539	8.30611	6.98441
	Tb427VSG-623	-2.04034	-1.89942	-1.90247	-1.07531	-1.038	-0.888869	-1.68349	-1.6231	-1.52006	-1.73551	-1.57249	-1.69624	-1.19834	-1.52692	-1.47515	-1.35264	-1.35474	-1.30147	-0.869124	-0.498247	-0.626779	-0.115571	-0.194275	-0.336368	-0.649312	-0.547146	0.495096	-1.34739	-1.58525	-1.44134	-0.409453	-0.137958	1.52801	-1.59253	-1.12133	-1.07748
	Tb427VSG-624	-2.03733	-1.89641	-1.89945	-1.07229	-1.18699	-0.885854	-1.68047	-1.62008	-1.51704	-1.73249	-1.56948	-1.69322	-1.19533	-1.5239	-1.47213	-1.34962	-1.35172	-1.29846	-0.714106	-0.647235	-0.775767	0.0394471	-0.19126	0.81865	-0.646297	-0.544131	0.913149	-1.34438	-1.58224	-1.43833	-0.406438	-0.286946	-0.20594	-1.58951	-1.11832	-1.07446
	Tb427VSG-625	3.3626	3.77916	2.95299	6.80763	6.7332	6.65847	4.37842	4.20435	4.67935	5.85414	5.90445	5.7534	3.91087	4.48608	4.32373	5.80238	5.6951	5.87591	5.33029	6.19127	5.83567	7.78091	8.04821	8.12699	5.9151	6.29437	6.91877	5.64052	5.85517	5.62057	7.86969	7.77795	7.8768	5.98876	6.41739	5.84573
	Tb427VSG-626	-2.03733	-1.89641	-1.89945	-1.07229	-1.18699	-0.885854	-1.68047	-1.62008	-1.51704	-1.73249	-1.56948	-1.69322	-1.19533	-1.5239	-1.47213	-1.34962	-1.35172	-1.29846	-0.866109	-0.495232	-0.775767	-0.112556	-0.19126	-0.333353	-0.646297	-0.544131	-1.23885	-1.34438	-1.58224	-1.43833	-0.406438	-0.286946	-0.20594	-1.58951	-1.11832	-1.07446
	Tb427VSG-627	-2.03733	-1.89641	-1.89945	-1.07229	-1.18699	-0.885854	-1.68047	-1.62008	-1.51704	-1.73249	-1.56948	-1.69322	-1.19533	-1.5239	-1.47213	-1.34962	-1.35172	-1.29846	-0.866109	-0.647235	-0.775767	-0.112556	-0.19126	-0.333353	-0.646297	-0.544131	-0.0868515	-1.34438	-1.58224	-1.43833	-0.406438	-0.134943	-0.20594	-1.58951	-1.11832	-1.07446
	Tb427VSG-630	-1.88532	-1.89641	-1.89945	-1.07229	-1.18699	-0.885854	0.0564908	-1.62008	-1.51704	0.00447508	-1.41748	-1.69322	-1.04332	-1.5239	-1.47213	-1.34962	-1.35172	-1.29846	-0.866109	-0.647235	-0.623764	2.36138	1.96074	2.62601	0.505706	1.19283	0.498111	-1.34438	-1.58224	-1.43833	-0.254435	2.18698	-0.20594	-0.437507	0.033684	-1.07446
	Tb427VSG-631	2.57411	2.64791	2.25255	1.88707	2.13494	2.26615	6.24632	5.79871	5.58915	7.01197	7.05826	6.82072	3.60053	3.98565	3.63407	4.70927	4.29213	4.76044	9.20476	8.89278	9.00194	12.3885	12.3342	12.2227	10.2821	9.05495	11.2198	8.60204	8.58936	8.67802	12.3637	12.3504	12.4667	10.9519	11.1095	10.8671
	Tb427VSG-632	6.41232	6.62056	6.34833	7.37275	7.42337	7.46884	7.08557	7.15333	7.00867	7.82555	7.53391	7.51708	7.09925	7.27498	7.21428	7.10461	7.27904	7.40732	7.92191	8.01162	8.11058	8.28564	8.02985	8.04084	8.42461	8.20335	9.03641	7.4327	7.2836	7.39969	8.3633	7.87931	8.18749	8.09299	8.38322	8.19951
	Tb427VSG-633	-2.03431	-1.89338	-1.89643	-1.06927	-1.18396	-0.882833	-1.67745	-1.61706	-1.51402	0.00749643	-1.56646	-1.6902	-1.19231	-1.36888	-1.46911	-1.3466	-1.3487	-1.29543	-0.863087	-0.644214	-0.772746	1.62743	-0.0362354	-0.330331	-0.643276	-0.54111	-1.23583	-1.34136	-1.57921	-1.43531	-0.403417	-0.283925	-0.202919	-1.58649	-1.1153	-0.919436
	Tb427VSG-635	-2.03128	-1.89036	-1.8934	-0.914239	-1.02893	-0.879806	-1.67443	-1.61403	-1.511	-1.72644	-1.41143	-1.68717	-1.18928	-1.36585	-1.46608	-1.34357	-1.34567	-1.29241	-0.86006	-0.641186	-0.769718	0.0454962	-0.0332078	-0.1753	-0.640248	-0.538082	-1.0808	-1.33833	-1.42418	-1.43228	-0.248386	-0.280897	1.53707	-1.58346	-1.11227	-1.06841
	Tb427VSG-636	3.87561	3.26165	3.46805	2.08576	2.29299	0.85716	5.32307	5.10783	5.01605	6.95304	6.67072	6.94461	4.21065	4.80407	4.73032	5.03725	4.56122	4.28586	8.42123	8.33418	8.03334	12.849	12.7904	12.8005	9.25827	10.2194	10.8632	7.70242	7.58704	7.61757	12.8728	12.7776	12.8252	9.96515	10.7527	9.57244
	Tb427VSG-638	-2.02824	-1.88732	-1.89037	-1.06321	-1.1779	-0.876771	-1.67139	-1.611	-1.50796	-1.72341	-1.5604	-0.532136	-0.0342408	-1.51482	-1.46305	-1.34054	-1.19064	-1.13737	-0.705022	-0.486149	-0.614681	-0.103473	0.969826	-0.172266	-0.485211	-0.535048	-1.07777	-1.33529	-1.57315	-1.42924	-0.397355	1.4591	-0.196857	-1.42842	-1.10924	-1.06538
	Tb427VSG-640	-1.96935	-1.82843	-1.83148	-1.00431	-1.11901	-0.817878	-1.46049	-1.5521	-1.44907	-1.66451	-1.5015	-0.473242	0.0246529	-1.45593	-1.40415	-1.28165	-1.28375	-1.23048	-0.798132	-0.579258	-0.70779	1.69239	-0.123283	1.47159	-0.57832	-0.324151	-0.0188747	-1.1244	0.222707	-1.37035	-0.338461	-0.21897	2.01404	-1.52153	-0.898339	-1.00648
	Tb427VSG-641	-2.0252	-1.88428	-1.88733	-1.06017	-1.17486	-0.873731	-1.66835	-1.45595	-1.50492	-1.72037	-0.405352	-1.5291	-1.0312	-1.51178	-1.46001	-1.3375	-1.3396	-1.13433	0.298018	-0.635112	-0.611641	-0.100432	1.55783	-0.321229	-0.634173	-0.532008	-0.0747279	-1.33225	-1.57011	-1.4262	-0.394315	-0.274823	-0.0418136	-1.57739	-1.1062	-1.06234
	Tb427VSG-642	-0.8732	-0.732279	-1.73533	0.0918357	1.5621	0.863235	0.0686144	0.129008	0.647082	-1.56836	1.91658	1.79283	-1.0312	-0.359777	-1.46001	0.399467	-1.1876	1.86567	2.75745	3.32425	1.71029	5.18085	4.78022	5.89686	2.10279	3.52689	4.1732	1.14168	1.58189	1.04773	4.84515	5.23473	4.81617	2.15958	3.43813	2.08967
	Tb427VSG-644	-2.0252	-1.88428	-1.88733	-1.06017	-1.17486	-0.873731	-1.66835	-1.60796	-1.50492	-1.72037	-1.55736	-1.6811	-1.1832	-1.51178	-1.46001	-1.3375	-1.3396	-1.28633	-0.853985	-0.635112	-0.763644	0.0515707	1.55783	-0.169226	-0.634173	-0.532008	-1.22673	-1.33225	-1.57011	-1.4262	-0.394315	-0.274823	-0.193817	-1.57739	-1.1062	-1.06234
	Tb427VSG-648	-2.01298	-0.720053	-1.8751	-1.04794	-1.16264	-0.861505	-1.65613	-1.59573	-1.34069	-1.55614	-1.39313	-1.51687	0.981026	1.23741	-0.295778	1.41169	-0.175369	-1.1221	1.31024	0.529118	-0.599414	2.38572	-0.0149069	-0.157	0.530056	1.21718	-1.2145	-1.32003	1.40147	1.05995	1.35488	2.21133	1.55538	0.586843	-1.09397	1.90925
	Tb427VSG-650	-2.0099	-1.86898	-1.72003	-1.04487	-1.15956	-0.706429	-1.65305	-1.59266	-1.48962	-1.70507	-1.54206	-1.6658	-1.1679	-1.49648	-1.44471	-1.3222	-1.3243	0.465933	-0.838686	-0.619812	-0.748345	-0.0851333	-0.163837	1.43104	-0.618874	-0.516709	-0.0594288	-1.31695	-1.40281	-1.4109	2.35795	1.47744	1.55845	-1.56209	-0.938893	-1.04704
	Tb427VSG-651	-2.00682	-1.8659	-1.86895	-1.04179	-1.15648	-0.855352	-1.64997	-1.58958	-1.48654	-1.70199	-1.53898	-1.66272	-1.16482	-1.4934	-1.44163	-1.31912	-1.32122	-1.26795	-0.835607	-0.616733	-0.745265	-0.0820539	-0.160758	-0.302851	-0.463792	-0.513629	-1.20835	-1.31388	-1.55173	-1.40782	-0.375936	-0.256444	-0.0234351	-1.55901	-1.08782	-1.04396
	Tb427VSG-652	-2.00374	-1.86282	-1.86587	-1.0387	-1.1534	-0.852266	-1.64689	-1.58649	-1.48346	-1.6989	-1.53589	-1.65963	-1.16174	-1.49032	-1.43854	-1.31603	-1.31813	-1.26487	-0.832521	-0.613647	-0.742179	-0.0789679	-0.157672	-0.299765	-0.612709	-0.35854	-1.05326	-1.31079	-1.54865	-1.40474	-0.37285	-0.253358	-0.172352	-1.55592	-1.08473	-1.04087
	Tb427VSG-654	-1.98821	-1.84729	-1.85034	-1.02317	-1.13787	-0.684734	-1.63136	-1.57096	-1.31592	-1.68337	-1.52036	-1.6441	-1.14621	-1.47479	-0.27101	-1.3005	-1.3026	-1.24934	-0.664988	-0.598117	-0.726649	0.0885649	-0.142142	1.45273	-0.597179	-0.495014	0.547229	-1.29526	-1.53312	-1.38921	-0.205317	-0.237829	-0.156823	-1.54039	-1.0692	-1.02534
	Tb427VSG-655	3.02177	3.0596	2.6236	0.713792	1.33606	1.31527	4.37863	4.6685	4.17593	4.491	4.95357	4.88294	0.590756	0.999145	1.53634	-0.148501	1.43436	2.07259	4.37941	4.19774	4.51282	6.5643	6.05426	6.27716	5.43747	5.82691	6.02836	3.44171	2.70635	2.46323	6.30248	5.98026	6.1037	0.933539	5.72666	4.61851
	Tb427VSG-656	-1.83621	-1.84729	-1.85034	-1.02317	0.599097	-0.836737	-1.63136	-1.57096	-1.46793	-1.68337	-1.52036	-1.4921	-1.14621	-1.47479	-1.42301	-1.1485	-1.3026	-1.24934	-0.664988	-0.446114	-0.574646	2.41049	2.33179	2.86777	-0.597179	0.656989	1.76962	-1.29526	-1.53312	-1.38921	2.37965	2.2361	2.31711	-1.54039	-0.917198	-1.02534
	Tb427VSG-657	-1.98821	-1.84729	-1.85034	-1.02317	-1.13787	-0.836737	-1.63136	-1.57096	-1.46793	-1.68337	-1.52036	-1.6441	-1.14621	-1.47479	-1.27101	-1.3005	-1.3026	-1.24934	-0.816991	-0.598117	-0.726649	-0.0634382	0.00986097	-0.284235	-0.597179	0.656989	1.28419	-1.29526	-1.53312	-1.38921	-0.35732	-0.237829	-0.156823	-1.54039	-0.917198	-1.02534
	Tb427VSG-658	-1.98508	-1.69216	-1.84721	-1.02005	-1.13474	-0.681608	-1.62823	-1.56784	-1.4648	-1.68025	-1.51723	-1.64098	-1.14308	-1.47166	-1.41989	-1.29738	-1.29948	-1.24621	-0.813865	-0.594991	-0.723523	0.091691	-0.139016	-0.281109	-0.594053	-0.491887	-1.18661	-1.29213	-1.52999	-1.38608	2.60516	-0.234703	-0.0016933	-1.53727	-0.914072	-0.870213
	Tb427VSG-659	-1.98508	-1.84416	-1.84721	-1.02005	-1.13474	-0.833611	-1.62823	-1.56784	-1.4648	-0.528243	-1.51723	-1.64098	-1.14308	-1.47166	-1.26788	-1.29738	-1.29948	-1.24621	-0.813865	-0.594991	-0.723523	0.091691	-0.139016	0.870894	-0.594053	-0.491887	-0.0346076	-1.29213	-1.52999	-1.38608	-0.202191	-0.234703	-0.153696	-1.53727	-1.06608	-1.02222
	Tb427VSG-660	-1.98508	-1.69216	-1.84721	-0.868044	-1.13474	-0.833611	-1.62823	-1.56784	-1.4648	0.0567189	-1.36523	-1.48898	-1.14308	-1.47166	-1.41989	-1.29738	-1.14748	-1.24621	-0.813865	-0.442988	-0.723523	-0.0603121	-0.139016	1.45586	-0.594053	-0.491887	-1.03461	-1.29213	-1.52999	-1.38608	0.797809	-0.234703	-0.153696	-1.53727	-1.06608	-1.02222
	Tb427VSG-661	-1.98508	-1.84416	-1.84721	-1.02005	-0.982739	-0.833611	-1.62823	-1.56784	-1.4648	-1.52824	-1.51723	-1.64098	-1.14308	-1.47166	-1.41989	-1.29738	-1.29948	-1.24621	0.923101	-0.594991	-0.723523	0.091691	-0.139016	-0.281109	-0.594053	-0.491887	-1.18661	-1.29213	-1.52999	-1.38608	-0.354194	-0.234703	-0.153696	-1.53727	-1.06608	-1.02222
	Tb427VSG-662	-1.82995	-0.689026	-0.692074	-1.01691	-1.13161	-0.830478	-1.4731	1.39465	1.49769	1.47489	0.637901	2.09912	-1.13995	-1.31652	-1.41675	-1.14224	-1.14434	0.493887	0.341271	3.14511	2.89104	3.55426	3.60108	3.68138	2.36844	3.24821	3.29045	1.44796	1.4325	2.22848	3.6083	3.72779	3.90833	7.72639	3.94704	2.83336
	Tb427VSG-664	-1.96618	-1.82526	-1.82831	-1.00115	-1.11584	-0.81471	-1.60933	-1.54894	-1.4459	-1.66135	-1.49833	-1.62208	-1.12418	-1.45276	-1.40099	-1.27848	-1.28058	-1.22731	-0.794965	-0.576091	-0.704623	-0.0414119	0.0318873	-0.262209	-0.575153	-0.472987	-1.16771	-1.27323	-1.51109	-1.36718	-0.335294	-0.215802	-0.134796	-1.51837	-1.04717	-1.00332
	Tb427VSG-665	5.96378	5.92237	6.06158	7.25732	7.33396	7.62587	6.1969	6.44544	6.68656	5.77923	5.73366	5.60991	7.07539	6.26466	6.2218	6.36855	6.52565	6.79823	7.18676	7.05482	7.21874	7.65292	7.43594	7.40867	6.99788	7.35461	7.57992	6.26565	6.45787	6.68281	7.41234	7.34877	7.34231	6.80172	7.13037	6.7141
	Tb427VSG-667	-1.95983	-1.81891	-1.82195	-0.994792	-1.10949	-0.808355	-1.60298	-1.54258	-1.43955	-1.65499	-1.49198	-1.61572	-1.11783	-1.4464	-1.39463	-1.27212	-1.27422	-1.22096	-0.788609	-0.417733	-0.698268	-0.0350564	-0.11376	-0.255853	-0.568797	-0.314629	-1.00935	-1.26688	-1.50474	-1.36083	-0.328939	-0.0574438	-0.128441	-1.51201	-1.04082	-0.996961
	Tb427VSG-668	-1.80782	-1.81891	-1.82195	-0.994792	-1.10949	-0.808355	-1.60298	-1.39058	-1.43955	-1.65499	-0.339976	-1.61572	-1.11783	-1.4464	-1.39463	-1.27212	-1.27422	-1.22096	-0.788609	0.582268	-0.698268	1.70191	-0.11376	-0.10385	-0.568797	-0.466632	-1.00935	-1.26688	-1.50474	-1.36083	1.40803	0.942556	1.60852	2.22495	-1.04082	-0.996961
	Tb427VSG-669	-1.95664	-1.81572	-1.81877	-0.991603	-1.1063	-0.805167	-1.59979	-1.53939	-1.43636	-1.6518	-0.336788	-1.46053	-1.11464	-1.44322	-1.39144	-1.11693	-1.27103	-1.21777	-0.633418	-0.566547	-0.695079	0.120135	1.62639	2.22127	0.586394	-0.311441	0.578799	-1.26369	-1.50155	-1.35764	-0.173747	-0.0542555	0.0267507	-1.50882	-1.03763	-0.841769
	Tb427VSG-670	-1.95664	-1.81572	-1.81877	-0.991603	-1.1063	-0.805167	-1.59979	-1.53939	-1.43636	-1.6518	-1.48879	-1.61253	-1.11464	-1.44322	-1.39144	-1.26893	-1.27103	-1.21777	-0.785421	-0.414544	-0.695079	1.12014	-0.110572	-0.252665	-0.565609	-0.463444	-1.15817	-1.26369	-1.50155	-1.35764	-0.32575	-0.206259	-0.125252	-1.50882	-1.03763	0.158231
	Tb427VSG-673	-2.30639	-2.16546	-2.16851	-1.34135	-1.45604	-1.15491	-1.94953	-1.88914	-1.7861	-2.00155	-1.83854	-1.96228	-1.46439	-1.79296	-1.74119	-1.61868	-1.62078	-1.56751	-1.13517	-0.916293	-1.04483	-0.381614	-0.460318	-0.450408	-0.915355	0.338813	-1.50791	-1.61344	-1.85129	-1.70739	-0.675496	-0.556005	-0.474998	-1.70657	-1.38738	-1.19152
	Tb427VSG-674	-2.30137	-2.16045	-2.16349	-1.33633	-0.299023	-1.14989	-1.94451	-1.88412	-1.78109	-1.99653	-1.83352	-1.95726	-1.45937	-1.78794	-1.73617	-1.61366	-1.61576	-1.5625	-1.13015	-0.911275	-1.03981	1.77541	-0.4553	0.55461	-0.910337	-0.808172	-1.50289	-1.60842	-1.84628	-1.70237	-0.518475	-0.550987	-0.46998	-1.85355	-1.23036	-1.3385
	Tb427VSG-675	-2.13674	-1.99582	-1.99887	-1.32371	-1.4384	-0.985269	-1.93189	-1.7195	-0.61646	-1.83191	0.916068	-0.792637	-1.44674	-0.623319	-1.57155	-1.60104	-1.60314	-0.39787	1.03448	-0.74665	0.70978	2.10996	3.40976	2.37459	-0.897715	0.941416	2.46909	-0.443792	-1.68165	-0.537742	3.19459	3.07307	1.69464	1.31107	1.10419	0.411087
	Tb427VSG-676	-2.24237	-2.10145	-1.95249	-0.12533	-1.39203	-0.938893	-1.88552	-1.82512	-1.72209	-1.93753	-1.77452	-1.89826	-1.40037	-1.72895	-1.67717	-1.55466	-1.55676	-1.5035	-1.07115	-0.852277	-0.980809	-0.317598	1.34066	-0.538394	-0.851339	-0.749173	-1.4439	-1.54942	-1.78728	-1.64337	-0.61148	-0.491988	-0.410982	-1.79455	-1.32336	-1.2795
	Tb427VSG-677	-2.23712	-2.0962	-1.94725	-1.27209	-1.38678	-1.08565	-1.88027	-1.81988	-1.71684	-1.93229	-1.76927	-1.89302	-1.39512	-0.571696	-1.67193	-1.54942	-1.55152	-1.49825	-1.0659	-0.847031	-0.975563	-0.312352	-0.391055	-0.533148	-0.846092	-0.591924	-1.28665	-1.54417	-1.78203	-1.63812	-0.606234	-0.486742	-0.405736	-1.78931	-1.31811	-1.27426
	Tb427VSG-678	-2.06394	-2.07502	-2.07807	-1.25091	-1.3656	-1.06447	-1.85909	-1.7987	-1.69566	-1.91111	-1.7481	-1.87184	-1.37394	-1.70252	-1.65075	-1.52824	-1.37834	-1.47707	-1.04473	-0.825853	-0.954385	0.860829	0.782125	-0.359968	-0.824915	-0.722749	-1.41747	-1.523	-1.76085	-1.61694	-0.585056	-0.313561	-0.384558	-1.76813	-1.29694	-1.25308
	Tb427VSG-679	-2.04515	-1.90423	-1.90728	-1.08012	0.805188	-1.04568	-1.8403	-1.77991	-1.52487	-1.89232	-1.72931	0.62088	-1.35516	-0.53173	-1.63196	-1.50945	0.225414	-1.45828	0.711028	-0.807064	-0.783593	1.87962	0.800914	1.24378	-0.654123	-0.70396	0.338282	-1.3522	-1.74206	-1.59816	2.39309	1.29019	-0.365769	0.402664	-0.126145	-1.23429
	Tb427VSG-680	-1.96935	-1.82843	-1.83148	-1.00431	-1.11901	-0.817878	-1.6125	-1.4001	-1.44907	-1.66451	-1.5015	-1.62525	-1.12735	-1.45593	-1.40415	-0.129642	-1.28375	0.506487	-0.798132	-0.579258	-0.70779	0.107424	0.02872	-0.113373	-0.57832	-0.476155	-1.17088	-1.1244	-1.51426	-1.37035	2.13547	-0.21897	-0.137963	-1.52153	-0.898339	-1.00648
	Tb427VSG-681	-2.06424	-1.92332	-1.92636	-1.0992	-1.2139	-0.912766	-1.70739	-1.64699	-1.54396	-1.7594	-1.59639	-1.72013	-1.22224	-1.55082	-1.49904	-1.37653	-1.37863	-1.32537	-0.89302	-0.674146	-0.802678	-0.139467	0.933832	1.3767	-0.673208	-0.571043	-1.26577	-0.219285	-1.60915	-1.46524	-0.433349	-0.313858	-0.232851	-1.61642	-1.14523	-1.10137
	Tb427VSG-682	-2.18085	-2.03993	-1.89098	-1.21582	-1.33051	-1.02938	-1.672	-1.76361	-1.66057	-1.87602	0.438997	-1.83675	-1.33885	-1.66743	-1.61566	-1.49315	-1.34325	-1.44198	-1.00964	-0.638759	-0.919295	-0.256083	-0.182784	1.26009	-0.789824	-0.687659	1.09155	-1.3359	-1.57376	-1.58185	-0.549965	-0.430474	1.3875	-1.73304	-1.26185	-1.06598
	Tb427VSG-683	-2.17812	-2.0372	-2.04025	-1.21308	-1.32778	-1.02665	-1.82127	-1.76087	-1.65784	-1.87328	-1.71027	-1.83401	-1.33612	-1.6647	-1.61292	-1.49041	-1.49251	-1.43925	-1.0069	-0.788027	-0.91656	-0.253348	-0.332052	-0.474145	-0.787089	-0.532921	-1.37965	-1.48517	-1.72303	-1.57912	-0.54723	-0.275736	-0.346733	-1.7303	-1.25911	-1.21525
	Tb427VSG-684	-2.20255	-2.06163	-2.06468	-1.23751	-1.35221	-0.899074	-1.8457	-1.7853	-1.68227	-1.89771	-1.7347	-1.85844	-1.20855	-1.68913	-1.63735	-1.51484	-1.51694	-1.46368	-1.03133	-0.812458	-0.94099	-0.277778	0.795521	1.23839	-0.811519	-0.709354	-1.25207	-1.5096	-1.74746	-1.60355	-0.419658	-0.452169	-0.371163	-1.75473	-1.28354	-1.23968
	Tb427VSG-685	-2.17538	-2.03446	-2.03751	-1.21034	-1.32504	-1.02391	-1.81853	-1.75813	-1.6551	-1.87054	-1.70753	-0.679271	-1.18138	-1.66196	-1.61018	-1.48767	-1.33777	-1.43651	-1.00416	-0.633284	-0.91382	-0.250608	-0.329312	-0.471405	0.952617	-0.682184	-1.37691	-1.33043	-1.72029	-1.42438	-0.54449	-0.272996	-0.191989	-1.72756	-1.25637	-1.21251
	Tb427VSG-686	-2.17538	-2.03446	-2.03751	-1.21034	-1.32504	-1.02391	-1.81853	-1.75813	-1.6551	-1.71854	-1.70753	-1.67927	-1.18138	-1.66196	-1.61018	-1.48767	-1.48977	-1.43651	-1.00416	-0.633284	-0.91382	-0.0986051	-0.177309	-0.319402	-0.784349	-0.682184	-1.2249	-1.33043	-1.56828	-1.57638	1.19248	-0.272996	1.80801	-1.57556	-1.10437	-1.21251
	Tb427VSG-687	-2.09936	-1.80643	-1.80948	-1.13432	-1.24902	-0.947884	-1.7425	-1.68211	-1.57907	-1.64252	-1.63151	-1.75525	-1.25736	-1.58593	-1.53416	-1.41165	-1.41375	-1.36048	-0.776135	-0.709264	-0.837797	-0.174585	-0.101286	-0.395382	-0.708326	-0.606161	-1.14888	-1.40641	-1.49226	-1.50036	-0.468467	-0.196972	-0.26797	-1.65154	-1.18035	-1.13649
	Tb427VSG-688	-1.93412	-1.7932	-1.79625	-0.969086	-1.08378	-0.782649	-1.57727	-1.51688	-1.41384	-1.62929	-1.46627	-1.59002	-1.09212	-1.4207	-1.36893	-1.24642	-1.24852	-1.19525	-0.762903	-0.54403	-0.672562	-0.0093507	-0.0880546	-0.230147	-0.543092	-0.440926	-1.13565	-1.24117	-1.47903	-1.33512	-0.303233	-0.183741	-0.102735	-1.4863	-1.01511	-0.971255
	Tb427VSG-689	-2.16988	-2.02896	-2.03201	-1.20485	-1.16754	-1.01841	-1.81303	-1.75264	-1.6496	-1.86505	-1.55003	-1.82578	-1.32788	-1.65646	-1.60469	-1.48218	-1.48428	-1.43101	-0.998665	-0.779791	-0.908323	-0.245112	-0.171813	-0.465909	-0.778853	-0.676688	-0.219408	-1.47693	-1.71479	-1.57088	-0.538994	0.7325	-0.186493	-1.72207	-1.09887	-1.20702
	Tb427VSG-690	-2.0096	-1.86868	-2.02373	-0.0445606	-1.31126	-0.858124	-1.80475	-1.59235	-1.64132	-1.85676	-1.69375	-1.8175	-1.1676	-1.64818	-1.5964	-1.47389	-1.476	-1.42273	0.161622	0.380495	-0.90004	1.50014	1.83647	-0.305622	-0.618567	-0.516401	2.1108	-1.46865	0.445495	-1.5626	1.20625	1.74078	-0.17821	-1.71378	-0.0905888	-1.19873
	Tb427VSG-691	-2.15883	-2.01791	-2.02095	-1.19379	-1.30849	-1.00736	-1.80198	-1.74158	-1.63855	-1.85399	-1.69098	-1.81472	-1.31683	-1.6454	-1.59363	-1.47112	-1.47322	-1.41996	-0.98761	-0.768736	-0.897268	-0.0820539	-0.312761	-0.302851	-0.767798	-0.513629	-1.36036	-1.31388	-1.70374	-1.55983	-0.527939	-0.408447	-0.327441	-1.71101	-1.23982	-1.19596
	Tb427VSG-692	-2.15883	-2.01791	-2.02095	-1.19379	0.843516	-1.00736	-1.80198	-1.74158	-1.63855	-1.70199	-1.69098	-1.66272	-1.31683	-1.6454	-1.59363	-1.47112	-1.47322	-1.41996	-0.98761	-0.768736	-0.897268	-0.234057	-0.312761	-0.302851	-0.767798	-0.665632	-1.36036	-1.46588	-1.70374	-1.55983	-0.527939	-0.408447	-0.327441	-1.71101	-1.23982	-1.04396
	Tb427VSG-693	-2.15605	-2.01513	-2.01818	-1.19101	-1.15371	-1.00458	-1.7992	-1.73881	-1.63577	-0.114249	-1.5362	-0.659943	-1.31405	-1.64263	-1.59085	-1.46835	-1.31844	-1.41718	-0.83283	-0.765959	-0.894491	-0.0792768	-0.309984	1.28489	-0.765021	-0.662855	1.37939	-1.3111	-1.54896	-1.55705	-0.373159	-0.253667	-0.172661	-1.55623	-1.08504	0.543781
	Tb427VSG-694	1.45538	1.13687	1.45575	-1.19101	-1.30571	-1.00458	-1.7992	-1.73881	-1.63577	-1.69921	0.4638	-1.81195	-1.31405	-1.64263	-1.59085	-1.46835	-1.47045	-1.26518	-0.984833	-0.765959	-0.742488	1.92072	-0.309984	-0.452077	-0.765021	-0.662855	-0.205575	-1.3111	-1.70096	-1.55705	-0.373159	-0.253667	-0.324664	-1.70823	-1.23704	-1.19318
	Tb427VSG-695	-2.15605	-2.01513	-2.01818	-1.19101	-1.30571	-1.00458	-1.7992	-1.73881	-1.63577	-1.85121	-1.6882	-1.81195	-1.31405	-1.64263	-1.59085	-1.46835	-1.47045	-1.41718	-0.984833	-0.765959	1.25751	-0.23128	-0.309984	-0.452077	-0.765021	-0.662855	-1.35758	-1.4631	-1.70096	-1.55705	-0.525162	-0.40567	-0.324664	-1.70823	-1.23704	-1.19318
	Tb427VSG-696	-2.14769	-1.85476	-2.00981	-1.18265	-1.29735	-0.996215	-1.79084	-1.57844	-1.62741	-1.84285	-1.67984	-1.80358	-1.30569	-1.63426	-1.58249	-1.45998	-1.46208	-1.40882	-0.976469	-0.757595	0.265875	1.92909	-0.149617	-0.443713	-0.756657	-0.654492	-1.34922	-1.45474	-1.6926	-1.54869	-0.516799	-0.245304	-0.316301	-1.69987	-1.07668	-1.18482
	Tb427VSG-697	-2.14489	-2.00397	-2.00702	-1.17985	-1.29455	-0.993416	-1.78804	-1.72764	-1.62461	-1.84005	-1.67704	-1.80078	-1.30289	-1.63147	-1.57969	-1.45718	-1.45928	-1.40602	-0.97367	-0.754797	-0.883329	-0.220118	-0.298822	-0.288911	-0.753859	-0.651693	-1.34642	-1.45194	-1.6898	-1.54589	-0.514	-0.394508	-0.313502	-1.69707	-1.22588	-1.18202
	Tb427VSG-698	-2.03733	-1.89641	-1.89945	-1.07229	-1.18699	-0.885854	-1.68047	-1.62008	-1.51704	-1.73249	-1.56948	-1.69322	-1.19533	-1.5239	-1.47213	-1.34962	-1.35172	-1.29846	-0.866109	-0.647235	-0.775767	-0.112556	-0.19126	-0.333353	-0.646297	-0.544131	-1.23885	-1.34438	-1.58224	-1.43833	-0.406438	-0.286946	-0.20594	-1.58951	-1.11832	-1.07446
	Tb427VSG-699	-1.99289	-2.00397	-1.85501	-1.17985	-1.29455	-0.993416	-1.78804	-1.72764	-1.62461	-1.84005	-0.525038	-1.80078	-1.30289	-1.63147	-1.42769	-1.30518	-1.45928	-1.40602	-0.97367	-0.602794	-0.731326	-0.0681147	1.43814	0.711089	0.398144	-0.651693	-1.19441	-1.45194	-1.53779	-1.39389	1.95993	1.34246	-0.313502	-1.69707	-0.0738778	-0.030019
	Tb427VSG-700	-1.99289	-1.85196	-2.00702	-1.17985	-1.14255	-0.993416	-1.78804	-1.72764	-1.62461	-1.84005	-1.67704	-1.80078	-1.30289	-1.63147	-1.57969	-1.45718	-1.45928	-1.40602	-0.97367	-0.602794	-0.731326	-0.0681147	2.17511	-0.288911	0.398144	-0.651693	-1.19441	-1.29994	-0.537794	-1.54589	-0.361997	-0.394508	-0.161499	-1.54507	0.511085	-1.18202
	Tb427VSG-701	-2.14489	-2.00397	-2.00702	-1.17985	-0.142545	-0.993416	-1.78804	-1.72764	-1.62461	-1.84005	-1.67704	-0.648781	-1.30289	-1.47946	-1.57969	-1.45718	-1.45928	-1.25401	-0.97367	-0.754797	-0.883329	2.51685	1.85318	2.88101	-0.601856	-0.651693	-0.194413	-1.45194	-1.53779	0.191077	-0.361997	1.34246	2.64586	-1.69707	-1.22588	-1.18202
	Tb427VSG-702	-0.990081	-1.84916	-0.852208	0.559917	1.18219	0.161391	-0.633229	0.0121264	-1.6218	0.636683	1.47777	0.938986	-1.14808	-1.62866	-1.42489	0.282586	-0.304477	-0.25121	1.18114	1.40001	1.27148	4.93469	3.66334	4.29886	1.40095	2.96255	3.20071	2.0248	1.46501	1.41627	4.49879	4.61828	4.84131	2.62766	2.73628	1.97279
	Tb427VSG-703	-2.14208	-1.84916	-2.00421	-1.17705	-1.13974	-0.990612	-1.78523	-1.72484	-1.6218	-1.68525	-1.52223	-1.64598	-1.30008	-1.62866	-1.57689	-1.45438	-1.45648	-1.40321	-0.818863	-0.751993	-0.880525	-0.217314	-0.144014	0.713893	-0.751055	-0.496886	-1.34361	-1.44914	-1.68699	-1.54308	-0.359193	-0.391704	-0.310698	-1.69427	-1.22308	-1.17922
	Tb427VSG-704	-2.14208	-2.00116	-2.00421	-1.17705	-1.29174	-0.990612	-1.78523	-1.72484	-1.6218	-1.83725	-1.67424	-1.79798	-1.30008	-1.62866	-1.57689	-1.45438	-1.45648	-1.40321	-0.970866	-0.751993	-0.880525	-0.217314	-0.296018	-0.286107	-0.751055	-0.648889	-1.34361	-1.44914	-1.68699	-1.54308	-0.511196	-0.391704	-0.310698	-1.69427	-1.22308	-1.17922
	Tb427VSG-705	-2.13646	-1.99554	-1.99859	-1.17142	-1.28612	0.167015	-0.0426424	-1.71921	-1.61618	-1.67962	-1.66861	-1.64035	-1.29446	-1.62304	-1.57126	-1.29675	-1.29885	-1.39759	0.186761	-0.594365	-0.8749	1.94031	0.86161	0.719517	-0.74543	-0.491262	-0.185985	-1.29151	-1.68137	-1.53746	2.81636	1.35089	0.84693	-1.68864	0.519513	-1.17359
	Tb427VSG-706	-2.13646	-1.99554	-1.99859	-1.17142	-1.28612	-0.984988	-1.77961	-1.71921	-1.61618	-1.83162	-1.66861	-1.79236	-1.29446	-1.62304	-1.57126	-1.44876	-1.45086	-1.39759	-0.813239	-0.746368	-0.8749	-0.211689	-0.13839	-0.280483	-0.74543	-0.643265	-0.185985	-1.44351	-1.68137	-1.53746	-0.505571	-0.38608	-0.305073	-1.68864	-1.21745	-1.02159
	Tb427VSG-707	-2.06424	-1.92332	-1.92636	-0.947199	-1.2139	-0.912766	-1.70739	-1.64699	-1.54396	-1.7594	-1.59639	-1.72013	-1.22224	-1.55082	-1.49904	-1.22453	-1.37863	-1.32537	-0.89302	-0.674146	-0.802678	-0.139467	-0.066168	-0.208261	-0.673208	-0.41904	-1.11376	-1.37129	-1.60915	-1.46524	-0.433349	-0.313858	0.919152	-1.61642	-1.14523	-1.10137
	Tb427VSG-708	-2.13364	-1.99272	-1.99577	-1.1686	-1.2833	-0.982167	-1.77679	-1.71639	-1.61336	-1.8288	-1.66579	-1.78953	-1.29164	-1.62022	-1.56844	-1.44593	-1.44803	-1.39477	-0.810418	-0.743548	-0.87208	-0.208869	-0.13557	-0.277662	-0.74261	-0.640444	-1.33517	-1.44069	-1.67855	-1.53464	0.649252	-0.383259	-0.302253	-1.68582	-1.21463	-1.17077
	Tb427VSG-709	-2.13364	-1.99272	-1.99577	-1.1686	-1.2833	-0.982167	-1.77679	-1.56439	-1.61336	-1.8288	-1.66579	-1.78953	-1.29164	-1.62022	-1.56844	-1.44593	-1.44803	-1.39477	-0.962421	-0.743548	-0.87208	-0.0568655	-0.287573	-0.429665	-0.74261	-0.640444	-1.33517	-1.44069	-1.67855	-1.53464	-0.502751	-0.383259	-0.302253	-1.53382	-1.21463	-1.17077
	Tb427VSG-710	-2.13364	-1.99272	-1.99577	-1.1686	-1.2833	-0.982167	-1.77679	-1.71639	-1.61336	-1.6768	-1.66579	-1.78953	-1.29164	-1.62022	-1.56844	-1.44593	-1.44803	-1.39477	-0.962421	-0.743548	-0.87208	-0.208869	-0.13557	-0.429665	-0.74261	-0.640444	-1.33517	-1.44069	-1.67855	-1.53464	-0.502751	0.768744	-0.302253	-1.68582	-1.21463	-1.17077
	Tb427VSG-711	-2.16988	-2.02896	-2.03201	-1.20485	-1.31954	-1.01841	-1.81303	-1.75264	-1.6496	-1.86505	-1.70204	-1.82578	-1.32788	-1.50446	-1.60469	-1.48218	-1.48428	-1.43101	-0.998665	-0.779791	-0.908323	-0.0931091	-0.323816	-0.313906	-0.778853	-0.676688	-1.37141	-1.47693	-1.71479	-1.57088	-0.386991	-0.419503	-0.338496	-1.72207	-1.25088	-1.20702
	Tb427VSG-712	-2.12798	-1.98706	-1.99011	-1.16295	-1.27764	-0.97651	-1.77113	-1.71074	-1.6077	-1.82315	-1.50813	0.368126	-1.28598	-1.61456	-1.56279	-1.44028	-1.44238	-1.38911	-0.956764	-0.73789	-0.714419	-0.203211	-0.281915	-0.272005	-0.736952	-0.634786	-1.32951	-1.43503	-1.67289	-1.52898	-0.34509	0.774402	-0.296595	-1.68017	-1.05697	-1.16512
	Tb427VSG-713	-2.08774	-1.94682	-1.94987	-1.12271	-1.2374	-0.936272	-1.73089	-1.6705	-1.56746	-1.78291	-1.6199	-1.74364	-1.24575	-1.57432	-1.52255	-1.40004	-1.40214	-1.34887	-0.916527	-0.697653	-0.826185	-0.162974	-0.0896747	-0.383771	-0.696715	-0.594549	-1.28927	-1.3948	-1.63265	-1.48874	-0.304853	-0.185361	-0.256358	-1.63993	-1.16874	-1.12488
	Tb427VSG-714	-0.975979	-1.83506	-1.99011	-1.16295	-1.27764	-0.97651	-1.61913	-1.55873	-1.4557	-1.82315	-1.66013	-0.631874	-1.28598	0.122407	-1.41078	-1.44028	-1.29037	-0.237107	-0.956764	-0.73789	0.285581	-0.0512079	-0.129912	0.727995	-0.584949	0.517217	1.14442	-0.283029	-1.67289	0.944949	3.35535	1.7744	3.02533	-0.528162	1.26496	-1.16512
	Tb427VSG-715	2.7273	2.75274	3.11893	-1.16011	-1.1228	0.763293	0.705638	0.0290662	0.132103	1.50162	0.0796687	1.37096	0.453821	1.86221	1.76198	1.71456	0.297425	0.350692	1.19808	2.00191	2.61035	2.75898	3.19485	2.90076	1.00285	-0.479946	-0.174669	0.719808	0.481949	1.43321	3.11718	2.09917	3.6656	0.0596374	1.26779	-1.01028
	Tb427VSG-716	-2.1185	-1.97758	-1.98063	-1.15347	-1.26816	-0.967031	-1.76165	-1.70126	-1.59822	-1.81367	-1.65065	-1.7744	-1.2765	-1.60508	-1.55331	-1.4308	-1.4329	-1.37963	-0.947285	-0.728411	-0.856943	-0.193732	-0.120433	-0.414529	-0.727473	-0.625307	-1.32003	-1.42555	-1.66341	-1.5195	-0.487614	0.783881	-0.287116	-1.67069	-1.1995	-1.15564
	Tb427VSG-718	-2.11945	-1.97853	-1.98158	-1.15442	-1.26911	-0.967981	-1.7626	-1.70221	-1.59917	-1.81462	-1.65161	-1.77535	-1.27745	-1.60603	-1.55426	-1.43175	-1.43385	-1.38058	-0.948236	-0.729362	-0.857894	-0.194683	-0.273387	-0.415479	-0.728424	-0.626258	-1.32098	-1.4265	-1.66436	-1.52045	-0.488565	-0.369073	-0.288067	-1.67164	-1.20045	-1.15659
	Tb427VSG-719	-1.9646	-1.97568	-1.97873	0.000439	0.470707	-0.965127	0.714184	-1.54735	0.140648	0.34024	-1.49675	0.701436	-0.122597	0.133789	0.600599	1.04504	1.04294	0.359237	2.20662	2.01046	2.10432	3.2821	2.2034	3.9093	-0.72557	2.69852	3.78807	1.05028	0.0754571	0.219366	3.36673	3.37075	1.86679	1.06818	2.41384	-0.00173
	Tb427VSG-720	-2.108	-1.96708	-1.97013	-1.14297	-1.25766	-0.956531	-1.75115	-1.69076	-1.58772	-1.80317	-1.64016	-1.7639	-1.266	-1.59458	-1.54281	-1.4203	-1.4224	-1.36913	-0.936785	-0.717912	-0.846444	-0.183233	-0.261937	-0.404029	-0.716974	-0.614808	-1.15753	-1.41505	-1.65291	-1.509	-0.477115	-0.357623	-0.276617	-1.66019	-1.189	-1.14514
	Tb427VSG-721	-2.10513	-1.96421	-1.96725	-1.14009	-1.25479	-0.953654	-1.74827	-1.68788	-1.58485	-1.80029	-1.63728	-1.76102	-1.26313	-1.5917	-1.53993	-1.41742	-1.41952	-1.36626	-0.933909	-0.715035	-0.843567	-0.180356	1.47791	-0.401153	-0.714097	-0.611931	-1.30665	-1.41218	-1.65004	-1.50613	-0.474238	-0.354746	-0.27374	-0.505307	-1.18612	-1.14226
	Tb427VSG-722	-1.95312	-1.8122	-1.81525	-1.14009	-1.25479	-0.953654	-1.59627	-1.68788	-1.58485	-1.80029	-0.485276	-1.76102	-1.26313	-1.5917	0.197035	-0.265419	-1.26752	-1.36626	-0.933909	-0.715035	-0.843567	2.779	1.89294	1.33581	-0.714097	-0.611931	-0.154651	-1.41218	-1.65004	-0.354124	1.67776	1.38222	-0.27374	-1.65731	-1.18612	-1.14226
	Tb427VSG-723	-1.95024	-1.96132	-1.96437	-1.13721	-1.2519	-0.950772	-1.74539	-1.685	-1.58196	-1.79741	-1.6344	-1.75814	-1.26024	-1.58882	-1.53705	-1.41454	-1.41664	-1.36337	0.220977	-0.712153	0.311318	1.55949	-0.104174	1.3387	-0.559211	-0.609049	-1.15177	-1.25729	-1.64715	-1.50324	0.680647	-0.351864	-0.118855	-1.65443	-1.18324	-1.13938
	Tb427VSG-724	-0.362391	-1.80643	-0.80948	-0.982317	0.48795	2.20412	-1.7425	-1.53011	-0.427071	1.16484	0.105457	1.98171	0.479609	-1.58593	-1.53416	-1.25965	-1.41375	-1.36048	-0.776135	-0.557261	-0.685793	1.97742	2.70607	2.56398	-0.708326	-0.454157	2.17305	1.55295	0.507738	-0.348353	2.00546	2.12496	2.469	1.50046	0.971655	0.0155136
	Tb427VSG-725	-2.09936	-1.95843	-1.96148	-1.13432	-1.24902	-0.947884	-1.7425	-1.68211	-1.57907	-1.79452	-1.63151	-0.0182858	-1.25736	-1.58593	-1.53416	-1.41165	-1.41375	-1.36048	-0.928138	-0.709264	-0.837797	-0.174585	-0.253289	-0.395382	-0.708326	-0.606161	-1.14888	-1.40641	-1.64426	-1.50036	-0.468467	0.803028	-0.115966	-1.65154	-1.18035	-1.13649
	Tb427VSG-726	-2.09936	-1.95843	-1.96148	-1.13432	-1.24902	-0.947884	-1.7425	-1.68211	-1.57907	-1.79452	-1.47951	-1.75525	-1.25736	-1.58593	-1.53416	-1.41165	-1.41375	-1.36048	-0.928138	-0.709264	-0.837797	-0.174585	-0.101286	-0.395382	-0.708326	0.545842	-1.30088	-1.40641	-1.64426	-1.50036	-0.468467	-0.348976	-0.26797	-1.65154	-1.18035	-1.13649
	Tb427VSG-727	-2.09646	-1.95554	-1.95859	-1.13143	-1.24612	0.207013	-1.73961	-1.67922	-1.57618	-1.79163	-1.62861	-1.75236	-1.25446	-0.431036	-1.53127	-1.40876	-1.41086	-1.35759	-0.773241	1.44563	-0.834902	-0.171691	-0.0983919	1.34448	-0.705432	-0.603267	-1.14599	-1.40351	-1.64137	-1.34546	-0.31357	-0.194078	0.886928	-1.64865	-1.17745	-1.1336
	Tb427VSG-728	-2.09066	-1.79773	-1.95278	-1.12562	-1.24032	-0.787181	-1.7338	-1.67341	-1.57037	0.688111	-0.470805	-0.594549	-1.09665	-1.42523	-1.37346	-1.25095	-1.40505	-0.199782	0.232565	-0.548562	-0.829097	-0.0138824	-0.0925863	1.35028	-0.699626	-0.445458	1.44478	-1.39771	0.1014	-0.339653	-0.459768	1.81173	1.4777	1.31652	-1.17165	0.0242133
	Tb427VSG-729	-2.08774	-1.94682	-1.94987	-1.12271	-1.2374	-0.936272	-1.73089	-1.6705	-1.56746	-1.63091	-1.46789	0.408363	-1.24575	-1.57432	-1.52255	-1.24804	-1.40214	-1.34887	-0.916527	-0.697653	-0.826185	2.79638	1.49529	1.35319	-0.696715	-0.594549	1.44769	-1.3948	-0.480651	-1.33674	2.28011	1.3996	1.48061	-1.48792	-0.0167339	-1.12488
	Tb427VSG-730	-1.93574	0.205179	-1.79787	-1.12271	-1.2374	-0.936272	-0.57889	-0.518496	-0.41546	-0.630905	0.117069	0.993325	-1.24575	-1.57432	-1.52255	-1.40004	-1.40214	0.388092	0.235477	0.45435	1.64775	3.68947	2.71768	2.57559	1.04025	2.14242	2.32216	-1.3948	0.841278	-0.336742	3.15458	2.98456	4.06557	-1.48792	2.56823	0.0271249
	Tb427VSG-731	-2.08774	-1.94682	-1.94987	-1.12271	-1.2374	-0.936272	-1.73089	-1.6705	-1.56746	-1.78291	-1.6199	-1.74364	-1.09374	-1.57432	-1.52255	-1.40004	-1.40214	-1.34887	-0.916527	-0.697653	-0.826185	-0.162974	-0.241678	-0.383771	-0.544712	-0.594549	-1.28927	-1.3948	-1.63265	-1.48874	-0.456856	0.814639	-0.256358	-1.63993	-1.16874	-1.12488
	Tb427VSG-732	-1.93574	-0.794821	-1.94987	-0.970706	-1.2374	-0.936272	-1.73089	-1.6705	-1.56746	1.82853	1.11707	-0.0066745	-0.0937418	-1.57432	0.951382	-1.24804	-0.250137	-1.19687	2.82044	2.03931	2.13317	3.89592	3.49529	4.22766	2.04025	1.87938	2.32216	1.34217	1.84128	2.47061	4.69515	5.2409	5.2532	3.26696	3.15319	2.02712
	Tb427VSG-733	-1.93574	-1.94682	-1.79787	-0.970706	-1.2374	-0.784269	-0.57889	-1.6705	-1.56746	0.369095	-1.46789	-1.74364	-0.0937418	0.162644	-0.370546	-1.40004	0.334825	-1.19687	-0.916527	0.45435	0.325818	2.79638	3.81722	1.35319	-0.696715	1.55745	2.32216	-1.3948	-1.63265	-1.48874	0.695147	2.13657	1.89564	-1.48792	1.79062	-0.972875
	Tb427VSG-734	-2.08483	-1.7919	-1.94695	-0.967788	-1.23449	-0.933355	-1.72798	-1.66758	-1.56455	-0.0430253	0.535024	-0.003757	-1.24283	-1.5714	-1.51963	-0.245119	-1.39922	-1.34596	-0.913609	-0.694735	-0.671265	-0.160056	-0.0867572	-0.380853	-0.693797	-0.591632	-1.28635	-1.39188	-1.62974	-1.33382	-0.453939	-0.334447	1.48352	-1.63701	-1.01382	-0.969958
	Tb427VSG-735	-2.08483	-1.7919	-1.94695	2.20214	1.91752	1.80361	-0.575972	-1.66758	-1.56455	-1.77999	-1.61698	-1.74072	-1.24283	-1.5714	-1.51963	-1.24512	-1.24722	-1.34596	-0.913609	-0.694735	-0.823268	-0.0080533	-0.23876	0.77115	-0.541794	-0.591632	-1.28635	-1.23987	-1.62974	-1.48583	1.28303	-0.182444	-0.253441	-1.63701	-1.01382	0.0300424
	Tb427VSG-736	-2.08483	-1.94391	-1.94695	-1.11979	-1.23449	-0.933355	-1.72798	-1.66758	-1.56455	-1.77999	-1.61698	-1.74072	-1.24283	-1.5714	-1.51963	-1.39712	-1.39922	-1.34596	-0.913609	-0.694735	-0.823268	1.57691	-0.23876	-0.22885	-0.693797	-0.439629	1.18758	-1.39188	-1.62974	-1.48583	-0.301936	-0.334447	-0.253441	-1.63701	-1.16582	-1.12196
	Tb427VSG-737	-2.0099	-1.86898	-1.87203	0.107135	-1.15956	-0.858432	-1.65305	-1.59266	-1.48962	-1.70507	-1.54206	-1.6658	-1.1679	-1.49648	-1.44471	-1.3222	-1.3243	-1.27103	-0.838686	-0.619812	-0.748345	0.0668698	-0.163837	1.43104	-0.618874	-0.516709	-1.21143	-1.31695	-1.55481	-1.4109	-0.227012	-0.259524	-0.178518	-1.56209	-1.0909	-1.04704
	Tb427VSG-738	-2.0819	-1.94098	-1.94403	-1.11687	-1.23156	-0.930431	-1.72505	-1.66466	-1.56162	-1.77707	-0.462053	-1.7378	-1.2399	-1.56848	-1.51671	-1.3942	-1.3963	-1.34303	-0.910686	-0.691812	-0.820344	-0.157133	-0.235837	-0.37793	-0.690874	-0.588708	-0.131429	-1.38895	-1.62681	-1.4829	-0.299012	0.82048	-0.0985142	-1.63409	-1.1629	-1.11904
	Tb427VSG-739	-2.0731	-1.93218	-1.78322	-1.10806	-1.22276	-0.921626	-1.71625	-1.65585	-1.55282	-1.76826	-1.45325	-1.72899	-1.2311	-1.55968	-1.5079	-1.38539	-1.38749	-1.33423	-0.90188	-0.683006	-0.811538	-0.148327	-0.227031	-0.369124	-0.682068	-0.579902	-1.12262	-1.38015	-1.61801	-1.4741	-0.442209	-0.322718	-0.241711	-1.62528	-1.15409	-1.11023
	Tb427VSG-740	-2.07897	-1.93805	-1.9411	-1.11394	-1.22863	-0.927502	-0.570119	-1.66173	-1.55869	-1.77414	-1.61113	-1.73487	-1.23697	-1.56555	-1.51378	-1.39127	-1.24137	0.396862	-0.907756	-0.688883	-0.817415	-0.154204	-0.0809045	-0.222997	-0.687945	-0.585779	-1.2805	-1.38603	-1.62388	-0.327972	-0.448086	-0.328594	-0.247588	-0.479155	-1.15997	-1.11611
	Tb427VSG-741	-2.07897	-1.93805	-1.9411	-1.11394	-1.22863	-0.927502	-1.72212	-1.66173	-1.55869	-1.77414	-1.61113	-1.73487	-1.23697	-1.56555	-1.51378	-1.39127	-1.39337	-1.3401	-0.907756	-0.688883	-0.817415	-0.154204	-0.232908	-0.375	-0.687945	-0.585779	-1.2805	-1.38603	-1.62388	-1.47997	-0.448086	-0.328594	0.904415	-0.479155	-0.0079637	-1.11611
	Tb427VSG-742	-2.07897	-1.93805	-1.9411	-1.11394	-1.22863	-0.927502	-1.72212	-1.66173	-1.55869	-1.77414	-1.61113	-1.73487	-1.23697	-1.41355	-1.51378	-1.39127	-1.39337	-1.3401	-0.907756	-0.688883	-0.817415	-0.154204	-0.232908	-0.375	-0.687945	-0.585779	-1.2805	-1.38603	-1.62388	-1.47997	-0.448086	-0.328594	-0.247588	-1.63116	-1.15997	-1.11611
	Tb427VSG-743	-2.07897	-1.93805	-1.9411	-1.11394	-1.22863	-0.927502	-1.57012	-0.509726	-1.55869	-1.77414	-0.459124	-1.58287	-1.23697	-1.41355	-1.51378	-1.23927	0.758633	-1.3401	-0.755753	1.46312	0.334588	1.58276	-0.0809045	1.36197	0.464059	1.15119	1.19343	-1.38603	-1.62388	-0.327972	-0.296083	2.63076	2.22634	-1.63116	0.992036	-1.11611
	Tb427VSG-744	-2.07897	-1.93805	-1.9411	-1.11394	-1.22863	-0.927502	-1.72212	-1.66173	-1.55869	-1.77414	-1.61113	-1.73487	-1.23697	-1.56555	-1.51378	-1.39127	-1.39337	-1.3401	-0.907756	-0.688883	-0.817415	-0.154204	-0.232908	-0.375	-0.687945	-0.585779	-1.2805	-1.38603	-1.62388	-1.47997	-0.448086	-0.328594	-0.247588	-1.63116	-1.15997	-1.11611
	Tb427VSG-745	-2.07604	-1.93512	-1.93817	-1.111	-1.2257	-0.924567	-1.71919	-1.65879	-1.55576	-1.7712	-1.60819	-1.73193	-1.23404	-1.56262	-1.51084	-1.38833	-1.39043	-1.33717	-0.904821	-0.685948	-0.662477	0.000735	1.92203	-0.220062	-0.685009	-0.430841	0.459399	-1.38309	-1.62095	-1.47704	-0.445151	-0.325659	1.49231	-1.62822	-1.00503	-1.11317
	Tb427VSG-747	-2.07604	-1.93512	-1.93817	-1.111	-1.2257	-0.924567	-1.71919	-1.65879	-1.55576	-1.7712	-1.60819	-0.579932	-1.23404	-1.56262	-1.51084	-1.38833	-1.39043	-1.33717	-0.904821	-0.685948	-0.81448	-0.151268	-0.229972	-0.220062	-0.685009	-0.582844	-1.27757	-1.38309	-1.62095	-1.47704	-0.445151	-0.325659	-0.244653	-1.62822	-1.15703	-1.11317
	Tb427VSG-748	-1.92404	-1.93512	-0.786163	-1.111	-1.2257	-0.924567	-1.71919	-1.65879	-1.55576	-1.7712	-1.45619	-1.73193	-1.23404	-1.41061	-1.51084	-1.38833	-1.39043	-1.33717	-0.904821	-0.685948	-0.81448	1.5857	1.50699	2.58729	-0.685009	-0.582844	1.4594	-0.231087	-1.62095	-1.32504	1.70685	3.14827	1.90735	-1.62822	1.3169	-1.11317
	Tb427VSG-749	-2.0731	-1.93218	-1.93522	-1.10806	-1.22276	-0.921626	-1.71625	-1.65585	-0.400813	-1.76826	-1.60525	-1.72899	-1.2311	-1.55968	-1.5079	-1.38539	-1.38749	-1.33423	-0.90188	-0.683006	-0.811538	-0.148327	1.50993	-0.217121	-0.530065	-0.579902	0.46234	-1.38015	-1.61801	-1.4741	-0.442209	-0.322718	0.910292	-1.62528	-1.15409	0.0417717
	Tb427VSG-750	-2.07015	-1.92923	-1.78027	-1.10511	-1.06781	-0.918678	-1.7133	-1.65291	-1.54987	-1.76531	-1.4503	-0.574043	-1.22815	-1.55673	-1.50495	-1.38245	-1.38455	-1.17928	-0.898933	-0.528056	-0.656588	0.00662329	-0.224084	1.78583	-0.679121	-0.576955	1.46529	-1.3772	-0.463056	-1.47115	2.5201	2.15416	-0.238764	-0.470331	-1.15114	-0.955281
	Tb427VSG-751	-2.0672	-1.92628	-1.92932	-1.10216	-1.21686	-0.915725	-1.71035	-1.64995	-1.54692	-1.61036	-1.59935	-1.72309	-1.2252	-1.55377	-1.502	-1.37949	-1.22959	-1.32833	-0.895979	-0.677106	-0.653635	0.00957661	0.930873	-0.363223	-0.676167	-0.574002	-1.26873	-1.37425	-1.61211	-1.4682	-0.436309	1.42015	-0.235811	-1.61938	-1.14819	-1.10433
	Tb427VSG-752	-2.0672	-1.92628	-1.92932	-1.10216	-1.21686	-0.915725	-1.71035	-1.64995	-1.54692	-1.76236	-1.59935	-1.72309	-1.2252	-1.55377	-1.502	-1.22749	-1.38159	-0.176323	-0.895979	-0.677106	-0.805638	1.00958	-0.22113	-0.363223	-0.676167	-0.574002	-1.26873	-1.37425	-1.61211	-1.4682	-0.436309	-0.316817	-0.235811	-1.61938	-1.14819	-1.10433
	Tb427VSG-753	-2.0583	-1.91738	-1.92043	-1.09326	-1.20796	-0.906829	-1.70145	-1.64106	-1.53802	-1.75346	-1.59045	-1.7142	-1.2163	-1.54488	-1.4931	-1.3706	-1.3727	-1.31943	-0.887083	-0.668209	-0.796741	1.60344	-0.0602309	-0.354327	-0.515268	-0.565106	0.477137	-0.213348	-1.60321	-1.4593	-0.275409	-0.307921	-0.226914	-1.61048	-0.98729	-1.09543
	Tb427VSG-754	-2.0583	-1.91738	-1.92043	-1.09326	-1.20796	-0.906829	-1.70145	-1.64106	-1.53802	-1.75346	-1.59045	-1.7142	-1.2163	-1.54488	-1.4931	-1.3706	-1.3727	-1.31943	-0.887083	-0.668209	-0.796741	-0.13353	-0.212234	-0.354327	-0.667271	-0.565106	-1.25983	-1.36535	-1.60321	-1.4593	-0.275409	-0.307921	-0.226914	0.126481	-1.13929	-1.09543
	Tb427VSG-755	-2.05532	-1.9144	-1.91745	-1.09029	-1.20498	-0.903851	-1.69847	-1.63808	-1.53504	-1.75049	-1.58748	-1.71122	-1.21332	-1.5419	-1.49013	-1.36762	-1.36972	-1.31645	-0.884105	-0.665232	-0.793764	-0.130552	-0.209256	-0.351349	-0.664293	-0.562128	-1.25685	-1.36237	-1.60023	-1.45632	-0.424435	-0.304943	-0.0719336	-1.60751	-1.13632	-1.09246
	Tb427VSG-756	-2.17812	-2.0372	-2.04025	-1.21308	-1.32778	-1.02665	-1.82127	-1.76087	-1.65784	-1.87328	-1.71027	-1.83401	-1.33612	-1.6647	-1.61292	-1.49041	-1.49251	-1.43925	-1.0069	-0.788027	-0.91656	-0.253348	-0.332052	-0.474145	-0.787089	-0.684924	-1.37965	-1.48517	-1.72303	-1.57912	-0.54723	-0.427739	-0.346733	-1.7303	-1.25911	-1.21525
	Tb427VSG-757	-2.05532	-1.7624	-1.91745	-1.09029	-1.20498	-0.903851	-1.69847	-1.63808	-1.53504	-1.59848	-1.58748	-1.71122	-1.21332	-1.5419	-1.49013	-1.36762	-1.36972	-1.31645	-0.884105	-0.665232	-0.793764	-0.130552	0.942747	-0.351349	-0.664293	-0.562128	-1.25685	-1.36237	-1.60023	-1.45632	-0.272432	-0.304943	-0.0719336	-1.60751	-1.13632	-1.09246
	Tb427VSG-758	-1.90034	-1.91142	-1.76246	-1.0873	-1.202	-0.900867	-1.69549	-1.63509	-1.53206	-1.7475	-1.43249	-1.70823	-1.21034	-1.53892	-1.33514	-1.36463	-1.36673	-1.31347	-0.881121	-0.662248	-0.79078	-0.127569	-0.0542694	0.803638	-0.661309	-0.559144	-1.25387	-1.35939	-1.59725	-1.45334	0.730552	-0.301959	-0.220953	-1.60452	-0.981329	-1.08947
	Tb427VSG-759	-2.04935	-1.90843	-0.759473	-1.08431	-1.19901	-0.897877	-1.6925	-1.6321	-1.52907	-1.74451	-1.5815	-1.55324	-1.05535	-1.53593	-1.48415	-1.36164	-1.36374	-1.31048	0.858834	1.07771	-0.78779	0.0274246	0.948721	-0.345375	-0.506316	-0.404151	-0.098874	-1.3564	-1.59426	-1.29835	3.05547	2.438	2.519	-1.60153	-0.978338	-0.93448
	Tb427VSG-760	-2.04635	-1.90543	-1.90848	-1.08132	-1.19601	-0.894881	-1.6895	-1.62911	-1.52607	-1.58951	-1.57851	-1.70225	-1.20435	-1.53293	-1.48116	-1.35865	-1.36075	-1.30748	-0.875135	-0.656261	-0.784794	0.0304209	0.951717	-0.342379	-0.655323	-0.553158	-1.09588	-1.3534	-1.59126	-1.44735	-0.415465	1.44099	-0.214967	-1.59854	-1.12735	-1.08349
	Tb427VSG-761	2.35358	2.77013	2.05088	2.87804	2.95599	2.42705	2.4625	3.38088	3.48391	4.69589	4.89543	4.80731	2.11757	2.789	1.99277	4.62624	5.00071	4.88892	3.80043	3.74367	3.82664	5.64513	5.37798	5.33319	3.74461	4.2427	5.27916	4.38356	4.26118	4.22821	6.2757	5.85603	5.91432	3.72339	3.77955	3.76896
	Tb427VSG-762	-2.03733	-1.89641	-1.89945	-1.07229	-1.18699	-0.885854	-1.68047	-1.62008	-1.51704	-1.73249	-1.56948	-1.69322	-1.19533	-1.5239	-1.47213	-1.34962	-1.35172	-1.29846	-0.866109	-0.647235	-0.775767	1.03945	-0.19126	-0.333353	-0.646297	-0.544131	-1.08685	-1.34438	-1.58224	-1.28632	-0.406438	-0.286946	-0.20594	-1.58951	0.033684	-1.07446
	Tb427VSG-763	-1.88532	-1.89641	-1.89945	-1.07229	-1.18699	0.266149	-1.68047	-1.46808	-1.51704	-1.73249	-1.41748	-0.541219	-1.19533	-1.5239	-1.47213	-1.34962	-0.199719	-1.29846	-0.714106	-0.647235	-0.775767	1.03945	3.54571	1.81865	0.505706	-0.544131	-1.08685	-1.34438	-1.58224	1.0356	1.33053	0.865057	2.26799	-1.58951	0.033684	-1.07446
	Tb427VSG-764	-2.03733	-1.89641	-1.89945	-1.07229	-1.18699	-0.885854	-1.68047	-1.62008	-1.51704	-1.73249	-1.56948	-1.69322	-1.19533	-1.3719	-1.47213	-1.34962	-1.35172	-1.29846	-0.866109	-0.647235	-0.775767	-0.112556	-0.19126	-0.18135	0.505706	-0.392128	1.23508	-1.19237	-1.58224	-1.43833	1.74556	0.865057	-0.0539372	-1.58951	-1.11832	-0.922457
	Tb427VSG-765	-2.03733	-1.89641	-1.89945	-1.07229	-1.18699	-0.885854	-1.68047	-1.62008	-1.51704	-1.58049	-1.41748	-0.541219	-1.04332	-1.5239	-1.32013	-1.34962	-1.35172	-1.14645	-0.866109	-0.647235	-0.775767	0.0394471	-0.0392568	-0.18135	-0.646297	-0.392128	1.7205	-1.19237	-1.58224	-1.43833	1.33053	1.86506	0.946063	-1.43751	0.618646	0.0775428
	Tb427VSG-766	-1.84864	-1.85973	-1.86277	-1.03561	-1.15031	-0.849174	-1.64379	-1.5834	-1.48036	-1.69581	-1.5328	-1.65654	-1.15865	-1.48722	-1.43545	-1.31294	-1.31504	-1.26177	-0.829428	-0.610554	-0.739087	-0.0758753	-0.0025761	-0.296672	-0.609616	-0.507451	-1.20217	-1.3077	-1.54556	-1.40165	-0.369758	-0.250266	-0.16926	-1.55283	-1.08164	-1.03778
	Tb427VSG-767	-2.15605	-2.01513	-2.01818	-1.19101	-1.30571	-0.852575	-1.7992	-1.73881	-1.63577	-1.85121	-1.6882	-1.81195	-1.16205	-1.64263	-1.59085	-1.31634	-1.31844	-1.41718	-0.984833	-0.765959	-0.742488	-0.0792768	1.42698	-0.452077	-0.765021	-0.510852	0.379387	-1.4631	-1.70096	-1.55705	-0.525162	-0.40567	-0.324664	-1.70823	-1.23704	-1.19318
	Tb427VSG-768	-0.8671	-0.726179	-1.72923	-0.902064	-1.16876	-0.715628	0.0747146	0.135108	-1.34682	1.75966	-1.55126	0.477005	-1.0251	-1.50568	0.283059	-1.3314	-1.3335	-0.128229	0.304118	2.10795	0.979422	3.86503	3.97897	4.53731	0.52393	2.6261	3.45493	-1.17415	0.909919	-0.2681	4.28735	4.58372	4.48785	2.16568	2.63687	1.09577
	Tb427VSG-769	-2.0099	-1.86898	-1.87203	-1.04487	-1.15956	-0.858432	-1.65305	-1.59266	-1.48962	-1.70507	-1.54206	-1.6658	-1.1679	-1.49648	-0.292705	-1.3222	-1.3243	-1.27103	-0.838686	-0.619812	0.403658	-0.0851333	-0.0118341	-0.30593	-0.618874	-0.516709	-1.05943	-1.31695	-1.55481	-1.4109	-0.227012	-0.259524	-0.178518	-1.56209	-1.0909	-1.04704
	Tb427VSG-770	-2.00374	-1.86282	-1.86587	-1.0387	-1.1534	-0.852266	-0.494884	-1.43449	-1.48346	-1.5469	-1.53589	-1.50763	-1.16174	-1.49032	-1.28654	-1.16403	-1.31813	-0.112864	0.319483	-0.461644	0.409824	-0.0789679	1.99433	2.85224	0.539294	-0.510543	0.531699	-0.158786	-1.39664	-1.25274	1.77915	0.898645	-0.0203491	-1.55592	-0.932728	-1.04087
	Tb427VSG-771	-2.00065	-1.85973	-1.86277	-0.883607	-1.15031	-0.849174	-1.64379	-1.5834	-1.48036	-1.69581	-1.5328	-1.65654	-1.15865	-1.48722	-1.43545	-1.31294	-1.31504	-1.26177	-0.829428	-0.610554	2.22027	-0.0758753	-0.154579	-0.296672	-0.609616	-0.507451	-1.20217	-1.3077	-1.39355	-1.40165	-0.369758	0.901737	-0.16926	-1.55283	-0.929635	-0.885776
	Tb427VSG-772	-1.99133	-1.85041	-1.85346	-1.02629	-1.14099	-0.839856	-1.63448	-1.57408	-1.47105	-1.68649	-1.52348	-1.64722	-1.14933	-1.47791	-1.27413	-1.30362	-1.30572	-1.25246	-0.82011	-0.601237	-0.729769	-0.0665575	0.00674163	1.44961	-0.600298	-0.498133	-1.19286	-1.29838	-1.53624	-1.39233	-0.36044	-0.0889449	-0.159942	-1.54351	-0.920318	-1.02846
	Tb427VSG-773	-1.97881	-0.685886	-1.84094	-1.01377	-1.12847	-0.827338	-1.62196	-1.56156	-1.30653	-1.67397	0.641041	-1.63471	-1.13681	-1.46539	-1.26161	-1.29111	-1.29321	-1.23994	2.15177	-0.588719	0.434752	0.0979636	1.01926	1.46213	-0.58778	0.666388	2.14159	-1.28586	-0.371716	-1.22781	1.80408	2.92357	2.81193	-1.53099	-0.9078	0.136059
	Tb427VSG-774	-1.96301	-1.82209	-1.82514	-0.84597	-1.11267	-0.811536	-1.60616	-1.54576	-1.44273	-1.65817	-1.49516	-1.6189	-1.12101	-1.44959	-1.39781	-1.2753	-1.2774	-1.07213	-0.79179	-0.572917	-0.701449	-0.0382376	0.0350615	-0.259034	-0.571978	-0.469813	-1.16454	-1.11806	-1.50792	-1.36401	-0.33212	-0.212628	0.0203811	-1.36319	-0.891998	-1.00014
	Tb427VSG-775	1.6548	1.79572	1.33324	-0.8396	1.85306	-0.805167	4.25266	4.28503	3.66984	7.40709	7.51496	7.60286	2.35929	2.29375	2.34552	2.97053	3.68832	3.0217	8.50613	8.62163	8.65414	10.7667	10.6934	10.7896	9.82957	9.87962	10.51	9.01888	8.78103	8.95424	10.6772	10.5232	10.7185	10.0589	10.6617	9.58345
	Tb427VSG-776	-1.94596	-1.65304	-1.80809	-0.980924	-1.09562	-0.794488	-1.58911	-1.52871	-1.42568	-1.64112	-1.47811	-1.60186	-1.10396	-1.43254	-1.38076	-1.25826	-1.10835	-1.20709	-0.774742	-0.555868	-0.684401	-0.0211893	-0.0998933	-0.241986	-0.55493	-0.452765	-1.14749	-1.25301	-1.49087	-1.34696	-0.315072	-0.19558	-0.114574	-1.49814	-1.02695	-0.983094
	Tb427VSG-777	-1.94059	-1.79967	-1.80272	-0.975555	-1.09025	-0.789119	-1.58374	-1.52335	-1.42031	-1.63575	-1.47274	-1.59649	-1.09859	-1.42717	-1.37539	-1.25289	-1.25499	-1.20172	-0.769373	-0.550499	-0.679032	-0.0158202	-0.0945241	-0.236617	-0.549561	-0.447396	-1.14212	-1.24764	-1.4855	-1.34159	-0.309702	-0.190211	1.0428	-1.49277	-1.02158	-0.977724
	Tb427VSG-778	-1.93412	-1.7932	-1.79625	-0.969086	-1.08378	-0.630646	-1.57727	-1.51688	-1.41384	-1.62929	-0.314271	-1.59002	-1.09212	-1.4207	-1.36893	-1.24642	-1.24852	-1.19525	-0.762903	-0.54403	-0.672562	0.142652	-0.0880546	-0.230147	-0.543092	-0.440926	-0.983646	-1.24117	-1.47903	-1.33512	-0.303233	-0.183741	-0.102735	-1.4863	-1.01511	-0.971255
	Tb427VSG-779	-1.74268	-1.75376	-1.60481	-0.777644	-1.04434	-0.591208	-1.53783	-1.47744	-1.3744	-1.58985	-1.42684	-1.55058	-1.05268	-1.38126	-0.177484	-1.20698	-1.20908	-1.15581	1.0135	-0.352588	1.10384	0.182091	1.68835	2.96129	-0.503653	0.750515	1.05579	-1.04973	0.297373	-1.29568	2.88821	-0.144303	1.67367	-0.294864	-0.975676	-0.931817
	Tb427VSG-780	-0.73265	-1.74373	-1.74678	-0.919617	-1.03431	-0.733181	-1.5278	-1.46741	-1.36437	-1.57982	-1.41681	-1.54055	-1.04265	-1.37123	-1.31946	-1.19695	-1.19905	-1.14578	-0.713435	-0.494561	-0.623093	2.19212	0.113417	-0.0286756	-0.493623	-0.391457	-0.934177	-1.1917	-1.42956	-1.28565	1.4832	-0.134272	-0.0532663	-0.284833	-0.965645	-0.921786
	Tb427VSG-781	-2.39855	-2.25763	-2.10868	-1.43352	-1.54821	-1.24708	-2.0417	-1.98131	-1.87827	-2.09372	-1.93071	-2.05445	-1.55656	-1.88513	-1.83336	-1.71085	-1.71295	-1.65968	-1.22734	-1.00846	-1.137	-0.473784	-0.552488	-0.694581	-1.00753	-0.905359	0.136883	-1.70561	-1.94346	-1.79956	-0.767666	-0.648174	0.584835	-1.95074	-1.47955	-1.43569
	Tb427VSG-782	-2.27089	-2.12997	-2.13301	-1.30585	-1.42055	-1.11941	-1.91403	-1.85364	-1.7506	-1.96605	-1.80304	-1.92678	-1.42889	-1.75746	-1.70569	-1.58318	-1.58528	-1.53201	-1.09967	-0.880795	-1.00933	-0.194112	-0.424819	-0.566912	-0.879856	-0.625688	-1.47241	-0.425934	-1.8158	-1.67189	-0.639998	-0.368503	-0.4395	-1.82307	-1.35188	-0.156017
	Tb427VSG-783	-2.26832	-1.97539	-2.13044	-1.30328	-1.41798	-1.11684	-1.91146	-1.85107	-1.74804	-1.96348	-1.80047	-1.92421	-1.42632	-1.75489	-1.70312	-1.58061	-1.58271	-1.52945	-1.0971	-0.878225	-1.00676	-0.343546	-0.42225	-0.564343	-0.877287	-0.775122	-1.46984	-1.57537	-1.81323	-1.66932	-0.637428	-0.365934	-0.43693	-1.8205	-1.34931	-1.30545
	Tb427VSG-784	-2.20792	-1.915	-2.07005	-1.09088	-0.205579	-1.05645	-1.69907	-1.79068	-1.68764	-1.90309	-1.58807	-1.86382	-1.36592	0.0424661	-1.64273	-1.52022	-1.37031	-1.46905	0.115299	-0.817831	-0.79436	-0.131148	-0.361855	1.96998	-0.664889	-0.714727	1.06448	-1.36297	-1.60083	-0.456919	0.574969	0.694461	1.77547	-1.76011	0.863088	-1.24506
	Tb427VSG-785	-2.24498	-2.10406	-2.10711	-1.27995	-1.39464	-1.09351	-1.88813	-1.82774	-1.7247	-1.94015	-1.77714	-1.90088	-1.40298	-1.73156	-1.67979	-1.55728	-1.55938	-1.50611	1.07824	0.29711	0.753541	-0.168211	-0.246914	-0.389007	-0.853954	0.985177	-0.294509	-1.55204	-1.78989	-1.64598	-0.462093	0.657399	-0.413598	-1.79717	-1.32598	-1.13011
	Tb427VSG-786	-2.22127	-2.08035	-2.08339	-1.25623	-1.37093	-1.0698	-1.86442	-1.80402	-1.70099	-1.91643	-1.75342	-1.87716	-1.37927	-1.70785	-1.65607	-1.53356	-1.53566	-1.4824	-1.05005	-0.831177	-0.959709	-0.296498	-0.375202	-0.517294	-0.830238	-0.728073	-1.4228	-1.52832	-1.76618	-1.47027	-0.59038	-0.470888	-0.389882	-1.77345	-1.30226	-1.2584
	Tb427VSG-787	-0.484303	-2.08035	-2.08339	-1.25623	-1.37093	-1.0698	-1.86442	-0.65202	-1.70099	-1.91643	-1.75342	-1.87716	-1.37927	-1.70785	-1.65607	-1.53356	-1.53566	-1.4824	-1.05005	-0.831177	-0.959709	0.855506	-0.223198	1.21967	-0.830238	-0.728073	-1.4228	-1.52832	-1.76618	-1.62227	-0.59038	-0.318885	-0.237879	-1.77345	-1.30226	-1.2584
	Tb427VSG-788	-2.21861	-2.07769	-2.08074	-1.25357	-1.36827	-1.06714	-1.86176	-1.80136	-1.69833	-1.91377	-1.75076	-1.8745	-1.37661	-1.70519	-1.65341	-1.5309	-1.533	-1.47974	-1.04739	-0.828517	-0.957049	-0.293838	-0.372542	-0.514635	-0.827579	-0.725414	-1.42014	-1.52566	-1.76352	-1.61961	-0.58772	-0.468229	-0.387223	-1.77079	-1.2996	-1.25574
	Tb427VSG-789	-2.21861	-2.07769	-2.08074	-1.25357	-1.36827	-1.06714	-1.86176	-1.80136	-1.69833	-1.91377	-1.75076	-1.8745	-1.37661	-1.70519	-1.65341	-1.5309	-1.533	-1.47974	-1.04739	-0.828517	-0.957049	-0.293838	-0.372542	-0.514635	-0.827579	-0.725414	-1.42014	-1.52566	-1.76352	-1.61961	-0.58772	-0.468229	-0.387223	-1.77079	-1.2996	-1.25574
	Tb427VSG-790	-2.06127	-2.07235	-2.0754	-1.24824	-1.36294	-1.0618	-1.85642	-1.79603	-1.69299	-1.90844	-1.74543	-1.71717	-1.37128	-1.69985	-1.49608	-1.52557	-1.52767	-1.4744	-1.04206	-0.671181	-0.951716	0.863498	-0.367209	0.642702	-0.822246	-0.72008	-1.2628	-1.52033	-0.606181	-1.61428	1.56962	2.68911	0.770114	-1.76546	0.857735	-0.098406
	Tb427VSG-791	-2.21328	-2.07235	-2.0754	-1.24824	-1.36294	-1.0618	-1.85642	-1.79603	-1.69299	-1.90844	-0.0084622	-1.86917	-1.37128	-1.69985	-1.64808	-1.52557	-1.52767	-1.4744	-1.04206	0.328819	-0.951716	-0.136502	-0.367209	-0.509301	-0.822246	-0.568077	-0.2628	-1.52033	-1.75818	-1.61428	-0.582387	0.689108	0.770114	-1.76546	-1.29427	-1.25041
	Tb427VSG-792	-2.20792	-2.067	-1.91805	-1.24289	-1.35758	-1.05645	-1.85107	-1.79068	-1.68764	-1.75108	-1.74007	-1.86382	-1.21392	-1.6945	-1.49072	-1.52022	-1.52232	-1.46905	-1.0367	-0.817831	-0.946363	-0.131148	0.790148	-0.503948	-0.816892	-0.562724	0.327515	-1.51497	-1.60083	-1.45692	1.15993	1.27942	0.775467	-1.76011	-1.13691	-1.09305
	Tb427VSG-793	-2.05324	-2.06432	-1.91536	-1.2402	-1.3549	-1.05377	-1.84839	-1.78799	-1.68496	0.251601	-0.585387	-0.709131	-1.36324	-1.69182	-1.64004	-1.51753	-1.51963	-1.46637	-0.882017	0.921819	-0.943679	0.871536	-0.207168	1.2357	-0.662205	-0.712043	-0.254763	-1.51229	-1.75015	-1.60624	2.38501	-0.302855	0.778151	-1.75742	-1.13423	-1.24237
	Tb427VSG-794	-2.20255	-2.06163	-2.06468	-1.23751	-1.35221	-1.05108	-1.8457	-1.7853	-1.68227	-1.74571	-1.5827	-1.85844	-1.36055	-1.68913	-1.63735	-1.51484	-1.51694	-1.46368	-1.03133	-0.812458	-0.94099	1.87422	-0.356482	0.653428	-0.811519	-0.709354	-1.25207	-1.5096	-0.0104926	-1.60355	-0.419658	-0.300166	1.3658	-1.75473	-1.13154	-1.23968
	Tb427VSG-795	-2.19985	-2.05893	-2.06198	-1.23482	-1.34951	-1.04838	-1.843	-1.78261	-1.52757	-1.89502	-1.73201	-0.703747	-1.35786	-1.68643	-1.63466	-1.51215	-1.51425	-1.46098	-1.02864	-0.809763	-0.938295	-0.275084	-0.201785	-0.343878	-0.808825	-0.70666	-1.40138	-1.50691	-1.74476	-1.60086	-0.568967	-0.297472	-0.368469	-1.75204	-1.28085	-1.23699
	Tb427VSG-796	-2.19985	-2.05893	-2.06198	-1.23482	-1.34951	-1.04838	-1.843	-1.78261	-1.67957	-1.89502	-1.73201	-1.85575	-1.35786	-1.68643	-1.63466	-1.51215	-1.51425	-1.46098	-1.02864	-0.809763	-0.938295	-0.275084	-0.353788	-0.495881	-0.808825	-0.70666	-1.40138	-1.50691	-1.74476	-1.60086	-0.568967	-0.449475	-0.368469	-1.60004	-1.28085	-1.23699
	Tb427VSG-797	-1.04515	-2.05623	-1.90728	-1.23212	-0.194812	-1.04568	-0.688301	-1.77991	-1.67687	-1.89232	-1.72931	-1.85305	-1.35516	-1.68373	-1.63196	-1.35745	-1.35955	-1.45828	-1.02594	0.929901	-0.935596	-0.272385	0.800914	0.658821	-0.806126	-0.70396	-1.24668	-1.50421	-1.59006	-1.44615	-0.414264	-0.446775	1.78623	-1.59734	-1.27815	-1.23429
	Tb427VSG-798	-2.19716	-2.05623	-2.05928	-1.23212	-1.34682	-1.04568	-1.8403	-1.77991	-1.52487	-1.74032	-1.72931	-1.85305	-1.35516	-1.68373	-1.63196	-1.50945	-1.51155	-1.45828	-1.02594	0.344939	-0.935596	-0.120382	-0.351089	1.24378	-0.806126	-0.70396	0.753319	-1.50421	-1.74206	-1.59816	1.58574	-0.446775	1.3712	-1.59734	-1.27815	-1.23429
	Tb427VSG-799	-2.19174	-2.05082	-1.90187	-1.22671	-1.3414	-1.04027	-1.83489	-1.7745	-1.67146	-1.88691	-1.72389	-1.84764	-1.34974	-1.67832	-1.62655	-1.50404	-1.50614	-1.45287	-1.02052	-0.801651	-0.930183	-0.266972	-0.193672	-0.487768	-0.800713	-0.698547	-1.24127	-1.49879	-1.73665	-1.59274	-0.560854	-0.441362	-0.360356	-1.74393	-1.27273	-1.22888
	Tb427VSG-800	-2.19174	-2.05082	-2.05387	-1.22671	-1.3414	-1.04027	-1.83489	-1.7745	-1.67146	-1.88691	-1.72389	-1.84764	-1.34974	-1.67832	-1.62655	-1.50404	-1.50614	-1.45287	-1.02052	-0.801651	-0.930183	-0.266972	-0.345676	-0.487768	-0.800713	-0.546544	-1.24127	-1.49879	-1.73665	-1.59274	-0.408851	-0.441362	-0.208353	-1.74393	-1.27273	-1.22888
	Tb427VSG-801	-2.18903	-2.04811	-2.05115	-1.22399	-1.33869	-1.03756	-1.83218	-1.77178	-1.66875	2.07517	2.51829	0.629008	-1.34703	-1.67561	-1.62383	-1.34932	-1.50342	-1.45016	-1.01781	-0.798936	-0.927469	-0.264257	-0.342961	-0.333051	-0.797998	-0.695833	-1.39056	-1.49608	-1.73394	-1.59003	-0.558139	-0.438648	0.794362	-1.74121	-1.27002	-1.22616
	Tb427VSG-802	-2.18631	-2.04539	-2.04844	-1.22127	-1.33597	-1.03484	-1.82946	-1.76906	-1.66603	-1.88147	-1.71846	-1.8422	-1.34431	-1.67289	-0.469109	-1.4986	-1.5007	-1.44744	-1.01509	-0.796217	-0.924749	-0.261538	-0.340242	-0.482334	-0.795279	-0.693113	-1.38784	-1.49336	-1.73122	-1.58731	-0.55542	-0.435928	-0.354922	-1.73849	-1.2673	-1.22344
	Tb427VSG-803	-2.18085	-1.88793	-0.306015	-1.21582	-1.17851	-1.02938	-1.672	-1.61161	-0.508569	-1.72401	-1.561	-0.0997839	-1.33885	0.0695343	-1.46366	-1.34115	-1.49525	-1.28998	-1.00964	0.946203	-0.919295	-0.256083	1.81722	2.48248	-0.637821	-0.687659	-1.38238	-1.4879	-1.72576	-1.58185	2.187	0.721529	-0.197464	-0.581035	-0.109843	-1.21799
	Tb427VSG-804	-2.18085	-2.03993	-2.04298	-1.21582	-1.33051	-1.02938	-1.824	-1.76361	-1.66057	-1.87602	-1.71301	-1.83675	-1.33885	-1.66743	-1.61566	-1.49315	-1.49525	-1.44198	-1.00964	-0.790763	-0.767292	-0.256083	-0.334787	-0.47688	-0.789824	-0.687659	-1.38238	-1.3359	-1.72576	-1.58185	-0.397962	0.721529	-0.349468	-1.73304	-1.26185	-1.21799
	Tb427VSG-805	-2.18085	-2.03993	-2.04298	-1.21582	-1.33051	-1.02938	-1.824	-1.76361	-1.66057	-1.87602	-1.71301	-1.83675	-1.33885	-1.66743	-1.61566	-1.49315	-1.49525	-1.44198	-1.00964	-0.790763	-0.767292	-0.256083	-0.334787	-0.47688	-0.789824	-0.535656	-1.38238	-1.4879	-1.72576	-1.58185	-0.397962	-0.430474	-0.197464	-1.73304	-1.10984	-1.21799
	Tb427VSG-806	-2.17172	-2.0308	-2.03384	-1.20668	-1.32138	-1.02025	-1.81487	-1.75447	-1.65144	-1.86688	-1.70387	-1.82761	-1.32972	-1.65829	-1.60652	-1.48401	-1.48611	-1.43285	-1.0005	-0.781626	-0.910158	-0.246947	-0.32565	-0.467743	-0.780687	-0.526519	-1.37325	-1.47877	-1.56462	-1.57272	-0.388826	0.730666	-0.340331	-1.7239	-1.25271	-1.20885
	Tb427VSG-807	-2.16988	-2.02896	-2.03201	-1.20485	-1.31954	-1.01841	-1.81303	-1.75264	-1.6496	-1.71304	-1.70204	-1.82578	-1.32788	-1.65646	-0.452684	-1.48218	-1.33228	-1.27901	-0.998665	-0.779791	-0.75632	0.906891	-0.323816	-0.313906	0.37315	1.06028	0.365555	-1.47693	-1.71479	-1.57088	0.613009	-0.419503	-0.186493	-1.72207	-1.09887	-1.20702
	Tb427VSG-808	-2.16988	-2.02896	-2.03201	-1.20485	-1.31954	-1.01841	-1.81303	-1.75264	-1.6496	-1.86505	-1.55003	-1.82578	-1.32788	-1.65646	-1.45268	-1.48218	-1.48428	-1.43101	-0.998665	-0.779791	-0.908323	-0.245112	-0.323816	-0.465909	-0.778853	-0.676688	-1.37141	-1.47693	-1.71479	-1.57088	-0.538994	-0.419503	-0.338496	0.0148991	-1.25088	-1.05501
	Tb427VSG-809	-2.16713	-1.8742	-2.02925	-1.20209	-1.31679	1.45828	-1.81028	-1.74988	-1.64685	-1.71029	-0.547276	-0.671019	-1.32513	-1.6537	-1.60193	-1.32742	-0.32952	-1.27625	0.156094	0.374968	-0.753564	-0.242356	-0.32106	0.68885	-0.624094	-0.521929	0.783348	-1.32217	-1.56003	-0.416124	2.93769	2.05718	1.81626	-1.56731	0.903884	-1.05226
	Tb427VSG-810	-2.1616	-2.02068	-2.02373	-1.19656	-1.31126	-1.01013	-1.80475	-1.74435	-1.64132	-1.85676	-1.69375	-1.8175	-1.3196	-1.64818	-1.5964	-1.47389	-1.476	-1.42273	-0.990381	-0.771508	-0.90004	-0.236829	0.836471	-0.305622	-0.77057	-0.668404	-1.36313	-1.46865	-1.70651	-1.5626	-0.378708	-0.411219	-0.330213	-1.71378	-1.24259	-1.19873
	Tb427VSG-811	-2.15883	-1.8659	-2.02095	-1.19379	-1.15648	-1.00736	-1.80198	-1.74158	-1.63855	-1.70199	-1.69098	-1.81472	-1.31683	-1.6454	-1.59363	-1.47112	-1.47322	-1.41996	-0.98761	-0.768736	-0.897268	-0.234057	-0.312761	-0.454854	-0.767798	-0.665632	-1.20835	-1.46588	-1.70374	-1.55983	-0.375936	-0.408447	-0.175438	-1.55901	-1.23982	-1.19596
	Tb427VSG-812	-2.14769	-2.00677	-2.00981	-1.18265	-1.29735	-0.996215	-1.79084	-1.73044	-1.62741	-1.84285	-1.67984	-1.80358	-1.30569	-1.63426	-1.58249	-1.45998	-1.46208	-1.40882	-0.976469	-0.757595	-0.886128	-0.222916	-0.30162	-0.443713	-0.756657	-0.654492	-1.34922	-1.45474	-1.6926	-1.54869	0.635204	-0.397307	-0.316301	-1.69987	-1.22868	-1.18482
	Tb427VSG-813	1.81447	2.2355	1.60442	2.14208	1.66481	1.96594	2.27086	1.88379	3.11236	3.11931	3.56243	3.87478	1.84911	1.84247	0.572311	3.86474	3.27768	4.20542	4.03631	4.20456	4.12666	5.45545	5.52561	5.3258	4.68355	5.0549	5.66357	3.1595	2.78413	2.69358	5.22297	5.00542	4.42346	4.12736	4.35239	4.32753
	Tb427VSG-814	-2.14208	-2.00116	-2.00421	-1.17705	-1.29174	-0.990612	-1.78523	-1.72484	-1.6218	-1.68525	-1.67424	-1.79798	-1.30008	-1.62866	-1.57689	-1.45438	-1.45648	-1.40321	-0.970866	-0.751993	-0.880525	-0.217314	-0.296018	-0.43811	-0.751055	-0.648889	-1.34361	-1.44914	-1.68699	-1.54308	-0.511196	-0.391704	-0.310698	-1.69427	-1.22308	-1.17922
	Tb427VSG-815	-2.13928	-1.99835	-2.0014	-1.17424	-0.136932	-0.987803	-1.78242	-1.72203	-1.61899	-1.83444	-1.67143	-1.79517	-1.29728	-1.62585	-1.57408	-1.45157	-1.45367	-1.4004	-0.968057	-0.749183	-0.877715	-0.214504	-0.293208	-0.435301	-0.748245	-0.64608	-1.3408	-1.44633	-1.68418	-1.54028	-0.508386	-0.388895	-0.307889	-1.69146	-1.22027	-1.17641
	Tb427VSG-816	-2.13646	-1.99554	-1.99859	-1.17142	-0.134116	-0.984988	-1.6276	-1.71921	-1.61618	-1.83162	-1.51661	-1.79236	-1.29446	-1.62304	-1.57126	-1.44876	-1.45086	-1.39759	-0.965242	-0.746368	-0.8749	-0.211689	0.86161	0.719517	-0.74543	0.508738	0.398978	-1.29151	-1.68137	-1.53746	1.23139	-0.38608	0.84693	-1.68864	-1.06545	-1.17359
	Tb427VSG-817	-2.13364	-1.99272	-1.99577	-1.1686	-1.1313	-0.982167	-1.77679	-1.71639	-1.61336	-0.6768	-1.66579	-1.78953	-1.29164	-0.468214	-1.56844	-1.44593	-1.44803	-1.24277	-0.962421	-0.743548	-0.87208	-0.208869	-0.287573	-0.277662	-0.74261	-0.640444	0.816836	-1.44069	-1.67855	-1.53464	-0.502751	-0.231256	-0.15025	-0.53382	-1.21463	-1.17077
	Tb427VSG-818	-1.98164	-1.99272	-1.99577	-1.1686	-1.2833	-0.830164	-1.62478	-1.71639	-1.61336	-1.6768	-1.66579	-0.637532	-1.29164	-1.62022	-1.56844	-1.44593	-1.29603	-1.39477	-0.962421	-0.591545	-0.87208	2.26506	1.44939	2.3073	-0.590607	-0.488441	1.62419	-0.288687	-1.52655	-1.53464	1.64925	1.76874	1.43471	0.788108	-0.0626287	-1.17077
	Tb427VSG-819	-2.12514	-1.98422	-1.98727	-1.16011	-1.2748	-0.973672	-1.76829	-1.7079	-1.60486	-1.82031	-1.6573	-1.78104	-1.28314	-1.61172	-1.55995	-1.43744	-1.43954	-1.38627	-0.953927	-0.735053	-0.863585	-0.200374	-0.279078	-0.421171	-0.734115	-0.631949	-1.32667	-1.4322	-1.67005	-1.52614	-0.494256	-0.374764	-0.141755	-1.67733	-1.20614	-1.01028
	Tb427VSG-820	-2.11087	-1.96995	-1.973	-1.14584	-1.26053	-0.959402	-1.75402	-1.69363	-1.59059	-1.65404	-1.64303	-1.76677	-1.26887	-1.59745	-1.54568	-1.42317	-1.42527	-1.372	-0.939656	-0.720783	-0.849315	-0.186104	-0.264808	-0.4069	-0.719845	-0.617679	-1.3124	0.734078	-1.50378	-1.35987	-0.479986	-0.360494	1.45748	-1.66306	-1.19187	-1.14801
	Tb427VSG-821	-2.09066	-1.94974	-1.95278	-1.12562	-1.24032	-0.939184	-1.7338	-1.67341	-1.57037	-1.63382	-1.62281	-1.74655	-1.24866	-1.57723	-1.52546	-1.25095	-1.40505	-1.35179	-0.919438	-0.700565	-0.829097	-0.165885	-0.244589	0.765321	-0.699626	-0.597461	-1.29218	-1.39771	-0.483562	-1.49166	-0.459768	-0.340276	-0.25927	-1.64284	-1.01965	-1.12779
	Tb427VSG-822	-2.07604	-1.93512	-1.93817	-1.111	-1.2257	-0.924567	-1.71919	-1.65879	-1.55576	-1.7712	-1.60819	-1.73193	-1.23404	-1.56262	-1.51084	-1.38833	-1.39043	-1.18516	-0.904821	-0.685948	-0.81448	-0.151268	-0.229972	-0.372065	-0.685009	-0.582844	-1.27757	-1.38309	-1.62095	-1.32504	-0.445151	-0.325659	-0.244653	-1.62822	-1.15703	-1.11317
	Tb427VSG-823	-2.13646	-1.99554	-1.99859	-1.17142	-1.28612	-0.984988	-1.77961	-1.71921	-1.61618	-1.83162	-1.66861	-1.79236	-1.29446	-1.62304	-1.57126	-1.44876	-1.45086	-1.39759	-0.965242	-0.746368	-0.8749	-0.211689	-0.290393	-0.432486	-0.74543	-0.643265	0.398978	-1.44351	-1.68137	-1.53746	0.646432	-0.38608	1.84693	-1.68864	-1.21745	-0.0215904
	Tb427VSG-824	-1.98821	-1.84729	-1.85034	-0.87117	-1.13787	-0.684734	-1.47935	-1.57096	0.269038	-1.68337	-1.36836	-1.6441	-1.14621	-1.47479	-1.27101	-1.3005	-1.3026	-1.24934	-0.816991	-0.598117	-0.726649	-0.0634382	-0.142142	0.867768	-0.597179	-0.34301	-1.18974	-1.14326	-1.53312	-0.237206	-0.35732	0.914174	-0.156823	-1.54039	-1.0692	-1.02534
	Tb427VSG-825	-2.15883	-2.01791	-2.02095	-1.19379	-1.30849	-1.00736	-1.80198	-1.74158	-0.486543	-1.85399	-1.69098	-1.81472	-1.31683	-1.6454	-1.59363	-1.47112	-1.47322	-1.41996	-0.98761	-0.768736	-0.897268	-0.234057	1.4242	1.28211	-0.615795	0.486371	-1.36036	-1.31388	-1.70374	-1.55983	-0.375936	1.74356	2.40952	-1.71101	-1.08782	-1.19596
	Tb427VSG-826	-2.00682	-1.8659	-1.86895	-1.04179	-1.15648	-0.855352	-1.64997	-1.58958	-0.33454	-1.70199	-1.53898	-1.66272	-1.16482	-1.4934	-1.28963	-1.31912	-1.32122	-1.26795	-0.835607	0.53527	-0.745265	1.65491	1.99125	0.849152	-0.463792	0.638374	-1.05635	-1.31388	-1.55173	-1.40782	-0.223933	-0.256444	-0.175438	-1.55901	-0.935814	-0.891955
	Tb427VSG-832	-2.04335	-1.90243	-1.75347	-1.07831	-1.19301	-0.891878	-1.6865	-1.62611	-1.37107	-1.73851	-1.4235	-1.69925	-1.20135	-1.52993	-1.47815	-1.35565	-1.35775	-1.30448	-0.872132	-0.653259	-0.629788	0.0334233	0.954719	0.812627	0.499682	-0.398152	-0.0928752	-1.3504	-1.58826	-1.44435	-0.260459	0.859033	0.940039	-1.44353	-0.97234	0.071519
	Tb427VSG-1002	-2.30639	-2.16546	-2.16851	-1.34135	-1.45604	-1.00291	-1.94953	-1.88914	-1.7861	-2.00155	-1.68653	-0.810277	-1.46439	-1.79296	-1.58919	-1.46668	-1.62078	-1.41551	-1.13517	-0.76429	-1.04483	1.35535	0.691685	0.549592	-0.763352	-0.81319	-1.50791	-1.61344	-1.85129	-1.70739	-0.675496	0.595998	2.48436	-1.85857	-1.38738	-1.34352
	Tb427VSG-1003	-2.20792	-1.915	-2.07005	-1.24289	-1.35758	-1.05645	-1.85107	-1.79068	-1.68764	-1.90309	-1.74007	-1.86382	-1.36592	0.0424661	-1.64273	-1.52022	-1.37031	-1.46905	-0.884701	-0.817831	-0.946363	-0.283152	-0.361855	-0.503948	-0.664889	-0.714727	-1.40945	-1.51497	-1.60083	-1.60892	-0.577034	-0.457542	-0.224533	-1.76011	0.448051	-1.24506
	Tb427VSG-1004	-2.19174	-2.05082	-2.05387	-1.22671	-1.3414	-1.04027	-1.83489	-1.7745	-1.67146	-1.88691	-1.72389	-1.84764	-1.34974	-1.67832	-1.62655	-1.50404	-1.50614	-1.45287	-1.02052	-0.801651	-0.930183	-0.266972	-0.345676	-0.487768	-0.800713	-0.698547	-1.39327	-1.49879	-1.73665	-1.59274	-0.560854	-0.289359	-0.360356	-1.74393	-1.27273	-1.22888
	Tb427VSG-1005	-2.02063	-1.87971	-0.882757	-1.2076	-1.32229	-1.02116	-1.81578	-1.75539	-1.65235	-1.8678	-1.70479	-1.82853	-1.33063	-1.65921	-1.60744	-1.48493	-1.48703	-1.43376	-1.00142	-0.782542	-0.911074	-0.247863	-0.326567	1.26831	-0.781604	-0.527435	-0.222158	-1.47968	-1.71754	-1.57363	0.610258	-0.422253	-0.341247	-1.72482	-1.10162	-1.20977
	Tb427VSG-1006	-2.16713	-2.02621	-2.02925	-1.20209	-1.31679	-1.01565	-1.81028	-1.74988	-1.64685	-1.71029	-1.69928	-1.82302	-1.32513	-1.6537	-1.60193	-1.47942	-1.48152	-1.42826	-0.995909	-0.777035	-0.905568	1.90965	-0.32106	-0.463153	-0.776097	-0.673932	-1.36865	-1.47418	-1.71204	-1.56813	-0.536239	0.735256	1.40122	-1.71931	-1.24812	-1.20426
	Tb427VSG-1007	-2.108	-1.96708	-1.97013	-1.14297	-1.25766	-0.956531	-1.75115	-1.69076	-1.58772	-1.80317	-1.64016	-1.7639	-1.266	-1.59458	-1.54281	-1.4203	-1.4224	-1.36913	-0.936785	-0.717912	-0.846444	-0.0312296	-0.109934	-0.404029	-0.716974	-0.614808	-1.30953	-1.41505	-1.65291	-1.509	-0.325112	-0.357623	-0.124614	-1.66019	-1.189	-1.14514
	Tb427VSG-1008	-2.13646	-1.99554	-1.99859	-1.17142	-1.28612	-0.984988	-1.77961	-1.71921	-1.61618	-1.83162	-1.66861	-1.79236	-1.29446	-1.62304	-1.41926	-1.44876	-1.45086	-1.39759	-0.965242	-0.746368	-0.8749	-0.211689	-0.13839	-0.432486	-0.74543	-0.491262	-0.185985	-1.44351	-1.68137	-1.53746	-0.505571	-0.38608	-0.305073	-1.68864	-1.21745	-1.17359
	Tb427VSG-1009	-0.424634	-2.02068	-2.02373	-1.19656	-1.31126	-1.01013	-1.65274	-1.74435	-1.48931	-1.70476	-1.69375	-1.8175	-1.3196	-1.64818	-1.5964	-1.47389	-1.476	-1.27073	-0.990381	-0.771508	-0.748037	-0.0848256	-0.315533	0.694378	-0.77057	-0.668404	-0.211124	-1.46865	-1.70651	-1.4106	-0.378708	2.06271	-0.17821	-1.71378	-1.24259	-1.19873
	Tb427VSG-1010	-2.15883	-2.01791	-2.02095	-1.19379	-1.30849	-1.00736	-1.80198	-1.74158	-1.63855	-1.85399	-1.69098	-1.81472	-1.31683	-1.6454	-1.59363	-1.47112	-1.47322	-1.41996	-0.98761	-0.768736	-0.897268	-0.234057	-0.312761	-0.454854	-0.767798	-0.665632	-0.208352	-1.46588	-1.70374	-1.55983	-0.527939	-0.408447	-0.327441	-1.71101	-1.23982	-1.19596
	Tb427VSG-1011	-2.14489	-2.00397	-2.00702	-1.17985	-1.29455	-0.993416	-0.636034	-1.57564	0.112359	-1.84005	-1.67704	-1.80078	-1.30289	-1.63147	-1.57969	-1.45718	-1.45928	-1.40602	-0.821667	1.39721	-0.883329	-0.220118	-0.146819	-0.440914	-0.753859	-0.651693	-0.194413	-1.45194	-1.6898	-1.54589	0.638003	-0.394508	-0.313502	-1.54507	-1.22588	-1.18202
	Tb427VSG-1012	-2.14208	-1.84916	-2.00421	-1.17705	-1.29174	0.746353	-1.78523	-1.72484	-1.6218	-1.83725	-1.67424	-1.79798	-1.30008	-1.62866	-1.42489	-1.45438	-1.45648	-1.40321	-0.970866	-0.751993	-0.880525	-0.217314	-0.296018	-0.286107	-0.751055	-0.648889	-1.19161	-1.44914	-1.68699	-1.54308	-0.359193	-0.391704	-0.310698	-1.69427	-1.22308	-1.17922
	Tb427VSG-1013	-2.14208	-2.00116	-2.00421	-1.17705	-1.29174	-0.990612	-1.78523	-1.72484	-1.6218	-1.83725	-1.67424	-1.79798	-1.30008	-1.62866	-1.57689	-1.45438	-1.45648	-1.40321	-0.970866	-0.751993	-0.880525	-0.217314	-0.144014	1.29886	-0.751055	-0.648889	-1.19161	-1.44914	-1.68699	-1.54308	-0.359193	-0.391704	-0.310698	-1.54226	-1.22308	-1.17922
	Tb427VSG-1014	-2.13928	-1.99835	-2.0014	-1.17424	-1.28893	-0.987803	-1.78242	-1.72203	-1.61899	-1.68244	-1.67143	-1.79517	-1.29728	-1.62585	-1.57408	-1.45157	-1.45367	-1.4004	-0.968057	-0.749183	-0.877715	-0.214504	-0.293208	-0.435301	-0.748245	-0.64608	-1.3408	-1.44633	-1.68418	-1.54028	-0.508386	-0.388895	-0.307889	-1.69146	-1.22027	-1.17641
	Tb427VSG-1015	-2.13928	-1.99835	-2.0014	-1.17424	-1.28893	-0.987803	-1.78242	-1.72203	-1.61899	-1.83444	-1.67143	-1.79517	-1.29728	-1.62585	-1.57408	-1.45157	-1.45367	-1.4004	-0.968057	-0.749183	-0.877715	-0.214504	-0.293208	-0.283298	-0.748245	-0.64608	-1.3408	-1.44633	-1.68418	-1.54028	-0.508386	-0.388895	-0.307889	-1.69146	-0.0682642	-1.17641
	Tb427VSG-1016	-2.13646	-1.99554	-1.99859	-1.17142	-1.28612	-0.984988	-1.77961	-1.71921	-1.61618	-1.83162	-1.66861	-1.79236	-1.29446	-1.62304	-1.57126	-1.29675	-1.45086	-1.39759	-0.965242	-0.746368	-0.8749	-0.211689	-0.290393	-0.432486	-0.74543	-0.643265	-1.33799	-1.44351	-1.68137	-1.53746	-0.505571	-0.234076	-0.305073	-1.68864	-1.21745	-1.17359
	Tb427VSG-1017	-2.13646	-1.99554	-1.99859	-1.17142	-1.28612	-0.984988	-1.77961	-1.71921	-1.61618	-1.83162	-1.66861	-1.79236	-1.29446	-1.62304	-1.57126	-1.44876	-1.45086	-1.39759	0.186761	-0.746368	-0.8749	0.940314	-0.290393	-0.432486	-0.74543	0.508738	0.398978	-1.44351	-1.68137	-1.53746	-0.353568	-0.38608	-0.305073	-1.68864	-1.21745	-1.17359
	Tb427VSG-1019	-2.13646	-1.99554	-1.99859	-1.17142	-1.28612	-0.984988	-1.77961	-1.71921	-1.61618	-1.83162	-0.516609	-1.79236	-1.29446	-1.62304	-1.57126	-1.44876	-1.45086	-1.39759	-0.965242	-0.746368	-0.8749	-0.211689	0.86161	-0.280483	-0.74543	-0.643265	-1.18598	-1.44351	-1.68137	-1.53746	-0.505571	0.765923	-0.305073	-1.68864	-1.21745	-1.17359
	Tb427VSG-1020	-2.13364	-0.840715	-1.99577	-1.1686	-1.2833	-0.982167	-1.77679	-1.71639	-1.61336	-0.6768	-1.66579	-1.63753	-1.29164	-1.62022	-1.56844	-1.44593	-1.44803	-1.39477	-0.962421	-0.591545	-0.720077	-0.208869	-0.287573	-0.277662	-0.590607	-0.640444	-1.33517	-1.44069	-1.67855	-1.53464	-0.502751	-0.383259	-0.302253	-1.68582	-1.21463	-1.17077
	Tb427VSG-1021	-2.12798	-1.98706	-1.99011	-1.16295	-1.27764	-0.97651	-1.77113	-1.71074	-1.6077	-1.82315	-1.66013	-1.78388	-1.28598	-1.61456	-1.56279	-1.44028	-1.44238	-1.38911	-0.956764	-0.73789	-0.866422	-0.0512079	-0.281915	-0.424008	-0.736952	-0.634786	-1.32951	-1.43503	-1.67289	-1.52898	-0.497093	-0.377601	-0.296595	-1.68017	-1.20897	-1.16512
	Tb427VSG-1022	3.25769	3.8434	2.47357	0.637764	0.938106	1.56117	4.37535	5.0596	4.87483	5.12052	4.91317	5.47626	0.514727	1.60119	0.652961	1.77547	1.94329	0.826636	4.11696	4.38475	4.10421	6.0349	5.84072	6.29953	4.72672	5.71024	6.20817	2.78071	2.86478	3.1462	6.02243	6.12355	6.18594	0.85751	5.57663	5.15916
	Tb427VSG-1023	-2.12514	-1.98422	-1.98727	-1.16011	-1.2748	-0.973672	-1.76829	-1.7079	-1.60486	1.79113	2.19515	1.37096	-1.28314	-1.61172	-1.55995	-1.43744	-1.43954	-1.38627	-0.953927	-0.735053	-0.711582	-0.200374	-0.279078	-0.421171	-0.734115	-0.631949	-1.32667	-0.280192	-1.67005	-1.52614	-0.494256	-0.374764	-0.293758	-1.67733	-1.20614	-1.16228
	Tb427VSG-1024	-2.12514	-1.98422	-1.98727	-1.16011	-1.2748	-0.821669	-1.76829	-1.5559	-1.60486	-1.82031	-1.6573	-1.78104	-1.28314	-1.61172	-1.55995	-1.43744	-1.43954	-1.38627	-0.801924	-0.735053	-0.863585	-0.200374	-0.279078	-0.421171	-0.734115	-0.631949	-1.17467	-1.4322	-1.67005	-1.52614	-0.494256	-0.374764	-0.293758	-1.67733	-1.20614	-1.16228
	Tb427VSG-1025	-2.12514	-1.98422	-1.98727	-1.16011	-1.2748	-0.973672	-1.76829	-1.7079	-1.60486	-1.82031	-1.6573	-1.78104	-1.28314	-1.61172	-1.55995	-1.43744	-1.43954	-1.38627	-0.953927	-0.735053	-0.863585	1.95163	-0.279078	-0.421171	-0.734115	-0.631949	-1.32667	-1.4322	-1.67005	-1.52614	-0.494256	-0.374764	-0.293758	-1.67733	-1.20614	-1.16228
	Tb427VSG-1026	-2.1166	-1.97568	-1.97873	-1.15156	-1.26626	-0.965127	-1.75975	-1.54735	-1.59632	-1.81176	-1.64875	-1.77249	-1.2746	-1.60318	-1.5514	-1.4289	-1.431	-1.37773	-0.945381	-0.726508	-0.85504	-0.191829	-0.11853	-0.260622	-0.72557	-0.623404	-1.16612	-1.42365	-1.66151	-1.5176	-0.485711	-0.366219	-0.285213	-1.51678	-1.19759	-1.15373
	Tb427VSG-1027	-2.06127	-1.92035	-1.9234	-1.09624	-1.21093	-0.9098	-1.70442	-1.64403	-1.54099	-1.75644	-1.59342	-1.71717	-1.21927	-1.54785	-1.49608	-1.37357	-1.37567	-1.3224	-0.890054	-0.671181	-0.799713	-0.136502	-0.215206	-0.357298	-0.670243	-0.568077	-1.2628	-1.36832	-1.60618	-1.46227	-0.430384	-0.310892	-0.229886	-1.61346	-1.14226	-1.09841
	Tb427VSG-1028	-2.1166	-1.97568	-1.82672	-0.999561	-1.26626	-0.965127	-1.75975	-1.69935	-1.59632	-1.81176	-1.64875	-0.620492	-1.2746	-1.60318	-1.5514	-1.4289	-1.431	-1.37773	-0.793378	-0.726508	-0.85504	2.54514	0.88147	1.32434	-0.72557	0.528599	0.418838	-1.42365	-0.509505	-1.3656	1.25125	1.37075	0.86679	-0.51678	-1.19759	-1.00173
	Tb427VSG-1029	-2.11374	-1.82082	-1.97587	-1.1487	-1.1114	-0.962268	-1.75689	-1.69649	-1.59346	-1.8089	-1.64589	-0.617632	-1.27174	-1.60032	-1.39654	-1.42604	-1.42814	-1.37487	-0.942522	-0.723648	-0.85218	-0.036966	-0.267673	-0.409766	-0.72271	-0.468541	-1.31527	-1.42079	-1.65865	-1.51474	-0.482851	-0.36336	-0.282353	-1.66592	-1.19473	-1.15087
	Tb427VSG-1030	-0.376774	0.179184	0.176137	-1.1487	-1.1114	-0.962268	0.717043	0.040471	-1.44146	1.92806	2.31347	1.8418	-1.27174	-0.448314	-1.39654	-1.42604	-1.42814	-1.37487	-0.790519	1.42835	0.884785	2.548	3.20626	0.742237	1.42929	3.11642	2.00666	-0.268788	0.0783167	-1.51474	2.99108	3.37361	3.03957	-1.66592	2.2792	1.80848
	Tb427VSG-1031	-2.11374	-0.235853	-1.97587	-1.1487	-1.2634	-0.962268	-1.75689	-1.69649	-1.59346	-1.8089	-1.64589	-1.76964	-1.27174	-1.60032	-1.54854	-1.42604	-1.42814	-1.37487	-0.942522	-0.723648	-0.700177	-0.188969	-0.267673	-0.409766	-0.72271	-0.620545	-1.16326	-1.42079	-1.65865	-1.51474	-0.482851	-0.36336	-0.13035	-1.66592	-1.19473	-1.15087
	Tb427VSG-1032	-2.11374	-1.97282	-1.97587	-1.1487	-1.2634	-0.962268	-1.75689	-1.69649	-1.44146	-1.8089	-1.49389	-1.76964	-1.27174	-1.60032	-1.54854	-1.42604	-1.42814	-1.37487	-0.942522	-0.723648	-0.85218	-0.188969	-0.267673	-0.409766	-0.72271	-0.620545	-1.31527	-1.42079	-1.65865	-1.51474	-0.482851	-0.36336	0.86965	-1.66592	-1.19473	-1.15087
	Tb427VSG-1033	-2.11945	-1.97853	-1.98158	-1.15442	-1.26911	-0.967981	-1.7626	-1.70221	-1.59917	1.65931	1.95983	1.96162	-1.27745	-1.60603	-1.55426	-1.43175	-1.43385	-1.38058	-0.948236	-0.729362	-0.857894	-0.194683	1.46358	-0.415479	-0.728424	-0.626258	-1.32098	-1.4265	-1.66436	-1.52045	0.663438	-0.369073	-0.288067	-1.67164	-1.20045	-1.15659
	Tb427VSG-1034	-1.956	-1.96708	-1.97013	-1.14297	-1.25766	-0.804528	-1.75115	-1.69076	-1.58772	-1.80317	-1.64016	-1.6119	1.20793	-1.44258	-0.390804	-1.4203	1.31457	-0.217129	-0.936785	1.01905	1.62749	-0.0312296	-0.261937	-0.252026	1.43503	1.85912	0.842472	-1.26305	-1.50091	-1.357	-0.477115	-0.20562	1.46035	-1.50818	-0.0369928	0.00686607
	Tb427VSG-1035	-2.108	-1.96708	-1.97013	-1.14297	-1.25766	-0.956531	-1.75115	-1.69076	-1.58772	-0.651164	-1.48815	-1.6119	-1.266	-1.59458	-1.3908	-1.4203	-1.2704	-1.36913	-0.936785	-0.717912	-0.846444	-0.0312296	1.47503	-0.252026	0.435029	0.537195	-1.30953	-1.41505	-1.50091	-1.357	1.67489	0.79438	-0.124614	-1.66019	-1.03699	-1.14514
	Tb427VSG-1036	4.2367	3.91572	3.93964	0.0119121	0.482179	0.198349	4.61318	4.7679	4.54444	5.29423	5.57001	5.7573	0.888876	1.36765	0.934	1.31954	1.90241	-1.36626	3.86195	3.96053	3.21533	6.27543	6.28526	6.2427	3.89734	5.09466	5.09328	2.90975	2.08693	2.64588	5.86759	6.13711	5.809	-1.65731	4.89662	3.59471
	Tb427VSG-1037	-2.10513	-1.96421	-1.96725	-1.14009	-1.25479	-0.953654	-1.74827	-1.68788	-1.58485	-1.80029	-1.48528	-1.76102	-1.26313	-1.5917	-1.53993	-1.41742	-1.41952	-1.36626	-0.933909	-0.715035	-0.843567	-0.180356	-0.25906	-0.24915	-0.562094	-0.611931	-1.30665	-1.41218	-1.65004	-1.50613	1.26273	-0.354746	-0.27374	-1.65731	-1.18612	-1.14226
	Tb427VSG-1038	-2.10224	-1.96132	-1.96437	-1.13721	-1.2519	-0.950772	-1.74539	-1.685	-1.58196	-1.79741	-1.48239	-0.606137	-1.26024	-1.58882	-1.38505	-1.41454	-1.41664	-1.21137	-0.931026	-0.712153	-0.840685	2.78188	1.48079	1.75373	-0.711214	0.542954	-1.15177	-1.25729	-1.64715	-1.50324	1.68065	2.12207	0.881145	-1.50242	-1.03123	-1.13938
	Tb427VSG-1039	-0.947353	-1.95843	-1.96148	-1.13432	-1.09701	-0.947884	-1.7425	-1.68211	-0.427071	-1.79452	-1.63151	-1.75525	-1.25736	-1.58593	-1.53416	-1.41165	-1.41375	-1.36048	-0.928138	-0.709264	-0.685793	0.977418	-0.101286	0.756621	-0.708326	-0.606161	0.436082	-1.40641	-1.64426	-1.50036	-0.468467	-0.348976	-0.26797	-1.65154	-1.02835	-1.13649
	Tb427VSG-1040	-2.09936	-1.95843	-1.96148	-1.13432	-1.24902	-0.947884	-1.7425	-1.68211	-1.57907	-1.79452	-1.63151	-1.75525	-1.25736	-1.58593	-1.53416	-1.41165	-1.41375	-1.36048	-0.928138	-0.709264	-0.837797	-0.174585	-0.253289	-0.395382	-0.708326	-0.606161	-1.30088	-1.40641	-1.64426	-1.50036	-0.468467	-0.348976	-0.26797	-1.65154	-1.18035	-1.13649
	Tb427VSG-1041	-2.09936	-1.95843	-1.96148	-1.13432	-1.24902	-0.947884	-1.7425	-1.68211	-1.57907	-1.79452	-1.63151	-1.75525	-1.25736	-1.58593	-1.53416	-1.41165	-1.41375	-1.36048	-0.928138	-0.709264	-0.837797	-0.174585	-0.253289	-0.395382	-0.708326	-0.606161	-1.30088	-1.40641	-1.64426	-1.50036	-0.468467	-0.348976	-0.26797	-1.65154	-1.18035	-1.13649
	Tb427VSG-1042	5.60724	5.39324	5.26734	4.57227	4.26054	5.24851	6.42631	6.50881	6.28029	7.04748	7.19645	7.02975	3.702	3.99233	4.07727	4.91028	4.57114	4.74571	6.93811	6.97412	6.45376	8.07018	8.028	8.04664	7.37441	7.41003	8.77741	5.73428	5.95895	6.05253	7.98274	7.72784	7.9715	7.25869	7.30705	7.04342
	Tb427VSG-1043	-2.09936	-1.95843	-1.96148	-1.13432	-1.24902	-0.947884	-1.7425	-1.68211	-1.57907	-0.642517	-1.63151	-1.75525	-1.25736	-1.58593	-1.38216	-1.41165	-1.41375	-1.20848	-0.928138	-0.709264	-0.837797	-0.0225821	-0.101286	-0.395382	-0.708326	-0.606161	-1.30088	-1.40641	-1.64426	-0.348353	-0.468467	-0.348976	-0.26797	-1.65154	-0.0283452	-1.13649
	Tb427VSG-1044	1.05554	1.19646	-1.80659	-0.979423	-1.24612	-0.94499	-1.73961	-1.52721	-1.42418	0.360377	-0.476611	-0.600354	-0.102459	-0.431036	-1.53127	-1.40876	-0.258854	-1.35759	-0.773241	-0.554367	0.902063	2.78767	2.48657	2.56687	-0.553429	0.548737	0.854013	-0.251509	-1.64137	0.976469	1.27139	2.12785	0.886928	-1.64865	-0.0254511	-1.1336
	Tb427VSG-1045	-2.09646	-1.95554	-1.95859	-1.13143	-1.24612	-0.94499	-1.73961	-1.67922	-1.57618	-1.79163	-1.62861	-0.600354	-1.25446	-1.58304	-1.53127	-1.40876	-1.41086	-1.20559	-0.925244	-0.70637	-0.834902	-0.171691	-0.250395	-0.392488	-0.705432	-0.603267	-1.29799	-1.40351	-1.64137	-0.345459	-0.465573	-0.346082	-0.265075	-1.64865	-1.17745	-1.1336
	Tb427VSG-1046	-2.09356	-1.95264	-1.95569	-1.12853	-1.24322	-0.94209	-1.73671	-1.67632	-1.57328	-1.78873	-1.62571	-1.74946	-1.25156	-1.58014	-1.52837	-1.40586	-1.40796	-1.35469	-0.922344	-0.70347	-0.832002	-0.168791	-0.247495	-0.389588	-0.550529	-0.600367	-1.14309	-1.40061	-1.63847	-1.49456	-0.31067	-0.191179	-0.262176	-1.64575	-1.17455	-1.1307
	Tb427VSG-1047	-2.09066	-1.94974	-1.95278	-1.12562	-1.24032	-0.939184	-1.7338	-1.67341	-1.57037	-1.78582	-1.62281	-1.74655	-1.24866	-1.57723	-1.52546	-1.40295	-0.253049	-1.35179	-0.919438	-0.700565	-0.829097	-0.165885	-0.244589	-0.386682	-0.699626	-0.597461	-1.14018	-1.39771	-1.63557	-1.49166	-0.459768	-0.340276	-0.25927	-1.64284	-1.17165	-1.12779
	Tb427VSG-1048	-2.09066	-1.94974	-1.95278	-1.12562	-1.24032	-0.939184	-1.7338	-1.67341	-1.57037	-1.78582	-1.62281	-1.74655	-1.24866	-1.57723	-1.52546	-1.40295	-1.40505	-1.35179	-0.919438	-0.700565	-0.829097	-0.165885	-0.244589	-0.386682	-0.699626	-0.597461	-1.29218	-1.39771	-1.63557	-1.49166	0.692235	-0.340276	-0.25927	-1.64284	-1.17165	-1.12779
	Tb427VSG-1049	-2.09066	-1.94974	-1.95278	-1.12562	-1.24032	-0.939184	-1.7338	-1.67341	-1.57037	-1.78582	-1.62281	-1.74655	-1.24866	-1.57723	-1.37346	-1.40295	-1.40505	-1.35179	-0.919438	-0.700565	-0.829097	-0.0138824	-0.244589	-0.386682	1.03734	-0.597461	-1.29218	-1.39771	-1.63557	-1.49166	-0.459768	-0.340276	-0.25927	-1.64284	-1.17165	-1.12779
	Tb427VSG-1050	-2.09066	-1.94974	-1.95278	-1.12562	-1.24032	-0.939184	-1.7338	-1.67341	-1.57037	-1.78582	-0.470805	-1.74655	-1.24866	-1.57723	-1.52546	-1.40295	-1.40505	-1.19978	-0.919438	-0.700565	-0.829097	-0.165885	-0.244589	-0.234679	-0.699626	-0.597461	-1.29218	-1.39771	-1.63557	-1.49166	-0.459768	-0.340276	-0.25927	-1.64284	-1.17165	-1.12779
	Tb427VSG-1051	-2.09066	-1.94974	-1.95278	-1.12562	-1.24032	-0.939184	-1.7338	-1.67341	-1.57037	-1.78582	-1.62281	-1.74655	-1.24866	-1.57723	-1.52546	-1.40295	-1.40505	-1.35179	-0.919438	-0.700565	-0.829097	-0.165885	-0.244589	-0.234679	-0.547623	-0.597461	-0.140181	-1.39771	-1.63557	-1.33965	-0.459768	-0.340276	-0.25927	-1.64284	-1.17165	-1.12779
	Tb427VSG-1052	-2.08774	-1.94682	-1.94987	-1.12271	-1.2374	-0.936272	-1.73089	-1.6705	-1.56746	-1.78291	-1.6199	-1.74364	-1.24575	-1.57432	-1.52255	-1.40004	-1.40214	-1.34887	-0.916527	-0.697653	-0.826185	-0.0109708	-0.241678	-0.383771	-0.696715	-0.594549	-1.28927	-1.3948	-1.63265	-1.48874	-0.456856	-0.337364	-0.256358	-1.63993	-1.16874	-1.12488
	Tb427VSG-1053	-2.08483	-1.94391	-1.94695	-1.11979	-1.23449	-0.933355	-1.72798	-1.66758	-1.56455	-1.77999	-1.61698	-1.74072	-1.24283	-1.5714	-1.51963	-1.39712	-1.39922	-1.34596	-0.913609	-0.694735	-0.823268	-0.160056	-0.23876	-0.380853	-0.693797	-0.591632	-1.28635	-1.39188	-1.62974	-1.48583	-0.453939	-0.334447	-0.253441	-1.63701	-1.16582	-1.12196
	Tb427VSG-1054	-2.08483	-1.94391	-1.94695	-0.967788	-1.23449	-0.933355	-1.72798	-1.66758	-1.56455	-1.77999	-1.61698	-1.74072	-1.24283	-1.5714	-1.51963	-1.39712	-1.39922	-1.34596	-0.913609	-0.694735	-0.823268	1.57691	-0.0867572	-0.380853	-0.693797	-0.591632	-1.28635	-1.39188	-1.62974	-1.48583	-0.301936	-0.334447	0.898562	-1.63701	-1.16582	-1.12196
	Tb427VSG-1055	-2.08483	-1.94391	-1.94695	-1.11979	-1.23449	-0.933355	-1.72798	-1.66758	-1.56455	-1.77999	-1.61698	-1.74072	-1.24283	-1.5714	-1.51963	-1.39712	-1.39922	-1.34596	-0.913609	-0.694735	-0.823268	-0.160056	-0.23876	-0.22885	-0.693797	-0.591632	-1.13435	-1.39188	-1.62974	-1.48583	-0.453939	-0.334447	-0.253441	-1.63701	-1.16582	-1.12196
	Tb427VSG-1056	-1.9299	-1.94098	-1.94403	-1.11687	-1.23156	-0.930431	-1.72505	-1.66466	-0.409619	-1.62506	-1.61406	-1.7378	-1.2399	-1.56848	-1.3647	-1.3942	-1.3963	-1.34303	-0.910686	0.460191	-0.820344	-0.157133	2.50113	2.096	-0.690874	-0.436705	-1.28343	-1.38895	-1.62681	-1.4829	-0.299012	-0.17952	-0.0985142	-1.63409	-1.01089	-1.11904
	Tb427VSG-1057	-2.07897	-1.93805	-1.9411	-1.11394	-1.22863	-0.927502	-1.72212	-1.66173	-1.55869	-1.77414	-1.61113	-1.73487	-1.08497	-1.56555	-1.51378	-1.39127	-1.39337	-1.3401	-0.907756	-0.688883	-0.817415	-0.154204	-0.232908	-0.375	-0.687945	-0.585779	-1.2805	-1.23402	-1.62388	-1.32797	-0.296083	-0.328594	-0.247588	-1.47916	-1.15997	-1.11611
	Tb427VSG-1058	-2.07897	-1.93805	-1.9411	-1.11394	-1.22863	-0.927502	-1.72212	-1.66173	-1.55869	-1.77414	-1.61113	-1.73487	-1.23697	-1.56555	-1.51378	-1.39127	-1.39337	-1.3401	-0.755753	-0.688883	-0.817415	-0.0022006	-0.232908	-0.375	-0.535941	-0.585779	-1.2805	-1.23402	-1.62388	-1.47997	1.28888	-0.176591	-0.247588	-1.63116	-1.15997	-1.11611
	Tb427VSG-1059	-0.924036	-1.93512	-1.93817	-1.111	-1.2257	-0.924567	-1.71919	-1.65879	-1.55576	-1.7712	-1.60819	-1.73193	-1.23404	-1.56262	-1.51084	-1.38833	-1.39043	-1.33717	-0.904821	-0.685948	-0.662477	-0.151268	-0.229972	-0.220062	-0.685009	-0.582844	-1.27757	-1.38309	-1.62095	-1.47704	-0.445151	-0.325659	-0.244653	-1.62822	-1.15703	-1.11317
	Tb427VSG-1060	-2.07604	-1.93512	-1.93817	-1.111	-1.2257	-0.924567	-1.71919	-1.65879	-1.55576	-1.7712	-1.60819	-1.73193	-1.23404	-1.56262	-1.51084	-1.23633	-1.39043	-1.33717	-0.904821	-0.685948	-0.81448	-0.151268	-0.0779692	-0.372065	-0.685009	-0.582844	-0.125564	-1.38309	-1.62095	-1.47704	-0.445151	-0.325659	-0.244653	-1.62822	-1.15703	-1.11317
	Tb427VSG-1061	-2.07604	-1.93512	-1.93817	-1.111	-1.2257	-0.924567	-1.71919	-1.65879	-1.55576	-1.7712	-1.60819	-1.73193	-1.23404	-1.56262	-1.51084	-1.38833	-1.39043	-1.33717	-0.904821	-0.685948	-0.81448	-0.151268	-0.229972	0.779938	-0.533006	-0.582844	-1.27757	-1.38309	-1.62095	-1.32504	-0.445151	-0.325659	-0.244653	-1.62822	-1.15703	-1.11317
	Tb427VSG-1062	-2.0731	-1.93218	-1.93522	-1.10806	-1.22276	-0.921626	-1.71625	-1.65585	-1.55282	-1.76826	-1.60525	-1.57699	-1.2311	-1.55968	-1.5079	-1.38539	-1.38749	-1.33423	-0.90188	-0.683006	-0.811538	0.003676	-0.227031	-0.369124	-0.682068	-0.579902	-1.12262	-1.38015	-1.61801	-1.4741	-0.442209	-0.322718	-0.241711	-1.62528	-1.15409	-1.11023
	Tb427VSG-1063	-2.01298	-1.87206	-1.8751	-1.04794	-1.16264	-0.861505	-1.65613	-1.59573	-1.4927	-1.70814	-1.54513	-1.66887	-1.17098	-1.49955	-1.44778	-1.32527	-1.32737	-1.27411	-0.841759	-0.622885	-0.751417	-0.0882061	-0.0149069	-0.309003	-0.621947	-0.519782	-1.2145	-1.32003	-1.55789	-1.41398	-0.382088	-0.262597	-0.18159	-1.56516	-1.09397	-1.05011
	Tb427VSG-1064	-2.05234	-1.91142	-1.91447	-1.0873	-1.202	-0.900867	-1.69549	-1.63509	-1.53206	-1.7475	-1.58449	-1.70823	-1.21034	-1.53892	-1.48714	-1.36463	-1.36673	-1.31347	-0.881121	-0.662248	-0.79078	-0.127569	-0.206272	-0.348365	-0.661309	-0.559144	-1.25387	-1.35939	-1.59725	-1.45334	-0.269448	-0.301959	-0.220953	-1.60452	-1.13333	-1.08947
	Tb427VSG-1065	-2.07015	-1.92923	-1.93228	-1.10511	-1.06781	-0.918678	-1.7133	-1.65291	-1.39787	-1.76531	-1.6023	-1.72605	-1.07615	-1.55673	-1.50495	-1.38245	-1.38455	-1.33128	0.253071	0.471944	-0.808591	1.00662	1.51288	-0.366177	-0.679121	-0.576955	-1.27168	-1.3772	-1.61506	-1.47115	0.712741	-0.31977	-0.238764	-1.62233	-1.15114	-1.10728
	Tb427VSG-1066	-2.07015	-1.92923	-1.93228	-1.10511	-1.21981	-0.918678	-1.7133	-1.65291	-0.397866	-1.76531	-1.6023	-1.72605	-1.22815	-1.55673	-1.50495	-1.38245	-1.38455	-1.33128	-0.898933	-0.680059	-0.808591	2.00662	-0.224084	-0.214173	-0.679121	-0.576955	-1.27168	-1.3772	-1.61506	-1.47115	0.712741	-0.31977	-0.238764	-1.62233	-1.15114	-1.10728
	Tb427VSG-1068	-2.0672	-1.92628	-1.92932	-1.10216	-1.21686	-0.915725	-1.71035	-1.64995	-1.39491	-1.76236	-1.59935	-1.72309	-1.2252	-1.55377	-1.502	-1.37949	0.355373	-1.32833	-0.895979	-0.677106	-0.805638	-0.142427	1.51584	-0.363223	-0.676167	-0.574002	-1.11672	-1.37425	-1.61211	-1.4682	-0.436309	-0.316817	-0.0838077	-1.61938	-1.14819	-1.10433
	Tb427VSG-1069	-2.0672	-1.92628	-1.92932	-1.10216	-1.21686	-0.915725	-1.71035	-1.64995	-1.54692	-1.76236	-1.59935	-1.72309	-1.2252	-1.55377	-1.502	-1.37949	-1.38159	-1.32833	-0.895979	-0.677106	-0.805638	-0.142427	-0.22113	1.37374	-0.676167	-0.574002	-1.26873	-1.37425	-1.61211	-1.4682	-0.436309	-0.316817	0.916192	-1.61938	-1.14819	-1.10433
	Tb427VSG-1070	-2.0672	-1.92628	-1.92932	-1.10216	-1.21686	-0.915725	-1.71035	-1.64995	-1.54692	-1.76236	-1.59935	-1.72309	-1.2252	-1.55377	-1.502	-1.37949	-1.38159	-1.32833	-0.895979	-0.677106	-0.805638	1.00958	-0.22113	-0.363223	-0.676167	-0.574002	-1.26873	-1.37425	-1.61211	-1.4682	-0.436309	-0.316817	-0.0838077	-1.46738	-1.14819	-1.10433
	Tb427VSG-1071	-2.0672	-1.92628	-1.92932	-1.10216	-1.21686	-0.915725	-1.71035	-1.64995	-1.54692	-1.76236	-1.59935	-1.72309	-1.2252	-1.55377	-1.502	-1.37949	-1.38159	-1.32833	-0.743976	-0.677106	-0.805638	-0.142427	-0.22113	-0.363223	-0.676167	-0.574002	-1.26873	-1.37425	-1.61211	-1.4682	1.30066	-0.316817	-0.0838077	-1.61938	-1.14819	-1.10433
	Tb427VSG-1072	-2.06424	-0.771314	-1.92636	-1.0992	-1.2139	-0.912766	-1.70739	-1.64699	-1.54396	-1.7594	-1.59639	-1.72013	-1.22224	-1.55082	-1.49904	-1.37653	-1.37863	-1.32537	-0.89302	-0.674146	-0.802678	0.012536	-0.218171	-0.360264	-0.673208	-0.571043	-1.11376	-1.37129	-1.60915	-1.46524	-0.433349	-0.313858	-0.0808483	-0.464418	-1.14523	-1.10137
	Tb427VSG-1073	-2.06127	-1.92035	-1.9234	-1.09624	-1.21093	-0.9098	-1.70442	-1.64403	-1.54099	-1.75644	-1.44142	-1.71717	-1.21927	-1.54785	-1.49608	-1.22156	-1.37567	-1.3224	-0.890054	-0.671181	-0.799713	-0.136502	-0.215206	-0.357298	-0.670243	-0.568077	-1.1108	-1.36832	-1.60618	-0.310269	-0.430384	-0.310892	-0.229886	-1.61346	-1.14226	-0.946403
	Tb427VSG-1074	-2.06424	-1.92332	-1.92636	-1.0992	-1.2139	-0.912766	-1.70739	-1.64699	-1.54396	-1.7594	-1.59639	-0.56813	-1.22224	-1.55082	-1.49904	-1.37653	-1.37863	-1.32537	-0.89302	-0.674146	-0.802678	-0.139467	-0.218171	-0.360264	-0.673208	-0.571043	-1.11376	-1.37129	-1.60915	-1.46524	-0.433349	-0.313858	-0.232851	-1.61642	-1.14523	-1.10137
	Tb427VSG-1075	-2.06127	-1.92035	-1.9234	-1.09624	-1.21093	-0.9098	-1.70442	-1.64403	-1.54099	-1.75644	-1.59342	-1.56516	-1.21927	-1.54785	-1.49608	-1.37357	-1.37567	-1.3224	2.43187	2.94025	2.52222	2.33743	3.39623	2.11663	-0.670243	-0.568077	-1.2628	-1.36832	-1.60618	-1.46227	-0.430384	-0.310892	-0.0778829	-1.61346	-0.990262	-1.09841
	Tb427VSG-1076	-2.06127	-1.76835	-1.9234	-1.09624	-1.05893	-0.9098	-1.55242	-1.64403	-1.54099	-1.75644	-1.59342	-1.71717	-1.21927	-1.54785	-1.49608	-1.37357	-1.37567	-1.3224	-0.890054	-0.671181	-0.799713	-0.136502	-0.215206	1.7947	-0.670243	-0.568077	-1.1108	-1.36832	-1.60618	-1.46227	-0.430384	-0.310892	-0.0778829	-1.61346	-1.14226	-1.09841
	Tb427VSG-1077	-1.90927	-1.92035	-1.7714	-0.944234	-1.05893	-0.9098	-1.70442	-1.64403	-1.54099	-1.75644	-1.59342	-1.71717	-1.21927	-1.54785	-1.49608	-1.22156	-1.37567	-1.3224	-0.890054	-0.671181	-0.64771	0.0155014	1.52176	1.37967	-0.518239	-0.416074	0.474165	-1.36832	-1.60618	-1.46227	-0.278381	1.42607	1.50708	-1.46145	-1.14226	-1.09841
	Tb427VSG-1078	-2.06127	-1.92035	-1.9234	0.0557664	-1.21093	-0.9098	-1.70442	-1.64403	-1.54099	-1.75644	-1.59342	-1.56516	-1.21927	-1.54785	-1.49608	-1.37357	-1.37567	-1.3224	-0.890054	-0.671181	-0.799713	0.0155014	-0.215206	-0.205295	-0.670243	-0.568077	-1.2628	-1.36832	-1.60618	-1.46227	-0.430384	1.42607	-0.229886	-1.61346	-0.990262	-1.09841
	Tb427VSG-1079	-0.909269	-1.76835	-1.7714	-1.09624	-1.21093	0.827165	-1.70442	-1.49202	0.611012	0.980529	-1.59342	-0.565165	-1.21927	-0.395847	-1.49608	0.363398	-0.223665	-1.3224	-0.738051	-0.519178	-0.799713	2.60046	2.74415	2.37967	-0.518239	-0.416074	1.8892	-1.36832	0.130784	-1.46227	-0.430384	1.42607	2.92212	-0.461453	2.17966	-1.09841
	Tb427VSG-1080	-2.06127	-1.92035	-1.9234	-1.09624	-1.21093	-0.9098	-1.70442	-1.64403	-1.54099	-1.75644	-1.59342	-1.71717	-1.21927	-1.54785	-1.49608	-1.37357	-1.37567	-1.3224	-0.890054	-0.671181	-0.799713	1.60046	-0.0632025	-0.205295	-0.670243	-0.416074	-1.1108	-1.36832	-1.60618	-1.46227	-0.430384	0.841111	-0.229886	-1.61346	-1.14226	-1.09841
	Tb427VSG-1081	-1.95983	-1.81891	-1.82195	-0.994792	-1.10949	-0.808355	-1.60298	-1.54258	-1.43955	-1.65499	-1.49198	-1.61572	-1.11783	-1.2944	-1.39463	-1.27212	-1.27422	-1.22096	-0.636606	-0.569736	-0.698268	-0.0350564	2.03824	-0.255853	-0.568797	-0.466632	-1.16135	-1.26688	-1.50474	-1.36083	-0.328939	-0.209447	-0.128441	-1.51201	-1.04082	-0.996961
	Tb427VSG-1082	-2.0583	-1.91738	-1.92043	-1.09326	-1.05596	-0.906829	-1.70145	-1.64106	-1.38602	-1.75346	-1.59045	-1.7142	-1.2163	-1.54488	-1.4931	-1.3706	-1.3727	-1.31943	-0.73508	-0.668209	-0.796741	-0.13353	-0.212234	-0.354327	-0.667271	-0.565106	-1.25983	-1.36535	-1.60321	-1.4593	-0.275409	0.844083	-0.226914	-1.61048	-1.13929	-1.09543
	Tb427VSG-1083	-2.0583	-1.91738	-1.92043	-1.09326	-1.20796	-0.906829	-1.70145	-1.64106	-1.53802	-1.75346	-1.59045	-1.7142	-1.2163	-1.54488	-1.4931	-1.3706	-1.3727	-1.31943	-0.887083	-0.668209	-0.796741	-0.13353	-0.212234	-0.354327	-0.667271	-0.565106	-1.25983	-1.36535	-1.60321	-1.4593	-0.427412	-0.307921	-0.226914	-1.61048	-1.13929	-1.09543
	Tb427VSG-1084	-2.0583	-1.91738	-1.92043	-1.09326	-1.20796	-0.906829	-1.70145	-1.64106	-1.53802	-1.75346	-1.59045	-1.7142	-1.2163	-1.54488	-1.4931	-1.3706	-1.3727	-1.31943	-0.887083	-0.668209	-0.796741	-0.13353	-0.212234	-0.354327	-0.667271	-0.565106	-1.25983	-1.36535	-1.60321	-1.4593	-0.427412	-0.307921	-0.226914	-1.61048	-1.13929	-1.09543
	Tb427VSG-1085	-2.0583	-1.91738	-1.92043	-1.09326	-1.20796	-0.906829	-1.70145	-1.64106	0.198946	-1.75346	-1.59045	-1.7142	-1.2163	-1.54488	-1.4931	-1.3706	-1.3727	-1.31943	-0.887083	-0.668209	-0.796741	-0.13353	-0.212234	1.38264	-0.667271	-0.565106	-1.25983	-1.36535	-1.60321	-1.4593	-0.275409	-0.307921	-0.0749113	-1.61048	-1.13929	-1.09543
	Tb427VSG-1086	-2.05532	-1.9144	-1.91745	-1.09029	-1.20498	-0.903851	-1.69847	-1.63808	-1.53504	-1.75049	-1.58748	-1.71122	-1.21332	-1.5419	-1.49013	-1.36762	-1.36972	-1.31645	-0.884105	-0.665232	-0.793764	1.02145	-0.0572532	-0.351349	-0.51229	-0.562128	-1.25685	-1.36237	-1.60023	-1.45632	-0.272432	-0.304943	-0.223937	-1.60751	-1.13632	-1.09246
	Tb427VSG-1087	-2.05532	-1.9144	-1.91745	-1.09029	-1.20498	-0.903851	-1.69847	-1.63808	-1.53504	-1.75049	-1.58748	-1.71122	-1.21332	-1.5419	-1.49013	-1.36762	-1.36972	-1.31645	-0.884105	-0.665232	-0.793764	-0.130552	-0.209256	-0.199346	-0.664293	-0.562128	-1.10485	-1.36237	-1.44823	-1.45632	-0.424435	-0.304943	-0.223937	-1.60751	-1.13632	-1.09246
	Tb427VSG-1088	-2.05532	-1.9144	-1.91745	-1.09029	-1.20498	-0.903851	-1.69847	-1.48607	-1.53504	-1.75049	-1.58748	-1.71122	-1.21332	-1.5419	-1.49013	-1.36762	-1.36972	-1.31645	-0.884105	-0.665232	1.35824	0.0214507	-0.209256	1.80065	-0.664293	0.589875	1.89515	-1.21037	-0.448229	-1.45632	1.72757	-0.15294	-0.223937	-1.4555	0.0156876	-1.09246
	Tb427VSG-1089	-2.05532	-1.9144	-1.91745	-1.09029	-1.20498	-0.903851	-1.69847	-1.63808	-1.53504	-1.59848	-1.58748	-1.71122	-1.21332	-1.5419	-1.33812	-1.36762	-1.36972	-1.31645	-0.884105	0.486772	-0.793764	-0.130552	-0.209256	-0.199346	-0.664293	-0.562128	-1.25685	-1.36237	-1.60023	-1.45632	0.727568	-0.304943	-0.223937	-1.60751	-1.13632	-1.09246
	Tb427VSG-1090	-2.05532	-1.9144	-1.91745	-1.09029	-1.20498	-0.903851	-1.69847	-1.63808	-1.53504	-1.75049	-1.58748	-1.71122	-1.21332	-1.5419	-1.49013	-1.36762	-1.36972	-1.31645	-0.732102	-0.665232	-0.793764	-0.130552	-0.209256	-0.351349	-0.664293	-0.562128	-1.25685	-1.36237	-1.60023	-1.45632	-0.424435	-0.15294	-0.223937	-1.60751	-1.13632	-1.09246
	Tb427VSG-1091	-1.90034	-1.91142	-1.91447	-1.0873	-1.202	-0.900867	-1.69549	-1.63509	-1.53206	-1.7475	-1.58449	-1.55623	-1.21034	-1.53892	-1.48714	-1.36463	-1.36673	-1.31347	-0.881121	-0.662248	-0.79078	-0.127569	-0.206272	-0.348365	-0.661309	-0.559144	-1.10186	-1.35939	-1.59725	-1.45334	-0.421451	-0.301959	-0.220953	-1.60452	-1.13333	-1.08947
	Tb427VSG-1092	-1.90034	-1.91142	-1.91447	-1.0873	-1.202	0.251136	-1.69549	-1.63509	-1.53206	-1.7475	-1.58449	-1.70823	-1.21034	-1.53892	-1.48714	-1.36463	-1.36673	-1.31347	-0.881121	-0.662248	-0.79078	1.02443	-0.0542694	1.3886	-0.661309	-0.559144	-1.25387	-0.207387	-1.59725	-1.45334	-0.421451	-0.301959	0.93105	-1.60452	-1.13333	-1.08947
	Tb427VSG-1093	-1.90034	-1.91142	-1.91447	-1.0873	-1.202	-0.900867	-1.69549	-1.63509	-1.53206	-1.5955	-1.43249	-1.70823	-1.21034	-1.53892	-1.48714	-1.36463	-1.36673	-1.31347	-0.881121	-0.662248	-0.79078	2.02443	-0.206272	-0.196362	1.07566	-0.559144	-1.25387	-1.35939	-1.59725	-1.30134	1.31551	-0.301959	-0.220953	-1.60452	0.0186714	-1.08947
	Tb427VSG-1094	-2.04935	-1.90843	-1.91148	-1.08431	-1.19901	-0.897877	-1.6925	-1.6321	-1.52907	-1.74451	-1.5815	-1.70524	-1.20735	-1.53593	-1.48415	-1.36164	-1.36374	-1.31048	-0.878131	-0.659258	-0.78779	-0.124578	-0.0512793	-0.345375	-0.658319	-0.556154	-1.25088	-0.204397	-1.59426	-1.45035	-0.418461	-0.298969	-0.217963	-1.44953	-1.13034	-1.08648
	Tb427VSG-1095	-2.04935	-1.90843	-1.91148	0.0676896	-1.19901	-0.745874	-1.6925	-1.6321	-1.52907	-1.74451	0.155464	-1.70524	-1.20735	-1.38392	-1.48415	-1.36164	-1.36374	-1.31048	-0.878131	-0.659258	-0.78779	0.0274246	-0.203282	0.806628	-0.658319	0.595849	-1.09887	-1.3564	-1.59426	-1.45035	1.3185	-0.298969	-0.217963	0.135433	-1.13034	-1.08648
	Tb427VSG-1096	0.102654	-0.756425	-1.75947	1.38962	-1.19901	-0.897877	-1.6925	-1.4801	-1.52907	-0.59251	-1.4295	-1.70524	0.529616	2.20104	0.989778	-0.209642	-0.211742	-1.31048	2.4438	3.19319	2.36421	1.61239	1.94872	0.806628	-0.506316	3.59585	1.90113	-1.3564	-1.59426	-1.45035	-0.418461	-0.298969	-0.217963	-1.60153	-1.13034	-1.08648
	Tb427VSG-1097	-2.04935	-1.90843	-1.91148	-1.08431	-1.19901	-0.897877	-1.6925	-1.6321	-1.52907	-1.74451	-1.5815	-1.70524	-1.20735	-1.53593	-1.48415	-1.36164	-1.36374	-1.31048	-0.878131	-0.659258	-0.78779	-0.124578	-0.203282	-0.345375	-0.658319	-0.556154	-1.25088	-1.3564	-1.44226	-1.45035	-0.266458	-0.298969	-0.217963	-1.60153	-0.978338	-1.08648
	Tb427VSG-1098	-2.04935	-1.90843	-1.91148	-1.08431	-1.19901	-0.897877	-1.6925	-1.6321	-1.52907	-1.74451	-1.5815	-1.70524	-1.20735	-1.53593	-1.48415	-1.36164	-1.36374	-1.31048	-0.878131	-0.659258	-0.78779	-0.124578	-0.203282	-0.345375	-0.658319	-0.404151	-1.25088	-1.3564	-1.59426	-1.45035	-0.418461	-0.298969	-0.217963	-1.60153	-1.13034	-1.08648
	Tb427VSG-1099	-2.04935	-1.90843	-1.91148	-1.08431	-1.19901	-0.897877	-1.6925	-1.6321	-1.52907	-1.74451	-1.5815	-1.70524	-1.20735	-1.53593	-1.48415	-1.36164	-1.36374	-1.31048	-0.878131	-0.659258	-0.78779	-0.124578	-0.203282	-0.345375	-0.658319	-0.556154	-1.25088	-1.3564	-1.59426	-1.45035	-0.418461	0.853034	-0.217963	-1.60153	-1.13034	-1.08648
	Tb427VSG-1100	-2.04935	-1.90843	-1.75947	-1.08431	-1.19901	-0.897877	-1.6925	-1.6321	-1.52907	-1.74451	-1.5815	-1.70524	-1.20735	-1.53593	-1.48415	-1.36164	-1.36374	-1.31048	-0.726128	-0.659258	-0.635787	-0.124578	-0.203282	-0.345375	-0.658319	-0.556154	-1.25088	-1.3564	-1.59426	-1.45035	-0.418461	-0.298969	-0.217963	-1.60153	-1.13034	-1.08648
	Tb427VSG-1101	-0.272939	-1.86898	-1.87203	1.10713	-0.0075605	-0.858432	-1.50105	0.144307	0.984309	-1.55306	0.931875	-1.5138	-1.0159	-1.49648	-1.2927	-1.3222	-1.1723	-1.27103	-0.838686	-0.619812	-0.596341	1.65183	2.31009	-0.30593	0.533129	3.09473	-0.0594288	2.00497	-0.40281	0.326061	2.77299	3.59292	2.78084	-1.41008	0.646069	1.68993
	Tb427VSG-1102	-2.04635	-1.90543	-1.75648	0.0706858	0.540953	0.257122	-0.537498	-0.477105	-1.37407	1.58041	2.27394	1.25711	0.94765	0.619073	1.99277	-0.206645	0.791254	1.16645	-0.723132	-0.504258	1.36721	1.61538	2.75907	2.61698	1.81861	1.59885	1.90412	0.798599	-0.439259	1.28961	1.73654	-0.14397	0.937037	1.72339	2.48409	1.65348
	Tb427VSG-1103	-2.04635	-1.90543	-1.90848	-1.08132	-1.19601	-0.894881	-1.6895	-1.62911	-1.52607	-1.74152	-1.57851	-1.70225	-1.20435	-1.53293	-1.48116	-1.35865	-1.36075	-1.30748	-0.875135	-0.656261	-0.784794	0.0304209	-0.200286	-0.342379	-0.655323	-0.553158	-1.24788	-1.3534	-1.59126	-1.44735	-0.415465	-0.295973	-0.214967	-1.59854	-1.12735	-1.08349
	Tb427VSG-1104	-2.04635	-1.90543	-1.90848	-1.08132	-1.19601	-0.894881	-1.6895	-1.62911	-1.37407	-1.74152	-0.426502	-1.70225	-1.05235	-1.53293	-1.48116	-1.35865	-1.36075	-1.30748	-0.875135	-0.656261	-0.784794	0.0304209	0.951717	1.39459	-0.655323	-0.553158	-1.24788	-1.3534	-1.59126	-1.44735	-0.415465	-0.14397	0.937037	-1.59854	-1.12735	-1.08349
	Tb427VSG-1105	-2.04635	-1.90543	-1.90848	-1.08132	-1.19601	-0.894881	-1.6895	-1.62911	-1.52607	-1.74152	-1.57851	-1.70225	-1.20435	-1.53293	-1.48116	-1.35865	-1.36075	-1.30748	-0.723132	-0.656261	-0.784794	-0.121582	-0.200286	-0.342379	-0.655323	-0.553158	-0.0958777	-1.3534	-1.59126	-1.44735	-0.415465	-0.295973	-0.214967	-1.59854	-1.12735	-1.08349
	Tb427VSG-1106	-2.04335	-1.90243	-1.90548	-1.07831	-0.041007	-0.891878	-1.6865	-1.62611	-1.52307	-1.73851	-1.4235	-1.69925	-1.20135	-1.52993	-1.47815	-1.35565	-1.35775	-1.30448	-0.872132	-0.501256	-0.781791	0.0334233	0.954719	0.812627	-0.652321	-0.398152	-1.24488	-1.3504	-1.43626	-1.44435	-0.260459	-0.29297	-0.059961	-1.59553	-1.12434	-1.08048
	Tb427VSG-1107	-0.891347	-1.75043	-1.75347	-1.07831	-1.04101	0.845087	-1.6865	-1.62611	-1.52307	-1.58651	-1.5755	-1.54724	-1.20135	-1.52993	-1.32615	-1.35565	-0.205743	-1.15248	-0.872132	-0.501256	-0.781791	0.0334233	0.954719	2.13455	0.499682	1.60185	0.492087	-1.1984	-0.436256	-1.44435	2.06147	2.444	-0.211964	-1.44353	1.02766	-1.08048
	Tb427VSG-1108	-2.04335	-1.90243	-1.90548	-1.07831	-1.19301	-0.891878	-1.6865	-1.62611	-1.52307	-1.58651	-1.5755	-1.69925	-1.20135	-1.52993	-1.47815	-1.35565	-1.35775	-0.152476	0.279871	-0.653259	-0.629788	0.0334233	0.954719	0.812627	0.499682	-0.550155	-1.24488	-1.3504	-1.58826	-1.29235	1.3245	-0.140967	-0.211964	0.141431	-1.12434	-1.08048
	Tb427VSG-1109	-2.04335	-1.90243	-1.90548	-1.07831	-1.19301	-0.891878	-1.6865	-1.62611	0.213897	-1.73851	-1.5755	-1.69925	-1.20135	-1.37792	-1.47815	-1.35565	-1.35775	-1.30448	-0.872132	-0.653259	-0.781791	0.0334233	0.954719	-0.339377	-0.500318	-0.550155	-1.24488	-1.3504	-1.58826	-1.44435	-0.412462	-0.29297	-0.211964	-1.59553	-1.12434	-1.08048
	Tb427VSG-1110	-2.04335	-1.90243	-1.90548	-1.07831	-1.19301	-0.891878	-1.6865	-1.62611	-1.52307	-1.73851	-1.5755	-1.69925	-1.20135	-1.37792	-1.47815	-1.35565	-1.35775	-1.30448	-0.872132	-0.653259	-0.781791	-0.11858	-0.197284	-0.339377	-0.652321	-0.550155	-1.24488	-1.1984	-1.58826	-0.292348	-0.412462	-0.29297	-0.211964	-1.59553	-1.12434	-1.08048
	Tb427VSG-1111	-0.888339	-1.74742	-1.90247	0.0766971	-1.19	-0.888869	-1.68349	-1.6231	-1.52006	-1.73551	-1.57249	-1.69624	-1.19834	-1.37492	-1.47515	-1.35264	-1.35474	-1.30147	-0.869124	-0.65025	-0.778782	2.03643	2.27966	1.4006	-0.497309	-0.547146	-1.08987	-1.34739	-1.58525	-1.28934	0.74255	1.447	-0.0569522	1.36683	-0.969331	-1.07748
	Tb427VSG-1112	-2.04335	-1.90243	-1.90548	-1.07831	-1.19301	-0.891878	-1.6865	-1.62611	-1.52307	-1.73851	-1.5755	-1.69925	-1.20135	-1.52993	-1.47815	-1.35565	-1.35775	-1.30448	-0.872132	-0.653259	-0.781791	-0.11858	-0.197284	-0.187373	-0.652321	-0.550155	-1.09288	-1.3504	-1.58826	-1.29235	-0.412462	-0.29297	-0.211964	-1.59553	-1.12434	-1.08048
	Tb427VSG-1113	-2.04335	-1.90243	-1.90548	-1.07831	-1.19301	-0.891878	-1.6865	-1.62611	-1.52307	-1.73851	-1.5755	-1.54724	-1.20135	-1.52993	-1.47815	-1.35565	-1.35775	-1.30448	-0.872132	-0.653259	-0.781791	-0.11858	-0.197284	-0.339377	-0.500318	-0.550155	-0.0928752	-1.3504	-1.58826	-1.44435	-0.412462	-0.29297	-0.211964	-1.59553	-1.12434	-1.08048
	Tb427VSG-1114	-2.04335	-1.90243	-1.75347	-1.07831	-1.19301	-0.891878	-1.6865	-1.62611	-1.52307	-1.73851	-1.5755	-1.54724	-1.04935	-1.52993	-1.47815	-1.35565	-1.35775	-1.30448	-0.872132	-0.653259	0.370212	0.0334233	0.954719	0.812627	-0.652321	-0.550155	-1.09288	-1.1984	-1.58826	-1.44435	0.739541	0.859033	-0.211964	-1.59553	-1.12434	-0.928481
	Tb427VSG-1115	-2.04034	-1.89942	-1.90247	-1.07531	-1.19	-0.888869	-1.68349	-1.6231	-1.52006	-1.73551	-1.57249	-1.69624	-1.19834	-1.52692	-1.47515	-1.35264	-1.35474	-1.30147	-0.869124	-0.65025	-0.778782	-0.115571	-0.194275	-0.336368	-0.649312	-0.547146	-1.24187	-1.34739	-1.58525	-1.44134	-0.409453	-0.289961	-0.208955	-1.59253	-1.12133	-1.07748
	Tb427VSG-1116	-2.04034	-1.74742	-1.75047	-1.07531	-1.19	-0.888869	-1.53149	-1.47109	-1.52006	-1.5835	-1.42049	-1.69624	-1.19834	-1.52692	-1.47515	-1.20063	-1.35474	-1.30147	0.282879	-0.498247	1.69515	1.62139	1.54269	-0.184365	-0.649312	-0.395143	0.910134	-1.34739	-1.58525	0.295624	1.32751	2.6694	0.943048	-1.44052	0.0306689	-0.925472
	Tb427VSG-1117	-2.04034	-1.89942	-1.90247	-1.07531	-1.19	-0.888869	-1.53149	-1.6231	-1.52006	-0.583502	0.579509	0.0407284	-1.19834	-1.52692	-1.47515	-1.35264	-1.35474	-1.30147	-0.717121	1.08672	0.373221	2.35836	3.27966	2.13756	-0.497309	1.18982	-1.24187	-1.34739	-1.58525	-1.28934	0.74255	-0.289961	-0.0569522	-0.440522	-1.12133	-1.07748
	Tb427VSG-1118	-1.88834	-1.89942	-1.90247	-1.07531	-1.19	-0.888869	-0.531487	-1.6231	-1.52006	-1.5835	-1.42049	-1.54423	-1.19834	-1.52692	-1.47515	-1.20063	-1.35474	-1.30147	-0.717121	-0.65025	-0.778782	0.0364321	-0.0422718	-0.184365	-0.649312	-0.547146	-1.08987	-1.34739	-0.433248	-1.44134	1.32751	-0.137958	0.943048	-1.59253	-0.969331	-0.925472
	Tb427VSG-1119	-1.88834	-1.89942	-1.90247	-0.923303	-1.19	-0.888869	-1.68349	-1.47109	-1.52006	-1.73551	-1.57249	-1.69624	-1.19834	-1.52692	-1.47515	-1.35264	-1.20273	-1.30147	-0.869124	-0.65025	0.373221	-0.115571	-0.0422718	-0.336368	-0.649312	-0.395143	0.495096	-1.34739	-1.58525	-1.28934	-0.409453	-0.137958	-0.208955	-1.59253	0.615631	-1.07748
	Tb427VSG-1120	-2.04034	-1.89942	-1.90247	-1.07531	-1.19	-0.888869	0.0534758	-1.47109	-1.52006	-1.73551	-1.57249	-0.544234	-1.19834	-1.52692	-1.47515	-1.35264	-1.35474	-1.30147	-0.717121	-0.65025	-0.626779	3.20636	1.54269	1.4006	0.502691	-0.395143	1.91013	-1.34739	-0.433248	-1.44134	1.74255	-0.137958	0.943048	0.559478	-0.969331	0.0745278
	Tb427VSG-1121	-2.03733	-1.89641	-1.89945	-1.07229	-1.18699	-0.885854	-1.68047	-1.62008	-1.51704	-1.73249	-1.56948	-1.69322	-1.19533	-1.5239	-1.47213	-1.34962	-1.35172	-1.29846	-0.866109	-0.647235	-0.775767	-0.112556	-0.0392568	-0.18135	-0.646297	0.607872	-1.23885	-1.34438	-1.58224	-1.43833	-0.406438	-0.286946	-0.20594	-1.58951	-1.11832	-1.07446
	Tb427VSG-1122	-2.03733	-1.89641	-1.89945	-1.07229	-1.18699	-0.733851	-1.68047	-1.62008	-1.51704	-1.73249	-1.56948	-1.69322	-1.19533	-1.5239	-1.32013	-1.34962	-1.35172	-1.29846	-0.866109	-0.647235	-0.775767	-0.112556	-0.19126	-0.333353	-0.646297	0.607872	-1.23885	-1.34438	-1.58224	-1.43833	-0.254435	-0.286946	-0.20594	-1.58951	-1.11832	-1.07446
	Tb427VSG-1123	-0.885324	-0.744403	-1.74745	-1.07229	-1.18699	-0.885854	0.0564908	-1.62008	-1.36504	1.00448	1.16749	0.780709	-1.04332	-1.5239	-1.47213	-1.34962	-1.35172	-1.29846	-0.866109	1.08973	1.37624	3.8468	4.54571	3.51909	0.505706	-0.544131	3.00061	1.39259	-0.430233	-1.28632	4.60355	4.18698	3.75342	-0.437507	1.35561	1.39947
	Tb427VSG-1124	1.28422	1.01011	1.4221	0.24926	-1.01744	-0.564304	2.963	1.70147	1.38947	2.39642	2.65896	2.62833	-0.873776	-1.35436	-1.30258	-1.02807	-1.18217	-1.12891	1.45544	2.25928	1.54578	3.53092	3.45222	3.68864	2.48261	4.47786	3.98959	-1.02283	-0.260685	1.20515	4.08504	3.73504	3.70057	-1.26796	3.01059	0.832053
	Tb427VSG-1125	-2.03431	-1.89338	-1.89643	-1.06927	-1.18396	-0.882833	-1.67745	-1.61706	-1.51402	-1.72947	-1.56646	-1.6902	-1.0403	-1.52088	-1.46911	-1.3466	-1.3487	-1.29543	-0.863087	-0.644214	-0.772746	1.04247	0.963765	-0.330331	0.508728	-0.54111	-1.23583	-1.34136	-1.57921	-1.2833	-0.403417	-0.283925	-0.202919	-1.58649	-1.1153	-1.07144
	Tb427VSG-1126	-2.03431	-1.89338	-1.89643	-1.06927	-1.18396	-0.882833	-1.67745	-1.61706	-1.51402	-1.72947	-1.56646	-1.6902	-1.19231	-1.52088	-1.46911	-1.3466	-1.3487	-1.29543	-0.863087	-0.644214	-0.772746	0.0424685	-0.188239	-0.330331	-0.643276	-0.54111	-1.23583	-1.34136	-1.57921	-1.43531	-0.403417	-0.283925	-0.202919	-1.58649	-1.1153	-1.07144
	Tb427VSG-1128	-2.03431	-1.89338	-1.89643	-1.06927	-1.18396	-0.882833	-1.67745	-1.61706	-1.51402	-1.72947	-1.56646	-1.6902	-1.19231	-1.52088	-1.46911	-1.3466	-1.3487	-1.29543	-0.863087	-0.644214	-0.772746	1.04247	-0.188239	-0.330331	-0.643276	-0.54111	-1.23583	-1.34136	-1.57921	-1.43531	-0.403417	-0.283925	-0.202919	-1.58649	-1.1153	-1.07144
	Tb427VSG-1129	-2.02824	-1.88732	-1.89037	-1.06321	-1.1779	-0.876771	-1.67139	-1.611	-1.50796	-1.72341	-1.5604	-1.68414	-1.18624	-1.51482	-1.46305	-1.34054	-1.34264	-1.28937	-0.857026	-0.638152	-0.614681	-0.103473	-0.182177	-0.32427	-0.637214	-0.535048	-1.22977	-1.33529	-1.57315	-1.42924	-0.397355	-0.277863	-0.196857	-1.58043	-0.957233	-1.06538
	Tb427VSG-1130	-2.03128	-1.89036	-1.8934	-1.06624	-1.18094	-0.879806	-1.67443	-1.61403	-1.511	-1.72644	-1.56343	-1.68717	-1.18928	-1.36585	-1.46608	-1.34357	-1.34567	-1.29241	-0.86006	-0.641186	-0.769718	2.36742	-0.0332078	-0.327304	-0.640248	-0.538082	-0.0808024	-1.33833	-1.57619	-1.43228	-0.400389	-0.280897	-0.199891	-1.58346	-1.11227	-1.06841
	Tb427VSG-1131	-2.02824	-1.88732	-1.89037	-1.06321	-1.1779	-0.876771	-1.67139	-1.611	-1.50796	-1.72341	-1.5604	-1.68414	-1.18624	-1.51482	-1.46305	-1.34054	-1.34264	-1.28937	-0.857026	-0.638152	-0.766684	-0.103473	-0.182177	-0.32427	-0.637214	-0.535048	-1.07777	-1.33529	-1.57315	-1.42924	-0.397355	-0.277863	-0.196857	-1.58043	-1.10924	-1.06538
	Tb427VSG-1132	-2.02824	-1.88732	-1.89037	-1.06321	-1.1779	-0.876771	-1.67139	-1.611	-1.50796	-1.72341	-1.5604	-1.68414	-1.18624	-1.51482	-1.46305	-1.34054	-1.34264	-1.28937	-0.857026	-0.638152	-0.766684	-0.103473	-0.182177	-0.32427	-0.637214	-0.535048	-1.07777	-1.33529	-1.42115	-1.42924	-0.245352	-0.277863	-0.196857	-1.58043	-1.10924	-1.06538
	Tb427VSG-1133	-1.8732	-1.88428	-1.88733	-1.06017	-1.17486	-0.873731	-1.66835	-1.60796	-1.50492	-1.72037	-1.55736	-1.6811	-1.1832	-1.51178	-1.46001	-1.1855	-1.3396	-1.28633	-0.853985	-0.635112	-0.763644	0.0515707	-0.179136	1.41574	-0.48217	-0.532008	-1.22673	-1.33225	-1.57011	-1.4262	-0.394315	-0.12282	-0.0418136	-1.42538	-1.1062	-0.910334
	Tb427VSG-1134	-2.0252	-1.88428	-1.88733	-1.06017	-1.17486	-0.873731	-1.66835	-1.60796	-1.50492	-1.72037	-1.55736	-1.6811	-1.0312	-1.51178	-1.46001	-1.3375	-1.3396	-1.28633	-0.853985	-0.635112	-0.763644	-0.100432	-0.179136	-0.321229	-0.634173	-0.532008	-1.07473	-1.18025	-1.57011	-1.4262	0.757688	-0.274823	-0.0418136	-1.57739	-1.1062	-1.06234
	Tb427VSG-1135	-1.8732	-1.88428	-1.88733	-1.06017	-1.17486	-0.873731	-1.66835	-1.60796	-1.50492	-1.72037	-1.40535	-1.6811	-1.1832	-1.51178	-1.46001	-1.3375	-1.3396	-1.28633	-0.853985	0.516892	-0.763644	-0.100432	-0.0271332	1.41574	-0.634173	0.619995	1.73263	-1.18025	-1.41811	-1.4262	0.757688	0.87718	-0.193817	-1.57739	-1.1062	-0.910334
	Tb427VSG-1136	-2.0252	-1.88428	-1.88733	-1.06017	-1.17486	-0.873731	-1.66835	-1.60796	-1.50492	-1.56836	-1.55736	-1.6811	-1.1832	-1.51178	-1.46001	-1.3375	-1.3396	-1.28633	-0.853985	-0.635112	-0.763644	-0.100432	-0.0271332	0.830774	-0.634173	-0.532008	-1.07473	-1.33225	-1.57011	-1.4262	-0.394315	-0.274823	-0.0418136	-1.57739	-0.954192	-1.06234
	Tb427VSG-1137	-2.0252	-1.88428	-1.88733	-1.06017	-1.17486	-0.873731	-1.66835	-1.45595	-1.50492	-0.568364	-1.55736	-1.6811	-1.1832	-1.51178	-1.46001	-1.3375	-1.3396	-1.28633	0.298018	-0.635112	-0.611641	1.05157	-0.0271332	1.41574	-0.634173	-0.532008	-0.0747279	-1.33225	-1.57011	-1.4262	-0.394315	0.87718	1.54315	-1.57739	-1.1062	0.0896664
	Tb427VSG-1138	-2.02216	-1.88124	-1.88428	-1.05712	-1.17182	-0.870684	-1.6653	-1.60491	-1.50187	-1.71732	-1.55431	-1.67805	-1.18016	-1.50873	-1.45696	-0.182449	-1.33655	-1.28329	-0.850938	-0.632065	-0.760597	-0.0973855	-0.0240864	0.833821	-0.631126	-0.528961	-0.071681	-1.32921	-1.56707	-1.42316	-0.239265	-0.271776	-0.0387668	-1.57434	-1.10315	-1.05929
	Tb427VSG-1139	4.50489	4.57455	3.75957	3.95286	3.68063	3.86628	5.4867	5.56946	5.71622	6.01964	5.91058	5.42815	2.7792	2.64327	2.86497	4.13948	4.0249	3.62361	5.72733	5.76787	5.65819	7.14208	7.29784	6.95276	6.80628	6.95396	6.99441	4.75353	4.94249	5.5362	7.39736	6.96769	7.24664	6.27115	6.82364	6.27262
	Tb427VSG-1140	-2.02216	-1.88124	-1.88428	-1.05712	-1.17182	-0.870684	-1.6653	-1.60491	-1.50187	-1.71732	-1.55431	-1.67805	-1.18016	-1.50873	-1.45696	-1.33445	-1.33655	-1.28329	-0.850938	-0.632065	-0.760597	-0.0973855	-0.17609	-0.166179	-0.479123	-0.528961	-1.22368	-1.32921	-1.56707	-1.42316	-0.391268	-0.271776	-0.19077	-1.57434	-1.10315	-1.05929
	Tb427VSG-1141	-2.02216	-1.88124	-1.88428	-1.05712	-1.17182	-0.870684	-1.6653	-1.60491	-1.50187	-1.71732	-1.55431	-1.67805	-1.18016	-1.50873	-1.45696	-1.33445	-1.33655	-1.13128	-0.850938	-0.632065	-0.760597	-0.0973855	-0.17609	1.41878	-0.631126	-0.376958	-1.22368	-1.32921	-1.56707	-0.271153	-0.391268	-0.271776	-0.19077	-1.57434	-1.10315	-1.05929
	Tb427VSG-1142	-2.02216	-1.88124	-1.88428	-1.05712	-1.17182	-0.870684	-1.6653	-1.60491	-1.50187	-1.71732	-1.55431	-1.67805	-1.18016	-1.50873	-1.45696	-1.33445	-1.33655	-1.28329	-0.850938	-0.632065	-0.760597	-0.0973855	-0.17609	0.833821	-0.631126	-0.528961	-1.22368	-1.32921	-1.56707	-1.42316	-0.391268	-0.271776	-0.19077	-1.42234	0.633817	-1.05929
	Tb427VSG-1143	-2.02216	-1.88124	-1.88428	-1.05712	-1.17182	-0.870684	-1.6653	-1.60491	-1.50187	-1.71732	-1.55431	-1.67805	-1.18016	-1.50873	-1.45696	-1.33445	-1.18455	-1.28329	-0.850938	-0.632065	-0.760597	-0.0973855	-0.17609	-0.318182	-0.631126	1.208	-1.22368	-1.32921	-1.56707	-1.42316	-0.239265	-0.271776	-0.19077	-1.57434	-1.10315	-1.05929
	Tb427VSG-1144	-2.02216	-1.88124	-1.88428	-1.05712	-1.17182	-0.870684	-1.6653	-1.60491	-1.50187	-1.71732	-1.55431	-1.67805	-1.18016	-1.50873	-1.45696	-1.33445	-1.33655	-1.28329	-0.850938	-0.632065	-0.760597	-0.0973855	-0.17609	-0.318182	-0.631126	-0.528961	-1.22368	-1.32921	-1.41506	-1.42316	-0.391268	-0.119773	-0.19077	-1.57434	-1.10315	-1.05929
	Tb427VSG-1145	-2.0191	-1.72618	-1.88123	-0.902064	-1.16876	-0.867631	-1.66225	-1.60186	-1.49882	-1.71427	-1.55126	-1.675	-1.1771	-1.35368	-1.45391	-1.3314	-1.3335	-1.28023	-0.847885	-0.629011	0.39446	-0.0943322	-0.021033	-0.315129	-0.628073	-0.373904	-1.22063	-1.17415	-1.56401	-1.4201	-0.388215	-0.268723	-0.187717	-1.57129	-0.948092	-1.05624
	Tb427VSG-1146	-2.0191	-1.87818	-1.88123	-1.05407	-1.16876	-0.867631	-1.66225	-1.60186	-1.49882	-1.56226	-1.55126	-1.523	-1.1771	-1.35368	-1.45391	-1.1794	-1.3335	-1.28023	-0.847885	-0.629011	-0.757544	0.0576709	-0.173036	-0.315129	-0.628073	-0.525908	-0.0686277	-1.32615	-1.41201	-1.4201	-0.236211	-0.11672	-0.187717	-1.57129	-0.948092	-1.05624
	Tb427VSG-1147	-2.0191	-1.87818	-1.88123	-0.902064	-1.16876	-0.867631	-0.510248	-1.60186	-1.49882	-0.562264	-1.55126	-1.675	-0.0251002	-1.50568	-1.45391	-1.3314	-1.3335	-1.28023	-0.847885	-0.629011	-0.757544	2.05767	1.56393	1.83687	-0.628073	-0.525908	-1.06863	-1.17415	-1.56401	-1.4201	-0.236211	-0.11672	-0.0357134	-1.41928	0.0519077	0.0957666
	Tb427VSG-1148	-2.0191	-1.87818	-1.88123	-1.05407	-1.16876	-0.867631	-1.51025	-1.60186	-1.49882	-1.71427	-1.55126	-1.675	-1.1771	-1.50568	-1.45391	-1.3314	-1.3335	-1.28023	-0.847885	-0.477008	-0.757544	0.0576709	-0.021033	1.42184	-0.47607	-0.525908	-1.06863	-1.32615	-1.56401	-1.4201	-0.236211	0.88328	-0.187717	0.165679	-0.948092	-1.05624
	Tb427VSG-1149	-2.0191	-1.87818	-1.88123	-1.05407	-1.16876	-0.867631	-1.66225	-1.60186	-1.49882	-1.71427	-1.55126	-1.675	-1.1771	-1.50568	-1.45391	-1.3314	-1.3335	-1.28023	-0.847885	-0.629011	-0.757544	-0.0943322	-0.173036	-0.315129	-0.628073	-0.525908	-1.22063	-1.32615	-1.56401	-1.4201	-0.388215	-0.268723	-0.0357134	-1.41928	-1.1001	-1.05624
	Tb427VSG-1150	2.59539	1.86184	2.44376	-1.05101	1.79366	1.60936	1.81474	0.875133	-0.343758	3.29878	3.24766	3.06503	0.562922	-1.35062	-0.298844	-1.17634	1.14349	1.19676	3.30718	3.43294	2.39752	5.67544	5.59674	5.19749	3.33434	4.27301	3.45799	1.99883	2.17601	1.54231	5.54821	5.69369	5.55231	2.16874	2.75541	2.79927
	Tb427VSG-1151	-2.01604	-1.87512	-1.87817	-1.05101	-1.1657	-0.864571	-1.65919	-1.5988	-1.49576	-1.71121	-1.5482	-1.67194	-1.17404	-1.50262	-1.45085	-1.32834	-1.33044	-0.125169	-0.844825	-0.625952	-0.754484	-0.0912724	-0.169976	-0.312069	-0.625013	-0.522848	-1.21757	-1.32309	-1.56095	-1.41704	-0.233152	-0.265663	0.967346	-1.56823	-0.945033	-1.05318
	Tb427VSG-1152	-1.86404	-1.87512	-1.87817	-1.05101	-1.1657	-0.712568	-1.65919	-1.5988	-1.49576	-1.71121	-1.5482	-1.67194	-1.17404	-1.50262	-1.45085	-1.17634	-1.33044	-1.27717	-0.692822	-0.625952	-0.754484	-0.0912724	-0.169976	-0.312069	-0.625013	-0.522848	-1.21757	-1.32309	-1.56095	-1.41704	-0.385155	-0.265663	-0.184657	-1.56823	-1.09704	-1.05318
	Tb427VSG-1153	-2.01298	-1.87206	-1.8751	-1.04794	-1.16264	-0.861505	-1.65613	-1.59573	-1.4927	-1.70814	-1.54513	-1.66887	-1.17098	-1.49955	-1.44778	-1.32527	-1.32737	-1.27411	-0.841759	-0.622885	-0.751417	1.64876	-0.16691	-0.157	-0.621947	-0.519782	-1.2145	-1.32003	-1.55789	-1.41398	0.769915	-0.262597	-0.18159	-1.56516	-0.941966	-1.05011
	Tb427VSG-1154	-2.01298	-1.87206	-1.8751	-1.04794	-1.16264	-0.861505	-1.65613	-1.59573	-1.4927	-1.70814	-1.54513	-1.66887	-1.17098	-1.49955	-1.44778	-1.32527	-1.32737	-1.27411	-0.841759	-0.622885	-0.751417	-0.0882061	-0.16691	-0.309003	-0.621947	-0.519782	-1.2145	-1.32003	-1.55789	-1.41398	-0.382088	-0.262597	-0.0295873	-1.56516	-1.09397	-1.05011
	Tb427VSG-1155	-2.01298	-1.87206	-1.8751	-1.04794	-1.16264	-0.861505	-1.65613	-1.59573	-1.4927	-1.70814	-1.54513	-1.66887	-1.17098	-1.49955	-1.44778	-1.32527	-1.32737	-1.27411	-0.841759	-0.622885	-0.751417	1.64876	-0.16691	-0.309003	-0.621947	-0.519782	-1.2145	-1.32003	-1.55789	-1.41398	-0.382088	-0.262597	-0.18159	-1.56516	-1.09397	-1.05011
	Tb427VSG-1156	-2.01298	-1.87206	-1.8751	-1.04794	-1.01063	-0.861505	-1.65613	-1.59573	-1.4927	-1.70814	0.191836	-1.66887	-1.17098	-1.49955	-1.44778	-1.32527	-1.32737	-1.27411	-0.841759	-0.622885	-0.751417	-0.0882061	-0.0149069	0.843	-0.621947	-0.519782	-1.0625	-1.32003	-1.55789	-1.41398	1.35488	-0.110593	-0.18159	-1.56516	-0.941966	-0.898107
	Tb427VSG-1157	2.53442	2.45295	2.67229	3.86202	3.6363	3.93743	3.82088	3.46624	3.18594	3.8732	4.19491	3.91247	3.44353	3.24048	2.29226	3.73669	4.22002	3.40453	5.12067	5.26011	5.13158	6.79479	6.84615	6.67896	5.79992	5.58949	7.02272	4.08298	3.64158	4.20053	6.73877	6.77512	6.84385	4.94747	5.5689	4.91232
	Tb427VSG-1158	-2.0099	-1.86898	-1.72003	-1.04487	-1.15956	-0.858432	-1.65305	-1.59266	-1.48962	-1.70507	0.194909	-1.6658	-1.1679	-1.34448	-1.44471	-1.1702	-1.1723	-1.27103	-0.686683	-0.619812	-0.596341	1.06687	-0.163837	-0.153927	-0.618874	-0.516709	-1.21143	-1.31695	-1.55481	-1.2589	-0.227012	-0.259524	-0.0265145	-1.56209	-0.938893	-1.04704
	Tb427VSG-1159	-2.0099	-1.86898	-1.87203	-1.04487	-1.15956	-0.858432	-1.65305	-1.59266	-1.48962	-1.70507	-1.54206	-1.6658	-1.1679	-1.49648	-1.44471	-1.3222	-1.3243	-1.27103	-0.838686	-0.619812	-0.748345	-0.0851333	-0.163837	-0.30593	-0.618874	-0.516709	-1.21143	-1.31695	-1.55481	-1.4109	-0.379016	-0.259524	-0.178518	-1.56209	-1.0909	-1.04704
	Tb427VSG-1160	-2.0099	-1.86898	-1.87203	-1.04487	-1.15956	-0.858432	-1.65305	-1.59266	-1.48962	-1.70507	-1.54206	-1.6658	-1.1679	-1.49648	-1.44471	-1.3222	-1.3243	-1.27103	-0.838686	-0.619812	-0.748345	0.0668698	-0.163837	-0.30593	-0.618874	-0.516709	-1.21143	-1.31695	-1.55481	-1.4109	-0.379016	-0.259524	-0.0265145	-1.56209	-1.0909	-0.895034
	Tb427VSG-1161	-2.00682	-0.713901	-0.716948	2.69518	1.58048	3.20354	-1.64997	-1.58958	-1.48654	1.77194	2.19799	1.07425	-1.16482	-0.341399	-1.28963	-0.167117	-0.169217	-1.26795	4.74266	5.17913	5.38402	6.13604	6.18107	6.05861	5.51349	5.9603	6.33597	3.23045	2.50716	3.55153	6.11592	5.38741	5.59127	-1.55901	6.21393	5.82229
	Tb427VSG-1162	-2.00682	-1.8659	-1.86895	-1.04179	-1.15648	-0.855352	-1.64997	-1.58958	-1.48654	-1.70199	-1.53898	-1.66272	-1.16482	-1.4934	-1.44163	-1.31912	-1.32122	-1.26795	-0.835607	-0.616733	-0.745265	-0.0820539	1.57621	-0.302851	-0.615795	-0.513629	-1.20835	-1.16187	-1.55173	-1.40782	0.776067	-0.256444	-0.175438	-1.55901	-1.08782	-1.04396
	Tb427VSG-1163	-2.00682	-1.8659	-1.86895	-1.04179	-1.15648	-0.855352	-1.64997	-1.58958	-1.48654	-1.70199	-1.53898	-1.66272	-1.16482	-1.4934	-1.44163	-1.31912	-1.32122	-1.26795	-0.835607	-0.616733	-0.745265	-0.0820539	-0.160758	-0.302851	-0.615795	-0.513629	-1.20835	-1.31388	-1.55173	-1.40782	-0.223933	-0.256444	-0.175438	-1.55901	-1.08782	-1.04396
	Tb427VSG-1164	-2.00682	-1.8659	-1.86895	-1.04179	-1.15648	-0.703349	-1.64997	-1.58958	-1.48654	-1.70199	-1.53898	-1.66272	-1.16482	-1.4934	-1.44163	-1.31912	-1.32122	-1.26795	-0.835607	-0.616733	0.9917	-0.0820539	-0.160758	-0.302851	-0.615795	-0.513629	-1.20835	-1.31388	-1.39973	-1.40782	-0.375936	-0.256444	-0.175438	-1.55901	-1.08782	-1.04396
	Tb427VSG-1165	-1.95024	-0.657317	-1.66036	3.07369	3.37403	3.8768	0.880542	0.619007	2.30701	2.75453	3.4245	1.54587	-0.956238	0.300147	0.766958	0.889466	2.88737	3.0281	3.27987	2.59185	2.46332	3.93389	3.95472	2.4907	0.592792	2.69496	3.90713	2.21664	2.46421	1.38572	3.92011	3.65258	4.12061	1.64958	2.92812	2.74959
	Tb427VSG-1166	-2.00682	-1.8659	-1.86895	-1.04179	-1.15648	-0.855352	-1.64997	-1.58958	-1.48654	-1.70199	-1.53898	-1.66272	-1.16482	-1.4934	-1.44163	-1.31912	-1.16922	-1.26795	-0.835607	-0.616733	-0.745265	1.06995	-0.160758	-0.302851	-0.615795	-0.513629	-1.20835	-1.31388	-1.55173	-1.40782	-0.375936	-0.256444	-0.175438	-1.55901	-1.08782	-1.04396
	Tb427VSG-1167	-2.00374	-1.86282	-1.86587	-1.0387	-1.1534	-0.852266	-1.64689	-1.58649	-1.48346	-1.6989	-1.53589	-1.65963	-1.16174	-1.49032	-1.43854	-1.31603	-1.31813	-1.26487	-0.832521	-0.613647	-0.742179	-0.0789679	-0.157672	-0.299765	-0.612709	-0.510543	-1.20527	-1.31079	-1.54865	-1.40474	-0.37285	0.898645	-0.172352	-1.55592	-1.08473	-1.04087
	Tb427VSG-1168	-2.00374	-1.86282	-1.86587	-1.0387	-1.1534	-0.852266	-1.64689	-1.58649	-1.48346	-1.6989	-1.53589	-1.65963	-1.16174	-1.49032	-1.43854	-1.31603	-0.166131	-1.26487	-0.832521	-0.613647	-0.742179	-0.0789679	-0.0056687	-0.147761	-0.612709	-0.510543	-1.20527	-1.31079	-1.54865	-1.40474	-0.37285	-0.253358	-0.172352	-1.55592	-1.08473	-1.04087
	Tb427VSG-1169	-2.00374	-1.86282	-1.86587	-1.0387	-1.1534	-0.852266	-1.64689	-1.58649	-1.48346	-1.6989	-1.53589	-1.65963	-1.16174	-1.49032	-1.28654	-1.31603	-1.31813	-1.26487	-0.832521	-0.613647	-0.742179	-0.0789679	-0.0056687	-0.299765	-0.612709	-0.510543	-1.20527	-1.31079	-1.39664	-1.40474	-0.37285	-0.253358	-0.172352	-1.55592	-1.08473	-1.04087
	Tb427VSG-1170	-2.00065	-1.85973	-1.86277	-1.03561	-1.15031	-0.849174	-1.64379	-1.5834	-1.48036	-1.69581	-1.5328	-0.504539	-1.15865	-1.48722	-1.43545	-1.31294	-1.31504	-1.26177	-0.829428	-0.610554	-0.587083	1.07613	-0.154579	-0.144669	-0.457613	-0.507451	-1.20217	-1.3077	-1.54556	-1.40165	-0.369758	-0.250266	-0.16926	-1.55283	-1.08164	-1.03778
	Tb427VSG-1171	-2.00065	-1.85973	-1.86277	-1.03561	-1.15031	-0.849174	-1.64379	-1.5834	-1.48036	-1.69581	-1.5328	-1.65654	-1.15865	-1.33522	-1.43545	-1.31294	-1.31504	-1.26177	-0.829428	-0.610554	-0.739087	0.0761278	-0.154579	-0.296672	-0.609616	-0.355448	-1.05017	-1.3077	-1.54556	-1.40165	-0.369758	-0.250266	-0.16926	-1.40083	-1.08164	-1.03778
	Tb427VSG-1172	-2.00065	-1.85973	-1.86277	-1.03561	-1.15031	-0.849174	-1.64379	-1.5834	-1.48036	-1.69581	-1.5328	-1.65654	-1.15865	-1.48722	-1.43545	-1.31294	-1.31504	-1.26177	-0.829428	-0.610554	-0.739087	-0.0758753	-0.154579	-0.296672	-0.609616	-0.507451	-1.20217	-1.3077	-1.54556	-1.40165	-0.369758	-0.250266	-0.16926	-1.55283	-1.08164	-1.03778
	Tb427VSG-1173	-2.00065	-1.85973	-1.86277	-1.03561	-0.998302	-0.849174	-1.64379	-1.5834	-1.48036	-1.69581	-1.5328	-1.50454	-1.15865	-0.33522	-1.43545	-1.31294	-1.31504	-1.26177	-0.829428	1.54145	1.99788	1.07613	3.69786	2.17726	0.542387	1.22951	1.27176	-1.3077	-0.393552	-1.40165	2.36721	-0.250266	0.982743	0.184136	0.0703647	-1.03778
	Tb427VSG-1174	-2.00065	-1.85973	-1.86277	-1.03561	-1.15031	-0.849174	-1.64379	-1.5834	-1.32836	-1.69581	-1.5328	-1.65654	-1.15865	-1.48722	-1.43545	-1.31294	-1.31504	-1.26177	-0.829428	-0.610554	-0.739087	-0.0758753	-0.154579	-0.296672	-0.609616	-0.507451	-1.20217	-1.3077	-1.54556	-1.40165	-0.369758	-0.250266	-0.16926	-1.55283	-1.08164	-1.03778
	Tb427VSG-1176	-1.99755	-1.85663	-1.85967	-1.03251	-1.14721	-0.846075	-1.64069	-1.5803	-1.47727	-1.69271	-1.5297	-1.65344	-1.15555	-1.48412	-1.43235	-1.30984	-1.31194	-1.25868	-0.826329	-0.607455	-0.735987	-0.0727761	-0.15148	-0.293573	-0.606517	-0.504351	-1.19907	-1.3046	-1.54246	-1.39855	-0.366658	-0.247167	-0.16616	-1.54973	-1.07854	-0.882677
	Tb427VSG-1177	5.32438	5.3066	5.32575	6.5871	6.65585	7.02017	5.85116	5.86632	6.23698	6.00619	6.10612	6.13519	7.61117	6.26034	6.53983	6.27679	6.69181	6.55866	6.86483	6.99576	6.77357	7.36463	6.93126	7.30964	6.98843	7.1395	6.93592	6.46946	6.24617	6.27702	7.15167	7.10451	6.97453	6.85494	6.92521	6.83157
	Tb427VSG-1178	-0.845544	-1.85663	-1.85967	-1.03251	-1.14721	-0.846075	-1.64069	-1.5803	-1.47727	-1.69271	-1.5297	-1.65344	-1.15555	-1.48412	-1.43235	-1.30984	-1.31194	-1.25868	-0.826329	-0.607455	-0.583984	-0.0727761	1.00052	-0.293573	-0.606517	-0.504351	-1.19907	-1.3046	-1.54246	-1.39855	0.785345	-0.247167	-0.0141573	-1.54973	0.0734639	-1.03468
	Tb427VSG-1179	-1.87793	-1.585	-1.74005	-0.912891	-1.02759	-0.726455	-1.52107	-1.46068	-1.35765	-0.421088	0.741924	-1.53382	-1.03593	-1.3645	-1.31273	-1.19022	-1.19232	-1.13906	-0.706709	-0.487835	-0.616367	0.198847	-0.0318601	0.97805	-0.486897	-0.384732	1.07255	-1.18498	-1.42284	-1.27893	-0.247038	-0.127547	1.10546	-1.43011	-0.958919	-0.915061
	Tb427VSG-1180	-1.99755	-1.85663	-1.85967	-1.03251	-1.14721	-0.846075	-1.64069	-1.5803	-1.47727	-1.69271	-1.5297	-1.65344	-1.15555	-1.48412	-1.43235	-1.30984	-1.31194	-1.25868	-0.826329	-0.607455	-0.735987	-0.0727761	-0.15148	-0.293573	-0.606517	-0.352348	-1.19907	-1.3046	-1.54246	-1.39855	-0.366658	-0.247167	-0.16616	-1.54973	-1.07854	-1.03468
	Tb427VSG-1181	-1.99755	-1.85663	-1.85967	-1.03251	-1.14721	-0.846075	-1.64069	-1.5803	-1.47727	-1.54071	-1.5297	-1.65344	-1.15555	-1.48412	-1.43235	-1.30984	-1.31194	-1.25868	0.325674	-0.607455	-0.735987	-0.0727761	-0.15148	-0.293573	-0.606517	-0.504351	-1.19907	-1.3046	-1.54246	-1.39855	-0.366658	-0.247167	-0.16616	-1.54973	-1.07854	-1.03468
	Tb427VSG-1182	-1.99755	-1.70462	-1.85967	-1.03251	-1.14721	-0.846075	-1.64069	-1.4283	-1.47727	-1.69271	-1.5297	-1.65344	-1.15555	-1.48412	-1.43235	-1.30984	-1.31194	-1.25868	-0.674326	-0.607455	-0.735987	-0.0727761	-0.15148	-0.293573	-0.606517	-0.504351	-1.19907	-1.3046	-1.54246	-1.39855	-0.366658	-0.247167	-0.16616	-1.54973	-1.07854	-1.03468
	Tb427VSG-1183	-1.99755	-1.85663	-1.85967	-1.03251	-0.995203	-0.846075	-1.64069	-1.5803	-1.47727	-1.69271	-1.5297	-1.50144	-1.15555	-1.48412	-1.43235	-1.30984	-1.31194	-1.10667	-0.826329	-0.607455	-0.735987	-0.0727761	-0.15148	0.85843	-0.606517	-0.504351	-1.19907	-1.3046	-1.39045	-1.39855	-0.366658	-0.247167	-0.16616	-1.54973	-1.07854	-1.03468
	Tb427VSG-1184	-1.99444	-1.85352	-1.85657	-1.02941	-1.1441	-0.842969	-1.63759	-1.5772	-1.47416	-1.5376	-1.52659	-1.65034	-0.000438	-1.48102	-1.42925	-0.154733	-1.30884	-1.25557	0.32878	-0.604349	-0.732881	-0.0696702	-0.148374	-0.290467	-0.603411	-0.501246	-0.0439657	-1.30149	-1.38735	-1.39544	-0.363552	-0.244061	-0.0110514	-1.54662	-1.07543	-1.03157
	Tb427VSG-1185	-1.99444	-1.85352	-1.85657	-1.02941	-1.1441	-0.842969	-1.63759	-1.5772	-1.47416	-1.6896	-1.37459	-1.65034	-1.00044	-1.48102	-1.42925	-1.30674	-1.30884	-1.25557	-0.823223	-0.604349	-0.580878	1.6673	-0.148374	-0.138464	-0.603411	-0.501246	-1.19597	-1.30149	-1.53935	-1.39544	-0.363552	-0.244061	-0.163054	-1.54662	-1.07543	-1.03157
	Tb427VSG-1186	-1.99444	-1.85352	-1.85657	-1.02941	-1.1441	-0.842969	-1.63759	-1.5772	-1.47416	-1.6896	-1.52659	-1.65034	-1.15244	-1.48102	-1.42925	-1.30674	-1.30884	-1.25557	-0.823223	-0.604349	-0.732881	0.082333	0.00362902	-0.290467	-0.603411	-0.501246	-1.19597	-1.30149	-1.53935	-1.39544	-0.363552	-0.244061	-0.163054	-1.54662	-1.07543	-1.03157
	Tb427VSG-1187	-1.99444	-1.85352	-1.85657	-1.02941	-1.1441	-0.842969	-1.63759	-1.5772	-1.47416	-1.6896	-1.52659	-1.65034	-1.15244	-1.48102	-1.42925	-1.15473	-1.30884	-1.25557	-0.823223	-0.604349	-0.732881	-0.0696702	-0.148374	-0.290467	-0.603411	-0.501246	-1.19597	-1.30149	-1.53935	-1.39544	-0.363552	-0.244061	-0.0110514	-1.54662	-1.07543	-1.03157
	Tb427VSG-1188	-1.99444	-1.85352	-1.85657	-1.02941	-1.1441	-0.842969	-1.63759	-1.5772	-1.47416	-1.6896	-1.52659	-1.65034	-1.15244	-1.48102	-1.42925	-1.30674	-1.30884	-1.25557	-0.823223	-0.604349	-0.580878	0.082333	-0.148374	0.861536	-0.603411	-0.349243	-1.19597	-1.30149	-1.38735	-1.39544	-0.363552	-0.244061	-0.0110514	-1.54662	-1.07543	-0.879571
	Tb427VSG-1189	-1.99444	-1.85352	-1.85657	-1.02941	-1.1441	-0.842969	-1.63759	-1.5772	-1.47416	-1.6896	-1.52659	-1.65034	-1.15244	-1.48102	-1.42925	-1.30674	-1.30884	-1.25557	-0.823223	-0.604349	-0.732881	-0.0696702	-0.148374	-0.290467	-0.603411	-0.501246	-1.19597	-1.30149	-1.53935	-1.39544	-0.363552	-0.244061	-0.163054	-1.54662	-1.07543	-1.03157
	Tb427VSG-1190	-1.84244	-1.70152	-0.704565	-1.02941	-1.1441	-0.690966	-1.48559	-1.5772	-1.32216	-0.537602	0.210372	0.823595	-1.15244	-0.329015	-1.42925	-1.30674	-0.156833	-1.10357	-0.823223	-0.452346	-0.732881	0.082333	2.81098	1.4465	0.548592	-0.501246	2.41547	0.435474	-1.38735	-0.243438	1.78845	1.90794	-0.163054	1.60538	0.661532	-1.03157
	Tb427VSG-1191	-1.99444	-1.85352	-1.70456	-1.02941	-1.1441	-0.842969	-1.63759	-1.5772	-1.47416	-1.6896	-1.52659	-1.65034	-1.15244	-1.48102	-1.42925	-1.30674	-1.15683	-1.25557	-0.823223	-0.604349	-0.732881	0.082333	0.00362902	-0.290467	-0.603411	-0.501246	-1.19597	-1.30149	-1.53935	-1.24344	-0.363552	-0.244061	-0.0110514	-1.54662	-1.07543	-1.03157
	Tb427VSG-1192	-1.99133	-1.85041	-1.85346	-1.02629	0.0110152	0.312147	-1.63448	-1.57408	-1.47105	1.27287	-1.37148	-0.495221	-1.14933	-1.47791	-1.42613	-1.30362	-1.30572	-1.25246	6.28609	6.10536	6.37643	6.99234	7.21619	7.0144	7.39719	7.63115	6.24455	4.60851	4.59305	4.46011	7.38402	7.59756	7.69942	-1.54351	7.18821	6.67044
	Tb427VSG-1193	-1.99133	-1.85041	-1.85346	-1.02629	-1.14099	-0.839856	-1.63448	-1.57408	-1.47105	-1.68649	-1.52348	-1.64722	-1.14933	-1.47791	-1.42613	-1.30362	-1.30572	-1.25246	-0.82011	-0.601237	-0.729769	-0.0665575	-0.145261	-0.287354	-0.600298	-0.498133	-0.040853	-1.29838	-1.53624	-1.39233	-0.36044	-0.240948	-0.159942	0.193454	-1.07232	-1.02846
	Tb427VSG-1194	-1.92762	-1.7867	-1.63775	-0.962587	-1.07728	-0.776151	-1.57077	-1.51038	-1.40734	-1.62279	-1.45978	-1.58352	-1.08562	-1.4142	-1.36243	-0.0879152	-1.24202	-1.18875	-0.756405	-0.537531	-0.666063	-0.002852	0.0704471	-0.223649	-0.536593	-0.434428	-0.977147	-1.23467	-1.47253	-1.32862	-0.144731	-0.177242	-0.0962364	-1.47981	-0.856612	-0.964756
	Tb427VSG-1195	-1.99133	-1.85041	-1.85346	-1.02629	-1.14099	-0.839856	-1.63448	-1.57408	-1.31904	-1.68649	-1.52348	-1.64722	-1.14933	-1.47791	-1.27413	-1.30362	-1.30572	-1.25246	-0.668107	-0.601237	-0.729769	-0.0665575	0.00674163	-0.287354	-0.600298	-0.498133	-1.19286	-1.29838	-1.38423	-1.39233	-0.208437	-0.0889449	-0.159942	-1.54351	-1.07232	-1.02846
	Tb427VSG-1196	-1.83621	-1.84729	-0.11337	-0.87117	-0.985865	-0.836737	-1.63136	-0.418961	-1.46793	1.79056	1.439	0.829827	-1.14621	-1.47479	-0.27101	0.436461	1.17133	-1.09733	2.14237	1.55389	2.59528	3.548	4.59482	4.99705	-0.445176	1.97892	3.04973	1.44171	-1.38112	1.08472	5.11661	4.49914	4.45461	1.19657	2.66776	0.126661
	Tb427VSG-1197	-1.98821	-1.84729	-1.85034	-1.02317	-1.13787	-0.684734	-1.47935	-1.57096	-1.46793	-1.53137	-1.36836	-1.6441	-1.14621	-1.47479	-1.42301	-1.3005	-1.3026	-1.24934	-0.816991	-0.598117	-0.726649	0.0885649	1.59482	-0.284235	0.554824	-0.495014	-0.0377337	-1.29526	-1.53312	-1.38921	1.79468	-0.237829	0.995181	-1.54039	-1.0692	-1.02534
	Tb427VSG-1198	-1.98821	-0.695285	-1.85034	-0.87117	1.33606	-0.836737	-1.47935	-1.57096	-1.46793	-1.68337	-1.52036	-1.6441	-1.14621	-1.47479	-1.42301	-1.3005	-1.3026	-1.09733	-0.816991	-0.446114	-0.726649	1.67353	-0.142142	0.867768	2.13979	1.65699	-0.0377337	-1.29526	-1.38112	-1.38921	-0.205317	-0.0858256	-0.156823	-1.54039	-0.917198	-1.02534
	Tb427VSG-1199	-1.98821	-1.84729	-1.85034	-1.02317	-1.13787	-0.836737	-1.63136	-1.57096	-1.46793	-1.68337	-1.52036	-1.6441	-1.14621	-1.47479	-1.42301	-1.3005	-1.3026	-1.24934	-0.816991	-0.598117	-0.726649	1.08856	-0.142142	-0.284235	-0.597179	-0.495014	-1.18974	-1.29526	-1.53312	-1.38921	-0.35732	-0.237829	-0.156823	-1.54039	-1.0692	-1.02534
	Tb427VSG-1200	-1.98821	-1.84729	-1.85034	-1.02317	-1.13787	-0.836737	-1.63136	-0.418961	-1.31592	-1.68337	-1.52036	-1.6441	-1.14621	-0.322783	-1.27101	-1.1485	-1.3026	-1.24934	-0.664988	-0.598117	-0.726649	1.08856	-0.142142	-0.132232	0.554824	0.656989	-1.18974	-1.29526	-1.53312	-1.23721	1.79468	-0.0858256	-0.0048194	-1.38839	-1.0692	-1.02534
	Tb427VSG-1201	-1.98821	-1.84729	-1.85034	-1.02317	-1.13787	-0.836737	-1.63136	-1.57096	-1.46793	-1.68337	-1.36836	-1.6441	-1.14621	-1.47479	-1.42301	-1.3005	-1.3026	-1.24934	-0.664988	-0.598117	-0.726649	-0.0634382	0.00986097	0.867768	-0.597179	-0.495014	-1.18974	-1.29526	-1.53312	-1.38921	-0.35732	-0.237829	-0.156823	-1.54039	-1.0692	-1.02534
	Tb427VSG-1202	-1.98508	-1.84416	-1.84721	0.131956	-1.13474	-0.833611	-1.62823	-1.56784	-1.4648	-1.68025	-1.51723	-1.64098	-1.14308	-1.47166	-1.41989	-1.14538	-1.29948	-1.24621	-0.813865	-0.594991	-0.723523	-0.0603121	-0.139016	-0.129106	-0.594053	-0.491887	-1.18661	-1.29213	-0.377989	-1.38608	-0.202191	1.50226	1.58327	-1.38526	-1.06608	-1.02222
	Tb427VSG-1203	-1.83308	-1.84416	-1.84721	-1.02005	-1.13474	-0.681608	-1.62823	-0.415834	-1.3128	-1.52824	-1.51723	-1.48898	0.00891996	-1.47166	-1.41989	-1.29738	-1.29948	-1.24621	-0.813865	0.557012	1.75041	-0.0603121	0.0129871	1.45586	-0.594053	-0.491887	-1.18661	-1.29213	-1.52999	-1.23408	-0.202191	-0.234703	-0.0016933	-1.53727	-0.914072	-1.02222
	Tb427VSG-1204	-1.98508	-1.84416	-1.84721	-1.02005	-1.13474	-0.833611	-1.62823	-1.56784	-1.4648	-1.68025	-1.51723	-1.64098	-1.14308	-1.47166	-1.41989	-1.29738	-1.29948	-1.24621	-0.813865	-0.594991	-0.723523	-0.0603121	-0.139016	-0.129106	-0.594053	-0.491887	-1.18661	-1.29213	-1.52999	-1.38608	-0.354194	-0.0826995	-0.153696	-1.53727	-1.06608	-1.02222
	Tb427VSG-1205	-1.98195	-1.84103	-1.84408	-1.01691	-1.13161	-0.830478	-1.6251	-1.5647	-1.46167	-1.67711	-1.5141	-0.485842	-1.13995	-1.46853	-1.41675	-1.29425	-1.29635	-1.24308	-0.810732	-0.591858	-0.720391	-0.0571792	-0.135883	-0.277976	-0.59092	-0.488755	-1.18348	-1.289	-1.52686	-1.38295	-0.351062	-0.23157	-0.150563	-1.53413	-1.06294	-1.01908
	Tb427VSG-1206	-1.82995	-1.68903	-1.84408	-1.01691	-1.13161	-0.830478	-0.473095	-1.4127	-1.46167	1.05985	0.959829	0.836086	-1.13995	-1.46853	-1.41675	-1.29425	-1.29635	-1.24308	2.34127	0.560145	2.23897	4.84971	3.47555	4.62892	0.561083	2.4706	3.87542	0.447965	0.947072	0.354015	4.12287	4.62087	4.525	0.617869	-0.910939	1.13292
	Tb427VSG-1207	-1.98195	-1.84103	-1.84408	-1.01691	-1.13161	-0.830478	-1.6251	-1.5647	-1.46167	-1.67711	-1.5141	-1.63785	-1.13995	-1.46853	-1.41675	-1.29425	-1.29635	-1.24308	-0.810732	-0.591858	-0.720391	-0.0571792	-0.135883	-0.277976	-0.59092	-0.488755	-1.18348	-1.289	-1.52686	-1.38295	-0.351062	-0.23157	0.00143957	-1.53413	-1.06294	-1.01908
	Tb427VSG-1208	-1.97881	-1.83789	-1.84094	-1.01377	-1.12847	-0.827338	-1.62196	-1.56156	-1.45853	-1.67397	-1.51096	-1.63471	-1.13681	-1.46539	-1.41361	-1.29111	-1.29321	-1.23994	-0.807592	-0.588719	-0.717251	-0.0540395	0.0192597	-0.274836	-0.58778	-0.485615	-1.02833	-1.28586	-1.52372	-1.22781	-0.347922	-0.22843	-0.147424	-1.53099	-1.0598	-1.01594
	Tb427VSG-1209	-0.826807	-1.83789	-1.84094	-1.01377	-1.12847	-0.675335	-1.62196	-1.56156	-1.45853	-1.67397	-1.51096	-1.63471	-1.13681	-1.46539	-1.41361	-1.29111	-1.29321	-1.23994	-0.655589	-0.588719	-0.717251	1.68293	-0.132743	-0.274836	-0.58778	-0.485615	-1.18034	-1.13386	-1.52372	-1.37981	-0.347922	0.923573	1.58954	-1.53099	-0.9078	-0.863941
	Tb427VSG-1210	-1.97881	-1.83789	-1.84094	-1.01377	-1.12847	-0.827338	-1.62196	-1.56156	-1.45853	-0.521971	-1.51096	-1.63471	-1.13681	-1.46539	-1.41361	-1.29111	-1.29321	-1.23994	-0.807592	-0.436715	-0.565248	2.09796	-0.132743	-0.122833	-0.58778	-0.485615	-1.18034	-1.28586	-1.52372	-1.22781	0.804081	-0.22843	0.00457928	-1.53099	-1.0598	-1.01594
	Tb427VSG-1211	-1.97881	-1.83789	-1.84094	-1.01377	-1.12847	-0.827338	-1.62196	-1.56156	-1.45853	-1.52197	-1.51096	-1.63471	-1.13681	-1.46539	-1.41361	-1.29111	-1.29321	-1.23994	-0.807592	-0.588719	-0.717251	-0.0540395	-0.132743	-0.274836	-0.58778	-0.485615	-1.02833	-1.28586	-1.52372	-1.37981	-0.347922	-0.22843	-0.147424	-1.53099	-1.0598	-1.01594
	Tb427VSG-1212	0.176339	-0.68274	-0.685787	-0.858625	-1.12532	-0.824191	1.53319	0.593585	1.50398	1.06614	0.22915	1.3278	-1.13366	-1.46224	-1.41047	-1.28796	-1.29006	-1.08479	0.347557	0.566431	0.437899	3.56054	3.34433	-0.119687	1.15233	0.669535	1.78217	-1.28271	-1.52057	0.360302	1.80723	2.92672	3.00773	-1.52785	1.68031	1.13921
	Tb427VSG-1213	-1.97566	-1.83474	-1.83779	-1.01063	-1.12532	-0.824191	-1.61881	-1.55842	-1.45538	-1.67083	-1.50782	-1.47956	-1.13366	-1.46224	-1.41047	-1.28796	-1.29006	-1.23679	-0.804446	-0.585572	-0.714104	1.68607	1.60737	-0.27169	-0.584634	-0.482468	-1.17719	-1.28271	-1.52057	-1.37666	-0.344775	-0.0732803	-0.144277	-1.52785	-1.05666	-1.0128
	Tb427VSG-1214	-1.95024	-1.80932	-1.81237	-0.985205	-1.0999	-0.798769	-1.59339	-1.533	-1.42996	-1.6454	-1.48239	-1.60614	-1.10824	-1.43682	-1.23304	-1.11053	-1.26464	-1.21137	-0.62702	-0.560149	-0.688682	-0.0254703	-0.104174	0.905736	-0.559211	-0.457046	-0.999766	-1.25729	-1.49515	-1.35124	-0.319353	-0.199861	0.0331484	-1.50242	-1.03123	-0.987375
	Tb427VSG-1215	-1.97251	-1.83159	-1.83464	-1.00747	-1.12217	-0.821038	-1.61566	-1.55527	-1.45223	-1.66767	-1.50466	-1.62841	-1.13051	-1.45909	-1.40731	-1.28481	-1.28691	-1.23364	-0.801292	-0.582419	-0.710951	-0.0477395	-0.126443	1.88347	-0.58148	-0.327312	-1.02204	-1.27956	-1.51742	-1.37351	-0.341622	0.929873	-0.141124	-1.52469	-1.0535	-1.00964
	Tb427VSG-1216	-0.235545	-0.679586	-1.68263	0.729491	1.35176	0.330965	-1.46366	-1.55527	-1.30023	1.48433	-1.35266	1.10856	1.02149	-1.30708	0.329651	-0.132803	1.18703	-1.08164	0.350711	0.569584	2.24841	3.8047	3.61052	3.88347	2.15549	2.48004	3.14789	0.457405	0.219546	0.363455	2.98031	3.92987	2.81823	1.43466	1.90586	0.142359
	Tb427VSG-1217	-1.97251	-1.83159	-1.83464	-1.00747	-1.12217	-0.821038	-1.61566	-1.55527	-1.45223	-1.66767	-1.50466	-1.62841	-1.13051	-1.45909	-1.40731	-1.28481	-1.28691	-1.23364	-0.801292	-0.582419	-0.710951	-0.0477395	-0.126443	-0.268536	-0.58148	-0.479315	-1.17404	-1.27956	-1.51742	-1.37351	-0.189619	-0.22213	-0.141124	-1.52469	-1.0535	-1.00964
	Tb427VSG-1218	-1.97251	-1.83159	-1.83464	-1.00747	-1.12217	-0.821038	-1.61566	-1.55527	-1.45223	-1.66767	-1.50466	-1.62841	-1.13051	-1.45909	-1.40731	-1.28481	-1.28691	-1.23364	-0.801292	-0.582419	0.441052	1.10426	-0.126443	0.883467	-0.58148	0.672688	-1.17404	-1.27956	-0.365416	-1.37351	-0.341622	-0.22213	-0.141124	-1.37269	-1.0535	-0.857641
	Tb427VSG-1219	-0.817347	-1.67643	-1.83148	-1.00431	-1.11901	-0.817878	-1.6125	-1.5521	-1.44907	-1.66451	-1.5015	-1.62525	-1.12735	-1.30392	-1.40415	-1.28165	-1.28375	-1.23048	0.353871	0.572745	1.02918	0.107424	0.02872	-0.265376	-0.426317	0.675848	1.56609	-1.2764	-0.362256	-1.37035	0.813542	-0.0669665	1.01404	-1.36953	0.101661	-0.85448
	Tb427VSG-1220	-1.96935	-1.82843	-1.83148	-1.00431	-1.11901	-0.817878	-1.6125	-1.5521	-1.44907	-1.66451	-1.3495	-1.62525	-1.12735	-1.45593	-1.40415	-1.12964	-1.28375	-1.23048	-0.646129	0.572745	-0.70779	0.107424	-0.123283	-0.265376	-0.57832	-0.476155	-1.17088	-1.2764	-1.51426	-1.37035	-0.338461	0.933033	-0.137963	-1.52153	-1.05034	-1.00648
	Tb427VSG-1221	-1.81735	-1.82843	-1.83148	-1.00431	-1.11901	-0.817878	-1.6125	-1.5521	-1.44907	-1.66451	-1.5015	-1.62525	-1.12735	-1.45593	-1.40415	-1.28165	-1.28375	-1.07848	-0.798132	-0.579258	-0.70779	0.107424	1.61368	-0.265376	-0.57832	-0.476155	-0.0188747	-1.2764	-1.51426	-1.21835	-0.338461	2.25496	2.33597	-0.36953	0.101661	-0.85448
	Tb427VSG-1222	-1.96618	-1.82526	-1.82831	-1.00115	-1.11584	-0.81471	-1.60933	-1.54894	-1.4459	-1.50934	-1.49833	-1.62208	-1.12418	-1.45276	-1.40099	-1.27848	-1.28058	-1.22731	-0.794965	-0.576091	-0.704623	1.11059	-0.120116	-0.262209	-0.575153	-0.472987	-1.01571	-1.27323	-1.51109	-1.36718	-0.335294	-0.215802	-0.134796	-1.51837	-0.895172	-0.851313
	Tb427VSG-1223	-1.81418	-1.82526	-1.82831	-0.849144	-1.11584	-0.81471	-0.457328	-1.54894	-1.4459	-0.509343	-1.49833	-1.62208	-1.12418	-1.30076	-1.40099	-1.27848	-1.28058	-1.22731	-0.642961	-0.576091	-0.704623	-0.0414119	-0.120116	-0.262209	-0.575153	0.679016	-1.01571	-1.27323	-1.51109	-1.36718	-0.335294	-0.215802	0.0172069	-1.51837	-1.04717	-1.00332
	Tb427VSG-1225	-1.96618	-0.673259	-1.67631	-1.00115	-1.11584	-0.81471	-1.60933	-1.54894	-1.4459	-1.50934	-1.49833	-1.62208	-1.12418	-1.45276	-1.24898	-1.12647	-1.28058	-1.22731	-0.794965	-0.576091	-0.704623	-0.0414119	0.0318873	-0.110205	-0.575153	-0.472987	-1.01571	-1.12123	-1.35909	-1.21518	-0.335294	-0.0637993	1.60217	-1.51837	1.10483	-1.00332
	Tb427VSG-1226	-1.96618	-1.82526	-1.82831	-1.00115	-1.11584	-0.81471	-1.60933	-1.54894	-1.2939	-0.509343	-1.49833	-1.62208	-1.12418	-1.45276	-1.40099	-1.27848	-1.28058	-1.22731	-0.794965	-0.576091	-0.704623	-0.0414119	-0.120116	-0.262209	-0.575153	-0.472987	-1.16771	-1.27323	-1.51109	-1.36718	-0.335294	-0.0637993	0.0172069	-1.51837	-1.04717	-1.00332
	Tb427VSG-1227	-1.96618	-1.82526	-1.82831	-1.00115	-1.11584	-0.81471	-1.60933	-1.54894	-1.4459	-1.66135	-1.34633	-1.62208	-1.12418	-1.45276	-1.40099	-1.27848	-1.28058	-1.22731	-0.794965	-0.424088	-0.704623	-0.0414119	0.0318873	1.47476	-0.42315	-0.472987	-0.0157074	-1.27323	-1.51109	-0.21518	-0.183291	1.52116	0.0172069	-1.51837	-1.04717	0.148687
	Tb427VSG-1228	-1.96618	-1.82526	-1.82831	-1.00115	-1.11584	-0.81471	-1.60933	-0.396934	-1.4459	-0.509343	-1.49833	-1.62208	-1.12418	-1.45276	-1.40099	-1.27848	-1.28058	-1.22731	-0.794965	-0.576091	-0.704623	1.11059	-0.120116	-0.262209	-0.575153	-0.472987	-1.16771	-1.27323	-1.51109	-1.36718	-0.183291	-0.215802	-0.134796	-1.51837	-0.895172	-1.00332
	Tb427VSG-1229	0.18582	-0.673259	-1.67631	0.150856	-1.11584	-0.81471	0.8646	-1.54894	-1.4459	0.0756191	0.975596	1.52992	-1.12418	-1.45276	-1.40099	-1.27848	-1.28058	-0.0753083	-0.642961	-0.424088	1.03234	1.69555	1.61685	2.69715	-0.575153	-0.320984	1.30622	-1.12123	-1.51109	-1.36718	2.40167	1.9362	2.60217	-1.36636	0.689791	-0.851313
	Tb427VSG-1230	-1.96618	-1.82526	-1.82831	-1.00115	-1.11584	-0.81471	-1.60933	-1.54894	-1.4459	-1.66135	-1.49833	-1.62208	-1.12418	-1.45276	-1.40099	-1.27848	-1.28058	-1.22731	-0.794965	-0.576091	-0.704623	-0.0414119	-0.120116	-0.262209	-0.575153	-0.472987	-1.16771	-1.27323	-1.51109	-1.36718	-0.335294	-0.215802	0.0172069	-1.36636	-1.04717	-1.00332
	Tb427VSG-1231	-1.96301	-1.82209	-1.82514	-0.997973	-1.11267	-0.811536	-1.45415	-1.54576	-1.44273	-1.65817	-1.49516	-1.6189	-1.12101	-1.44959	-1.39781	-1.2753	-1.2774	-1.22414	-0.79179	-0.572917	-0.701449	1.11377	1.62002	-0.259034	-0.571978	-0.469813	-1.16454	-1.27006	-1.50792	-1.21201	-0.33212	-0.212628	-0.131622	-1.36319	0.692965	-1.00014
	Tb427VSG-1232	-1.96301	-1.82209	-1.82514	-0.997973	-1.11267	-0.811536	-1.60616	-1.54576	-1.44273	-1.65817	-1.49516	-1.6189	-1.12101	-1.44959	-1.39781	-1.2753	-1.2774	-1.22414	-0.79179	-0.572917	-0.701449	-0.0382376	-0.116942	-0.259034	-0.571978	-0.469813	-1.16454	-1.27006	-1.50792	-1.36401	-0.33212	-0.212628	-0.131622	-1.51519	-1.044	-1.00014
	Tb427VSG-1233	-2.15048	-2.00956	-2.01261	-1.18544	-1.30014	-0.999008	-1.79363	-1.73324	-1.6302	-1.84564	-1.68263	-1.80638	-1.30848	-1.63706	-1.58528	-1.46278	-1.46488	-1.41161	-0.979262	-0.760389	-0.888921	-0.0737065	-0.304414	1.7055	-0.759451	-0.657285	-1.35201	-1.45753	-1.69539	-1.55148	-0.519592	-0.4001	-0.319094	-1.70266	-1.23147	-1.18761
	Tb427VSG-1234	-1.96301	-1.82209	-1.82514	-0.997973	-1.11267	-0.811536	-1.60616	-1.54576	-1.44273	-1.65817	-1.49516	-1.6189	-1.12101	-1.44959	-1.39781	-1.2753	-1.2774	-1.22414	-0.79179	-0.572917	-0.701449	-0.0382376	-0.116942	-0.259034	-0.571978	-0.469813	-1.16454	-1.27006	-1.50792	-1.36401	-0.33212	-0.212628	-0.131622	-1.51519	-1.044	-1.00014
	Tb427VSG-1235	-1.95983	-1.81891	-1.82195	-0.994792	-1.10949	-0.808355	-1.60298	-1.54258	-1.43955	-1.65499	-1.49198	-1.46372	-1.11783	-1.4464	-1.39463	-1.27212	-1.27422	-1.22096	-0.788609	-0.569736	-0.698268	0.116947	1.03824	1.48111	-0.416794	-0.466632	-0.0093519	-1.26688	-1.50474	-0.208824	-0.328939	-0.0574438	-0.128441	-1.51201	-1.04082	-0.996961
	Tb427VSG-1236	-1.80782	-1.81891	-1.82195	-0.994792	-1.10949	-0.808355	-1.60298	-1.54258	-1.43955	-1.65499	-1.49198	-1.46372	0.0341757	-1.2944	-1.39463	-1.27212	-1.27422	-1.22096	-0.636606	-0.417733	-0.698268	-0.0350564	-0.11376	0.89615	-0.416794	-0.466632	-1.00935	-1.26688	-1.50474	-1.36083	-0.328939	-0.0574438	1.02356	-1.51201	-1.04082	-0.996961
	Tb427VSG-1237	-1.95983	-1.81891	-1.82195	-0.994792	-1.10949	-0.808355	-1.60298	-1.54258	-1.43955	-1.65499	-1.49198	-1.61572	-0.965824	-1.4464	-1.39463	-1.27212	-1.27422	-1.22096	-0.636606	-0.569736	-0.698268	-0.0350564	1.03824	-0.255853	-0.568797	-0.466632	-1.16135	-1.26688	-1.50474	-1.36083	-0.176936	-0.209447	1.02356	-1.51201	-1.04082	-0.996961
	Tb427VSG-1238	-1.95983	-1.81891	-1.82195	-0.994792	-1.10949	-0.808355	-1.60298	-1.54258	-1.43955	-1.65499	-1.49198	-1.61572	-1.11783	-1.4464	-1.39463	-1.27212	-1.27422	-1.22096	-0.788609	-0.569736	-0.698268	-0.0350564	-0.11376	0.89615	-0.568797	-0.466632	-1.16135	-1.26688	-1.50474	-1.36083	-0.328939	-0.209447	-0.128441	-1.51201	-1.04082	-0.996961
	Tb427VSG-1240	-1.80464	-1.81572	-1.81877	-0.991603	-1.1063	-0.805167	-1.59979	-1.53939	-1.43636	-1.6518	-1.48879	-1.61253	-1.11464	-1.44322	-1.39144	-1.11693	-1.27103	-1.21777	-0.633418	-0.566547	-0.695079	-0.0318681	1.62639	-0.100662	-0.565609	-0.311441	-1.00616	-1.26369	-1.34954	-1.35764	0.826253	1.94574	-0.125252	-1.50882	-1.03763	-0.993772
	Tb427VSG-1241	4.32784	4.5683	4.54589	4.55591	4.77682	4.67196	6.58332	6.76046	6.61366	6.56948	6.50561	6.32402	3.43288	3.17141	2.76376	3.74424	4.20609	3.93743	6.79604	6.78832	7.03755	7.51565	7.48757	7.50245	6.98191	7.09263	7.52059	5.15829	4.63093	5.13741	7.35301	7.20633	7.57684	7.11398	7.09485	6.58769
	Tb427VSG-1242	-1.80144	-1.81252	-1.81557	-0.988408	-1.1031	-0.801971	-1.59659	-1.5362	-1.43316	-1.64861	-1.33359	-1.45734	-1.11144	-1.28802	-1.38825	-1.26574	-1.26784	-1.21457	-0.782226	-0.563352	-0.691884	1.12333	-0.107377	1.4875	-0.562414	-0.460248	-1.00297	0.476471	-1.34635	-1.35444	-0.322555	1.5339	2.02995	-1.50563	-1.03444	0.161426
	Tb427VSG-1243	-1.95344	-0.66052	-1.81557	-0.988408	-1.1031	-0.649968	-1.59659	-1.5362	-0.281159	-1.4966	-1.4856	-1.60934	-1.11144	-1.44002	-1.38825	-1.26574	-1.26784	-1.21457	-0.630222	-0.563352	-0.691884	0.12333	-0.107377	-0.24947	-0.562414	-0.308245	-1.15497	-1.26049	-1.49835	-1.35444	-0.322555	0.94894	-0.122057	-1.50563	-1.03444	-0.990577
	Tb427VSG-1244	-1.95344	-1.81252	-1.66357	-0.988408	-1.1031	-0.649968	-1.59659	-1.5362	-1.28116	-0.496604	-1.4856	-1.45734	-1.11144	0.296945	-1.38825	-1.26574	-1.26784	0.937431	-0.630222	-0.563352	-0.691884	1.70829	-0.107377	1.90253	-0.562414	0.691755	-0.0029683	-1.26049	-1.49835	-1.20244	1.41441	-0.0510601	1.02995	-1.50563	-1.03444	-0.990577
	Tb427VSG-1245	-1.95344	-1.81252	-1.81557	-0.988408	-1.1031	-0.801971	-1.59659	-1.5362	-1.43316	-1.64861	-1.4856	-1.60934	-1.11144	-1.44002	-1.38825	-1.26574	-1.26784	-1.21457	-0.782226	-0.563352	-0.691884	-0.0286728	-0.107377	-0.24947	-0.562414	-0.460248	-1.15497	-1.26049	-1.49835	-1.35444	-0.322555	-0.203063	-0.122057	-1.50563	-1.03444	-0.990577
	Tb427VSG-1246	-1.95344	-1.81252	-1.66357	-0.988408	-1.1031	-0.801971	-1.59659	-1.5362	-1.43316	-1.64861	-1.4856	-1.60934	-1.11144	-1.44002	-1.38825	-1.26574	-1.26784	-1.21457	-0.630222	-0.563352	-0.691884	-0.0286728	2.04463	1.4875	-0.562414	-0.460248	-1.00297	-1.26049	-1.49835	-1.35444	-0.170552	-0.203063	1.02995	-1.35362	-1.03444	-0.838574
	Tb427VSG-1247	-1.95024	-1.80932	-1.81237	-0.985205	-1.0999	-0.798769	-1.59339	-1.533	-1.42996	-1.6454	-1.48239	-1.60614	-1.10824	-1.43682	-1.38505	-1.26254	-1.26464	-1.21137	-0.779023	-0.560149	-0.688682	-0.0254703	0.0478288	-0.246267	-0.559211	-0.457046	-1.15177	-1.25729	-1.49515	-1.35124	-0.319353	-0.199861	-0.118855	-1.50242	-1.03123	-0.835372
	Tb427VSG-1248	-0.798238	2.04312	0.661563	-0.833202	-0.947898	-0.798769	2.14358	1.20397	1.04397	2.82853	1.83953	2.24631	0.628724	-1.43682	-1.38505	-1.26254	-0.112634	-0.0593667	2.54291	1.91378	-0.688682	2.93389	4.13529	3.22766	1.17775	2.86488	4.0877	-0.105289	-1.34315	1.12269	3.64001	4.0396	3.61811	-1.35042	2.70573	2.62406
	Tb427VSG-1249	-1.95024	-1.80932	-1.81237	-0.985205	-1.0999	-0.798769	-1.59339	-1.533	-1.42996	-1.6454	-1.48239	-1.60614	-1.10824	-1.43682	-1.38505	-1.26254	-1.26464	-1.21137	-0.779023	-0.560149	-0.688682	-0.0254703	-0.104174	-0.246267	-0.559211	-0.305043	-1.15177	-1.25729	-1.49515	-1.35124	-0.319353	-0.199861	-0.118855	-1.50242	-0.87923	-0.987375
	Tb427VSG-1250	-1.95024	-1.80932	-1.81237	-0.985205	-1.0999	-0.798769	-1.59339	-1.533	-1.42996	-1.6454	-1.48239	-1.60614	-1.10824	-1.43682	-1.38505	-1.26254	-1.26464	-1.21137	-0.779023	-0.560149	-0.688682	-0.0254703	0.0478288	-0.246267	-0.559211	-0.457046	-1.15177	-1.25729	-1.49515	-1.35124	-0.319353	-0.199861	-0.118855	-1.50242	-1.03123	-0.987375
	Tb427VSG-1251	-0.798238	-1.80932	-1.81237	-0.985205	-1.0999	-0.646766	-1.59339	-1.533	-1.42996	0.0915607	-1.48239	-1.60614	-1.10824	-1.43682	-1.23304	-1.26254	-1.26464	-0.0593667	-0.779023	-0.560149	-0.688682	0.126533	1.04783	1.90574	-0.559211	-0.457046	-1.15177	-1.25729	-1.49515	-1.35124	2.41761	1.5371	1.61811	-1.50242	-1.03123	-0.987375
	Tb427VSG-1252	-1.94703	-1.80611	-1.80916	-0.981996	-1.09669	-0.795559	-1.59018	-1.52979	-1.27475	-1.49019	-1.47918	-1.60293	-1.10503	-1.43361	-1.22983	-1.25933	-0.109424	-1.20816	-0.775814	-0.55694	-0.685472	1.12974	1.636	1.90895	-0.556002	-0.453836	-0.996556	-1.25408	-1.49194	-0.196029	-0.16414	-0.0446482	1.62132	-1.49922	-1.02802	-0.984165
	Tb427VSG-1253	-1.94703	-1.80611	-1.80916	-0.981996	-1.09669	-0.795559	-1.59018	-1.52979	-1.42675	-1.6422	-1.47918	-1.60293	-1.10503	-1.43361	-1.38184	-1.25933	-1.26143	-1.20816	-0.775814	-0.55694	-0.685472	-0.0222608	-0.100965	-0.243058	-0.556002	-0.453836	-1.14856	-1.25408	-1.49194	-1.34803	-0.316143	-0.196651	-0.115645	-1.49922	-1.02802	-0.984165
	Tb427VSG-1254	-1.94703	-1.65411	-1.80916	-0.981996	-0.944688	-0.795559	-1.59018	-1.52979	-1.42675	-1.6422	-1.47918	-1.60293	-1.10503	-1.43361	-1.38184	-1.10732	-1.26143	-1.20816	-0.775814	-0.55694	-0.685472	-0.0222608	-0.100965	-0.243058	-0.556002	-0.453836	-1.14856	-1.25408	-1.49194	-1.34803	-0.316143	-0.196651	-0.115645	-1.49922	-1.02802	-0.984165
	Tb427VSG-1255	-1.94703	-1.80611	-1.80916	-0.981996	-1.09669	-0.795559	-1.59018	-1.52979	-1.42675	-1.6422	-1.47918	-1.60293	-1.10503	-1.43361	-1.38184	-1.25933	-1.26143	-1.20816	-0.775814	-0.55694	-0.685472	1.7147	-0.100965	-0.0910544	-0.556002	-0.453836	-1.14856	-1.25408	-1.49194	-1.34803	-0.316143	-0.196651	-0.115645	-1.49922	-1.02802	-0.984165
	Tb427VSG-1256	-1.79181	-1.80289	-1.80594	-0.978779	-1.09347	-0.792342	-1.58696	-1.52657	-1.42353	-1.63898	-1.47597	-1.59971	0.050188	-0.278389	-1.37862	-1.10411	-1.25821	-1.20494	-0.772597	-0.553723	-0.682255	0.132959	-0.097748	-0.239841	0.599218	-0.298616	-0.99334	-0.0988625	-1.48872	-1.34482	-0.312926	-0.193435	-0.112428	-1.344	-1.02481	-0.980948
	Tb427VSG-1257	-1.94382	-1.80289	-1.80594	-0.978779	-1.09347	-0.792342	-1.58696	-1.52657	-1.42353	-1.63898	-1.47597	-1.59971	-1.10182	-1.43039	-1.22662	-1.25611	-1.25821	-1.20494	-0.772597	-0.553723	-0.682255	-0.0190441	-0.097748	-0.239841	-0.552785	-0.45062	-0.99334	-1.25087	-1.48872	-1.34482	-0.312926	-0.193435	-0.112428	-1.496	-1.02481	-0.980948
	Tb427VSG-1258	-1.94382	-1.80289	-1.80594	-0.978779	0.0585287	-0.792342	-1.58696	-1.52657	0.313432	-1.63898	-1.47597	-1.59971	-1.10182	-1.43039	-1.37862	-1.25611	-1.25821	-1.20494	-0.772597	-0.553723	-0.682255	-0.0190441	-0.097748	-0.239841	-0.552785	0.701384	-1.14534	-1.25087	-1.48872	-1.34482	-0.160923	-0.0414315	-0.112428	-1.496	-1.02481	-0.980948
	Tb427VSG-1259	-1.94382	-1.80289	-1.80594	4.75819	5.22845	4.75198	-1.58696	-1.52657	-1.42353	-0.486976	-1.47597	-1.59971	0.050188	-1.43039	-1.22662	-1.25611	-1.25821	-1.20494	-0.620594	-0.40172	-0.682255	1.71792	0.0542551	-0.0878377	1.18418	-0.298616	-0.99334	-1.25087	-1.33672	-1.34482	1.83908	0.958569	1.03957	-1.344	-1.02481	-0.980948
	Tb427VSG-1260	-1.94382	-1.80289	-1.80594	-0.978779	-1.09347	-0.792342	-1.58696	-1.52657	-0.27153	-1.63898	-1.47597	-1.59971	-1.10182	-1.43039	-1.37862	-1.25611	-1.25821	-1.20494	-0.772597	-0.553723	-0.682255	-0.0190441	1.05426	-0.0878377	-0.552785	-0.45062	-0.99334	-1.25087	-1.48872	-1.34482	0.839077	-0.193435	0.0395747	-1.496	-1.02481	-0.980948
	Tb427VSG-1261	-1.96301	-1.82209	-1.82514	-0.997973	-1.11267	-0.811536	-1.60616	-1.54576	-1.44273	-1.65817	-1.49516	-1.6189	0.0309944	-1.44959	-1.24581	-1.2753	-1.2774	-1.22414	-0.79179	-0.572917	-0.701449	1.11377	-0.116942	1.47793	-0.419975	-0.469813	-0.0125331	-1.27006	-1.50792	-1.36401	-0.33212	-0.212628	-0.131622	-1.51519	-1.044	-1.00014
	Tb427VSG-1263	-1.92109	-1.78017	-1.63122	-0.956059	-1.07075	-0.769622	-1.56424	-1.50385	-1.40081	-1.61626	-1.45325	-1.57699	-1.0791	-1.40767	-1.3559	-1.23339	-1.23549	-1.18222	-0.749877	-0.531003	-0.659535	0.003676	-0.0750279	-0.0651176	-0.530065	-0.427899	1.02938	-1.22815	-1.466	-1.32209	-0.138203	-0.170714	0.0622948	-1.47328	-1.00209	-0.958228
	Tb427VSG-1264	-1.93736	-0.644436	-1.79949	-0.972324	-1.08702	-0.633884	-1.58051	-1.52011	0.319887	-1.63252	0.682491	-0.441252	-1.09536	-1.42394	-1.22016	-1.09765	-1.25176	-1.19849	-0.766142	-0.547268	-0.523797	1.13941	1.06071	0.918617	-0.54633	2.02977	0.0131155	0.907593	-1.48227	-1.18636	0.845532	1.54999	-0.105973	-1.33754	0.718613	-0.974493
	Tb427VSG-1265	-1.93736	-1.79644	-1.79949	-0.972324	-1.08702	-0.785887	-1.58051	-1.52011	-1.41708	-1.63252	-1.46951	-1.59326	-0.943357	-1.42394	-1.37216	-1.24966	-1.25176	-1.19849	-0.766142	-0.547268	-0.6758	-0.0125891	-0.091293	-0.233386	-0.54633	-0.444165	-1.13889	-1.24441	-1.48227	-1.33836	-0.306471	-0.186979	-0.105973	-1.48954	-1.01835	-0.974493
	Tb427VSG-1266	-1.93736	-1.79644	-1.79949	-0.972324	-1.08702	-0.785887	-1.58051	-1.52011	-1.41708	-1.63252	-1.46951	-1.59326	-1.09536	-1.27193	-1.37216	-1.24966	-1.25176	-1.19849	-0.766142	0.604735	-0.6758	-0.0125891	-0.091293	-0.233386	-0.54633	-0.292161	-1.13889	-1.24441	-1.48227	-1.33836	-0.154468	-0.186979	-0.105973	-1.48954	-1.01835	-0.974493
	Tb427VSG-1267	7.31591	7.36723	7.48504	8.23549	8.26789	8.42464	7.64887	7.53297	7.73252	7.89993	7.87308	7.88391	8.01988	7.8683	8.1207	8.30433	8.42509	8.26053	9.02391	8.64415	8.77406	9.37627	9.46055	9.40366	8.8497	9.03751	8.59755	8.1105	8.22564	8.48399	9.45795	9.33458	9.47133	8.69912	8.83906	8.63813
	Tb427VSG-1268	-1.91125	-1.77033	-0.621371	-0.946211	-1.06091	-0.759775	-1.55439	-1.494	-1.39097	-1.60641	-1.4434	-1.56714	-1.06925	-1.24582	-1.34605	-1.22354	-1.22564	-1.17238	-0.740029	-0.521155	-0.649687	0.165527	1.08682	-0.207273	-0.520217	-0.266049	0.0392283	-1.2183	-1.45616	-1.16024	-0.128355	-0.160867	1.65711	-1.46343	-0.992239	-0.94838
	Tb427VSG-1269	-1.93412	-1.7932	-1.79625	-0.969086	-1.08378	-0.630646	-1.57727	-1.51688	-1.41384	-1.62929	-1.46627	-1.43801	-1.09212	-1.4207	-1.36893	-1.24642	-1.24852	-1.04325	-0.762903	-0.54403	-0.672562	0.142652	1.06395	1.92186	-0.543092	-0.440926	-0.983646	-1.24117	-1.47903	-1.33512	-0.303233	1.96826	1.63423	-1.3343	0.136889	-0.971255
	Tb427VSG-1270	-1.93412	-1.7932	-1.79625	-0.969086	-1.08378	-0.782649	-1.57727	-1.51688	-1.41384	-1.62929	-1.46627	-1.59002	0.0598814	-1.4207	-1.36893	-1.24642	-1.24852	-1.19525	-0.762903	-0.54403	-0.672562	-0.0093507	-0.0880546	-0.230147	-0.543092	-0.440926	-1.13565	-1.24117	-1.47903	-1.33512	-0.303233	-0.183741	-0.102735	-1.4863	-1.01511	-0.971255
	Tb427VSG-1271	1.38781	1.81823	0.940717	0.182917	-1.08378	-0.782649	2.48162	1.63513	3.13048	3.47691	3.14516	3.31687	-0.940119	-0.268696	-0.216922	-1.24642	0.903486	1.54172	2.19645	2.9299	2.0644	4.78651	5.10834	4.82875	3.69637	3.79854	5.4593	1.23276	0.994901	1.81688	4.75566	4.92246	3.85662	-1.4863	4.49444	3.35067
	Tb427VSG-1272	-1.93412	-1.6412	-1.79625	-0.969086	-1.08378	-0.782649	-1.57727	-1.36487	-1.41384	-1.62929	-1.46627	-1.59002	-1.09212	-1.4207	-1.36893	-1.24642	-1.24852	-1.19525	-0.762903	-0.54403	-0.672562	-0.0093507	-0.0880546	0.921856	-0.543092	0.711077	-1.13565	-1.24117	-1.47903	-1.33512	-0.15123	-0.0317381	-0.102735	-1.4863	-0.863111	-0.971255
	Tb427VSG-1273	-0.782119	-1.7932	-1.79625	-0.969086	-1.08378	-0.782649	-1.57727	-1.36487	-0.261837	-1.47728	1.00766	0.561986	-1.09212	0.316267	0.36804	-1.24642	-1.09651	-1.19525	0.3891	1.60797	0.479441	3.60208	3.23387	2.72921	-0.391089	2.03301	1.33828	-0.0891691	-1.32703	0.816882	2.1707	3.42769	2.3712	0.665698	1.13689	-0.819252
	Tb427VSG-1274	-1.93412	-1.7932	-1.79625	-0.969086	-1.08378	-0.782649	-1.57727	-1.51688	-1.41384	-1.62929	-1.46627	-1.59002	-1.09212	-1.4207	-1.36893	-1.24642	-1.24852	-1.19525	-0.762903	-0.54403	-0.520559	-0.0093507	-0.0880546	-0.230147	-0.543092	-0.440926	-1.13565	-1.24117	-1.47903	-1.33512	-0.303233	-0.183741	0.0492681	-1.4863	-1.01511	-0.971255
	Tb427VSG-1275	-1.77887	-1.78995	-1.793	-0.813837	-1.08054	-0.779404	-1.57402	-1.36163	-1.41059	-1.62604	-1.31102	-1.58677	-1.08888	-1.41745	-1.36568	-1.24317	-1.24527	-1.192	-0.759658	-0.388781	-0.669316	1.73086	1.06719	-0.0748986	-0.539846	-0.43768	-0.980401	-1.23793	-1.47578	-1.17987	1.85202	-0.0284924	1.63748	-1.33106	-1.01187	-0.968009
	Tb427VSG-1276	-1.93088	-1.78995	-1.793	-0.96584	-1.08054	-0.779404	-1.57402	-1.51363	-1.41059	-1.62604	-1.46303	-1.58677	-1.08888	-1.41745	-1.36568	-1.24317	-1.24527	-1.192	-0.759658	-0.540784	-0.669316	-0.006105	-0.0848089	-0.226902	-0.387843	-0.285677	0.0195995	-1.23793	-1.47578	-1.33188	-0.299987	-0.180496	1.63748	-1.48306	-0.859865	-0.968009
	Tb427VSG-1277	-1.92762	-1.7867	-1.78975	-0.962587	-1.07728	-0.624147	-1.57077	-1.35837	-1.40734	-1.62279	-1.45978	-1.58352	-1.08562	-0.262197	-1.36243	-1.23992	-1.24202	-1.18875	0.395598	-0.537531	0.48594	1.14915	-0.081556	-0.0716457	-0.536593	-0.434428	0.607815	-1.23467	-1.47253	-1.32862	-0.296734	-0.177242	0.0557667	-1.47981	-0.856612	-0.964756
	Tb427VSG-1278	-1.92762	-1.7867	-1.78975	-0.962587	-1.07728	-0.776151	-1.57077	-1.35837	-1.40734	-1.62279	-1.45978	-1.58352	-1.08562	-1.4142	-1.36243	-1.23992	-1.24202	-1.18875	-0.756405	-0.537531	-0.666063	-0.002852	1.07045	-0.223649	-0.536593	-0.434428	-1.12915	-0.0826705	-1.47253	-1.32862	0.855269	-0.0252394	0.0557667	-1.47981	-1.00862	-0.812753
	Tb427VSG-1279	-1.92762	-1.7867	-1.78975	-0.962587	-1.07728	-0.776151	-1.41877	-1.51038	0.329624	-1.62279	-1.30777	-1.58352	-1.08562	-1.4142	-1.21042	-1.23992	-1.24202	-1.18875	-0.756405	-0.537531	-0.666063	1.14915	-0.081556	-0.223649	-0.38459	-0.282424	1.02285	-1.08267	-1.32053	-1.17662	-0.296734	1.55972	0.0557667	-1.3278	0.72835	-0.964756
	Tb427VSG-1280	-1.92762	-1.7867	-1.78975	-0.962587	-1.07728	-0.776151	-1.57077	-1.51038	-1.40734	-1.62279	-1.45978	-1.58352	-1.08562	-1.4142	-1.36243	-1.23992	-1.24202	-1.18875	-0.756405	-0.537531	-0.666063	1.14915	-0.081556	0.928354	-0.536593	-0.434428	-1.12915	-1.23467	-1.47253	-1.32862	-0.296734	-0.0252394	-0.0962364	-1.47981	-1.00862	-0.964756
	Tb427VSG-1281	-1.92762	-1.7867	-1.78975	-0.962587	0.0747207	-0.776151	-1.57077	-1.51038	-1.40734	-1.62279	-1.45978	-1.58352	-1.08562	-1.4142	-1.36243	-1.23992	-1.24202	-1.18875	-0.756405	-0.385528	-0.666063	1.73411	-0.081556	-0.223649	-0.536593	-0.434428	-0.977147	-1.23467	-1.47253	-1.32862	0.855269	-0.177242	-0.0962364	-1.47981	-0.856612	-0.964756
	Tb427VSG-1282	-1.92436	-1.78344	-1.78649	-0.959327	-1.07402	-0.77289	-1.56751	-1.50712	-1.40408	-1.61953	-1.45651	-1.42825	-1.08236	-1.41094	-1.35917	-1.23666	-1.23876	-1.18549	-0.753144	-0.534271	-0.662803	0.152411	0.0737074	-0.0683853	0.61867	-0.431167	-0.973887	-1.23141	-1.46927	-1.32536	-0.293474	-0.173982	-0.092976	-1.47655	-1.00535	-0.961496
	Tb427VSG-1283	-1.92436	-1.78344	-1.78649	-0.959327	-1.07402	-0.77289	-1.56751	-1.50712	-1.40408	-1.61953	-1.45651	-1.58026	-1.08236	-1.41094	-1.35917	-1.23666	-1.23876	-1.18549	-0.753144	-0.534271	-0.662803	0.000408	-0.0782956	-0.220388	-0.533333	-0.431167	-1.12589	-1.23141	-1.46927	-1.32536	-0.293474	-0.173982	1.05903	-1.47655	-1.00535	-0.961496
	Tb427VSG-1284	-1.92436	-1.78344	-1.78649	-0.959327	-1.07402	-0.77289	-1.56751	-1.50712	-1.40408	-1.46752	-1.45651	-1.58026	-1.08236	-1.41094	-1.35917	-1.23666	-1.23876	-1.18549	-0.753144	-0.534271	-0.662803	0.000408	-0.0782956	-0.220388	-0.533333	-0.431167	-1.12589	-1.23141	-1.46927	-1.32536	0.858529	-0.0219791	-0.092976	-1.47655	-1.00535	-0.961496
	Tb427VSG-1285	-1.92109	-1.78017	-1.78322	-0.956059	-1.07075	-0.769622	-1.56424	-1.50385	-1.24881	-1.61626	-1.45325	-1.42499	-1.0791	-1.40767	-1.3559	-1.23339	-1.23549	-1.18222	-0.749877	-0.531003	-0.659535	0.003676	1.66194	-0.217121	0.621938	-0.275896	-1.12262	-1.22815	-1.314	-1.32209	-0.290206	-0.170714	-0.0897083	-1.47328	-0.850084	-0.958228
	Tb427VSG-1286	-1.92109	-1.78017	-1.78322	-0.956059	-1.07075	-0.769622	-1.56424	-1.50385	-1.40081	-1.61626	-1.45325	-1.57699	-1.0791	-1.40767	-1.3559	-1.23339	-1.23549	-1.18222	-0.749877	-0.531003	-0.659535	0.003676	-0.0750279	-0.217121	-0.530065	-0.427899	-1.12262	-1.22815	-1.466	-1.32209	-0.290206	-0.170714	-0.0897083	-1.47328	-1.00209	-0.958228
	Tb427VSG-1287	-1.92109	-1.78017	-1.78322	-0.956059	-1.07075	-0.769622	-1.56424	-1.50385	-1.40081	-1.61626	-1.45325	-1.57699	-1.0791	-1.40767	-1.3559	-1.23339	-1.23549	-1.18222	-0.749877	-0.531003	-0.507532	0.003676	-0.0750279	-0.217121	-0.530065	-0.427899	-0.970619	-1.07614	-1.466	-1.32209	0.861797	-0.170714	-0.0897083	-1.47328	0.149916	-0.806225
	Tb427VSG-1288	-1.92109	-1.78017	-1.78322	-0.956059	-1.07075	-0.769622	-1.56424	-1.50385	-1.40081	-1.61626	-1.45325	-1.42499	-1.0791	-1.40767	-1.3559	-1.23339	-1.23549	-1.18222	-0.749877	0.621	-0.659535	0.003676	1.07698	-0.217121	-0.530065	-0.275896	-1.12262	-1.22815	-1.466	-1.17009	2.44676	-0.0187114	1.06229	-1.47328	-1.00209	-0.958228
	Tb427VSG-1289	0.230908	-1.78017	-1.78322	-0.804056	-1.07075	-0.769622	-1.56424	-1.50385	-1.40081	-1.61626	1.02068	-1.57699	-1.0791	-1.40767	-1.3559	-1.23339	-1.23549	-1.18222	-0.749877	0.621	-0.507532	1.74064	1.66194	2.74224	-0.530065	-0.427899	-0.970619	-1.22815	-1.466	-1.17009	2.18372	2.30322	1.64726	-1.47328	1.14992	0.193775
	Tb427VSG-1290	-1.92109	-1.78017	-1.78322	-0.956059	-1.07075	-0.769622	-1.56424	-1.50385	-1.40081	-1.61626	-1.45325	-1.57699	-1.0791	-1.40767	-1.3559	-1.23339	-1.23549	-1.18222	-0.749877	-0.531003	-0.659535	0.003676	-0.0750279	-0.217121	-0.530065	-0.427899	-1.12262	-1.22815	-1.466	-1.32209	-0.290206	-0.170714	0.0622948	-1.47328	-1.00209	-0.958228
	Tb427VSG-1291	-1.92109	-1.78017	-1.78322	-0.956059	-1.07075	-0.769622	-1.56424	-1.50385	-1.40081	-1.61626	-1.45325	-1.57699	-1.0791	-1.40767	-1.3559	-1.23339	-1.23549	-1.18222	0.402126	-0.531003	-0.659535	0.003676	0.0769752	-0.217121	-0.530065	1.30907	0.0293805	-1.22815	-1.466	-1.32209	-0.290206	-0.170714	-0.0897083	-1.47328	-1.00209	-0.958228
	Tb427VSG-1292	-1.92109	-1.78017	-1.78322	-0.956059	-1.07075	-0.769622	-1.56424	-1.50385	-1.40081	-1.61626	-1.45325	-1.57699	-1.0791	-1.40767	-1.3559	-1.08139	-0.0834872	-0.0302204	-0.597874	-0.531003	-0.659535	1.15568	-0.0750279	-0.217121	-0.530065	-0.427899	0.614343	-1.22815	-1.466	-1.32209	1.44676	-0.170714	-0.0897083	-1.47328	-1.00209	-0.958228
	Tb427VSG-1293	-1.91782	-1.7769	-1.77995	-0.952784	-1.06748	-0.766347	-1.56097	-1.50057	-1.39754	-1.61298	-1.44997	-1.57372	-1.07582	-1.4044	-1.35262	-1.23012	-1.23222	-1.17895	-0.746602	-0.527728	-0.65626	0.00695114	-0.0717528	-0.213846	-0.52679	-0.424624	-1.11935	-1.22487	-1.46273	-1.31882	-0.286931	-0.167439	-0.0864332	-1.47	-0.998812	-0.954953
	Tb427VSG-1294	-1.91782	-1.7769	-1.77995	-0.952784	-0.915476	-0.766347	-1.56097	-1.50057	-1.39754	1.34637	-0.297969	1.57829	-0.923817	-1.4044	-1.35262	-1.23012	-1.08021	-1.02695	0.405402	-0.375725	1.08071	1.15895	0.0802503	-0.0618425	1.21018	0.727379	1.84001	-1.22487	-1.46273	-1.31882	-0.286931	-0.167439	-0.0864332	-1.47	-0.998812	-0.954953
	Tb427VSG-1295	-1.91782	-1.7769	-1.77995	-0.952784	-1.06748	-0.766347	-1.56097	-1.50057	-1.39754	-1.61298	-1.44997	-1.57372	-1.07582	-0.252394	-1.35262	-1.23012	-1.23222	-1.17895	-0.746602	-0.527728	-0.65626	0.00695114	0.0802503	0.938158	-0.52679	-0.424624	0.0326556	-1.07287	-1.46273	-1.31882	-0.134928	-0.167439	-0.0864332	-1.47	-0.998812	0.19705
	Tb427VSG-1296	-1.91782	-1.7769	-1.77995	-0.952784	-1.06748	-0.766347	-1.56097	-1.50057	-1.39754	-1.61298	-1.44997	-1.57372	-1.07582	-1.4044	-1.35262	-1.23012	-1.23222	-1.17895	-0.746602	-0.527728	-0.65626	0.00695114	-0.0717528	-0.213846	-0.52679	-0.424624	-1.11935	-1.22487	-1.46273	-1.31882	-0.286931	-0.167439	-0.0864332	-1.47	-0.998812	-0.954953
	Tb427VSG-1297	-1.91454	-1.77362	-1.77666	-0.949501	-1.0642	-0.763065	-1.55768	-1.49729	-1.39426	-1.6097	-1.44669	-1.57043	-1.07254	-1.40111	-1.19734	-1.22683	-1.22893	-1.17567	-0.743319	-0.524445	-0.652978	0.0102337	1.08353	-0.210563	-0.523507	-0.421342	0.0359382	-1.22159	-1.45945	-1.31554	-0.283649	-0.164157	-0.0831506	-1.46672	-0.995529	-0.951671
	Tb427VSG-1298	-1.91454	-1.77362	-1.77666	-0.949501	-1.0642	-0.763065	-1.55768	-1.49729	-1.39426	-1.6097	-1.44669	-1.57043	-1.07254	-1.40111	-1.34934	-1.22683	-1.22893	-1.02366	0.408684	-0.524445	-0.652978	0.0102337	0.0835329	1.94144	-0.523507	-0.421342	-1.11606	-1.22159	-1.30744	-1.31554	-0.283649	-0.164157	-0.0831506	-1.46672	-0.843526	-0.951671
	Tb427VSG-1299	-1.92762	-1.7867	-1.78975	-0.962587	-0.925279	-0.776151	-1.57077	-1.51038	-1.40734	-1.62279	-1.45978	-1.58352	0.06638	-1.4142	-1.36243	-1.23992	-1.09002	-1.18875	-0.604402	-0.537531	-0.666063	-0.002852	1.65541	-0.0716457	0.61541	-0.282424	-1.12915	-1.23467	-0.320529	-1.17662	0.855269	-0.0252394	1.05577	-1.47981	-1.00862	-0.964756
	Tb427VSG-1300	-1.76253	-1.77362	-0.624661	-0.949501	-1.0642	-0.763065	-1.40568	-1.49729	-1.39426	0.127265	-0.294686	0.166533	-0.920534	-1.24911	-1.19734	0.925171	0.923071	-1.17567	-0.743319	-0.372442	1.49903	2.96959	2.08353	1.5264	-0.523507	-0.269339	1.35787	-1.06958	-0.307443	-0.163534	1.86835	0.987846	2.87621	0.270245	1.15647	1.20033
	Tb427VSG-1301	-1.91125	-1.77033	-1.77337	-0.946211	-1.06091	-0.759775	-1.55439	-1.494	-1.39097	-1.45441	-1.4434	-1.56714	-1.06925	-1.39782	-1.34605	-1.22354	-1.22564	-1.17238	-0.740029	-0.521155	0.502316	0.0135238	-0.0651801	-0.207273	-0.520217	-0.418052	-1.11277	-1.2183	-1.45616	-1.31225	-0.280359	-0.0088636	-0.0798605	-1.46343	-0.992239	-0.94838
	Tb427VSG-1302	-1.91125	-1.77033	-1.77337	-0.946211	-1.06091	-0.759775	-1.55439	-1.494	-1.39097	-1.60641	-1.4434	-1.56714	-1.06925	-1.39782	-1.34605	-1.07154	-1.22564	-1.17238	-0.740029	-0.521155	-0.649687	0.0135238	-0.0651801	-0.207273	-0.520217	-0.418052	-1.11277	-1.2183	-1.45616	-1.31225	-0.280359	-0.160867	-0.0798605	-1.46343	-0.992239	-0.94838
	Tb427VSG-1303	-1.91125	-1.77033	-1.77337	-0.946211	-1.06091	-0.759775	-1.55439	-1.494	-1.39097	-1.60641	-1.4434	-1.56714	-1.06925	-1.39782	-1.34605	-1.22354	-1.22564	-1.17238	-0.740029	-0.369152	-0.649687	0.165527	-0.0651801	-0.207273	-0.520217	-0.266049	-1.11277	-1.2183	-1.45616	-1.31225	-0.128355	-0.160867	0.0721426	-1.46343	-0.840236	-0.94838
	Tb427VSG-1304	-1.91125	-1.77033	-1.77337	-0.946211	-1.06091	-0.759775	-1.55439	-1.494	-1.39097	-1.60641	-1.4434	-1.56714	-1.06925	-1.39782	-1.19405	-1.22354	-1.22564	-1.17238	-0.740029	-0.521155	-0.649687	0.0135238	-0.0651801	-0.207273	-0.520217	-0.418052	-1.11277	-1.2183	-1.45616	-1.31225	-0.280359	-0.160867	-0.0798605	-1.46343	-0.992239	-0.94838
	Tb427VSG-1305	-1.91125	-1.77033	-1.77337	-0.946211	-1.06091	-0.759775	-1.55439	-1.494	-1.39097	-1.60641	-1.4434	-1.56714	-1.06925	-1.39782	-1.34605	-1.22354	-1.22564	-1.17238	-0.740029	-0.521155	-0.649687	1.16553	-0.0651801	-0.207273	-0.520217	-0.266049	-1.11277	-1.2183	-1.45616	-1.31225	-0.280359	-0.160867	-0.0798605	-1.46343	-0.840236	-0.94838
	Tb427VSG-1306	-1.86778	-1.57485	-1.72991	-0.902743	-1.01744	-0.716307	-0.358924	-1.45053	-1.3475	-1.56294	-1.24793	-1.52367	-1.02578	-1.35436	-1.30258	-1.18007	-1.03017	-1.12891	-0.696561	-0.477687	-0.60622	0.208995	-0.0217121	-0.0118018	-0.476749	-0.374584	-1.06931	-1.17483	-1.41269	-1.26878	-0.236891	-0.117399	0.115611	-1.41996	-0.948771	-0.904913
	Tb427VSG-1307	-1.91125	-1.77033	-0.621371	-0.946211	-1.06091	-0.759775	-1.55439	-1.494	-1.39097	-1.45441	-1.2914	-0.415139	-1.06925	-0.245821	-1.19405	-1.22354	-1.22564	-1.17238	0.996937	-0.521155	0.502316	1.16553	2.08682	2.94473	-0.520217	-0.418052	1.84658	-1.2183	0.28081	-1.16024	3.04157	1.99114	1.65711	-1.31143	0.159764	-0.94838
	Tb427VSG-1308	-0.755946	-1.61503	-1.61807	-0.942914	-1.05761	-0.604474	-1.5511	-1.4907	-1.38767	-1.60311	-0.288099	-1.56384	-0.913947	-1.39453	-1.34275	-1.22024	-1.22234	-0.017075	-0.584728	-0.517858	-0.64639	0.168824	1.67508	0.948028	1.63508	-0.262751	1.04253	-1.215	-1.45286	-1.30895	0.874942	0.994434	0.0754401	0.69187	-0.988942	-0.945083
	Tb427VSG-1309	-1.90795	-1.76703	-0.618073	-0.942914	-1.05761	-0.756477	-1.39909	-1.4907	-1.38767	-1.60311	-1.4401	-1.56384	-1.06595	-1.39453	-1.34275	-1.22024	-1.22234	-1.16908	-0.736731	-0.517858	-0.64639	0.0168214	-0.0618826	-0.203975	-0.51692	-0.414754	-1.10948	-1.215	-1.45286	-1.30895	-0.277061	-0.157569	-0.0765629	-1.46013	-0.988942	-0.945083
	Tb427VSG-1310	-1.90795	-1.76703	-1.77008	-0.942914	-1.05761	-0.756477	-1.5511	-1.4907	-1.38767	-1.45111	-1.4401	-1.56384	-1.06595	-1.39453	-1.34275	-1.22024	-1.22234	-1.16908	-0.736731	-0.517858	-0.64639	0.168824	1.09012	0.948028	-0.51692	-0.262751	-1.10948	-1.215	-1.45286	-1.30895	-0.277061	-0.005566	-0.0765629	0.276833	-0.988942	-0.945083
	Tb427VSG-1311	-1.75264	-1.76372	-1.76677	-0.787605	-1.0543	-0.753172	-1.54779	-1.4874	-1.38436	-1.59981	-1.4368	-1.56054	-1.06264	-1.23922	-1.33945	-1.21694	-1.21904	-1.16577	-0.733426	0.63745	-0.491082	0.17213	1.09343	1.95133	-0.513614	-0.411449	-1.10617	-1.21169	-1.29755	-1.30564	1.46321	-0.154264	2.40067	-1.45683	-0.985637	-0.789775
	Tb427VSG-1312	-1.87793	-1.73701	-1.74005	-0.912891	-1.02759	-0.726455	-1.52107	-1.46068	-1.35765	-1.57309	-1.41008	-1.53382	-1.03593	-1.3645	-1.31273	-1.19022	-1.19232	-1.13906	-0.706709	-0.487835	-0.616367	0.0468439	-0.0318601	-0.173953	-0.486897	-0.232729	-0.927452	-1.18498	-1.42284	-1.27893	-0.247038	-0.127547	-0.0465405	-1.43011	-0.958919	-0.915061
	Tb427VSG-1313	-1.89801	-1.75709	-1.76014	-0.932975	-1.04767	-0.746539	-1.54116	-1.48077	-1.22573	-1.44117	-1.43016	-1.4019	-1.05601	-1.38459	-1.33282	-1.21031	-1.21241	-1.15914	-0.57479	-0.50792	-0.636452	0.0267596	1.10006	1.95797	-0.506981	-0.252813	1.05246	-1.20506	-1.29092	-1.29901	1.46984	1.00437	1.67034	-1.45019	-0.827	-0.935145
	Tb427VSG-1314	-1.89801	-1.75709	-1.76014	-0.780972	-1.04767	-0.746539	-1.54116	-1.48077	-1.37773	-1.59317	-1.27816	-1.55391	-1.05601	-1.38459	-1.33282	-1.21031	-1.21241	-1.15914	-0.726793	-0.50792	-0.484449	1.17876	-0.0519443	-0.194037	-0.506981	-0.404816	0.0524641	-1.20506	-1.44292	-1.29901	-0.267123	-0.147631	-0.0666247	-1.45019	-0.979004	-0.935145
	Tb427VSG-1315	-1.89801	-1.75709	-1.76014	-0.932975	-1.04767	-0.746539	-1.54116	-1.48077	-1.37773	-1.59317	-1.43016	-0.401904	-1.05601	-1.38459	-1.33282	-1.21031	-1.21241	-1.15914	-0.726793	-0.50792	-0.636452	0.0267596	0.100059	-0.194037	-0.506981	-0.404816	-1.09954	-1.20506	-1.29092	-1.29901	-0.267123	-0.147631	-0.0666247	-1.45019	-0.979004	-0.935145
	Tb427VSG-1316	7.33081	7.44748	7.33144	7.94013	8.02914	8.1059	7.82759	8.03099	7.85376	7.72122	7.49333	7.38273	7.69962	7.37474	7.5539	7.55272	7.4553	7.34159	8.98172	8.95242	9.24857	9.30547	9.219	9.12036	9.06287	8.99036	8.57798	7.99407	7.84094	8.02542	9.09433	8.86235	9.01907	8.76385	8.61594	8.60918
	Tb427VSG-1317	-1.89801	-1.75709	-1.76014	-0.932975	-1.04767	-0.746539	-1.54116	-1.48077	-1.37773	-1.59317	-1.43016	-1.55391	-1.05601	-1.38459	-1.33282	-1.21031	-1.21241	-1.15914	-0.726793	-0.50792	-0.636452	0.0267596	-0.0519443	-0.194037	-0.506981	-0.404816	-1.09954	-1.20506	-1.44292	-1.29901	-0.267123	-0.147631	-0.0666247	-1.45019	-0.979004	-0.935145
	Tb427VSG-1318	-1.89468	-1.75376	-1.75681	-0.929647	-1.04434	-0.743211	-1.53783	-1.47744	-1.3744	-1.58985	-1.42684	-1.55058	-1.05268	-1.22926	-1.32949	-1.20698	-1.20908	-1.15581	-0.723465	-0.504591	-0.633124	0.0300876	-0.0486163	-0.190709	-0.503653	-0.401488	-1.09621	-1.20173	-1.43959	-1.29568	-0.263795	-0.144303	-0.0632967	-1.44687	-0.975676	-0.931817
	Tb427VSG-1319	-1.74268	-1.60176	-1.75681	-0.929647	-1.04434	-0.743211	-1.38583	-1.47744	-0.222398	-1.43784	-1.27483	-0.398576	-1.05268	-1.38126	-1.32949	-1.20698	-1.20908	-1.00381	0.428538	-0.504591	-0.633124	2.18209	1.10339	1.54626	-0.503653	0.750515	0.640755	-1.04973	-1.28759	-1.29568	-0.263795	2.0077	2.41063	0.290099	-0.823673	-0.931817
	Tb427VSG-1320	-1.89468	-1.75376	-1.75681	-0.929647	-1.04434	-0.743211	-1.53783	-1.47744	-1.3744	-1.58985	-1.42684	-1.55058	-1.05268	-1.38126	-1.17748	-1.20698	-1.20908	-1.15581	-0.723465	-0.504591	-0.633124	0.182091	-0.0486163	-0.190709	-0.503653	-0.401488	-1.09621	-1.20173	-1.28759	-1.29568	-0.111792	-0.144303	0.0887064	-1.44687	-0.975676	-0.931817
	Tb427VSG-1321	-1.89468	-1.75376	-1.75681	-0.929647	-1.04434	-0.743211	-1.53783	-1.47744	-1.3744	-1.58985	-1.42684	-1.55058	-1.05268	-1.38126	-1.32949	-1.20698	-1.20908	-1.15581	-0.723465	-0.504591	-0.633124	0.0300876	-0.0486163	-0.190709	-0.503653	-0.401488	-1.09621	-1.20173	-1.43959	-1.29568	-0.263795	-0.144303	-0.0632967	-1.44687	-0.975676	-0.931817
	Tb427VSG-1322	-1.89468	-1.75376	-1.75681	-0.929647	-1.04434	-0.743211	-1.53783	-1.47744	-1.3744	-1.58985	-1.42684	-1.55058	-1.05268	-1.38126	-1.32949	-1.20698	-1.20908	-1.15581	0.428538	0.647412	-0.633124	2.76705	1.10339	-0.190709	-0.503653	-0.401488	-1.09621	-1.20173	-1.43959	-1.29568	-0.263795	-0.144303	-0.0632967	-1.44687	-0.823673	-0.931817
	Tb427VSG-1323	-1.73934	-1.75043	-1.75347	-0.926312	-1.04101	-0.739875	-1.5345	-1.4741	-1.37107	-1.43451	-1.4235	-1.54724	-1.04935	-1.37792	-1.32615	-1.20364	-1.20574	-1.15248	-0.568126	-0.501256	-0.477785	1.18543	2.10672	-0.187373	-0.500318	-0.398152	0.64409	-0.0463951	-1.43626	-1.14034	1.47651	1.01104	-0.059961	-1.44353	0.179663	-0.928481
	Tb427VSG-1324	-1.78751	-1.64659	-1.64964	-0.822476	-0.937171	-0.636039	-1.43066	-1.37027	-1.26723	-1.48268	-1.31966	-1.44341	-0.945512	-1.27409	-1.22232	-1.09981	-1.10191	-1.04864	-0.616294	-0.39742	-0.525952	0.137259	0.0585552	-0.0835376	-0.396482	-0.294316	-0.989039	-1.09456	-1.33242	-1.18851	-0.156623	-0.0371313	0.0438748	-1.3397	-0.868504	-0.824645
	Tb427VSG-1325	-1.73934	-1.59842	-0.601471	-0.926312	-0.889004	-0.739875	-1.38249	-0.322099	-1.21906	0.150454	-0.271497	0.926688	-1.04935	-1.37792	-1.32615	-1.20364	-1.20574	-1.15248	2.01684	-0.501256	-0.477785	2.50735	3.10672	1.96463	1.65169	1.75385	1.64409	-1.1984	-1.43626	-1.29235	-0.260459	-0.140967	-0.059961	-1.44353	-0.97234	-0.928481
	Tb427VSG-1326	-1.89135	-1.75043	-1.75347	-0.926312	-1.04101	-0.739875	-1.5345	-1.4741	-1.37107	-1.58651	-1.4235	-1.54724	-1.04935	-1.37792	-1.32615	-1.20364	-1.20574	-1.15248	-0.720129	-0.501256	-0.629788	0.0334233	-0.0452806	-0.187373	-0.500318	-0.398152	0.0591279	-1.1984	-0.284253	-1.29235	-0.260459	-0.140967	-0.059961	-1.44353	-0.97234	-0.928481
	Tb427VSG-1327	-1.89135	-1.75043	-1.75347	-0.926312	-1.04101	-0.739875	-1.5345	-1.4741	-1.37107	-1.58651	-1.4235	-1.54724	-1.04935	-1.37792	-1.32615	-1.20364	-1.20574	-1.15248	0.431874	-0.501256	-0.629788	0.0334233	-0.0452806	-0.187373	-0.500318	-0.398152	-1.09288	-1.1984	-1.43626	-1.29235	-0.260459	-0.140967	-0.059961	-1.44353	-0.97234	-0.928481
	Tb427VSG-1328	-1.89135	-1.75043	-1.75347	-0.926312	-1.04101	-0.739875	-1.5345	-1.4741	-1.37107	-1.58651	-1.4235	-1.54724	-1.04935	-1.37792	-1.32615	-1.20364	-1.20574	-1.15248	-0.720129	-0.501256	-0.629788	0.0334233	-0.0452806	-0.187373	-0.500318	-0.398152	-1.09288	-1.1984	-1.43626	-1.29235	-0.260459	-0.140967	-0.059961	-1.44353	-0.97234	-0.928481
	Tb427VSG-1329	-1.888	-1.74708	-1.75013	-0.922968	-1.03766	-0.736532	-1.53115	-1.47076	-1.36772	0.568835	-0.268153	-1.3919	-1.046	-1.37458	-1.32281	-1.2003	-1.2024	-1.14913	-0.716786	-0.497912	-0.626444	0.0367668	-0.0419371	-0.18403	-0.344971	-0.394809	-1.08953	-1.19505	-1.43291	-1.289	-0.257115	-0.137624	-0.0566175	-1.44019	-0.968996	-0.925137
	Tb427VSG-1330	-1.888	-1.74708	-1.59813	-0.922968	-1.03766	-0.736532	-0.379149	-1.47076	-1.36772	-1.58317	-1.42016	-1.5439	-1.046	-1.37458	-1.32281	0.951704	-1.2024	-0.99713	-0.716786	-0.497912	-0.626444	0.18877	-0.0419371	1.55294	-0.496974	-0.242806	-1.08953	-1.04305	-1.43291	-1.289	-0.105112	1.01438	0.0953856	-1.44019	-0.968996	-0.925137
	Tb427VSG-1331	-1.888	-1.74708	-1.75013	-0.922968	-1.03766	-0.736532	-1.53115	-1.47076	-1.36772	-1.58317	-1.42016	-1.3919	-1.046	-1.37458	-1.32281	-1.2003	-1.2024	-1.14913	-0.716786	-0.497912	-0.626444	0.18877	0.110066	-0.18403	-0.496974	-0.394809	-1.08953	-1.19505	-1.43291	-1.289	-0.257115	-0.137624	-0.0566175	-1.44019	-0.968996	-0.925137
	Tb427VSG-1332	-1.888	-1.74708	-1.75013	-0.922968	-1.03766	-0.736532	-1.53115	-1.47076	-1.36772	-1.58317	-1.42016	-1.5439	-1.046	-1.37458	-1.32281	-1.2003	-1.2024	-1.14913	-0.716786	-0.497912	-0.626444	1.77373	0.110066	1.55294	-0.496974	-0.394809	1.3844	-1.19505	-1.28091	-0.137001	-0.105112	0.0143794	1.68035	-1.44019	-0.968996	-0.925137
	Tb427VSG-1333	-1.888	-0.0101174	-1.59813	-0.922968	-1.03766	-0.736532	-1.37915	-1.47076	-1.36772	-1.58317	-0.268153	-1.5439	-1.046	-1.37458	-1.32281	-1.2003	-1.2024	-1.14913	-0.716786	-0.497912	-0.626444	1.77373	3.11007	-0.0320268	-0.344971	-0.242806	1.06247	-0.0430516	-1.28091	-1.289	2.47985	1.59934	1.09539	-0.288185	-0.816993	0.226866
	Tb427VSG-1334	-1.88465	-1.74373	-1.74678	-0.919617	-1.03431	-0.733181	-1.5278	-1.46741	-1.36437	-1.57982	-1.41681	-1.54055	-1.04265	-1.37123	-1.31946	-1.19695	-1.19905	-1.14578	-0.713435	-0.494561	-0.623093	1.19212	0.113417	1.97132	-0.493623	-0.391457	-1.08618	-1.1917	-1.42956	-1.28565	-0.101761	-0.134272	-0.0532663	-1.43684	-0.813642	-0.921786
	Tb427VSG-1335	-1.88465	-1.74373	-1.74678	-0.919617	-1.03431	-0.733181	-1.5278	-1.46741	-1.36437	-1.57982	-1.41681	-1.38855	-1.04265	-1.37123	-1.31946	-1.19695	-1.19905	-1.14578	-0.713435	-0.494561	-0.623093	0.040118	-0.0385859	-0.180679	-0.493623	-0.391457	-1.08618	-1.1917	-1.42956	-1.28565	-0.253764	-0.134272	0.0987368	-1.43684	-0.965645	-0.921786
	Tb427VSG-1336	-1.73265	-1.59173	-1.59478	-0.767614	-0.882309	-0.733181	-1.5278	0.684596	-1.21237	2.27263	1.05713	0.933383	0.10935	-1.37123	-1.16745	-1.19695	-1.04705	0.00622163	0.438568	1.2424	1.11387	4.83598	5.15781	4.36364	2.46574	1.76055	3.87318	-0.0397004	-0.277559	1.18828	4.54209	4.10519	4.55817	0.300129	1.99371	0.815179
	Tb427VSG-1337	-1.88465	-1.74373	-1.74678	-0.919617	-1.03431	-0.733181	-1.5278	-1.46741	-1.36437	-1.57982	-1.41681	-1.54055	-1.04265	-1.37123	-1.31946	-1.19695	-1.19905	-1.14578	-0.713435	-0.494561	-0.623093	0.040118	1.11342	-0.180679	-0.493623	-0.391457	-0.934177	-1.1917	-1.42956	-1.28565	-0.101761	0.0177306	0.0987368	-1.43684	-0.965645	-0.769783
	Tb427VSG-1338	-1.88129	-1.74037	-1.74342	-0.916258	-1.03095	-0.729822	-1.52444	-1.46405	-1.36101	-1.57646	-1.41345	-1.53719	-1.03929	-1.36787	-1.3161	-1.19359	-1.19569	-1.14242	-0.710076	-0.491202	-0.619734	0.19548	-0.0352269	-0.17732	-0.490264	-0.388098	-1.08282	-1.18834	-1.4262	-1.28229	-0.250405	-0.130913	-0.0499073	-1.43348	-0.962286	-0.918427
	Tb427VSG-1339	-1.88129	-1.74037	-1.74342	-0.916258	-1.03095	-0.577818	-1.52444	-1.46405	-1.36101	-1.42445	-1.41345	-1.53719	-1.03929	-1.36787	-1.3161	-1.19359	-1.19569	-1.14242	-0.558073	-0.491202	-0.619734	0.19548	0.116776	-0.0253166	-0.338261	-0.388098	-0.930818	-1.18834	-1.4262	-1.28229	-0.250405	0.0210896	-0.0499073	-1.43348	-0.962286	-0.918427
	Tb427VSG-1340	-1.88129	-1.74037	-1.74342	-0.916258	-1.03095	-0.729822	-1.52444	-1.46405	-1.36101	-1.57646	-1.41345	-1.53719	-1.03929	-1.36787	-1.3161	-1.19359	-1.19569	-1.14242	-0.710076	-0.491202	-0.619734	0.043477	-0.0352269	-0.17732	-0.490264	-0.388098	-1.08282	-1.18834	-1.4262	-1.28229	-0.0984022	-0.130913	0.102096	-1.43348	-0.962286	-0.918427
	Tb427VSG-1341	-1.88129	-1.74037	-1.74342	-0.916258	-1.03095	-0.729822	-1.52444	-1.46405	-1.36101	-1.57646	-1.41345	-1.53719	-1.03929	-1.36787	-1.3161	-1.19359	-1.19569	-1.14242	-0.710076	-0.491202	-0.619734	0.043477	0.116776	-0.17732	-0.490264	-0.388098	-1.08282	-1.18834	-1.4262	-1.28229	-0.250405	-0.130913	0.102096	-1.43348	-0.962286	-0.918427
	Tb427VSG-1342	-0.725924	-1.73701	-1.74005	-0.912891	-1.02759	-0.726455	-1.52107	-1.46068	-1.35765	-1.57309	-1.41008	-1.53382	-1.03593	-1.3645	-1.16073	-1.19022	-1.19232	-1.13906	-0.706709	-0.487835	-0.464364	1.19885	-0.0318601	-0.173953	0.665106	-0.384732	-1.07945	-1.18498	-1.42284	-1.27893	-0.247038	-0.127547	-0.0465405	-1.43011	-0.958919	-0.915061
	Tb427VSG-1343	-1.87793	-1.73701	-1.74005	-0.912891	-1.02759	-0.726455	-1.52107	-1.46068	-1.35765	-1.57309	-1.41008	-1.53382	-0.883924	-1.3645	-1.31273	-1.19022	-1.04032	-0.987053	-0.706709	-0.487835	-0.616367	0.0468439	-0.0318601	-0.173953	-0.486897	-0.384732	-1.07945	-1.18498	-1.42284	-1.27893	-0.247038	-0.127547	-0.0465405	-1.43011	-0.806916	-0.915061
	Tb427VSG-1344	-1.87455	-1.73363	-1.73668	-0.909516	-0.872209	-0.72308	-1.5177	-1.45731	-1.35427	-1.56972	-1.4067	-1.37844	-1.03255	-1.36113	-1.30936	-1.18685	-1.18895	-1.13568	-0.703334	-0.484461	1.53901	0.202222	-0.0284853	-0.018575	-0.483522	-0.381357	0.660886	-1.1816	-1.41946	-1.27555	-0.243664	1.61279	-0.0431657	-1.27473	-0.955545	-0.911686
	Tb427VSG-1345	-1.87455	-1.73363	-1.73668	-0.909516	-1.02421	-0.72308	-1.5177	-1.3053	-1.35427	-1.56972	-1.4067	-1.53045	-1.03255	-1.36113	-1.30936	-1.18685	-1.18895	-1.13568	-0.703334	-0.484461	-0.612993	0.0502186	-0.0284853	-0.170578	-0.483522	-0.229354	-1.07608	-1.1816	-1.41946	-1.27555	-0.0916606	-0.124172	-0.0431657	-1.42674	0.196459	-0.911686
	Tb427VSG-1347	3.83542	3.77931	3.70411	4.86058	4.74588	4.75423	4.22265	4.60497	4.41583	3.8336	3.44912	3.48292	5.18892	3.60161	4.36959	4.09782	4.3927	3.82706	4.49645	4.95633	4.62986	4.79057	4.88179	4.79216	4.67186	4.29759	5.57116	4.33134	4.46385	4.04976	4.99918	4.83857	5.28214	4.34336	4.62611	4.70313
	Tb427VSG-1348	-1.87117	-1.73025	-1.7333	-0.906134	-1.02083	-0.719697	-1.51432	-1.45392	-1.35089	-1.56633	-1.40332	-1.52706	-1.02917	-1.35775	-1.30597	-1.18346	-1.18557	-1.1323	-0.699951	-0.481078	-0.60961	0.0536012	-0.0251027	-0.167195	-0.48014	-0.377974	-0.920694	-1.17822	-1.41608	-1.27217	-0.240281	-0.120789	-0.0397831	-1.42335	-0.952162	-0.908303
	Tb427VSG-1349	-1.87117	-1.57825	-1.7333	-0.906134	-1.02083	-0.719697	-1.51432	-1.45392	-1.35089	-1.56633	-1.40332	-1.52706	-1.02917	-1.35775	-1.30597	-1.18346	-1.18557	-1.1323	-0.699951	-0.481078	-0.60961	0.0536012	1.1269	-0.167195	-0.328137	-0.377974	-0.920694	-1.17822	-1.41608	-1.27217	-0.240281	-0.120789	-0.0397831	-1.42335	-0.952162	-0.908303
	Tb427VSG-1350	-1.87117	-1.73025	-1.7333	-0.906134	-1.02083	-0.719697	-1.51432	-1.45392	-1.35089	-1.56633	-1.40332	-1.52706	-1.02917	-1.35775	-1.30597	-1.18346	-1.18557	-1.1323	-0.699951	-0.481078	-0.60961	0.0536012	-0.0251027	1.56977	-0.48014	-0.377974	-1.0727	-1.17822	-1.41608	-1.27217	-0.240281	0.0312139	0.11222	-1.42335	-0.952162	-0.908303
	Tb427VSG-1351	-1.87117	-1.73025	-1.7333	-0.906134	-1.02083	-0.719697	-1.51432	-1.45392	-1.35089	-1.56633	-1.40332	-1.52706	-1.02917	-1.35775	-1.30597	-1.18346	-1.18557	-1.1323	-0.699951	-0.481078	-0.60961	0.0536012	-0.0251027	-0.167195	-0.48014	-0.377974	-1.0727	-1.17822	-1.41608	-1.27217	-0.240281	-0.120789	-0.0397831	-1.42335	-0.952162	-0.908303
	Tb427VSG-1352	-1.87117	-1.73025	-1.7333	-0.906134	-1.02083	-0.719697	-1.51432	-1.45392	-1.35089	-1.56633	-1.40332	-1.52706	-0.877167	-1.35775	-1.30597	-1.18346	-1.18557	-1.1323	-0.699951	-0.481078	-0.60961	0.0536012	-0.0251027	-0.167195	-0.48014	0.774029	-1.0727	-1.17822	-1.41608	-1.27217	-0.240281	-0.120789	-0.0397831	-1.42335	-0.952162	-0.908303
	Tb427VSG-1353	-1.87117	-1.73025	-1.7333	-0.906134	-1.02083	-0.719697	-1.51432	-1.45392	-1.35089	-1.56633	-1.40332	-1.52706	-1.02917	-1.35775	-1.30597	-1.18346	-1.18557	-1.1323	-0.699951	-0.481078	-0.60961	0.0536012	-0.0251027	0.984808	-0.48014	-0.377974	-0.920694	-1.17822	-1.41608	-1.27217	-0.240281	-0.120789	-0.0397831	-1.42335	-0.952162	-0.908303
	Tb427VSG-1354	-1.87117	-1.73025	-1.7333	-0.906134	-1.02083	-0.719697	-1.51432	-1.45392	-1.35089	-1.56633	-1.40332	-1.52706	-1.02917	-1.35775	-1.30597	-1.18346	-1.18557	-1.1323	-0.547948	-0.481078	-0.457607	0.205604	-0.0251027	0.984808	-0.328137	-0.377974	-0.920694	-1.17822	-1.41608	-1.12017	0.911722	-0.120789	1.11222	-1.42335	1.52177	-0.908303
	Tb427VSG-1355	-1.87117	-1.73025	-1.7333	-0.906134	-1.02083	-0.719697	-1.51432	-1.45392	-1.35089	-1.56633	-1.40332	-1.52706	-1.02917	-1.35775	-1.30597	-1.18346	-1.18557	-1.1323	-0.699951	-0.481078	-0.60961	0.0536012	-0.0251027	-0.167195	-0.48014	-0.377974	-1.0727	-1.17822	-1.41608	-1.27217	-0.240281	-0.120789	-0.0397831	-1.42335	-0.952162	-0.908303
	Tb427VSG-1356	-1.87117	-1.73025	-1.7333	-0.906134	-1.02083	-0.719697	-1.51432	-1.45392	-1.35089	-1.56633	-1.40332	-1.52706	-1.02917	-1.35775	-1.30597	-1.18346	-1.18557	-1.1323	-0.699951	-0.481078	0.542393	0.0536012	-0.0251027	-0.0151924	-0.48014	-0.377974	-1.0727	-1.17822	-1.41608	-1.27217	0.911722	-0.120789	0.11222	-1.42335	-0.800159	-0.908303
	Tb427VSG-1357	-1.71578	-1.72686	0.00705993	-0.75074	-1.01744	-0.716307	-1.51093	-1.45053	-1.3475	-1.56294	-1.39993	-1.52367	-1.02578	-1.35436	-1.30258	-1.18007	-1.18217	-1.12891	-0.696561	1.25928	-0.60622	0.0569918	-0.0217121	-0.0118018	-0.476749	-0.374584	-1.06931	-1.17483	-1.41269	-1.26878	-0.236891	-0.117399	-0.0363925	-1.41996	-0.796768	-0.904913
	Tb427VSG-1358	-1.86778	-1.72686	-1.72991	-0.902743	-1.01744	-0.716307	-1.51093	-1.45053	-1.3475	-1.56294	-1.39993	-1.52367	-1.02578	-1.35436	-1.30258	-1.18007	-1.18217	-1.12891	-0.696561	-0.325684	-0.60622	0.0569918	-0.0217121	-0.163805	-0.476749	-0.22258	-1.06931	-1.17483	-1.41269	-1.26878	-0.236891	-0.117399	-0.0363925	-1.41996	-0.948771	-0.904913
	Tb427VSG-1359	-1.86778	-1.72686	-1.72991	-0.902743	-1.01744	-0.716307	-1.51093	-1.45053	-1.3475	-1.56294	-1.39993	-1.52367	-1.02578	-1.35436	-1.30258	-1.18007	-1.18217	-1.12891	-0.696561	-0.477687	-0.60622	0.0569918	-0.0217121	-0.163805	-0.476749	-0.374584	-1.06931	-1.17483	-1.41269	-1.26878	-0.236891	-0.117399	-0.0363925	-1.41996	-0.948771	-0.904913
	Tb427VSG-1360	-1.86438	-1.72346	-1.72651	-0.899345	-1.01404	-0.712908	-1.50753	-1.44714	-1.3441	-1.55954	-1.39653	-1.52028	-1.02238	-1.35096	-1.29918	-1.17668	-1.17878	-1.12551	-0.693162	-0.474289	-0.602821	0.0603904	-0.0183135	-0.0084032	-0.473351	-0.371185	-1.06591	-1.17143	-1.40929	-1.26538	-0.0814888	-0.114	-0.0329939	-1.41656	-0.945373	-0.901514
	Tb427VSG-1361	-1.71238	-1.72346	-1.72651	-0.899345	-1.01404	-0.712908	-1.50753	-1.44714	-1.3441	-1.55954	-1.39653	-1.52028	-1.02238	-1.19895	-1.29918	-1.02467	-1.17878	-1.12551	-0.541159	-0.474289	-0.602821	0.212393	1.13369	0.991597	-0.473351	0.780818	0.0860949	-1.17143	-1.25729	-1.26538	-0.233492	1.038	-0.0329939	-1.41656	-0.945373	-0.901514
	Tb427VSG-1362	-1.71238	-1.72346	-1.72651	-0.899345	-1.01404	-0.712908	-1.50753	-0.295132	-1.3441	-1.40754	-1.39653	-1.52028	-1.02238	-1.35096	-1.14718	-1.17668	-1.17878	-1.12551	-0.693162	-0.474289	-0.602821	0.212393	-0.0183135	-0.160406	-0.473351	-0.371185	-0.913905	-1.17143	-1.40929	-1.26538	-0.233492	-0.114	-0.0329939	-1.41656	-0.945373	-0.901514
	Tb427VSG-1363	1.61296	2.43195	2.12934	1.25606	2.6008	1.4425	3.50586	3.70827	3.5662	4.21058	3.28244	3.49311	-0.866971	0.804452	1.44119	0.978734	1.97663	2.19983	3.78418	3.38156	2.87452	2.53773	2.72206	1.995	3.85198	4.64221	4.21878	2.79133	2.99405	3.41359	4.00938	4.21133	3.44434	4.82631	4.60235	4.5393
	Tb427VSG-1364	-1.85756	-1.71664	-1.56768	-0.892523	-1.00722	-0.706087	-1.50071	-1.28831	-1.33728	-1.55272	-1.38971	-1.36145	-1.01556	-1.34414	-1.29236	-1.01785	-1.17195	-0.966685	-0.686341	-0.315464	-0.443997	1.21921	1.14051	2.32035	0.685474	-0.212361	1.09292	-1.16461	-1.25046	-1.25856	1.51029	3.21475	2.44776	-1.40974	1.53538	-0.894693
	Tb427VSG-1365	-1.85756	-1.71664	-1.71969	-0.892523	-1.00722	-0.554084	-1.50071	-1.44031	-1.33728	-1.55272	-1.38971	-1.51345	-1.01556	-1.34414	-1.29236	-1.16985	-1.17195	-1.11869	-0.686341	-0.315464	-0.596	0.0672117	0.140511	-0.153585	-0.466529	-0.212361	-0.907084	-1.16461	-1.40247	-1.10656	-0.226671	0.0448243	-0.0261727	-1.40974	-0.938551	-0.894693
	Tb427VSG-1366	-1.85756	-1.71664	-1.71969	-0.892523	-1.00722	-0.706087	-1.50071	-1.44031	-1.33728	-1.55272	-1.38971	-1.51345	-1.01556	-1.34414	-1.29236	-1.16985	-1.17195	-1.11869	-0.686341	-0.467467	-0.596	0.0672117	-0.0114923	-0.153585	-0.466529	-0.364364	0.0929162	-1.16461	-1.25046	-1.25856	-0.226671	-0.107179	-0.0261727	-1.40974	-0.938551	-0.894693
	Tb427VSG-1367	-1.85756	-1.71664	-1.71969	-0.892523	-1.00722	-0.706087	-1.50071	-1.44031	-1.33728	-1.55272	-1.38971	-1.51345	-1.01556	-1.34414	-1.29236	-1.16985	-1.17195	-1.11869	-0.686341	-0.467467	-0.596	0.0672117	-0.0114923	-0.001582	-0.466529	-0.364364	-1.05909	-1.16461	-1.40247	-1.10656	-0.0746675	-0.107179	-0.0261727	-1.40974	-0.938551	-0.894693
	Tb427VSG-1368	-1.85756	-1.71664	-1.56768	-0.892523	-1.00722	-0.706087	-1.50071	-1.44031	-1.33728	-1.40072	-1.38971	-1.51345	-1.01556	0.392829	-1.29236	-1.16985	-1.17195	-1.11869	-0.686341	-0.467467	-0.596	0.0672117	1.72547	-0.153585	0.685474	1.3726	-1.05909	-1.16461	-1.40247	-1.25856	-0.226671	-0.107179	-0.0261727	-1.40974	-0.938551	-0.894693
	Tb427VSG-1369	-1.85756	-1.71664	-1.71969	-0.892523	-1.00722	-0.554084	-1.50071	-1.44031	-1.33728	-1.55272	-1.38971	-1.51345	-1.01556	-1.34414	-1.29236	-1.16985	-1.17195	-1.11869	-0.686341	-0.467467	-0.596	0.0672117	-0.0114923	-0.153585	-0.466529	-0.212361	-1.05909	-1.16461	-1.40247	-1.25856	-0.226671	-0.107179	-0.0261727	-1.40974	-0.938551	-0.894693
	Tb427VSG-1370	-1.85414	-1.71322	-1.71626	-0.889101	-1.0038	-0.702664	-1.49728	-1.43689	-1.33385	-1.5493	-1.23429	-1.51003	-1.01214	-1.18871	-1.28894	-1.16643	-1.16853	-1.11526	-0.682918	-0.464045	-0.592577	0.222638	1.14393	0.00184081	-0.463106	-0.208938	-0.903661	-1.16119	-1.39905	-1.25514	-0.223248	1.04825	-0.0227499	-1.40632	1.80184	-0.739267
	Tb427VSG-1371	-1.85414	-1.71322	-1.71626	-0.889101	-1.0038	-0.702664	-1.49728	-1.43689	-1.33385	-1.5493	-1.38629	-1.51003	-1.01214	-1.34071	-1.28894	-1.16643	-1.16853	-1.11526	-0.530915	-0.464045	-0.592577	0.0706344	-0.0080695	-0.150162	-0.463106	-0.208938	-1.05566	-1.16119	-1.39905	-1.25514	-0.223248	-0.103756	-0.0227499	-1.40632	-0.935129	-0.89127
	Tb427VSG-1372	-1.85414	-1.71322	-1.71626	-0.889101	-1.0038	-0.702664	-1.49728	-1.43689	-1.33385	-1.5493	-1.38629	-1.51003	-1.01214	-1.34071	-1.28894	-1.16643	-1.16853	-1.11526	-0.682918	-0.464045	-0.592577	0.0706344	-0.0080695	-0.150162	-0.463106	-0.360941	-1.05566	-1.16119	-1.39905	-1.25514	-0.223248	-0.103756	-0.0227499	-1.40632	-0.935129	-0.89127
	Tb427VSG-1373	4.83703	4.94658	4.56502	6.52029	6.26715	6.8756	5.08098	5.34447	5.51859	4.71123	5.08764	4.61925	6.41599	5.22068	5.12985	5.21439	5.34102	5.24619	5.97688	5.97336	6.45424	7.08062	7.03875	6.5717	6.11516	6.37602	5.71105	4.92155	4.6837	4.77951	6.76165	7.02553	6.75861	5.74568	5.70873	5.67012
	Tb427VSG-1374	-1.80889	-1.66796	-1.67101	-0.84385	-0.958545	-0.657413	-1.45203	-1.39164	-1.2886	-1.50405	-1.18903	-1.46478	-0.966885	-1.29546	-1.24369	-0.969178	-1.12328	-1.07001	-0.637667	0.733209	-0.547326	0.115886	0.0371816	2.04709	-0.417855	-0.31569	-0.85841	-1.11594	-1.20179	-1.20989	-0.0259937	-0.058505	0.0225012	-1.36107	-0.889878	-0.846019
	Tb427VSG-1375	-1.85414	-1.71322	-1.71626	-0.889101	-1.0038	-0.702664	-1.49728	-1.43689	-1.33385	-1.5493	-1.38629	-1.51003	-1.01214	-1.34071	-1.28894	-1.16643	-1.16853	-1.11526	-0.682918	-0.464045	-0.592577	0.0706344	-0.0080695	-0.150162	-0.463106	-0.360941	-1.05566	-1.16119	-1.39905	-1.25514	-0.223248	-0.103756	-0.0227499	-1.40632	-0.935129	-0.89127
	Tb427VSG-1376	-1.85414	-1.71322	-1.71626	-0.889101	-1.0038	-0.702664	-1.49728	-1.43689	-1.33385	-1.5493	-1.38629	-1.51003	-1.01214	-1.34071	-1.28894	-1.16643	-1.16853	-1.11526	-0.682918	-0.464045	-0.592577	0.222638	-0.0080695	-0.150162	-0.463106	-0.360941	-1.05566	-1.16119	-1.39905	-1.25514	-0.223248	1.04825	-0.0227499	-1.40632	-0.935129	-0.89127
	Tb427VSG-1377	-1.85414	-1.71322	-1.71626	-0.889101	-1.0038	-0.702664	-1.49728	-1.28489	-1.33385	-1.3973	-0.234286	-1.51003	-1.01214	-1.34071	-1.28894	-1.16643	-1.16853	-1.11526	-0.682918	-0.464045	-0.592577	0.0706344	-0.0080695	-0.150162	-0.311103	-0.208938	0.0963389	-1.16119	-1.24704	-1.25514	-0.223248	-0.103756	-0.0227499	-1.40632	-0.783126	-0.89127
	Tb427VSG-1378	-1.85414	-1.71322	-1.71626	-0.889101	-1.0038	-0.702664	-1.49728	-1.43689	-1.33385	-1.3973	-1.38629	-1.51003	-1.01214	-1.34071	-1.28894	-1.16643	-1.16853	-1.11526	-0.682918	-0.464045	-0.440574	1.22264	0.143934	0.00184081	-0.463106	-0.360941	0.0963389	-1.16119	-1.39905	-1.25514	-0.223248	-0.103756	-0.0227499	-1.40632	-0.935129	-0.89127
	Tb427VSG-1379	-1.85414	-1.71322	-1.71626	-0.889101	-1.0038	-0.702664	-1.49728	-1.43689	-1.33385	-1.5493	-1.38629	-1.51003	-1.01214	-1.34071	-1.13694	-1.16643	-1.16853	-1.11526	-0.682918	-0.464045	-0.592577	0.0706344	-0.0080695	-0.150162	-0.463106	-0.360941	-0.903661	-1.16119	-1.39905	-1.25514	-0.223248	-0.103756	-0.0227499	-1.40632	-0.935129	-0.89127
	Tb427VSG-1380	-1.85071	-1.70978	-1.56083	-0.88567	-1.00036	-0.699233	-1.49385	-1.43346	-1.33042	-1.54587	-1.38286	-1.5066	-1.00871	-1.33728	-1.28551	-1.163	-1.1651	-1.11183	-0.679487	-0.308611	-0.589146	0.0740653	-0.0046386	1.59023	-0.459676	-0.35751	0.0997698	-1.15776	-1.24361	-1.25171	-0.0678138	0.051678	-0.019319	-1.25089	-0.931698	-0.887839
	Tb427VSG-1381	-0.698703	0.764147	1.7611	2.72576	2.7366	2.03773	1.4655	1.30351	-1.17842	2.51302	2.22858	1.6454	-0.856703	0.81472	0.451456	0.573965	1.57186	1.04017	3.47252	2.69139	2.88479	2.81103	3.31729	3.91216	2.86225	2.37946	3.2697	1.99425	1.92631	2.70765	3.83908	3.2216	3.59212	3.20855	3.1272	3.17105
	Tb427VSG-1382	-1.85071	-1.70978	-1.71283	-0.88567	-1.00036	-0.699233	-1.49385	-1.43346	-1.33042	-1.54587	-1.38286	-1.5066	-1.00871	-1.33728	-1.28551	-1.163	-1.1651	-1.11183	-0.679487	-0.460614	-0.589146	0.0740653	1.73233	-0.146731	-0.459676	-0.35751	-1.05223	-1.15776	-1.39561	-1.25171	-0.219817	-0.100325	-0.019319	-1.25089	-0.931698	-0.887839
	Tb427VSG-1383	-1.8018	-1.66088	-1.66392	-0.83676	-0.951455	-0.650324	-1.44494	-1.38455	-1.28151	-1.49696	-1.33395	-1.45769	-0.959796	-1.28837	-1.2366	-1.11409	-1.11619	-1.06292	-0.630578	-0.411704	-0.540236	0.122975	0.044271	-0.0978218	-0.410766	-0.3086	-1.00332	-1.10885	-1.3467	-1.2028	-0.170907	-0.0514155	0.181594	-1.35398	-0.882788	-0.838929
	Tb427VSG-1384	-1.84727	-1.55434	-1.70939	-0.882231	-0.996926	-0.695794	-1.49041	-1.43002	-1.32698	-0.390427	-1.22742	-1.50316	-1.00527	-1.33384	-1.28207	-1.00756	-1.16166	-1.1084	-0.676048	-0.457175	-0.585707	1.22951	1.1508	2.00871	-0.456236	-0.354071	0.688171	-1.15432	-0.240172	-1.24827	1.93563	0.055117	1.72109	-0.247447	-0.928259	-0.8844
	Tb427VSG-1385	-1.84727	-0.554342	-1.70939	-0.882231	-0.996926	-0.543791	-1.49041	-1.43002	-1.17498	-1.54243	0.772584	-0.351159	-1.00527	-1.18184	-1.28207	-1.15956	-1.16166	-1.1084	-0.524045	-0.457175	1.15126	1.22951	1.1508	1.59367	-0.456236	-0.202068	0.688171	-1.15432	-1.39218	-1.09626	0.935625	0.055117	-0.0158799	-1.39945	-0.928259	-0.8844
	Tb427VSG-1386	-1.69526	-1.70635	-1.55739	-0.882231	-0.996926	-0.695794	-1.49041	-1.43002	-1.32698	-1.39043	-1.37942	-1.50316	-1.00527	-1.33384	-1.28207	-1.15956	-1.16166	-1.1084	-0.676048	-0.457175	-0.585707	0.0775044	-0.0011995	0.0087108	-0.456236	-0.354071	-0.896791	-0.002314	-1.39218	-1.24827	-0.216378	-0.096886	-0.0158799	-1.24745	0.808707	-0.8844
	Tb427VSG-1387	-1.84727	-1.70635	-1.70939	-0.882231	-0.996926	-0.695794	-1.49041	-1.43002	-1.32698	-1.54243	-1.37942	0.233804	-1.00527	-1.33384	-1.28207	-1.15956	-1.16166	-1.1084	1.47595	-0.305172	-0.433704	2.81447	2.95816	1.59367	-0.456236	-0.354071	0.103209	-0.002314	-1.24017	-1.24827	4.93562	5.05512	5.09032	2.92248	3.61606	2.07496
	Tb427VSG-1388	-1.84382	-1.7029	-1.70595	-0.878783	-0.993479	-0.692347	-1.48697	-1.42657	-1.32354	-1.53898	-1.37597	-1.49971	-1.00182	-1.3304	-1.27862	-1.15611	-1.15821	-1.10495	-0.672601	-0.301724	-0.58226	0.0809517	0.00224779	-0.139845	-0.452789	-0.350624	0.691619	-1.15087	-1.38873	-1.24482	-0.21293	-0.0934388	-0.0124326	-1.396	-0.924811	-0.880953
	Tb427VSG-1389	1.63011	-1.55089	1.44606	1.85818	2.32845	2.04462	0.665036	1.04736	0.413428	2.51991	2.86349	2.35273	1.73515	0.821607	1.45834	0.995889	2.16371	2.04706	2.06436	2.28324	1.89167	3.40288	3.85469	3.91905	1.69921	2.80138	4.46421	2.00113	1.57063	3.07711	2.74643	3.38049	3.3095	2.45644	2.92763	2.44098
	Tb427VSG-1390	-1.69182	-1.7029	-1.70595	-0.878783	-0.993479	-0.692347	-1.48697	-1.42657	-1.32354	-1.53898	-1.37597	-1.49971	-1.00182	-1.3304	-1.27862	-1.15611	-1.15821	-1.10495	-0.672601	-0.453728	-0.58226	0.0809517	0.00224779	-0.139845	-0.452789	-0.350624	-1.04535	-1.15087	-1.38873	-1.24482	-0.21293	-0.0934388	-0.0124326	-1.396	-0.924811	-0.880953
	Tb427VSG-1391	-1.84382	-1.7029	-1.70595	-0.878783	-0.993479	-0.692347	-1.48697	-1.42657	-1.32354	-1.53898	-1.37597	-1.49971	-1.00182	-1.3304	-1.27862	-1.15611	-1.15821	-1.10495	-0.672601	-0.453728	-0.58226	0.0809517	0.00224779	0.0121581	-0.452789	-0.350624	-1.04535	-1.15087	-1.38873	-1.24482	-0.21293	-0.0934388	-0.0124326	-1.396	-0.772808	-0.880953
	Tb427VSG-1392	-1.84382	-1.7029	-1.55394	-0.878783	-0.993479	-0.692347	-1.48697	-1.42657	-1.32354	-0.38698	-1.37597	-1.49971	-1.00182	-1.3304	-1.27862	-1.15611	-1.15821	-1.10495	-0.520598	-0.453728	-0.430256	0.0809517	0.00224779	-0.139845	-0.452789	-0.350624	-0.893344	-0.998867	-1.23673	-1.24482	1.52404	1.64353	0.13957	-1.396	-0.772808	0.856013
	Tb427VSG-1393	-1.84036	-1.69944	-1.70249	-0.875328	-0.990023	-0.688891	-1.48351	-1.42312	-1.32008	-1.53553	-1.37252	-1.49626	-0.998364	-1.32694	-1.27517	-0.000656	-1.15476	-1.10149	-0.669145	-0.450272	-0.426801	0.23641	1.74267	1.01561	0.702669	-0.195165	-1.04189	-1.14741	-1.38527	-1.24136	1.94253	-0.0899832	-0.008977	-1.39255	-0.921356	-0.877497
	Tb427VSG-1394	-1.26058	-1.11966	-1.12271	-0.295546	-0.410241	-0.109109	-0.903729	-0.843336	-0.7403	-0.955745	-0.792734	-0.916477	-0.418581	-0.747158	-0.695385	-0.572877	-0.574977	-0.52171	-0.0893632	0.12951	0.000978	0.664189	0.585486	0.443393	0.130449	0.232614	-0.462109	-0.567632	-0.80549	-0.661582	0.370307	0.489799	0.570805	-0.812765	-0.341574	-0.297715
	Tb427VSG-1395	-1.8369	-1.69598	-1.69903	-0.871864	-0.986559	-0.685427	-1.48005	-1.41965	-1.31662	-1.53206	-1.36905	-1.4928	-0.9949	-1.32348	-1.2717	-1.1492	-1.1513	-1.09803	-0.665682	-0.446808	-0.57534	0.0878711	0.0091672	-0.132926	-0.44587	-0.343704	-0.886424	-1.14395	-1.38181	-1.2379	-0.206011	-0.0865193	-0.0055132	-1.38908	-0.917892	-0.874033
	Tb427VSG-1396	-1.83343	-1.69251	-1.69555	-0.716389	-0.983087	-0.681955	-1.47658	-1.41618	-1.31315	-1.52859	-1.36558	-1.48932	-0.991428	-1.32	-1.26823	-1.14572	-1.14782	-1.09456	-0.662209	-0.443336	-0.571868	1.24335	0.164642	-0.129453	-0.442398	-0.340232	-1.03496	-1.14048	-1.22633	-1.23443	-0.0505358	0.0689559	0.149962	-1.38561	-0.91442	-0.870561
	Tb427VSG-1397	-1.83343	-1.69251	-0.543551	-0.868392	-0.983087	-0.681955	-1.47658	-1.41618	-1.16114	-1.52859	-1.36558	-1.48932	-0.991428	-1.32	-1.26823	-1.14572	-1.14782	-1.09456	-0.662209	-0.443336	-0.571868	0.243346	0.0126394	-0.129453	-0.442398	-0.340232	-1.03496	-1.14048	-1.37834	-1.23443	-0.202539	-0.0830472	-0.002041	-1.38561	-0.91442	-0.870561
	Tb427VSG-1398	-1.76946	-1.62853	-1.63158	-0.804419	-0.919115	-0.617983	-1.4126	-1.35221	-1.24917	-1.46462	-1.30161	-1.27335	-0.927455	-1.25603	-1.20426	-1.08175	-0.931848	-1.03058	-0.598237	-0.379364	-0.507896	0.155316	0.0766117	1.08652	-0.378425	-0.27626	-0.970983	-1.07651	-1.31436	-1.17046	-0.138567	-0.0190748	0.0619313	-1.32164	-0.850448	-0.806589
	Tb427VSG-1399	-1.78392	-1.643	-1.64605	-0.818883	-0.933578	-0.632446	-1.42707	-1.36667	-1.26364	-1.47908	-1.31607	-1.43981	-0.941919	-1.2705	-1.21872	-1.09621	-1.09831	-1.04505	-0.6127	-0.393827	-0.522359	0.140852	0.0621485	0.0720588	-0.392888	-0.290723	-0.985446	-1.09097	-1.32883	-1.18492	-0.15303	-0.033538	0.0474681	-1.3361	-0.864911	-0.821052
	Tb427VSG-1400	-1.82995	-1.68903	-1.69207	-0.864911	-0.979607	-0.678475	-1.4731	-1.4127	-1.30967	-1.52511	-1.3621	-1.33384	-0.987947	-1.31652	-1.26475	-1.14224	-1.14434	-1.09108	-0.658729	-0.439855	-0.568388	0.0948239	0.168123	1.02603	-0.438917	-0.336751	-1.03147	-1.137	-1.37486	-1.23095	0.952945	-0.0795666	0.00143957	-1.38213	-0.910939	-0.867081
	Tb427VSG-1401	-0.674455	-1.68554	-1.68858	-0.861422	-0.976117	-0.674986	-1.46961	-1.40921	-1.30618	-0.369619	-1.35861	-0.33035	-0.984458	-1.31304	-1.26126	-1.13875	-1.14085	-1.08759	-0.65524	-0.436366	0.587105	1.83528	2.97897	1.61448	2.0385	-0.333263	0.124017	0.603457	-1.21936	-0.075455	-0.0435663	-0.0760776	0.00492856	0.773362	0.244553	-0.863591
	Tb427VSG-1403	-1.82646	-1.68554	-1.68858	-0.861422	-0.976117	-0.674986	-1.46961	-1.40921	-1.30618	-1.52162	-1.35861	-1.48235	-0.984458	-1.31304	-1.26126	-1.13875	-1.14085	-1.08759	-0.65524	-0.436366	-0.564898	0.0983129	0.0196089	-0.122484	-0.435428	-0.333263	-1.02799	-1.13351	-1.37137	-1.22746	-0.195569	-0.0760776	0.00492856	-1.37864	-0.90745	-0.863591
	Tb427VSG-1404	-1.82296	-1.68204	-1.68509	-0.857925	-0.97262	-0.519485	-1.31411	-1.40572	-1.30268	-1.51812	-1.35511	-1.32685	-0.980961	-1.15753	-1.25776	-0.983253	-0.985353	-1.08409	-0.651742	-0.432869	-0.409398	0.10181	1.76007	2.03302	-0.431931	-0.329765	-1.02449	-1.13001	-1.36787	-1.22396	3.12986	1.07942	0.160429	-1.37514	-0.75195	-0.860094
	Tb427VSG-1405	-1.81477	-1.67385	-1.67689	-0.849731	-0.964426	-0.663294	-1.45791	-1.39752	-1.29449	-1.50993	-1.34692	-1.47066	-0.972767	-1.30134	-1.24957	-1.12706	-1.12916	-1.0759	-0.643549	-0.424675	-0.553207	0.110004	0.0313002	-0.110793	-0.423737	-0.321571	-1.01629	-1.12182	-1.35968	-1.21577	-0.183878	-0.0643863	0.0166198	-1.36695	-0.895759	-0.8519
	Tb427VSG-1406	-0.667452	-1.52653	-0.529578	-0.854419	-0.969114	-0.515979	0.274363	0.334756	-1.14717	0.222347	1.12232	0.676653	-0.977455	-1.30603	-1.10226	-1.13175	-1.13385	-1.08058	-0.648236	2.53	2.17907	3.84228	3.98597	3.84388	-0.276422	2.41071	3.989	-0.974502	-1.21236	1.51651	4.21136	4.17039	4.16393	0.365327	1.83652	-0.704585
	Tb427VSG-1407	-1.81945	-1.67853	-1.68158	-0.854419	-0.969114	-0.667982	-1.4626	-1.40221	-1.29917	-1.51462	-1.35161	-1.47535	-0.977455	-1.30603	-1.25426	-1.13175	-1.13385	-1.08058	-0.496233	-0.429363	-0.557895	1.84228	0.0266123	1.62149	-0.276422	-0.326259	-0.868979	-1.12651	-1.36436	-1.22045	-0.188566	-0.0690742	0.0119319	-1.37164	-0.900447	-0.856588
	Tb427VSG-1408	-1.81945	-1.67853	-1.68158	-0.854419	-0.969114	-0.667982	-1.4626	-1.40221	-1.29917	0.222347	-1.35161	0.261616	-0.825452	-1.30603	-1.25426	-0.979747	-1.13385	-1.08058	-0.648236	-0.27736	-0.405892	1.25732	2.17862	2.62148	-0.276422	-0.326259	1.71598	-1.12651	-1.36436	-0.0684516	2.28537	1.66789	2.97129	-1.37164	0.836519	-0.704585
	Tb427VSG-1409	-1.81945	-1.67853	-1.68158	-0.854419	-0.969114	-0.667982	-1.4626	-1.40221	-1.29917	-1.51462	-1.35161	-1.47535	-0.977455	-1.30603	-1.25426	-1.13175	-1.13385	-1.08058	-0.648236	-0.429363	-0.557895	0.105316	0.0266123	-0.11548	-0.428425	-0.326259	-1.02098	-1.12651	-1.36436	-1.22045	-0.188566	-0.0690742	0.0119319	-1.37164	-0.900447	-0.856588
	Tb427VSG-1410	0.654476	-1.52653	-1.68158	-0.702416	-0.817111	-0.515979	-1.4626	-1.40221	-1.29917	-0.362615	-1.1996	-0.323347	-0.977455	-1.30603	-1.10226	-1.13175	-1.13385	-1.08058	-0.648236	-0.429363	-0.405892	0.105316	2.76358	2.35845	-0.276422	1.82574	2.30095	-0.974502	-1.36436	-1.22045	1.5484	0.0829289	2.97129	-1.37164	0.836519	1.88038
	Tb427VSG-1411	-1.81945	-1.67853	-1.68158	-0.854419	-0.969114	-0.667982	-1.4626	-1.40221	-1.29917	-1.51462	-1.35161	-1.47535	-0.977455	-1.30603	-1.25426	-1.13175	-1.13385	-1.08058	-0.648236	-0.429363	-0.557895	0.105316	0.0266123	0.0365226	-0.428425	-0.326259	-1.02098	-1.12651	-1.36436	-1.22045	-0.188566	-0.0690742	0.0119319	-1.37164	-0.900447	-0.856588
	Tb427VSG-1412	-1.81594	-1.67502	-1.67807	-0.850904	-0.9656	-0.664468	-1.45909	-1.39869	-1.14366	-1.5111	-1.34809	-1.47184	-0.97394	-1.30252	-1.25074	-1.12824	-1.13034	-0.925066	-0.644722	-0.425848	-0.554381	0.260834	0.18213	0.0400371	-0.272907	-0.170742	-1.01747	-1.12299	-1.36085	-1.21694	-0.0330484	-0.0655597	0.0154464	-1.36812	-0.896932	-0.853074
	Tb427VSG-1413	-1.66394	-1.67502	-1.67807	-0.698901	-0.9656	-0.664468	-1.45909	-1.39869	-1.29566	-1.5111	-1.34809	-1.47184	-0.97394	-1.30252	-1.25074	-1.12824	-1.13034	-0.925066	-0.644722	-0.425848	-0.554381	0.108831	0.18213	-0.111966	-0.42491	-0.322745	-1.01747	-1.12299	-1.36085	-1.21694	-0.185052	-0.0655597	0.0154464	-1.36812	-0.896932	-0.853074
	Tb427VSG-1414	-1.81594	-1.67502	-1.67807	-0.850904	-0.9656	-0.664468	-1.45909	-1.39869	-1.29566	-1.5111	-1.34809	-1.47184	-0.97394	-1.30252	-1.25074	-1.12824	-1.13034	-1.07707	-0.644722	-0.425848	-0.554381	0.108831	0.0301268	-0.111966	-0.42491	-0.322745	-1.01747	-1.12299	-1.36085	-1.21694	-0.185052	-0.0655597	0.0154464	-1.36812	-0.896932	-0.853074
	Tb427VSG-1415	-1.66394	-1.67502	-1.67807	-0.850904	-0.9656	-0.664468	-1.45909	-1.39869	-1.29566	-1.5111	-1.19609	-1.47184	-0.97394	-1.30252	-1.25074	-0.976232	-1.13034	-1.07707	-0.644722	-0.425848	-0.554381	0.108831	1.76709	1.04004	-0.42491	-0.322745	-1.01747	-1.12299	-1.36085	-1.21694	-0.0330484	0.0864434	0.0154464	-1.36812	-0.896932	-0.853074
	Tb427VSG-1416	-1.81242	-1.51949	-1.67454	-0.847381	-0.962077	-0.660945	-1.45556	-1.39517	-1.29214	-1.50758	-1.19257	-1.46831	-0.970417	-1.29899	-1.24722	-1.12471	-1.12681	-1.07355	-0.641199	-0.270322	-0.550857	0.112354	1.18565	1.04356	-0.421387	-0.167218	-1.01394	-1.11947	0.37964	-1.21342	1.55544	0.0899664	1.17097	-1.3646	-0.893409	-0.849551
	Tb427VSG-1417	-1.80889	-1.66796	-1.67101	-0.84385	-0.958545	-0.657413	-1.45203	-1.39164	-1.2886	-1.50405	-1.34104	-0.312778	-0.966885	-1.29546	-1.24369	-1.12118	-1.12328	-1.07001	-0.637667	-0.418794	-0.547326	0.115886	0.0371816	-0.104911	-0.417855	-0.31569	-1.01041	-1.11594	-1.35379	-1.20989	-0.177997	-0.058505	0.0225012	-1.36107	-0.889878	-0.846019
	Tb427VSG-1418	-1.80534	-1.66442	-1.51547	-0.840309	-0.955005	-0.653873	-1.44849	-1.3881	-1.28506	-1.50051	-1.3375	-1.46124	-0.963345	-1.29192	-1.24015	-1.11764	-1.11974	-1.06647	-0.634127	-0.415253	-0.543786	0.119426	0.0407219	-0.101371	-0.414315	-0.31215	-1.00687	-1.1124	-1.35025	-1.20635	-0.174456	-0.0549646	0.0260415	-1.35753	-0.886337	-0.842479
	Tb427VSG-1419	-1.80534	-1.66442	-1.66747	-0.840309	-0.955005	-0.653873	-1.44849	-1.3881	-1.28506	-1.50051	-1.3375	-1.46124	-0.963345	-1.29192	-1.24015	-1.11764	-1.11974	-1.06647	-0.634127	-0.415253	-0.543786	0.119426	0.192725	-0.101371	-0.414315	-0.31215	-1.00687	-1.1124	-1.35025	-1.20635	-0.174456	0.0970385	0.0260415	-1.35753	-0.886337	-0.842479
	Tb427VSG-1420	-1.8018	-1.66088	-1.66392	-0.83676	-0.951455	-0.650324	-1.44494	-1.38455	-1.28151	-1.49696	-1.33395	-1.45769	-0.959796	-1.28837	-1.2366	-1.11409	-1.11619	-1.06292	-0.630578	-0.411704	-0.540236	0.122975	0.044271	0.0541813	-0.410766	-0.3086	-1.00332	-1.10885	-1.3467	-1.2028	-0.170907	-0.0514155	0.0295906	-1.35398	-0.882788	-0.838929
	Tb427VSG-1421	-1.64979	-1.66088	-1.66392	-0.83676	-0.951455	-0.650324	-1.44494	-1.38455	-1.28151	-1.49696	-1.33395	-1.45769	-0.959796	-1.13637	-1.2366	-1.11409	-1.11619	-1.06292	-0.630578	-0.259701	-0.540236	0.122975	1.19627	0.0541813	-0.410766	-0.3086	0.148679	-1.10885	-1.1947	-1.05079	-0.170907	1.10059	1.18159	-1.35398	-0.882788	-0.838929
	Tb427VSG-1422	-1.8018	-1.66088	-1.66392	-0.83676	-0.951455	-0.650324	-1.44494	-1.38455	-1.28151	-1.49696	-1.33395	-1.45769	-0.959796	-1.28837	-1.2366	-1.11409	-0.964188	-1.06292	-0.630578	-0.411704	-0.540236	0.122975	0.044271	-0.0978218	-0.410766	-0.3086	0.148679	-1.10885	-1.3467	-1.2028	-0.170907	-0.0514155	0.0295906	-1.35398	-0.730785	-0.838929
	Tb427VSG-1423	-1.8018	-1.66088	-1.66392	-0.83676	-0.951455	-0.650324	-1.44494	-1.38455	-1.28151	-1.49696	-1.33395	-1.45769	-0.959796	-1.28837	-1.2366	-1.11409	-1.11619	-1.06292	-0.630578	-0.411704	-0.540236	0.122975	0.044271	0.0541813	-0.410766	-0.3086	-1.00332	-1.10885	-1.3467	-1.2028	-0.170907	1.10059	0.181594	-1.20198	-0.882788	-0.838929
	Tb427VSG-1424	-1.8018	-1.66088	-1.66392	-0.83676	-0.951455	-0.650324	-1.44494	-1.38455	-1.28151	-1.49696	-1.33395	-1.45769	-0.959796	-1.28837	-1.2366	-1.11409	-1.11619	-1.06292	-0.630578	-0.411704	-0.540236	0.122975	0.196274	-0.0978218	-0.258763	-0.3086	-1.00332	-1.10885	-1.3467	-1.2028	-0.170907	-0.0514155	0.0295906	-1.35398	-0.882788	-0.838929
	Tb427VSG-1425	-1.64979	-1.66088	-1.66392	-0.83676	-0.951455	-0.650324	-1.44494	-1.38455	-1.28151	0.655044	-1.33395	-1.45769	-0.959796	-1.28837	-1.2366	-1.11409	-1.11619	-1.06292	1.84335	0.740299	-0.388233	2.59691	1.19627	-0.0978218	-0.410766	-0.3086	0.148679	0.0431565	-0.194702	-1.2028	1.56606	0.100588	1.76656	-1.35398	0.269215	-0.838929
	Tb427VSG-1426	-1.79824	-1.65732	-1.66036	-0.833202	-0.947898	-0.646766	-1.44139	-1.38099	-1.27796	-1.4934	-1.33039	-1.45413	-0.956238	-1.28482	-1.23304	-1.11053	-1.11263	-1.05937	-0.62702	-0.408146	-0.536679	0.278536	0.0478288	-0.094264	-0.407208	-0.305043	-0.847763	-1.10529	-1.34315	-1.19924	-0.16735	-0.0478577	0.0331484	-1.35042	-0.87923	-0.835372
	Tb427VSG-1427	-1.79824	-1.65732	-1.66036	-0.833202	-0.947898	-0.646766	-1.44139	-1.38099	-1.27796	-1.4934	-1.33039	-1.45413	-0.956238	-1.28482	-1.23304	-1.11053	-0.960631	-1.05937	-0.62702	-0.408146	-0.536679	0.126533	0.0478288	-0.094264	-0.407208	-0.305043	-0.999766	-1.10529	-1.34315	-1.19924	-0.16735	-0.0478577	0.0331484	-1.35042	-0.87923	-0.835372
	Tb427VSG-1428	-1.79467	-1.65375	-1.6568	-0.829636	-0.944331	-0.643199	-1.43782	-1.37743	-1.27439	-1.48984	-1.32682	-1.45057	-0.952672	-1.28125	-1.22948	-1.10697	-1.10907	-1.0558	-0.623453	-0.40458	-0.381109	1.2821	0.0513954	2.86866	-0.251638	-0.301476	-0.996199	-1.10172	-1.18758	-1.19567	-0.0117798	0.107712	1.18872	-1.34685	-0.875664	-0.831805
	Tb427VSG-1429	-1.79467	-1.65375	-1.6568	-0.829636	-0.944331	-0.643199	-1.43782	-1.37743	-1.27439	-1.48984	-1.32682	-1.45057	-0.952672	-1.28125	-1.22948	-1.10697	-1.10907	-1.0558	-0.623453	-0.40458	-0.533112	0.130099	0.0513954	-0.0906973	-0.403641	-0.301476	-0.996199	-1.10172	-1.33958	-1.19567	-0.163783	-0.0442911	0.036715	-1.34685	-0.875664	-0.831805
	Tb427VSG-1430	-1.79467	-1.65375	-1.6568	-0.829636	-0.944331	-0.643199	-1.43782	-1.37743	-1.27439	-1.48984	-1.17482	-1.45057	-0.952672	-1.12925	-1.22948	-1.10697	-1.10907	-1.0558	-0.623453	-0.40458	-0.533112	0.130099	0.203399	-0.0906973	-0.403641	-0.301476	-0.844196	-1.10172	-1.33958	-1.19567	-0.163783	-0.0442911	0.188718	-1.34685	-0.875664	-0.831805
	Tb427VSG-1431	-1.79467	-1.50175	-1.6568	-0.829636	-0.944331	-0.643199	-1.43782	-1.37743	-1.27439	-1.48984	-1.32682	-1.45057	-0.952672	-1.28125	-1.22948	-1.10697	-1.10907	-1.0558	-0.623453	-0.40458	-0.533112	0.130099	0.0513954	-0.0906973	-0.403641	-0.301476	-0.996199	-1.10172	-1.33958	-1.19567	0.98822	-0.0442911	0.036715	-1.34685	-0.875664	-0.831805
	Tb427VSG-1432	-1.79229	-1.65137	-1.65442	-0.827253	-0.941948	-0.640817	-1.43544	-1.37504	-1.27201	-1.48745	-1.32444	-1.29618	-0.950289	-1.27887	-1.22709	-1.10458	-1.10668	-1.05342	-0.621071	-0.402197	-0.530729	0.132482	0.205781	-0.0883147	-0.401259	-0.14709	-0.841813	-1.09934	-0.185195	-1.19329	0.990603	-0.0419085	0.0390977	-0.192469	-0.873281	-0.829422
	Tb427VSG-1433	-1.7911	0.0867906	-1.65322	-0.82606	-0.940756	-0.639624	-1.43424	-1.37385	-1.27081	-1.33426	-1.32325	-1.29499	-0.949096	0.459292	-1.2259	-1.10339	-1.10549	-1.05222	-0.619878	0.750999	-0.529536	0.133675	3.01433	2.64984	-0.248063	-0.297901	1.15938	-1.09815	-1.184	-1.1921	0.991796	1.69625	2.77726	-1.34328	1.27991	-0.828229
	Tb427VSG-1434	-1.7911	-1.65018	-1.65322	-0.82606	-0.940756	-0.639624	-1.43424	-1.37385	-1.27081	-1.48626	-1.32325	-1.44699	-0.797093	-1.27767	-1.2259	-1.10339	-1.10549	-1.05222	-0.619878	0.750999	-0.529536	0.133675	0.0549709	-0.0871219	-0.400066	-0.297901	-0.992624	-1.09815	-1.33601	-1.1921	-0.160207	-0.0407157	0.192294	-1.19128	-0.872088	-0.828229
	Tb427VSG-1435	-1.7911	-1.49817	0.0837429	-0.82606	-0.940756	-0.639624	-1.43424	-1.22185	-1.27081	-1.48626	-1.32325	-1.44699	-0.949096	-1.27767	-1.2259	-0.951388	-1.10549	-1.05222	-0.619878	-0.401004	-0.529536	1.28568	0.206974	0.0648812	-0.248063	-0.145898	-0.840621	-1.09815	-1.184	-1.1921	1.57676	0.111287	0.192294	-1.34328	-0.872088	-0.828229
	Tb427VSG-1436	-1.7911	-1.65018	-1.65322	-0.82606	-0.940756	-0.639624	-1.43424	-1.37385	-1.27081	-1.48626	-1.32325	-1.44699	-0.949096	-1.27767	-1.2259	-1.10339	-1.10549	-1.05222	-0.619878	-0.401004	-0.529536	0.133675	0.0549709	-0.0871219	-0.400066	-0.297901	-0.992624	-1.09815	-1.33601	-1.1921	-0.160207	-0.0407157	0.0402905	-1.34328	-0.872088	-0.828229
	Tb427VSG-1437	-1.7911	-1.65018	-1.65322	-0.82606	-0.940756	-0.639624	-1.43424	-1.37385	-1.27081	-0.334257	-1.32325	-1.44699	-0.949096	-1.27767	-0.0738969	-1.10339	-1.10549	-1.05222	-0.619878	-0.401004	-0.529536	0.133675	1.79194	0.0648812	-0.400066	-0.145898	0.744342	-1.09815	-1.33601	-1.04009	-0.0082043	1.11129	0.192294	-1.19128	0.279915	-0.828229
	Tb427VSG-1438	-1.7911	-1.65018	-1.65322	-0.82606	-0.940756	-0.639624	-1.43424	-1.37385	-1.27081	-1.48626	-1.32325	-1.44699	-0.949096	-1.27767	-1.2259	-1.10339	-1.10549	-1.05222	-0.619878	-0.401004	-0.529536	0.133675	0.0549709	0.0648812	-0.248063	-0.297901	-0.992624	-1.09815	-1.33601	-1.1921	-0.160207	-0.0407157	0.0402905	-1.34328	-0.872088	-0.828229
	Tb427VSG-1439	-1.7911	-1.65018	-1.65322	-0.82606	-0.940756	-0.639624	-1.43424	-1.37385	-1.27081	-1.33426	-1.32325	-1.44699	-0.949096	-1.27767	-1.2259	-1.10339	-1.10549	-1.05222	-0.619878	-0.401004	-0.529536	0.133675	0.0549709	-0.0871219	-0.400066	-0.297901	-0.992624	-0.946144	-1.33601	-1.1921	-0.160207	-0.0407157	0.0402905	-1.34328	-0.872088	-0.828229
	Tb427VSG-1442	-1.78751	-1.64659	-1.49764	-0.822476	-0.937171	-0.636039	-1.43066	-1.37027	-1.26723	-1.48268	-1.31966	-1.44341	-0.945512	-1.27409	-1.22232	-1.09981	-1.10191	-1.04864	-0.616294	-0.39742	-0.525952	0.289262	0.210558	-0.0835376	-0.396482	-0.294316	-0.989039	-1.09456	-1.33242	-1.18851	-0.156623	1.69983	0.0438748	-1.3397	-0.868504	-0.824645
	Tb427VSG-1443	-1.78751	-1.64659	-1.64964	-0.822476	-0.937171	-0.636039	-1.43066	-1.37027	-1.26723	-0.330672	-1.31966	-1.44341	-0.945512	-1.27409	-1.22232	-1.09981	-1.10191	-1.04864	-0.616294	-0.39742	-0.525952	0.137259	0.0585552	-0.0835376	-0.396482	-0.294316	-0.989039	0.0574407	-1.18042	-1.18851	-0.00462	0.114872	0.0438748	-1.3397	-0.868504	-0.824645
	Tb427VSG-1444	-1.78751	-1.49459	-1.49764	-0.670473	-0.937171	-0.636039	-1.43066	-1.37027	-1.26723	-1.33067	-1.31966	-1.2914	-0.945512	-1.27409	-1.22232	-1.09981	-1.10191	-1.04864	-0.616294	-0.39742	1.62605	0.289262	1.21056	0.0684655	-0.396482	-0.294316	1.97032	0.642403	-1.33242	-1.18851	-0.156623	1.11487	0.195878	-1.3397	0.283499	-0.672642
	Tb427VSG-1445	-1.78751	-1.64659	-1.64964	-0.822476	-0.937171	-0.636039	-1.43066	-1.37027	-1.26723	-1.48268	-1.31966	-1.44341	-0.945512	-1.27409	-1.22232	-1.09981	-1.10191	-1.04864	-0.616294	-0.39742	-0.525952	0.137259	0.0585552	-0.0835376	-0.396482	-0.294316	-0.989039	-1.09456	-1.33242	-1.18851	-0.156623	-0.0371313	0.195878	-1.18769	-0.868504	-0.824645
	Tb427VSG-1446	-1.78751	-1.64659	-1.64964	-0.822476	-0.937171	-0.636039	-1.43066	-1.37027	-1.26723	-1.48268	-1.31966	-1.44341	-0.945512	-1.27409	-1.22232	-1.09981	-1.10191	-1.04864	-0.616294	-0.39742	-0.525952	0.137259	0.0585552	-0.0835376	-0.396482	-0.294316	-0.989039	-1.09456	-1.33242	-1.18851	-0.156623	-0.0371313	0.195878	-1.3397	-0.868504	-0.824645
	Tb427VSG-1448	-1.78392	-1.643	-1.64605	-0.818883	-0.933578	-0.632446	-1.42707	-1.36667	-1.26364	-1.47908	-1.31607	-1.43981	-0.941919	-1.2705	-1.21872	-1.09621	-1.09831	-1.04505	-0.6127	-0.393827	-0.522359	0.140852	0.0621485	-0.0799443	-0.392888	-0.290723	-0.985446	-1.09097	-1.32883	-1.03292	-0.15303	-0.033538	0.0474681	-1.3361	-0.712908	-0.821052
	Tb427VSG-1449	-1.78392	-1.643	-1.64605	-0.666879	-0.933578	-0.632446	-1.42707	-1.36667	-1.26364	-1.47908	-1.31607	-1.43981	-0.941919	-1.2705	-1.21872	-1.09621	-1.09831	-1.04505	-0.6127	-0.393827	-0.522359	0.140852	0.0621485	0.0720588	-0.392888	-0.290723	-0.985446	-1.09097	-1.32883	-1.18492	-0.15303	-0.033538	0.0474681	-1.3361	-0.864911	-0.821052
	Tb427VSG-1450	-1.78032	-1.6394	-1.64244	-0.81528	-0.929976	-0.628844	-1.42346	-1.36307	-1.26003	-1.47548	-1.31247	-1.43621	-0.938316	-1.26689	-1.21512	-1.09261	-1.09471	-1.04144	-0.609098	-0.390224	-0.518757	0.144455	0.217754	-0.0763421	-0.389286	-0.135118	-0.981844	-1.08737	-1.32523	-1.18132	-0.149428	-0.0299358	0.0510703	-1.3325	-0.861309	-0.81745
	Tb427VSG-1451	-1.7767	-1.63578	-1.63883	-0.811669	-0.926364	-0.625233	-1.41985	-1.35946	-1.25642	-1.47187	-1.30886	-1.4326	-0.934705	-1.26328	-1.21151	-1.089	-1.0911	-1.03783	-0.605487	-0.386613	-0.515145	0.148066	0.221365	-0.0727308	-0.385675	-0.28351	-0.978233	-1.08376	-1.32161	-1.17771	1.00619	-0.0263246	0.206685	-1.32889	-0.857697	-0.813838
	Tb427VSG-1452	-1.7767	-1.63578	-1.63883	-0.811669	-0.926364	-0.625233	-1.41985	-1.35946	-1.25642	-1.47187	-1.30886	-1.4326	-0.934705	-1.26328	-1.21151	-1.089	-0.939097	-1.03783	-0.605487	-0.386613	-0.515145	0.148066	1.22137	-0.0727308	-0.385675	-0.28351	-0.978233	-1.08376	-1.32161	-1.17771	1.00619	1.12568	0.0546816	-1.32889	-0.857697	-0.813838
	Tb427VSG-1453	-1.77308	-1.63216	-1.63521	-0.808049	-0.922744	-0.621612	-1.41623	-1.35584	-1.2528	-1.46825	-1.30524	-1.42898	-0.931085	-1.25966	-1.20789	-1.08538	-1.08748	-1.03421	-0.601866	-0.382993	-0.511525	0.151686	0.0729823	-0.0691105	-0.382055	-0.279889	-0.974612	-1.08014	-1.31799	-1.17408	-0.142196	-0.0227042	0.0583019	-1.32527	-0.854077	-0.810218
	Tb427VSG-1454	-1.77308	-1.63216	-1.63521	-0.808049	-0.922744	-0.621612	-1.41623	-1.35584	-1.2528	-1.46825	-1.30524	-1.42898	-0.931085	-1.25966	-1.20789	-1.08538	-1.08748	-1.03421	-0.601866	-0.382993	-0.511525	0.151686	0.0729823	-0.0691105	-0.382055	-0.279889	-0.974612	-1.08014	-1.31799	-1.17408	-0.142196	-0.0227042	0.0583019	-1.32527	-0.854077	-0.810218
	Tb427VSG-1455	-1.76946	-1.62853	-1.63158	-0.804419	0.232888	-0.617983	-1.4126	-1.35221	0.487792	-1.31262	-1.1496	-1.42535	-0.927455	-1.10403	-1.20426	-1.08175	-0.931848	-1.03058	-0.598237	-0.379364	-0.355893	0.155316	1.22861	1.08652	-0.378425	0.875743	2.64045	1.0755	0.422601	1.30348	3.18336	2.13293	2.53586	0.830364	1.88652	-0.654586
	Tb427VSG-1456	-1.76946	-1.62853	-1.63158	-0.804419	-0.919115	-0.617983	-1.4126	-1.35221	-1.24917	-1.46462	-1.30161	-1.42535	-0.927455	-1.25603	-1.20426	-1.08175	-1.08385	-1.03058	-0.598237	-0.379364	-0.507896	0.155316	0.0766117	-0.0654811	-0.378425	-0.27626	-0.970983	-1.07651	-1.31436	-1.17046	-0.138567	-0.0190748	0.0619313	-1.32164	-0.850448	-0.806589
	Tb427VSG-1457	-1.76946	-1.62853	-1.63158	-0.804419	-0.919115	-0.617983	-1.4126	-1.35221	-1.24917	-1.46462	-1.30161	-1.42535	-0.927455	-1.25603	-1.20426	-1.08175	-1.08385	-1.03058	-0.446234	1.3576	-0.507896	2.62925	2.55054	-0.0654811	-0.226422	-0.27626	-0.970983	-1.07651	-1.31436	-1.17046	-0.138567	1.13293	1.7989	0.415327	0.301556	-0.806589
	Tb427VSG-1458	-0.588083	-1.59917	-1.60221	-0.77505	-0.889746	-0.588614	-1.38323	-1.32284	-1.2198	-1.43525	-1.27224	-1.39598	-0.898087	-1.22666	-1.17489	-1.05238	-1.05448	-1.00121	-0.568868	-0.349995	-0.478527	0.184685	0.257984	-0.0361122	-0.349056	-0.246891	-0.789611	-1.04714	-1.285	-1.14109	-0.109198	0.010294	0.0913002	-1.29227	-0.821079	-0.77722
	Tb427VSG-1459	-1.76582	-1.6249	-1.62794	-0.800781	-0.915476	0.537659	-1.40896	-1.34857	-1.24553	-1.46098	-1.29797	-1.42171	-0.923817	-1.25239	-1.20062	-1.07811	-1.08021	-1.02695	-0.594599	-0.375725	-0.504257	0.158954	0.0802503	1.09016	-0.374787	-0.272621	-0.967344	-1.07287	-1.31073	-1.16682	-0.134928	-0.0154362	0.0655699	-1.318	-0.846809	-0.80295
	Tb427VSG-1460	-1.76582	-1.6249	-1.62794	-0.800781	-0.915476	-0.614344	-1.40896	-1.34857	-1.24553	-1.46098	-1.29797	-1.42171	-0.923817	-1.25239	-1.20062	-1.07811	-1.08021	-1.02695	-0.594599	-0.375725	-0.352254	0.158954	0.0802503	-0.0618425	-0.374787	-0.272621	-0.967344	-1.07287	-1.31073	-1.01481	1.60204	-0.0154362	0.217573	-1.318	-0.846809	-0.80295
	Tb427VSG-1461	-1.73265	-1.59173	-1.59478	-0.767614	-0.882309	-0.581178	-1.3758	-1.3154	-1.21237	-1.42781	-1.2648	-1.38855	-0.89065	-1.21923	-1.16745	-1.04495	-1.04705	-0.993778	-0.561432	-0.342558	-0.47109	0.192121	0.113417	-0.0286756	-0.34162	-0.239454	-0.934177	-1.0397	-1.27756	-1.13365	-0.101761	0.0177306	0.0987368	-1.28483	-0.813642	-0.769783
	Tb427VSG-1462	-1.62028	-1.47935	-1.4824	-0.503237	-0.769935	-0.468803	-1.26342	-1.20303	-1.09999	-0.163436	-0.000425	-0.124168	-0.778276	-1.10685	-1.05508	0.219432	-0.934671	0.270599	-0.297054	-0.230184	-0.358716	2.04146	3.18515	2.55763	-0.0772427	-0.12708	-0.821804	-0.927326	-1.16518	0.130727	0.162616	3.28211	1.94808	-1.17246	1.45074	-0.505406
	Tb427VSG-1463	-0.610166	-1.62125	-1.6243	-0.797133	-0.911828	-0.610696	-1.40532	-1.34492	-1.24189	-1.30533	-1.29432	-1.41806	-0.920169	-0.0967429	-1.19697	-1.07446	-1.07656	-1.0233	-0.590951	-0.372077	-0.348606	0.162602	0.0838981	-0.0581947	-0.371139	-0.268973	-0.963697	-1.06922	-1.30708	-1.16317	-0.13128	-0.0117885	0.0692177	-1.31435	-0.843161	-0.799302
	Tb427VSG-1464	-1.75851	0.119375	-1.62064	-0.641473	-0.908171	-0.607039	-1.40166	-1.34127	-1.23823	-1.45368	-1.29066	-1.41441	-0.916512	-1.24509	-0.0413127	-1.07081	-1.07291	-1.01964	-0.587294	-0.36842	-0.496952	0.166259	1.82452	-0.0545377	-0.367482	-0.265316	1.77693	-0.913559	-1.30342	-1.00751	1.60934	3.3138	0.224878	-1.15869	0.312499	0.94132
	Tb427VSG-1465	-1.75851	-1.61759	-1.62064	-0.793476	-0.908171	-0.607039	-1.40166	-1.34127	-1.23823	-1.45368	-1.29066	-1.41441	-0.916512	-1.24509	-1.19332	-1.07081	-1.07291	-1.01964	-0.587294	-0.36842	-0.496952	0.166259	0.239558	0.0974654	-0.367482	-0.265316	-0.96004	-1.06556	-1.30342	-1.15951	-0.127623	-0.0081314	0.0728747	-1.3107	-0.687501	-0.795645
	Tb427VSG-1466	-0.602842	1.53808	0.119993	-0.78981	0.247498	-0.603373	-1.39799	-1.3376	-1.23456	-1.45001	-1.287	-1.41074	-0.912846	-1.24142	-1.18965	-1.06714	-0.917238	-0.863971	-0.431624	-0.364754	-0.493286	1.32193	1.82819	-0.0508714	-0.211812	-0.26165	-0.80437	-1.0619	-1.29975	-1.15585	-0.123957	-0.0044651	0.076541	-1.30703	-0.835838	-0.791979
	Tb427VSG-1467	-1.75485	-1.61392	-1.61697	-0.78981	-0.904505	-0.603373	-1.39799	-1.3376	-1.23456	-1.45001	-1.287	-1.41074	-0.912846	-1.24142	-1.18965	-1.06714	-1.06924	-1.01597	-0.583627	-0.364754	-0.493286	0.169925	0.243225	-0.0508714	-0.363816	-0.26165	-0.956373	-1.0619	-1.29975	-1.15585	-0.123957	-0.0044651	0.076541	-0.155026	-0.835838	-0.791979
	Tb427VSG-1468	-1.75485	-1.61392	-1.61697	-0.78981	-0.904505	-0.603373	-1.39799	-1.3376	-1.23456	-1.45001	-1.287	-1.41074	-0.912846	-1.24142	-1.18965	-1.06714	-1.06924	0.136029	-0.583627	-0.364754	0.658717	2.32193	0.0912214	-0.0508714	-0.363816	-0.26165	-0.956373	-1.0619	-1.29975	-1.15585	0.0280462	0.147538	0.076541	-1.30703	-0.835838	-0.639976
	Tb427VSG-1469	-1.75485	-1.61392	-1.61697	-0.78981	-0.904505	-0.603373	-1.39799	-1.3376	-1.23456	-1.45001	-1.287	-1.41074	-0.912846	-1.24142	-1.18965	-1.06714	-1.06924	-1.01597	-0.583627	-0.364754	-0.493286	0.169925	0.0912214	-0.0508714	-0.363816	-0.26165	-0.956373	-1.0619	-1.29975	-1.15585	-0.123957	-0.0044651	0.076541	-1.30703	-0.835838	-0.791979
	Tb427VSG-1470	-1.75485	-1.61392	-1.61697	-0.78981	-0.904505	-0.603373	-1.39799	-1.3376	-1.23456	-1.45001	-1.287	-1.41074	-0.912846	-1.24142	-1.18965	-1.06714	-1.06924	-1.01597	-0.583627	-0.212751	-0.493286	0.169925	0.0912214	-0.0508714	-0.363816	-0.26165	-0.956373	-1.0619	-1.29975	-1.15585	-0.123957	0.147538	0.076541	-1.30703	-0.835838	-0.791979
	Tb427VSG-1471	-1.75485	-1.61392	-1.61697	-0.78981	-0.904505	-0.603373	-1.39799	-1.1856	-1.23456	-1.29801	-1.287	-1.41074	-0.760843	-1.24142	-0.0376464	-0.915138	-1.06924	-1.01597	0.568376	1.78725	1.24368	0.169925	0.0912214	-0.0508714	-0.363816	-0.26165	0.19563	0.0901069	-1.14775	-1.15585	-0.123957	-0.0044651	0.076541	-1.30703	-0.835838	-0.791979
	Tb427VSG-1472	-1.64821	-1.50729	-1.51034	-0.683177	-0.797872	-0.49674	-1.29136	-1.23097	-1.12793	-1.34338	-1.18036	-1.30411	-0.806213	-1.13479	-1.08302	-0.960508	-0.962608	-0.909341	-0.476994	-0.258121	-0.386653	0.276558	0.197854	0.0557615	-0.257183	-0.0030141	-0.84974	-0.955263	-1.19312	-1.04921	-0.0173241	0.102168	0.183174	-1.2004	-0.729205	-0.685346
	Tb427VSG-1473	-1.75117	-1.61025	-1.6133	-0.786134	-0.900829	-0.599697	-1.39432	-1.33392	-1.23089	-1.44633	-1.13132	-1.25506	-0.90917	-1.23775	-1.18597	-1.06347	-1.06557	-1.0123	-0.579952	-0.361078	-0.48961	0.173601	0.0948971	1.68977	-0.36014	0.894029	0.199306	-1.05822	-1.29608	-1.00017	-0.120281	-0.000789	0.23222	-1.30335	-0.832162	-0.788303
	Tb427VSG-1474	-1.75117	-1.61025	-1.46129	-0.786134	-0.900829	-0.599697	-1.24231	-1.33392	-1.23089	-1.29433	-1.28332	-0.255062	-0.90917	-1.23775	-1.18597	-1.06347	-1.06557	-0.860295	-0.579952	0.790925	-0.337607	0.173601	2.56883	1.10481	-0.36014	-0.257974	0.199306	-1.05822	-1.14408	-1.00017	1.61668	1.15121	1.23222	-1.30335	1.31984	-0.788303
	Tb427VSG-1475	-1.74748	-1.60656	-1.45761	-0.782449	-0.897144	-0.444009	-1.23863	-1.33024	-1.2272	-1.29065	-1.27964	-1.40338	-0.905485	-0.0820588	-1.18229	-1.05978	-1.06188	-1.00861	0.575736	-0.20539	-0.485925	0.177286	0.250585	2.10849	-0.356455	-0.254289	0.787953	-0.902532	-1.14039	-1.14848	-0.116596	0.00289558	0.235905	-1.29967	-0.828477	-0.784618
	Tb427VSG-1476	-1.74748	-1.60656	-1.60961	-0.782449	-0.897144	-0.596012	-1.39063	-1.33024	-1.2272	-1.44265	-1.27964	-1.40338	-0.905485	-1.23406	-1.18229	-1.05978	-1.06188	-1.00861	-0.576267	-0.357393	-0.485925	0.177286	0.0985821	-0.0435107	-0.356455	-0.254289	-0.949013	-1.05454	-1.29239	-1.14848	-0.116596	0.00289558	0.0839017	-1.29967	-0.828477	-0.784618
	Tb427VSG-1477	-1.23975	-1.09883	-1.10187	-0.122709	-0.389407	-0.0882755	-0.882896	-0.822503	-0.719466	-0.934912	-0.7719	-0.74364	-0.397748	-0.726325	-0.674552	-0.40004	-0.554143	-0.500876	-0.0685297	0.150344	0.0218117	0.685023	0.758322	0.464226	1.30329	1.40545	-0.289272	-0.546798	-0.784657	-0.640748	0.543144	0.662636	2.3286	-0.791931	-0.32074	-0.276881
	Tb427VSG-1478	-1.74379	-1.45087	-1.60592	-0.778755	-0.741447	0.559685	-1.23494	-1.32655	-1.22351	0.298012	1.19799	1.55967	1.25021	-1.23037	-1.17859	-0.904083	-1.05819	-1.00492	1.57943	1.38327	1.25473	2.33298	4.34174	3.28211	-0.200757	2.22334	2.01404	1.42309	1.67066	1.32914	3.84646	3.96595	4.14649	2.02595	3.32722	-0.628921
	Tb427VSG-1479	-1.74009	-1.59917	-1.60221	-0.77505	-0.889746	-0.588614	-1.38323	-1.32284	-1.2198	-1.43525	-1.12024	-1.39598	-0.898087	-1.22666	-1.17489	-1.05238	-1.05448	-1.00121	-0.568868	-0.349995	-0.478527	0.184685	0.257984	0.115891	-0.349056	-0.246891	-0.789611	-1.04714	-1.285	-1.14109	-0.109198	0.010294	0.0913002	-1.29227	-0.821079	-0.77722
	Tb427VSG-1480	-1.74379	-1.60287	-1.60592	-0.778755	-0.89345	-0.592318	-1.38694	-1.32655	-1.22351	-1.43895	-1.27594	-1.24768	-0.901791	-1.23037	-1.17859	-1.05609	-1.05819	-1.00492	-0.572572	-0.353699	-0.482231	0.180981	0.102277	-0.0398162	-0.35276	-0.250595	-0.945318	-1.05084	-1.2887	-1.14479	-0.112902	0.00659007	0.0875962	-1.29597	-0.824783	-0.780924
	Tb427VSG-1481	-1.74379	-1.60287	-1.60592	-0.778755	-0.89345	-0.592318	-1.38694	-1.17454	-1.22351	-1.43895	-1.27594	-1.39969	-0.901791	-1.23037	-1.17859	-1.05609	-1.05819	-1.00492	-0.572572	-0.353699	-0.482231	0.332984	1.25428	0.112187	-0.35276	-0.250595	-0.793315	-0.898838	-1.2887	-1.14479	-0.112902	0.158593	0.239599	-1.29597	-0.824783	-0.780924
	Tb427VSG-1482	-1.74009	-1.59917	-1.60221	-0.77505	-0.889746	-0.588614	-1.38323	-1.32284	-1.2198	-1.43525	-1.12024	-1.24398	-0.898087	-1.22666	-1.17489	-1.05238	-1.05448	-1.00121	-0.568868	-0.349995	-0.478527	0.184685	0.105981	0.115891	-0.349056	0.905112	-0.941614	-1.04714	-1.285	-1.14109	-0.109198	0.010294	0.0913002	-1.29227	-0.821079	-0.77722
	Tb427VSG-1483	-0.588083	-1.59917	-1.60221	-0.623047	-0.889746	-0.588614	-1.38323	-1.32284	-1.2198	-1.43525	-1.27224	-1.39598	-0.898087	-1.22666	-1.17489	-1.05238	-1.05448	-1.00121	-0.568868	-0.349995	-0.478527	0.184685	0.105981	0.115891	-0.349056	-0.246891	-0.941614	-1.04714	-1.285	-1.14109	0.0428053	0.010294	0.0913002	-1.29227	-0.821079	-0.77722
	Tb427VSG-1484	-1.74009	-1.59917	-1.60221	-0.77505	-0.889746	-0.588614	-0.231231	-1.32284	-1.2198	-1.43525	-1.27224	-1.39598	-0.898087	-1.22666	-1.17489	-1.05238	-1.05448	-1.00121	-0.568868	-0.349995	-0.478527	0.184685	0.105981	-0.0361122	-0.349056	-0.246891	-0.941614	-1.04714	-1.285	-1.14109	-0.109198	0.010294	0.0913002	-1.29227	0.330924	-0.77722
	Tb427VSG-1485	-1.74009	-1.59917	-1.60221	-0.77505	-0.889746	-0.588614	-1.38323	-1.32284	-1.2198	-1.28325	-1.27224	-1.39598	-0.898087	-1.22666	-1.17489	-1.05238	-1.05448	-1.00121	-0.568868	-0.349995	-0.478527	0.184685	0.105981	-0.0361122	-0.349056	-0.246891	-0.941614	-1.04714	-1.13299	-1.14109	1.04281	0.010294	0.0913002	-1.29227	-0.821079	-0.77722
	Tb427VSG-1486	-1.74009	-1.59917	-1.60221	-0.77505	-0.889746	-0.588614	-1.38323	-1.32284	-1.2198	-1.43525	-1.27224	-1.39598	-0.898087	-1.22666	-1.17489	-1.05238	-1.05448	-1.00121	-0.568868	-0.349995	-0.478527	0.184685	0.105981	-0.0361122	-0.349056	-0.246891	-0.941614	-1.04714	-1.285	-1.14109	-0.109198	0.010294	0.0913002	-1.29227	-0.821079	-0.77722
	Tb427VSG-1488	-1.73637	-1.59545	-1.5985	-0.771337	-0.886032	-0.584901	-1.37952	-1.31913	-1.21609	-1.27953	-1.11652	-1.39227	-0.894373	-1.22295	-1.17118	-1.04867	-1.05077	-0.997501	-0.565155	-0.346281	-0.474813	0.188398	0.109694	-0.0323987	-0.345343	-0.243177	-0.937901	-1.04342	-1.28128	-1.13737	0.0465188	1.16601	0.0950137	-1.28856	-0.665362	-0.773506
	Tb427VSG-1489	-1.73265	-1.59173	-1.59478	-0.767614	-0.882309	-0.581178	-1.3758	-1.3154	-1.21237	-1.42781	-1.2648	-1.38855	-0.89065	-1.21923	-1.01545	-1.04495	-1.04705	-0.993778	-0.561432	-0.342558	-0.47109	0.192121	0.113417	-0.0286756	-0.34162	-0.239454	0.217826	-1.0397	-1.27756	-1.13365	-0.101761	0.0177306	0.0987368	-1.28483	-0.813642	-0.769783
	Tb427VSG-1490	-1.73265	-1.59173	-1.59478	-0.767614	-0.882309	-0.581178	-1.3758	-1.3154	-1.21237	-1.42781	-1.2648	-1.38855	-0.89065	-1.21923	-1.16745	-1.04495	-1.04705	-0.993778	-0.561432	-0.342558	-0.47109	0.192121	0.113417	-0.0286756	-0.34162	-0.239454	-0.934177	-1.0397	-1.27756	-1.13365	-0.101761	0.0177306	0.0987368	-1.28483	-0.813642	-0.769783
	Tb427VSG-1491	-1.73265	-1.59173	-1.59478	-0.767614	-0.882309	-0.581178	-1.3758	-1.1634	-1.21237	-1.42781	-1.2648	-1.38855	-0.89065	-1.21923	-1.16745	-1.04495	-1.04705	-0.993778	0.590571	-0.342558	-0.47109	1.34412	0.26542	2.44526	-0.34162	-0.0874512	-0.782174	-1.0397	-1.27756	-1.13365	1.05024	0.0177306	0.25074	-1.28483	0.338361	-0.769783
	Tb427VSG-1492	2.87879	2.14524	1.55723	0.384389	1.26969	0.570826	4.55757	4.69458	4.82228	4.21604	4.37905	4.78583	3.16824	2.83967	2.15447	2.10706	3.35289	2.85866	5.93042	5.23571	5.87074	7.04456	7.20793	6.80983	5.87647	6.00001	6.80279	3.91966	4.6558	4.14764	7.00444	6.97709	7.05809	6.79791	7.44688	6.42661
	Tb427VSG-1493	3.38971	3.13208	2.57649	1.08173	0.96703	2.85312	3.0585	3.64941	3.22193	4.19412	3.58454	3.04576	3.18108	3.29308	3.26685	1.54136	-0.782668	1.2706	-0.297054	2.72917	2.96321	3.26385	3.37779	4.04306	2.50772	3.02492	2.13755	-0.775323	0.571781	0.71569	2.96997	3.28211	2.68504	-0.0204562	1.0357	-0.657409
	Tb427VSG-1494	-1.72892	-1.588	-1.59104	-0.763881	-0.878577	-0.577445	-1.22006	-1.31167	-1.20864	-1.42408	-1.10907	-1.23281	-0.886917	-1.21549	-1.16372	-1.04121	-1.04331	-0.990046	-0.557699	-0.338825	-0.315354	0.347857	1.26915	0.12706	-0.337887	-0.0837185	-0.778442	-1.03597	-1.27383	-0.977914	0.0539746	0.0214633	2.25447	-1.2811	0.342094	-0.76605
	Tb427VSG-1495	-1.72892	-1.588	-1.59104	-0.763881	-0.878577	-0.577445	-1.37207	-1.31167	-1.20864	-1.42408	-1.26107	-1.38481	-0.886917	-1.21549	-1.16372	-1.04121	-1.04331	-0.990046	-0.557699	-0.338825	-0.467357	0.347857	0.11715	1.12706	-0.337887	-0.235722	-0.778442	-0.883965	-1.27383	0.0220859	-0.0980285	0.0214633	1.25447	-1.2811	-0.809909	-0.76605
	Tb427VSG-1496	-1.72642	-1.5855	-1.58855	-0.761387	-0.876083	-0.574951	-1.36957	-1.30918	-1.20614	-1.42159	-1.25858	-1.38232	-0.884423	-1.213	-1.16123	-1.03872	-1.04082	-0.987552	-0.555205	0.815672	-0.464864	0.198348	0.119644	-0.022449	-0.335393	-0.233228	-0.927951	-1.03347	-1.27133	-1.12742	0.0564685	0.0239572	0.104963	-1.27861	-0.807415	-0.611554
	Tb427VSG-1497	-1.72517	-1.58425	-1.5873	-0.760139	-0.874834	-0.573702	-1.36832	-1.30793	-1.20489	-1.42034	-1.10532	-1.38107	-0.883175	-1.21175	-1.00798	-1.03747	-1.03957	-0.986303	-0.553956	-0.335083	-0.463615	0.199596	0.120892	-0.0212005	-0.334145	-0.231979	-0.926702	-1.03223	-1.27008	-1.12617	-0.0942861	0.0252057	0.106212	-1.27736	-0.806167	-0.762308
	Tb427VSG-1498	-1.72517	-1.58425	-1.5873	-0.760139	-0.874834	-0.573702	-1.36832	-1.30793	-1.20489	-1.42034	-1.25733	-1.38107	-0.883175	-1.21175	-1.15998	-1.03747	-1.03957	-0.986303	-0.553956	-0.335083	-0.463615	0.199596	0.120892	-0.0212005	-0.334145	-0.0799761	-0.926702	-1.03223	-1.27008	-1.12617	-0.0942861	0.0252057	1.25822	-1.27736	-0.806167	-0.762308
	Tb427VSG-1499	-1.72142	-1.4285	-1.58355	-0.756387	-0.871082	-0.56995	-1.36457	-1.30418	-1.20114	-1.41659	-1.25357	-1.37732	-0.879423	-1.056	-1.15623	-1.03372	-1.03582	-0.982551	0.601799	-0.331331	-0.459863	0.203348	1.86161	-0.0174484	-0.330393	-0.228227	-0.770947	-1.02847	-1.26633	-1.12242	-0.0905339	0.0289579	0.261967	-1.27361	-0.650412	-0.758556
	Tb427VSG-1500	-1.72142	-1.5805	-1.58355	-0.756387	-0.871082	-0.56995	-1.36457	-1.30418	-1.20114	-1.41659	-1.10157	-1.22531	-0.879423	-1.208	-1.15623	-1.03372	-1.03582	-0.982551	-0.550204	-0.331331	-0.459863	0.203348	0.124644	0.134555	-0.17839	-0.228227	-0.92295	-1.02847	-1.26633	-1.12242	1.06147	1.76592	1.26197	-1.27361	-0.802415	-0.758556
	Tb427VSG-1501	-1.72142	-1.5805	-1.58355	-0.756387	-0.871082	-0.56995	-1.36457	-1.30418	-1.20114	-1.41659	-1.25357	-1.22531	-0.879423	-1.208	-1.15623	-1.03372	-1.03582	-0.982551	-0.550204	-0.331331	-0.459863	0.203348	0.124644	-0.0174484	-0.330393	-0.228227	-0.92295	-1.02847	-1.26633	-1.12242	-0.0905339	0.0289579	0.109964	-1.27361	-0.802415	-0.758556
	Tb427VSG-1502	-1.71766	-1.57674	-1.57979	-0.752625	-0.86732	-0.566188	-1.36081	-1.30042	-1.19738	-1.41282	-1.24981	-1.37356	-0.875661	-1.20424	-1.15246	-1.02996	-1.03206	-0.978789	-0.546443	-0.327569	-0.456101	0.20711	0.128406	-0.0136864	-0.326631	-0.224465	1.23281	-1.02471	-1.26257	-1.11866	-0.086772	0.0327198	0.113726	-1.11784	-0.798653	-0.754794
	Tb427VSG-1503	-1.71766	-1.57674	-1.57979	-0.752625	-0.86732	-0.566188	-1.36081	-1.30042	-1.19738	-1.41282	-1.24981	-1.37356	-0.875661	-1.20424	-1.15246	-1.02996	-0.880053	-0.978789	-0.546443	-0.175566	-0.456101	0.20711	0.128406	-0.0136864	-0.326631	-0.224465	-0.767185	-1.02471	-1.26257	-1.11866	-0.086772	0.0327198	0.113726	-1.26984	-0.798653	-0.754794
	Tb427VSG-1505	0.0230767	-1.42096	-1.57602	-0.748853	-0.863548	-0.562416	-1.35704	-1.29664	-1.19361	-1.40905	-1.24604	-1.36978	-0.871889	-1.20047	-1.14869	-1.02618	-0.876281	-0.975017	-0.390668	-0.323797	-0.452329	0.210882	0.284181	-0.0099147	-0.322859	0.93131	-0.915417	0.131064	-0.106795	-1.11489	-0.0830002	0.188495	0.117498	-1.26607	-0.794881	-0.599019
	Tb427VSG-1506	-1.71011	-1.56919	-1.57223	-0.745071	-0.859767	-0.558635	-1.35326	-1.29286	-1.18983	-1.40527	-1.24226	-1.366	-0.868107	-1.19668	-1.14491	-1.0224	-1.0245	-0.971236	-0.538889	-0.168012	-0.448548	1.36667	0.13596	-0.006133	-0.319077	-0.216912	-0.911635	-1.01716	-1.25502	-1.11111	-0.0792186	0.0402732	0.121279	-1.26229	-0.791099	-0.747241
	Tb427VSG-1507	-1.71389	-1.57297	-1.57602	-0.748853	-0.863548	-0.562416	-1.35704	-1.29664	-1.19361	-1.40905	-1.24604	-1.36978	-0.871889	-1.20047	-1.14869	-1.02618	-1.02828	-0.975017	-0.542671	-0.323797	-0.452329	0.210882	0.132178	-0.0099147	-0.322859	-0.220693	-0.915417	-1.02094	-1.2588	-1.11489	-0.0830002	0.0364915	0.117498	-1.11407	-0.794881	-0.751022
	Tb427VSG-1508	-1.56189	-1.57297	-1.57602	-0.748853	-0.863548	-0.562416	-1.35704	-1.29664	-1.19361	-1.40905	-1.09404	-0.217781	-0.871889	-1.20047	-1.14869	-1.02618	-1.02828	-0.975017	-0.542671	-0.323797	-0.452329	0.210882	0.132178	-0.0099147	-0.170856	-0.220693	-0.763413	-1.02094	-1.2588	-1.11489	-0.0830002	0.0364915	0.117498	-1.26607	-0.794881	-0.751022
	Tb427VSG-1509	-1.71389	-1.57297	-1.57602	-0.748853	-0.863548	-0.562416	-1.35704	-1.29664	-1.19361	-1.40905	-1.24604	-1.36978	-0.871889	-1.20047	-1.14869	-1.02618	-1.02828	-0.975017	0.609332	-0.171794	-0.452329	0.210882	0.132178	-0.0099147	-0.322859	-0.220693	-0.915417	-1.02094	-1.2588	-1.11489	-0.0830002	0.0364915	0.117498	-1.26607	-0.794881	-0.751022
	Tb427VSG-1510	-1.71389	-1.57297	-1.57602	-0.748853	-0.863548	-0.562416	-1.35704	-1.29664	-1.19361	-1.40905	-1.24604	-1.36978	-0.871889	-1.20047	-1.14869	-1.02618	-1.02828	-0.975017	-0.542671	-0.323797	-0.452329	0.210882	0.132178	0.142088	-0.322859	-0.220693	-0.915417	-1.02094	-1.2588	-1.11489	-0.0830002	0.0364915	0.117498	-1.11407	-0.794881	-0.751022
	Tb427VSG-1511	-1.71011	-1.56919	-1.57223	-0.745071	-0.859767	-0.558635	-1.35326	-1.29286	-1.18983	-1.40527	-0.0902563	-1.366	-0.868107	-1.04468	-1.14491	-1.0224	-1.0245	-0.971236	-0.538889	-0.320016	-0.448548	0.214664	1.28796	-0.006133	-0.319077	-0.0649087	-0.759632	-1.01716	-1.10301	-1.11111	1.07278	0.0402732	0.121279	-1.26229	0.360904	-0.747241
	Tb427VSG-1512	0.763824	0.167779	1.38712	-0.745071	1.61416	-0.406632	0.38371	-1.14086	0.962178	-1.40527	0.494706	-0.214	0.283896	-0.0446812	-0.992908	1.1296	0.1275	-0.819233	2.78304	0.831988	-0.448548	1.36667	1.28796	0.14587	-0.167074	-0.216912	1.24037	0.134845	0.896987	0.625858	1.07278	1.77724	0.273282	-0.110288	0.360904	0.989725
	Tb427VSG-1513	-1.71011	-1.56919	-1.57223	-0.745071	-0.859767	-0.558635	-1.35326	-1.29286	-1.18983	-1.40527	-1.24226	-1.366	-0.868107	-1.19668	-0.992908	-1.0224	-1.0245	-0.971236	-0.538889	-0.320016	-0.448548	0.214664	0.13596	-0.006133	-0.319077	-0.216912	-0.911635	-1.01716	-1.25502	-1.11111	-0.0792186	0.0402732	0.121279	-1.26229	-0.791099	-0.747241
	Tb427VSG-1515	-1.70632	-1.56539	-1.56844	-0.74128	-0.855975	-0.554843	-1.34946	-1.28907	-1.18603	-1.40148	-1.23847	-1.36221	-0.864316	-1.19289	-1.14112	-0.866608	-1.02071	-0.967444	-0.535098	-0.164221	-0.444756	0.218455	0.139751	-0.0023415	-0.315286	-0.21312	-0.907843	-1.01337	-1.25122	-0.955313	-0.075427	2.19607	0.125071	-1.2585	-0.635305	-0.743449
	Tb427VSG-1516	-1.70632	-1.56539	-1.56844	-0.74128	-0.855975	-0.554843	-1.34946	-1.28907	-1.18603	-1.40148	-1.23847	-1.36221	-0.864316	-1.19289	-1.14112	-1.01861	-1.02071	-0.967444	-0.535098	-0.316224	-0.444756	0.218455	0.139751	-0.0023415	-0.315286	-0.0611171	-0.907843	-1.01337	-1.25122	-1.10732	-0.075427	0.0440648	0.125071	-1.2585	-0.787308	-0.743449
	Tb427VSG-1517	-1.59589	-1.45497	-1.45802	-0.630856	-0.745551	-0.444419	-1.23904	-1.17865	-1.07561	-1.29106	-1.12804	-1.25179	-0.753892	-1.08247	-1.0307	-0.908187	-0.910287	-0.85702	-0.424673	-0.2058	-0.334332	0.328879	0.250175	0.108083	-0.204862	-0.102696	-0.797419	-0.902942	-1.1408	-0.996892	0.034997	0.154489	0.235495	-0.996072	-0.676884	-0.633025
	Tb427VSG-1518	-1.70632	-1.56539	-1.56844	-0.74128	-0.855975	-0.554843	-1.34946	-1.28907	-1.03403	-1.40148	-1.23847	-1.36221	-0.864316	-1.19289	-1.14112	-1.01861	-0.868708	-0.967444	-0.535098	-0.316224	-0.292753	1.37046	0.291754	-0.0023415	-0.315286	-0.21312	0.829122	-1.01337	-1.09922	-1.10732	0.0765761	0.196068	1.86204	-1.2585	-0.787308	-0.743449
	Tb427VSG-1519	-1.70251	-0.40959	-1.56464	-0.737478	-0.852174	-0.551042	-1.19366	-1.28527	-1.18223	-1.39768	-1.23467	-1.35841	-0.860514	-1.18909	-0.985315	-1.01481	-1.01691	-0.963643	-0.531296	-0.312422	-0.440955	0.222257	0.143553	0.0014601	-0.311484	-0.209319	-0.904042	-1.00956	-1.24742	-1.10351	1.08038	1.19987	0.128872	-1.2547	-0.783506	-0.739648
	Tb427VSG-1520	-1.70251	-1.56159	-1.56464	-0.737478	-0.852174	-0.551042	-1.34566	-1.28527	-1.18223	-1.39768	-1.23467	-1.35841	-0.860514	-1.18909	-1.13732	-1.01481	-1.01691	-0.963643	-0.379293	-0.312422	-0.440955	0.222257	0.143553	0.0014601	-0.311484	-0.209319	-0.904042	-1.00956	-1.09542	-1.10351	-0.0716255	2.19987	0.128872	-1.2547	-0.783506	-0.739648
	Tb427VSG-1521	-1.6987	-1.40578	-1.56083	0.418336	-0.848362	-0.54723	-1.34185	-1.28146	-0.0264176	-1.39387	-1.07885	-1.3546	-0.7047	0.966723	-1.13351	0.141005	0.138905	-0.959831	-0.375481	-0.308611	-0.437143	0.378072	0.147365	0.00527172	0.844331	-0.205507	-0.90023	-1.00575	-1.24361	0.637263	1.08419	0.051678	0.132684	-1.09888	-0.627692	-0.735836
	Tb427VSG-1522	-1.69488	-1.55396	-1.55701	-0.729845	-0.84454	-0.543408	-1.33803	-1.27764	-1.1746	-1.39004	-1.22703	-1.35078	-0.852881	-1.18146	-1.12968	-1.00718	-1.00928	-0.956009	-0.371659	-0.304789	-0.433321	0.22989	0.151186	0.00909343	-0.303851	-0.201685	-0.896409	-1.00193	-1.23979	-1.09588	-0.0639921	0.0554997	0.136506	-1.24706	-0.775873	-0.732014
	Tb427VSG-1523	-1.61624	-1.47532	-1.47837	-0.651204	-0.7659	-0.464768	-1.25939	-1.19899	-1.09596	-1.3114	-1.14839	-1.27214	0.377763	-1.10282	-1.05104	-0.928536	-0.930636	-0.877369	-0.445022	-0.0741455	-0.354681	0.460534	1.38183	0.239737	-0.22521	-0.123045	-0.817768	-0.923291	-1.16115	-1.01724	0.0146483	0.13414	0.215146	-1.16842	-0.697233	-0.653374
	Tb427VSG-1524	-1.69105	-1.55013	-0.401172	-0.726013	-0.840708	-0.539577	-1.3342	-1.2738	-1.01876	-1.38621	-1.2232	-1.34694	-0.849049	-1.17763	-1.12585	-1.00334	-1.00544	-0.952178	-0.519831	-0.300957	-0.429489	1.38573	0.155018	0.0129253	-0.300019	-0.197853	-0.892577	-0.9981	-1.23596	-1.09205	-0.0601603	0.0593315	0.140338	-1.24323	-0.772041	-0.728182
	Tb427VSG-1525	-1.69105	-1.55013	-1.55318	-0.726013	-0.840708	-0.539577	-1.18219	-1.2738	-0.0187641	-1.38621	-1.2232	-1.34694	0.887917	-1.17763	-1.12585	-0.851341	-1.00544	-0.952178	-0.519831	-0.300957	1.30748	1.38573	1.30702	0.0129253	-0.300019	-0.197853	0.259427	-0.846096	-1.23596	-1.09205	0.0918428	0.0593315	1.8773	-1.24323	-0.772041	-0.576179
	Tb427VSG-1526	-0.535204	0.927645	-1.54933	-0.722171	-0.836866	-0.535735	1.14358	0.467004	-1.01492	1.09156	-1.21936	-1.1911	1.3068	-1.17378	-0.970008	-0.999502	-1.0016	-0.948335	-0.515989	-0.297115	-0.425647	0.237564	0.15886	2.97613	-0.144174	-0.194011	0.263269	-0.994257	-1.23212	0.0637962	1.68065	2.21518	1.88115	-1.23939	-0.616196	-0.72434
	Tb427VSG-1527	-1.68721	-1.54629	-1.54933	-0.722171	-0.836866	-0.535735	-1.33035	-1.26996	-1.16693	-1.38237	-1.21936	-1.3431	-0.845207	-1.17378	-1.12201	-0.999502	-1.0016	-0.948335	-0.515989	-0.297115	-0.425647	0.389567	0.15886	0.0167674	-0.296177	-0.194011	-0.888734	-0.994257	-1.23212	-1.08821	-0.0563182	0.0631736	0.14418	-1.23939	-0.768199	-0.72434
	Tb427VSG-1528	-1.68721	-1.54629	-1.54933	-0.722171	-0.836866	-0.535735	-1.33035	-1.26996	-1.16693	-1.38237	-1.21936	-1.3431	-0.845207	-1.17378	-1.12201	-0.999502	-1.0016	-0.948335	-0.515989	-0.297115	-0.425647	0.237564	0.15886	0.0167674	-0.296177	-0.194011	-0.888734	-0.994257	-1.23212	-1.08821	-0.0563182	0.0631736	0.14418	-1.23939	-0.768199	-0.72434
	Tb427VSG-1529	-1.68721	-1.54629	-1.54933	-0.722171	-0.836866	-0.535735	-1.33035	-1.26996	-1.16693	-1.38237	-1.21936	-1.3431	-0.845207	-1.17378	-1.12201	-0.999502	-1.0016	-0.948335	-0.515989	-0.297115	-0.425647	0.237564	0.15886	0.0167674	-0.296177	-0.194011	-0.736731	-0.994257	-1.23212	-1.08821	-0.0563182	0.215177	0.14418	-1.23939	-0.768199	-0.72434
	Tb427VSG-1530	-1.68721	-1.54629	-1.54933	-0.722171	-0.836866	-0.535735	-1.33035	-1.26996	-1.16693	-1.38237	-1.21936	-1.3431	-0.845207	-1.17378	0.614955	-0.999502	-1.0016	-0.948335	-0.515989	-0.297115	-0.425647	0.389567	0.15886	0.0167674	-0.144174	-0.194011	-0.888734	-0.994257	-1.23212	-1.08821	-0.0563182	0.215177	1.29618	-1.23939	-0.768199	-0.72434
	Tb427VSG-1531	-1.68335	-1.54243	-1.39348	-0.718319	0.903952	-0.531882	-1.3265	-1.26611	-1.01107	-1.37852	-1.0635	-1.33925	-0.841355	-1.16993	-1.11816	-0.99565	-0.99775	-0.944483	-0.512136	-0.293263	-0.269792	0.241416	0.314716	2.75759	-0.292324	-0.190159	-0.732879	-0.990405	-1.22826	-1.08435	2.09954	0.219029	1.30004	-0.0835349	-0.764347	-0.720488
	Tb427VSG-1532	-1.68335	-1.54243	-1.54548	-0.718319	-0.833014	-0.531882	-1.3265	-1.26611	-1.16307	-1.37852	-1.21551	-1.33925	-0.841355	-1.16993	-1.11816	-0.99565	-0.99775	-0.944483	-0.512136	-0.293263	-0.421795	0.241416	0.314716	2.49455	-0.292324	-0.190159	-0.884882	-0.990405	-1.22826	-1.08435	-0.0524659	0.0670259	0.148032	-1.23554	-0.764347	-0.568485
	Tb427VSG-1533	-1.68335	-1.54243	-1.39348	-0.718319	-0.833014	-0.531882	-1.3265	-1.26611	-1.16307	-1.37852	-1.21551	-1.18725	-0.841355	-1.16993	-0.966155	-0.99565	-0.99775	-0.944483	0.639867	-0.293263	0.730208	3.20077	1.31472	1.75759	-0.292324	-0.190159	-0.884882	-0.990405	-1.22826	-1.08435	1.09954	1.21903	2.30003	-1.23554	0.387656	-0.720488
	Tb427VSG-1534	-1.6782	-1.53728	-1.54033	-0.713166	-0.827862	-0.52673	-1.32135	-1.26096	-1.15792	-1.37337	-1.21035	-1.3341	-0.836202	-1.16478	-1.11301	-0.990497	-0.992598	-0.939331	-0.506984	-0.28811	-0.416642	0.246569	0.167865	0.0257722	-0.287172	-0.185007	-0.727727	-0.985253	-1.22311	-1.0792	-0.0473134	1.22418	0.305188	-1.23039	-0.759194	-0.715335
	Tb427VSG-1535	-1.67949	-1.38657	-1.54162	-0.714456	-0.829151	-0.528019	-1.32264	-1.26225	-1.15921	-1.37466	-1.21164	-1.33539	-0.837492	0.570897	-1.1143	-0.991787	-0.993887	-0.94062	-0.508274	-0.137397	-0.417932	0.245279	0.166575	0.0244823	-0.288462	-0.186296	-0.88102	-0.986542	-1.2244	-1.08049	-0.0486032	0.222892	0.151895	-1.23168	0.391519	-0.716625
	Tb427VSG-1536	-1.64029	-1.49936	-1.50241	-0.67525	-0.789945	-0.488813	-1.28343	-1.22304	-1.12	-1.33545	-1.17244	-1.29618	-0.798286	-1.12686	-1.07509	-0.952581	-0.954681	-0.901414	-0.469068	-0.250194	-0.378726	0.284485	0.205781	0.0636884	-0.249256	-0.14709	-0.841813	-0.947336	-1.18519	-1.04129	-0.0093972	0.110095	0.191101	-1.19247	-0.721278	-0.677419
	Tb427VSG-1537	-1.67562	-1.5347	-1.53775	-0.710583	-0.825278	-0.524146	-1.31877	-1.25837	-1.15534	-1.37078	-1.20777	-1.33151	-0.833619	-1.1622	-1.11042	-0.987914	-0.990014	-0.936747	-0.504401	-0.285527	-0.414059	0.249152	1.32245	1.18036	-0.284589	-0.182423	0.274857	-0.982669	-1.22053	-1.07662	-0.0447302	0.0747616	1.89273	-1.2278	-0.756611	-0.560749
	Tb427VSG-1538	-1.67562	-1.5347	-1.53775	-0.710583	-0.825278	-0.524146	-1.31877	-1.25837	-1.15534	-1.37078	-1.20777	-1.17951	-0.833619	-1.1622	-1.11042	-0.987914	-0.990014	-0.936747	-0.504401	-0.285527	-0.414059	0.249152	0.322451	0.0283553	-0.284589	-0.182423	-0.725143	-0.982669	-1.22053	-1.07662	-0.0447302	0.226765	0.155768	-1.2278	-0.756611	-0.712752
	Tb427VSG-1539	-1.67562	-1.5347	-1.53775	-0.710583	-0.825278	-0.524146	-1.31877	-1.25837	-1.15534	-1.37078	-1.20777	-1.33151	-0.833619	-1.1622	-1.11042	-0.987914	-0.990014	-0.936747	-0.504401	-0.285527	-0.414059	0.249152	0.170448	0.0283553	-0.284589	-0.182423	-0.877147	-0.982669	-1.22053	-1.07662	-0.0447302	0.0747616	0.155768	-1.2278	-0.756611	-0.712752
	Tb427VSG-1540	-1.67174	-1.53081	-1.53386	-0.7067	-0.821395	-0.520263	-1.31488	-1.25449	-1.15145	-1.3669	-1.20389	-1.32763	-0.829735	-1.15831	-1.10654	-0.984031	-0.986131	-0.932864	-0.500517	-0.281644	-0.410176	0.405039	0.174332	0.0322388	-0.280705	-0.17854	-0.873263	-0.978786	-1.21664	-1.07274	-0.0408468	0.078645	0.159651	-1.22392	-0.752728	-0.708869
	Tb427VSG-1541	-1.66784	-1.52692	-1.52997	-0.702806	-0.817501	-0.516369	-1.31099	-1.2506	-1.14756	-1.36301	-1.19999	-1.32374	-0.825842	-1.15442	-1.10265	-0.980137	-0.982237	-0.92897	-0.496623	-0.27775	-0.406282	0.256929	0.178225	0.188136	-0.276811	-0.174646	-0.869369	-0.974892	-1.21275	-1.06884	-0.0369529	0.0825389	0.163545	-1.22002	-0.748834	-0.704975
	Tb427VSG-1542	-1.66784	-1.52692	-1.52997	-0.702806	-0.817501	-0.516369	-1.31099	-1.2506	-1.14756	-1.36301	-1.19999	-1.32374	-0.825842	-1.15442	-1.10265	-0.980137	-0.982237	-0.92897	-0.496623	-0.27775	-0.406282	0.256929	0.178225	0.0361327	-0.276811	-0.174646	-0.869369	-0.974892	-1.21275	-1.06884	-0.0369529	0.0825389	0.315548	-1.22002	-0.748834	-0.704975
	Tb427VSG-1543	-1.66784	-1.52692	-1.52997	-0.702806	-0.817501	-0.516369	-1.31099	-1.2506	-1.14756	-1.36301	-1.19999	-1.32374	-0.825842	-1.15442	-1.10265	-0.980137	-0.982237	-0.92897	-0.496623	-0.27775	-0.406282	0.256929	0.178225	1.7731	-0.276811	-0.174646	-0.869369	-0.822889	-1.06075	-1.06884	-0.0369529	1.23454	0.163545	-1.22002	-0.748834	-0.704975
	Tb427VSG-1546	-1.66394	-1.52302	-1.52606	-0.698901	-0.813597	-0.512465	-1.30709	-1.24669	-1.14366	-1.3591	-1.19609	-1.31983	-0.821937	-1.15051	-1.09874	-0.976232	-0.978333	-0.925066	-0.492719	-0.121842	-0.402377	0.260834	0.18213	0.0400371	-0.272907	-0.170742	-0.865465	-0.970988	-1.20885	-1.06494	-0.0330484	2.23845	0.16745	-1.06412	-0.744929	-0.701071
	Tb427VSG-1547	-1.66133	-1.52041	-1.52345	-0.696292	-0.810988	-0.509856	-1.30448	-1.24408	-1.14105	-1.35649	-1.19348	-1.31722	-0.819328	-1.14791	-1.09613	-0.973623	-0.975724	-0.922457	-0.49011	-0.271236	-0.399769	0.263443	0.336742	0.042646	-0.270298	-0.168133	-0.862856	-0.968379	-1.20624	-1.06233	-0.0304396	0.0890522	0.170058	-1.21351	-0.742321	-0.698462
	Tb427VSG-1548	-1.66394	-1.52302	-1.52606	-0.698901	-0.813597	-0.512465	-1.30709	-1.24669	-1.14366	-1.3591	-1.19609	-1.31983	-0.821937	-1.15051	-1.09874	-0.976232	-0.978333	-0.925066	-0.492719	-0.273845	-0.250374	0.412837	1.33413	1.19204	-0.272907	-0.170742	-0.865465	-0.970988	-1.20885	-1.06494	0.118955	0.238446	0.16745	-1.06412	-0.592926	-0.701071
	Tb427VSG-1549	-1.62028	-1.47935	-1.4824	-0.65524	-0.769935	-0.468803	-1.26342	-1.20303	-1.09999	-1.31544	-1.15243	-1.27617	-0.778276	-1.10685	-1.05508	-0.932571	-0.934671	-0.881404	-0.449058	-0.230184	-0.358716	0.304495	0.377794	0.0836984	-0.229246	-0.12708	-0.821804	-0.927326	-1.16518	-1.02128	0.0106128	0.130105	0.211111	-1.17246	-0.701268	-0.657409
	Tb427VSG-1550	-1.66002	-1.5191	-1.52215	-0.694986	-0.809682	-0.356547	-1.30317	-1.24278	-1.13974	-1.35519	-1.19217	-1.31592	-0.818022	-1.1466	-1.09483	-0.972317	-0.974417	-0.921151	-0.488804	-0.26993	-0.398462	0.264749	1.33805	0.195955	-0.268992	-0.166826	-0.86155	-0.967073	-1.20493	-1.06102	0.12287	0.0903584	0.171365	-1.21221	-0.741014	-0.697156
	Tb427VSG-1551	-1.66002	-1.5191	-1.52215	-0.694986	-0.809682	-0.50855	-1.30317	-1.24278	-1.13974	-1.35519	-1.19217	-1.31592	-0.818022	-1.1466	-1.09483	-0.972317	-0.974417	-0.921151	-0.488804	-0.26993	-0.398462	0.264749	1.33805	0.0439522	-0.268992	-0.166826	-0.86155	-0.967073	-1.20493	-1.06102	-0.0291334	0.0903584	0.171365	-1.0602	-0.741014	-0.697156
	Tb427VSG-1553	-0.504093	0.636828	-0.36622	1.46094	1.34625	2.64738	-1.29924	0.498115	1.33812	1.6081	0.963755	1.16194	1.33791	0.00932972	0.0611029	0.183611	0.181511	2.04213	0.667125	1.47096	0.757466	1.42068	3.34197	1.78484	2.20886	0.989102	2.10173	1.18886	1.75835	1.41683	-0.0252077	0.0942841	1.32729	1.94372	2.41491	-0.541227
	Tb427VSG-1554	7.47605	7.41162	7.39533	8.34053	8.36862	8.77408	7.5532	7.79274	7.76773	7.00531	6.84027	6.78253	8.16763	7.12827	7.51231	7.50102	7.66129	8.05496	8.66431	8.72205	8.75465	9.71759	9.57799	9.61351	8.64849	9.07921	8.00519	7.0715	6.86986	7.28473	9.59847	9.67883	9.94016	8.35523	8.42614	8.04374
	Tb427VSG-1555	-1.6561	-1.51518	-1.51822	-0.69106	-0.805756	-0.504624	-1.29924	-1.23885	-1.13581	-1.35126	-1.18825	-1.31199	-0.814097	-1.14267	-1.0909	-0.968392	-0.970492	-0.917225	-0.484878	-0.266005	-0.394537	0.268675	0.189971	0.0478779	-0.265066	-0.162901	0.294379	-0.963147	-1.20101	-1.0571	-0.0252077	0.0942841	0.17529	-1.20828	-0.737089	-0.69323
	Tb427VSG-1556	-1.65216	-1.51124	-1.51429	-0.687124	-0.801819	-0.500687	-1.29531	-1.23491	-1.13188	-1.34732	-1.03231	-1.30806	-0.81016	-1.13874	0.0650393	-0.964455	-0.966555	-0.761285	-0.480942	-0.262068	-0.3906	0.272611	0.193907	0.0518143	1.47584	-0.158964	-0.853688	-0.95921	-1.19707	-1.05316	0.130732	0.0982205	0.179227	-1.20434	-0.733152	0.46271
	Tb427VSG-1557	-1.65216	-1.51124	-1.51429	-0.687124	-0.801819	-0.500687	-1.29531	-1.23491	-1.13188	-1.34732	-1.18431	-1.30806	-0.81016	-1.13874	-1.08696	-0.964455	-0.966555	-0.913288	-0.480942	-0.262068	-0.3906	0.272611	0.193907	0.0518143	-0.26113	-0.158964	-0.853688	-0.95921	-1.19707	-1.05316	-0.0212713	0.0982205	0.179227	-1.20434	-0.733152	-0.689293
	Tb427VSG-1558	-1.65216	-1.51124	-1.51429	-0.687124	-0.801819	-0.500687	-1.29531	-1.23491	-1.13188	-1.34732	-1.18431	-1.30806	-0.81016	-1.13874	-1.08696	-0.964455	-0.966555	-0.913288	-0.480942	-0.262068	-0.3906	0.424614	0.193907	0.0518143	-0.26113	-0.158964	-0.701685	-0.95921	-1.19707	-1.05316	0.130732	0.0982205	0.179227	-1.20434	-0.733152	-0.689293
	Tb427VSG-1559	2.08481	1.64076	1.22268	2.04984	3.15754	3.55821	3.17862	2.72444	1.02012	3.26411	1.96769	2.75084	2.66377	1.59823	2.06504	1.9949	1.77041	1.82368	4.52904	4.4135	4.00933	3.42461	4.2528	4.29128	4.2128	3.89993	3.10567	1.77775	2.41437	2.9062	4.13073	4.15711	3.65316	3.33998	2.74078	3.46271
	Tb427VSG-1560	-1.65216	-1.51124	-1.51429	-0.687124	-0.801819	-0.500687	-1.29531	-1.23491	-1.13188	-1.34732	-1.18431	-1.30806	-0.81016	-1.13874	-1.08696	-0.964455	-0.966555	-0.913288	-0.480942	-0.262068	-0.3906	0.272611	0.193907	0.0518143	-0.26113	-0.158964	-0.853688	-0.95921	-1.19707	-1.05316	-0.0212713	0.0982205	0.179227	-1.20434	-0.733152	-0.689293
	Tb427VSG-1561	-1.64821	-1.35529	-1.51034	-0.683177	-0.797872	-0.49674	-1.29136	-1.23097	-1.12793	-1.34338	-1.18036	-1.30411	-0.806213	-1.13479	-1.08302	-0.960508	-0.962608	-0.757338	-0.476994	-0.258121	-0.386653	0.428561	0.197854	0.0557615	-0.257183	-0.0030141	-0.697737	-0.955263	-1.19312	-1.04921	-0.0173241	0.102168	0.183174	-1.2004	-0.729205	-0.685346
	Tb427VSG-1562	-1.64821	-1.50729	-1.51034	-0.683177	-0.797872	-0.49674	-1.29136	-1.23097	-1.12793	-1.34338	-1.18036	-1.30411	-0.806213	-1.13479	-1.08302	-0.960508	-0.962608	-0.909341	-0.476994	-0.258121	0.76535	0.276558	0.349857	0.0557615	-0.257183	-0.155017	0.302263	-0.955263	-1.19312	-1.04921	-0.0173241	1.25417	0.183174	-1.2004	-0.729205	-0.685346
	Tb427VSG-1563	-1.64293	-1.50201	-1.50506	-0.677897	-0.792593	-0.491461	-1.28608	-1.22569	-1.12265	-1.3381	-1.17509	-1.14683	-0.800933	-1.12951	-1.07774	-0.955228	-0.957328	-0.904062	-0.319712	-0.252841	-0.381373	0.433841	0.203134	0.0610413	-0.251903	0.00226563	-0.844461	-0.949984	-1.18784	-1.04393	-0.0120443	1.25945	0.188454	-1.19512	-0.723925	-0.528063
	Tb427VSG-1564	-1.64425	-1.50333	-1.50638	-0.679219	-0.793914	-0.492782	-1.2874	-1.22701	-1.12397	-1.33942	-1.17641	-1.30015	-0.802255	-1.13083	-1.07906	-0.95655	-0.95865	-0.905383	-0.473037	-0.254163	-0.382695	0.280516	0.201812	0.0597195	-0.253225	-0.151059	-0.693779	-0.951305	-1.18916	-1.04525	-0.0133661	0.106126	0.187132	-1.19644	-0.725247	-0.681388
	Tb427VSG-1565	-1.64425	-1.50333	-1.50638	-0.679219	-0.793914	-0.492782	-1.2874	-1.22701	-1.12397	-1.33942	-1.17641	-1.30015	-0.802255	-1.13083	-1.07906	-0.95655	-0.95865	-0.75338	-0.473037	-0.254163	-0.382695	0.280516	0.201812	0.0597195	-0.253225	-0.151059	-0.845782	-0.951305	-1.18916	-1.04525	-0.0133661	0.106126	0.187132	-1.19644	-0.725247	-0.681388
	Tb427VSG-1566	-1.64029	-1.49936	-1.50241	-0.67525	-0.789945	-0.488813	-1.28343	-1.22304	-1.12	-0.183446	-1.17244	-1.29618	-0.798286	-1.12686	-1.07509	-0.952581	-0.954681	-0.901414	-0.469068	-0.250194	-0.378726	0.436488	0.205781	0.0636884	-0.249256	-0.14709	-0.841813	-0.947336	-1.18519	-1.04129	-0.0093972	0.110095	0.191101	-1.19247	-0.721278	-0.677419
	Tb427VSG-1567	-1.64029	-1.49936	-1.50241	-0.67525	-0.789945	-0.488813	-1.28343	-1.22304	-1.12	-1.33545	-1.17244	-1.29618	-0.798286	-1.12686	-1.07509	-0.952581	-0.954681	-0.901414	-0.469068	-0.250194	-0.378726	0.284485	0.205781	0.0636884	-0.249256	-0.14709	-0.841813	-0.947336	-1.18519	-1.04129	-0.0093972	0.110095	0.191101	-1.19247	-0.721278	-0.677419
	Tb427VSG-1569	-1.64029	-1.49936	-0.350409	-0.67525	-0.789945	-0.488813	-1.28343	-1.22304	-1.12	-1.33545	-1.17244	-1.29618	-0.798286	-1.12686	-1.07509	-0.952581	-0.954681	-0.901414	-0.469068	-0.250194	-0.378726	0.284485	0.205781	0.215692	-0.249256	-0.14709	-0.841813	-0.947336	-1.18519	-1.04129	-0.0093972	0.110095	0.191101	-1.19247	-0.721278	-0.677419
	Tb427VSG-1570	-1.64029	-1.34736	-1.50241	-0.67525	-0.789945	-0.488813	-1.28343	-1.22304	-1.12	-1.33545	-1.02043	-1.29618	-0.646283	-1.12686	-1.07509	-0.952581	-0.954681	-0.901414	-0.469068	-0.250194	-0.378726	0.284485	0.205781	0.0636884	-0.249256	-0.14709	-0.841813	-0.947336	-1.18519	-1.04129	-0.0093972	0.110095	0.191101	-1.19247	-0.721278	-0.677419
	Tb427VSG-1572	-1.63631	-1.49538	-1.49843	-0.67127	-0.785965	-0.484833	-1.27945	-1.21906	-1.11602	-1.33147	-1.16846	-1.2922	-0.794306	-1.12288	1.40282	-0.948601	-0.950701	-0.897435	-0.465088	-0.246214	-0.374746	0.440468	0.361764	0.0676682	-0.245276	0.00889263	-0.685831	-0.943357	-1.18121	-1.03731	1.14659	0.266078	0.347084	-0.0364863	-0.717298	-0.673439
	Tb427VSG-1573	7.14505	6.98305	7.09651	7.62028	7.6375	7.72787	7.28194	7.40055	7.35791	7.13795	7.29188	7.29443	7.75858	7.04593	7.07525	7.06138	7.13794	7.40432	7.64692	7.59928	7.84872	8.19535	8.11665	8.10232	7.69463	7.95141	7.9215	6.92289	6.94807	7.14812	8.36091	8.06049	8.37499	7.59287	7.69209	7.42108
	Tb427VSG-1575	-1.63232	-1.49139	-1.49444	-0.667279	-0.781975	-0.480843	-1.27546	-1.21507	-1.11203	-1.32748	-1.16447	-1.28821	-0.790315	-1.11889	-1.06712	-0.94461	-0.946711	-0.893444	-0.461097	-0.242223	-0.370756	0.292456	0.213752	0.0716591	-0.241285	0.0128835	-0.833843	-0.939366	-1.17722	-1.03332	-0.0014264	0.118065	0.351075	-1.1845	-0.713307	-0.669449
	Tb427VSG-1576	-1.63232	-1.49139	-1.49444	-0.667279	-0.781975	-0.480843	-1.27546	-1.21507	-1.11203	-1.32748	-1.16447	-1.28821	-0.790315	-1.11889	-1.06712	-0.94461	-0.946711	-0.893444	-0.461097	-0.242223	-0.370756	0.292456	0.213752	0.0716591	-0.241285	-0.13912	-0.833843	-0.939366	-1.17722	-1.03332	-0.0014264	0.118065	0.199072	-1.1845	-0.713307	-0.669449
	Tb427VSG-1577	-1.63232	-1.49139	-1.49444	-0.515276	1.37003	-0.480843	-1.12346	-1.21507	-1.11203	-1.32748	-1.16447	-1.28821	-0.790315	-1.11889	-1.06712	-0.94461	-0.946711	-0.74144	-0.309094	-0.242223	-0.370756	2.44446	2.36576	2.22366	-0.089282	0.0128835	1.64009	-0.939366	-1.02522	-0.881312	1.73554	2.85503	0.351075	-1.0325	1.4387	-0.669449
	Tb427VSG-1579	4.43058	4.44597	4.24653	1.81065	1.95899	1.26012	5.00983	5.07022	4.79886	5.79431	5.94573	5.8678	0.36569	2.20704	1.67385	2.67083	2.37922	2.58449	5.2495	5.34005	5.30881	7.09232	7.31227	7.13455	5.20012	5.84978	6.62594	2.67607	3.62264	3.02958	6.81279	6.79763	6.94004	-0.0284935	6.47612	4.73448
	Tb427VSG-1580	-1.62831	-1.48739	-1.49044	-0.663277	-0.777973	-0.476841	-1.27146	-1.21107	-1.10803	-1.32348	-1.16047	-1.28421	-0.786313	-1.11489	-1.06312	-0.940608	-0.942709	-0.889442	-0.457095	-0.238221	-0.366754	0.296458	0.217754	0.075661	-0.237283	-0.135118	-0.829841	-0.935364	-1.17322	-1.02931	0.00257549	0.122067	0.203073	-1.1805	-0.709305	-0.665447
	Tb427VSG-1581	-1.47631	-1.33539	-1.49044	-0.663277	-0.625969	-0.476841	-1.11946	-1.21107	-0.956028	-1.17147	-0.0084622	0.452757	-0.63431	-1.11489	-1.06312	1.21139	-0.942709	-0.889442	0.694908	-0.238221	-0.214751	0.296458	1.95472	2.54959	-0.237283	-0.135118	2.32216	-0.935364	-1.17322	0.12269	2.15458	3.596	2.677	-1.02849	-0.557302	-0.665447
	Tb427VSG-1582	-1.52878	-1.38786	-1.3909	-0.563742	-0.678437	-0.377305	-1.17193	-1.11153	-1.0085	-1.22394	-1.06093	-1.18467	-0.686778	-1.01535	-0.963581	-0.841073	-0.843173	-0.789906	-0.357559	-0.138686	-0.267218	0.395993	0.31729	0.3272	-0.137747	-0.035582	-0.730305	-0.683825	-1.07369	-0.929778	0.102111	0.221603	0.302609	-1.08096	-0.60977	-0.565911
	Tb427VSG-1583	-1.6243	-1.48338	-1.48643	-0.659264	-0.77396	-0.472828	-1.26745	-1.20705	-1.10402	-1.31946	-1.15645	-1.2802	-0.7823	-1.11088	-1.0591	-0.936595	-0.938696	-0.885429	-0.453082	-0.234208	-0.210737	0.300471	0.37377	0.231677	-0.23327	-0.131105	-0.825828	-0.931351	-1.16921	-1.0253	0.00658855	0.12608	0.35909	-1.17648	-0.705292	-0.661434
	Tb427VSG-1584	-1.6243	-1.48338	-1.48643	0.492739	-0.77396	-0.472828	-1.26745	-1.20705	-1.10402	-1.16746	-1.15645	-1.2802	-0.7823	-1.11088	0.0928991	-0.936595	-0.786692	-0.885429	1.28388	-0.234208	0.789263	2.03744	3.95873	2.55361	-0.23327	-0.131105	-0.825828	-0.931351	0.567757	0.711665	2.48052	2.60001	0.35909	-0.0244805	0.446711	-0.661434
	Tb427VSG-1585	-1.62028	-1.47935	-1.4824	-0.65524	-0.769935	-0.468803	-1.26342	-1.20303	-1.09999	-1.31544	-1.15243	-1.27617	-0.778276	-1.10685	-1.05508	-0.932571	-0.934671	-0.881404	-0.449058	-0.230184	-0.358716	0.304495	0.225791	0.235701	-0.229246	-0.12708	-0.821804	-0.927326	-1.16518	-1.02128	0.0106128	1.86707	0.363114	-1.17246	-0.701268	-0.657409
	Tb427VSG-1586	-1.61624	-1.47532	-1.47837	-0.651204	-0.7659	-0.464768	-1.25939	-1.19899	-1.09596	-1.3114	-1.14839	-1.27214	-0.77424	-1.10282	-1.05104	-0.776532	-0.930636	-0.877369	-0.445022	-0.226149	-0.354681	0.308531	0.38183	0.0877339	-0.22521	-0.123045	-0.817768	-0.923291	-1.16115	-1.01724	0.0146483	0.13414	0.215146	-1.16842	-0.697233	-0.653374
	Tb427VSG-1587	-1.61624	-1.47532	-1.47837	-0.651204	-0.7659	-0.464768	-1.25939	-1.19899	-1.09596	-1.3114	-1.14839	-1.27214	-0.77424	-1.10282	-1.05104	-0.928536	-0.930636	-0.877369	-0.445022	-0.226149	-0.354681	0.308531	0.38183	0.0877339	-0.22521	-0.123045	-0.665765	-0.923291	-1.16115	-1.01724	0.0146483	0.13414	0.215146	-1.16842	-0.697233	1.08359
	Tb427VSG-1588	-1.61219	-1.47127	-1.47432	-0.647158	-0.761853	-0.460721	-1.25534	-1.19495	-1.09191	-1.30736	-1.14435	0.468877	-0.770194	-1.09877	-1.047	-0.924489	-0.926589	-0.873322	-0.440975	-0.222102	0.801369	0.464581	0.233873	0.0917807	-0.221164	-0.118998	-0.813721	-0.919244	-1.1571	-1.01319	0.0186952	1.29019	0.219193	-1.16438	-0.693186	-0.649327
	Tb427VSG-1590	-1.61219	-1.47127	-1.47432	-0.647158	-0.761853	-0.460721	-1.25534	-1.19495	-1.09191	-1.30736	-1.14435	-1.26809	-0.770194	-1.09877	-1.047	-0.924489	-0.926589	-0.873322	-0.440975	-0.222102	-0.350634	0.312577	0.233873	0.0917807	-0.221164	-0.118998	-0.813721	-0.919244	-1.1571	-1.01319	0.0186952	0.138187	0.219193	-1.01237	-0.693186	-0.649327
	Tb427VSG-1591	-1.61219	-1.47127	-1.47432	-0.647158	-0.761853	-0.460721	-1.10334	-1.19495	-0.939909	-1.30736	-1.14435	-0.116086	-0.61819	-0.946767	-1.047	-0.772486	-0.926589	-0.873322	-0.288972	-0.222102	-0.350634	1.46458	0.385877	1.24378	-0.0691604	-0.118998	-0.813721	-0.919244	-1.1571	-1.01319	2.1707	0.138187	1.3712	-1.16438	-0.693186	-0.649327
	Tb427VSG-1592	-1.58767	-1.44675	-1.4498	-0.622635	-0.585328	-0.436199	-1.23082	-1.17043	-1.06739	-1.28283	-1.11982	-1.24357	-0.593668	-1.07425	-1.02248	-0.899967	-0.902066	-0.696797	-0.416453	-0.197579	-0.326112	0.489103	0.410399	0.116303	-0.196641	-0.0944757	-0.789199	-0.894722	-1.13258	-0.988671	1.19522	0.162709	0.243715	-1.13985	-0.51666	-0.624805
	Tb427VSG-1593	-1.60814	-1.46721	-1.47026	-0.643099	-0.757795	-0.456663	-1.25128	-1.19089	-1.08785	-1.3033	-1.14029	-1.26403	-0.766135	-1.09471	-1.04294	-0.920431	-0.922531	-0.869264	-0.436917	-0.218044	-0.194573	0.316636	0.237932	0.0958389	-0.217105	-0.11494	-0.809663	-0.915186	-1.15304	-1.00914	0.0227534	0.142245	0.223251	-1.16032	-0.689128	-0.645269
	Tb427VSG-1594	-1.60407	-1.46314	-1.46619	-0.63903	-0.753725	-0.452593	-1.24721	-1.18682	-1.08378	-1.29923	-1.13622	-1.25996	-0.762066	-0.93864	-1.03887	-0.916361	-0.918461	-0.865194	-0.432847	-0.213974	-0.342506	0.320705	0.394004	0.0999086	-0.213036	-0.11087	-0.805593	-0.911116	-1.14897	-1.00507	0.026823	0.146315	0.227321	-1.15625	-0.685058	-0.641199
	Tb427VSG-1595	-1.60407	-1.31114	-1.46619	-0.63903	-0.753725	-0.452593	-1.24721	-1.18682	-1.08378	-1.29923	-1.13622	-1.25996	-0.762066	-1.09064	-1.03887	-0.916361	-0.918461	-0.865194	-0.432847	-0.213974	-0.342506	0.320705	0.242001	0.0999086	-0.213036	-0.11087	-0.805593	-0.911116	-1.14897	-1.00507	0.026823	0.146315	0.227321	-1.15625	-0.685058	-0.641199
	Tb427VSG-1596	-1.5794	-1.43848	-1.44153	-0.614368	-0.729063	-0.427931	-1.22255	-1.16216	-1.05912	-1.27457	-1.11156	-1.2353	-0.737404	-1.06598	-1.01421	-0.891699	-0.893799	-0.840532	-0.408185	-0.189312	-0.317844	0.345367	0.418666	0.124571	-0.188373	-0.0862081	-0.628928	-0.886454	-1.12431	-0.980404	0.0514851	0.170977	0.251983	-1.13159	-0.508393	-0.616537
	Tb427VSG-1597	-0.452063	-1.46314	-1.46619	-0.63903	-0.753725	-0.452593	-1.24721	-1.18682	-1.08378	-1.14723	-1.13622	-1.10796	-0.762066	-1.09064	-1.03887	0.235642	-0.918461	-0.865194	-0.432847	-0.213974	-0.190503	0.472708	2.71593	0.251912	-0.213036	-0.11087	-0.65359	-0.911116	-1.14897	-1.00507	0.026823	1.88328	1.96429	-1.15625	-0.685058	-0.641199
	Tb427VSG-1598	-1.59998	-1.45906	-1.46211	-0.634949	-0.749644	-0.448512	-1.24313	-1.18274	-1.0797	-1.29515	-1.13214	-1.10388	-0.757985	-1.08656	-1.03479	-0.91228	-0.91438	-0.861113	-0.428766	1.52707	-0.338425	0.324786	0.398086	2.25599	-0.208954	-0.106789	-0.649509	-0.907035	-1.14489	-1.00098	0.182907	0.150396	0.231402	-1.15217	-0.680977	-0.637118
	Tb427VSG-1599	-1.59589	-1.45497	-1.45802	-0.630856	-0.745551	-0.444419	-1.23904	-1.17865	-1.07561	-1.29106	-1.12804	-1.25179	-0.753892	-1.08247	-1.0307	-0.908187	-0.910287	-0.85702	-0.424673	-0.2058	-0.334332	0.328879	0.250175	0.108083	-0.204862	-0.102696	-0.797419	-0.902942	-1.1408	-0.996892	0.034997	0.154489	0.235495	-1.14808	-0.676884	-0.633025
	Tb427VSG-1600	6.63826	6.65703	6.50134	7.60861	7.56127	7.87249	6.70087	7.15327	6.93437	6.4903	6.36381	6.3011	6.49614	6.60869	6.35013	6.39356	6.5546	6.42427	7.23512	7.6944	7.60557	7.86459	7.91788	7.81467	7.50938	7.41563	7.73396	6.57998	6.42059	6.84161	8.22592	7.98597	8.12897	7.2231	7.44666	7.36447
	Tb427VSG-1601	-1.59589	-1.45497	-1.45802	-0.630856	-0.745551	-0.444419	-1.23904	-1.17865	-1.07561	-1.29106	-1.12804	-1.25179	-0.753892	-1.08247	-1.0307	-0.908187	-0.910287	-0.85702	-0.424673	-0.2058	-0.334332	0.328879	0.250175	0.260086	-0.204862	-0.102696	-0.797419	-0.902942	-1.1408	-0.996892	0.034997	0.154489	0.235495	-0.996072	-0.676884	-0.633025
	Tb427VSG-1602	-1.59589	-1.45497	-1.45802	-0.630856	-0.745551	-0.444419	-1.23904	-1.17865	-1.07561	-1.29106	-1.12804	-1.25179	-0.753892	-1.08247	-1.0307	-0.908187	-0.910287	-0.85702	-0.424673	-0.2058	-0.334332	0.328879	0.250175	0.108083	-0.204862	-0.102696	-0.797419	-0.902942	-1.1408	-0.996892	0.034997	1.89145	0.235495	-1.14808	-0.676884	-0.633025
	Tb427VSG-1603	-1.59179	-1.45087	0.283052	-0.626751	-0.741447	-0.288312	-1.23494	-1.17454	0.66546	-1.28695	-1.12394	-1.09568	-0.749788	0.0736388	-1.02659	-0.904083	-0.906183	-0.700913	-0.268566	-0.201695	0.821775	2.06995	1.40628	3.58612	2.27317	1.63837	2.52861	1.83813	2.47474	2.15922	4.1911	4.48052	4.09204	0.00803233	-0.520776	-0.628921
	Tb427VSG-1604	-1.59179	-1.45087	-1.45391	-0.626751	-0.741447	-0.440315	-1.23494	-1.17454	-1.07151	-1.28695	-1.12394	-0.0956795	-0.749788	-1.07836	-1.02659	-0.904083	-0.906183	-0.852916	-0.420569	-0.201695	-0.330228	0.332984	0.25428	0.112187	-0.200757	-0.0985918	-0.793315	-0.898838	-1.1367	-0.992787	0.0391014	0.158593	0.239599	-1.14397	-0.67278	-0.628921
	Tb427VSG-1605	-1.58767	-1.44675	-1.4498	-0.622635	-0.737331	-0.436199	-1.23082	-1.17043	-1.06739	-1.28283	-1.11982	-1.24357	-0.745671	-1.07425	-1.02248	-0.899967	-0.902066	-0.8488	-0.416453	-0.197579	-0.326112	0.3371	1.4104	0.268306	-0.196641	-0.0944757	-0.637196	-0.894722	-1.13258	-0.988671	0.195221	0.314712	1.39572	-1.13985	0.48334	1.84913
	Tb427VSG-1606	-1.46738	-1.32646	-1.3295	-0.502341	-0.617036	-0.315905	-1.11052	-1.05013	-0.947095	-1.16254	-0.999529	-1.12327	-0.625377	-0.953954	-0.902181	0.372331	-0.781772	-0.728506	-0.296159	-0.0772852	-0.205817	0.457394	0.37869	0.236597	-0.0763469	0.0258185	-0.668905	-0.774428	-1.01229	-0.868377	0.163512	0.283003	0.36401	-1.01956	-0.548369	-0.352507
	Tb427VSG-1607	-1.43154	2.03131	-1.29367	-0.618507	-0.733203	0.719932	0.510274	-0.0142948	0.673704	2.57374	2.49574	2.23449	0.995422	0.666845	0.718618	1.25616	-0.897939	-0.844672	2.06161	3.12848	3.41498	4.74116	5.32142	4.27243	2.28142	4.14912	5.85879	3.26141	3.60851	3.41539	5.32863	5.64077	5.68525	1.3382	3.07243	3.43822
	Tb427VSG-1608	-1.58354	-1.44262	-1.44567	-0.618507	-0.733203	-0.432071	-1.22669	-1.1663	-1.06326	-1.27871	-1.1157	-1.23944	-0.741543	-1.07012	-1.01835	-0.895839	-0.897939	-0.844672	-0.260322	-0.193451	-0.321984	0.341228	0.262524	0.120431	-0.0405102	-0.0903478	-0.633068	-0.890594	-1.12845	-0.984543	0.199348	1.31884	0.399846	-1.13573	-0.664535	-0.620677
	Tb427VSG-1609	-1.5794	-1.43848	-1.44153	-0.614368	-0.729063	-0.427931	-1.22255	-1.16216	-1.05912	-1.27457	-1.11156	-1.2353	-0.737404	-1.06598	-1.01421	-0.891699	-0.893799	-0.840532	-0.408185	-0.189312	-0.317844	0.345367	0.266663	0.124571	-0.188373	-0.0862081	-0.780931	-0.886454	-1.12431	-0.980404	0.0514851	0.32298	0.251983	-1.13159	-0.660396	-0.464534
	Tb427VSG-1610	-1.5794	-1.43848	-1.44153	-0.614368	-0.729063	-0.427931	-1.22255	-1.16216	-1.05912	-0.122564	-1.11156	-1.2353	-0.737404	-1.06598	-1.01421	-0.891699	-0.741796	-0.840532	-0.408185	-0.189312	-0.317844	0.345367	0.266663	0.124571	-0.188373	-0.0862081	-0.780931	-0.886454	-1.12431	-0.980404	0.0514851	0.32298	1.40399	-0.979584	-0.508393	-0.616537
	Tb427VSG-1611	-1.5794	-1.43848	-1.44153	-0.614368	-0.729063	-0.427931	-1.22255	-1.16216	-1.05912	-1.27457	-1.11156	-1.2353	-0.737404	-1.06598	-1.01421	-0.891699	-0.893799	-0.840532	-0.408185	-0.189312	-0.317844	0.345367	0.266663	0.124571	-0.188373	-0.0862081	-0.780931	-0.886454	-1.12431	-0.980404	0.0514851	0.170977	0.251983	-1.13159	-0.660396	-0.616537
	Tb427VSG-1612	3.5726	3.10584	2.8804	0.537635	-0.57706	-0.275928	3.51441	3.23777	3.18034	5.38523	5.51618	5.16463	1.4146	0.0860225	1.94515	3.2603	3.2582	3.11883	3.32878	3.42212	3.64151	5.40426	5.27665	5.76843	2.77098	3.52523	5.67485	3.72498	3.55125	4.1258	5.8182	6.25372	6.26197	3.8784	3.88392	1.12043
	Tb427VSG-1613	-1.57525	-1.43433	-1.43738	-0.610216	-0.724911	-0.423779	-1.2184	-1.15801	-1.05497	-1.27042	-1.1074	-1.23115	-0.733252	-1.06183	-1.01006	-0.887547	-0.889647	-0.83638	-0.404034	-0.18516	-0.313692	2.08648	0.422818	1.86569	-0.184222	-0.0820564	-0.624776	-0.882303	-1.12016	-0.976252	0.20764	1.91209	1.40814	-1.12744	-0.656244	-0.612385
	Tb427VSG-1614	3.70603	4.10999	3.92408	0.541787	1.42709	1.72822	5.32592	5.03839	5.5233	5.78848	5.92724	5.98695	0.418751	1.09017	1.14195	-0.735544	1.58428	1.31562	4.50286	3.87373	3.64567	6.3595	6.96198	6.08808	4.21571	4.23987	5.64201	1.59163	1.8392	2.17575	5.96253	6.02757	5.86757	-1.12744	5.01932	3.44651
	Tb427VSG-1615	-1.57525	-1.43433	-1.43738	-0.610216	-0.724911	-0.423779	-1.2184	-1.15801	-1.05497	-1.11841	-1.1074	-1.07914	-0.733252	-1.06183	-1.01006	-0.887547	-0.889647	-0.83638	-0.404034	-0.18516	-0.313692	0.349519	0.270815	0.128722	-0.184222	-0.0820564	-0.77678	-0.882303	-1.12016	-0.976252	0.0556367	0.175129	0.256135	-1.12744	-0.656244	-0.612385
	Tb427VSG-1616	-1.56831	-1.42738	-1.43043	-0.60327	-0.565962	-0.26483	-1.21145	-1.15106	-1.04802	-1.26347	-1.10046	-1.2242	-0.726306	-1.05488	0.148893	-0.880601	-0.882701	-0.829434	-0.397088	-0.178214	-0.306746	0.356465	0.277761	0.135668	-0.177276	0.0768927	-0.61783	-0.875356	-1.11321	-0.969306	0.214586	0.182075	0.263081	-1.12049	-0.497295	-0.605439
	Tb427VSG-1617	-1.57109	-1.43017	-1.43321	-0.606052	-0.720748	-0.419616	-1.21424	-1.15384	-1.05081	-1.26625	-1.10324	-1.22698	-0.729089	-1.05767	-1.00589	-0.883384	-0.885484	-0.832217	-0.39987	-0.180997	-0.309529	2.09065	0.274979	0.132886	-0.180058	-0.0778928	-0.772616	-0.878139	-1.116	-0.972088	0.0598004	0.331295	0.260298	-1.12327	-0.65208	-0.608222
	Tb427VSG-1618	-1.57109	-1.43017	-1.43321	-0.606052	-0.720748	-0.419616	-1.21424	-1.15384	-1.05081	-1.26625	-0.951237	-1.07498	-0.729089	-1.05767	-1.00589	-0.883384	-0.885484	-0.832217	-0.39987	-0.180997	-0.309529	0.353683	0.274979	0.132886	-0.180058	-0.0778928	-0.772616	-0.878139	-1.116	-0.972088	0.0598004	0.179292	0.412301	-1.12327	-0.65208	-0.608222
[truncated: 1,484 more rows]

## Sheet: B. all VSGs ave
Supplementary Table 6. VSGnome mapping
B. LOG2(RPKM) values of all VSGs and Mean values for each VSG type obtained from WT and 9 KO mutant samples (average)
LOG2(RPKM) for MES VSGs
Type	Probe	WT	J	H3v	H3vJ	H4v	H4vJ	DKO_no	DKO_Tet	TKO_no	TKO_Tet
[truncated: 2,594 more rows]

## Sheet: C. MES & BES heatmap
Supplementary Table 6. VSGnome mapping
[truncated: 30 more rows]
