# Supplementary material for: Genetic Interaction Between Site-Specific Epigenetic Marks and Roles of H4v in Transcription Termination in Trypanosoma brucei
Source: Front Cell Dev Biol. 2021 Oct 14;9:744878. doi: 10.3389/fcell.2021.744878 (PMC8551723; doi:10.3389/fcell.2021.744878)
Supplement: Supplementary file 9 [file Table_8.XLSX]

## Sheet: Lister427 MFAseq 10kb 2.5kb
Supplementary Table 8. MFA-seq mapped to Lister 427 and analyzed with sliding window (10kb bin, 2.5kb step, RPM value)
Probe	Chromosome	Start	End	WT G1	WT S1	WT S2	WT G2	TKO no Tet G1	TKO no Tet S1	TKO no Tet S2	TKO no Tet G2	TKO + Tet day 1 G1	TKO + Tet day 1 S1	TKO + Tet day 1 S2	TKO + Tet day 1 G2	TKO + Tet day 2 G1	TKO + Tet day 2 S1	TKO + Tet day 2 S2	TKO + Tet day 2 G2	H4K10ac ChIP
Chr10_3A_Tb427v10:1-10000	10_3A_Tb427v10	1	10000	112.478	118.444	118.747	122.613	117.788	110.034	117.864	123.774	114.013	125.341	127.42	122.297	116.784	132.758	128.467	122.301	28.1214
Chr10_3A_Tb427v10:2501-12500	10_3A_Tb427v10	2501	12500	85.1228	88.1868	89.1515	93.1595	91.4472	81.3549	91.1714	96.9927	89.9202	95.8952	92.7232	90.6924	90.4298	101.215	101.487	96.3898	17.3055
Chr10_3A_Tb427v10:5001-15000	10_3A_Tb427v10	5001	15000	45.5415	45.1577	46.5244	48.3676	45.7236	40.9701	50.6123	54.7695	48.7542	48.99	48.3058	50.4305	45.99	50.261	54.853	51.0452	13.7002
Chr10_3A_Tb427v10:7501-17500	10_3A_Tb427v10	7501	17500	33.1628	31.3215	34.4671	32.2765	35.618	31.8006	38.8259	38.8454	36.2337	32.3125	36.4911	36.277	34.6217	37.7824	42.3458	39.126	15.8633
Chr10_3A_Tb427v10:10001-20000	10_3A_Tb427v10	10001	20000	1.52824	2.28069	4.50629	3.10532	1.98798	3.70682	2.42662	2.89531	2.65587	1.82409	3.73884	3.29791	3.35882	5.19942	3.03746	5.44136	18.7476
Chr10_3A_Tb427v10:12501-22500	10_3A_Tb427v10	12501	22500	2.75083	4.10525	5.72421	5.26963	3.64464	6.24306	6.23987	4.82551	4.93233	3.3876	7.77678	8.10735	6.2009	6.58593	3.57349	8.03249	28.8424
Chr10_3A_Tb427v10:15001-25000	10_3A_Tb427v10	15001	25000	3.82059	6.84208	8.52542	7.33984	4.14163	8.58421	6.93319	6.27316	6.63968	5.99345	10.1696	11.2678	9.30135	12.132	5.00288	10.3645	30.2846
Chr10_3A_Tb427v10:17501-27500	10_3A_Tb427v10	17501	27500	3.2093	5.77776	6.45496	6.21063	3.8103	6.63325	5.19989	5.79061	4.93233	5.47228	8.22545	10.1685	7.49276	11.0921	4.10951	6.99604	30.2846
Chr10_3A_Tb427v10:20001-30000	10_3A_Tb427v10	20001	30000	3.2093	6.2339	6.57675	6.30473	4.14163	6.43816	7.62651	4.82551	5.69115	5.99345	8.67411	10.4434	8.26787	11.0921	5.5389	6.99604	36.7741
Chr10_3A_Tb427v10:22501-32500	10_3A_Tb427v10	22501	32500	1.83388	4.71343	4.50629	3.85812	2.48498	4.4872	4.85323	2.65403	3.41469	5.2117	5.53348	6.18358	5.42579	10.3988	4.64553	4.66402	33.1688
Chr10_3A_Tb427v10:25001-35000	10_3A_Tb427v10	25001	35000	20.3256	22.6549	24.1148	20.3257	22.6961	22.0458	22.8795	23.4037	22.1955	23.4526	27.9665	27.2077	22.995	29.1167	20.9049	24.0975	32.4477
Chr10_3A_Tb427v10:27501-37500	10_3A_Tb427v10	27501	37500	44.6245	44.7016	46.0373	46.1092	42.2447	40.3848	51.6523	46.3249	44.9601	48.2082	54.2879	49.4686	42.6312	51.6475	41.8098	47.1585	26.6793
Chr10_3A_Tb427v10:30001-40000	10_3A_Tb427v10	30001	40000	55.0166	55.6489	57.4857	60.1302	53.6756	54.0415	56.1588	58.1474	56.7218	61.498	71.337	64.3092	53.9995	62.0464	51.9942	58.0412	18.0265
Chr10_3A_Tb427v10:32501-42500	10_3A_Tb427v10	32501	42500	86.9567	88.9471	91.9527	91.2775	88.7966	88.7686	93.2514	86.8592	90.8688	93.0288	106.781	103.747	90.4298	99.4822	93.804	95.3534	13.7002
Chr10_3A_Tb427v10:35001-45000	10_3A_Tb427v10	35001	45000	98.2657	96.7014	100.478	110.192	102.381	97.1577	104.691	97.234	98.2673	107.1	115.007	108.968	104.382	110.228	110.421	108.05	10.0949
Chr10_3A_Tb427v10:37501-47500	10_3A_Tb427v10	37501	47500	88.7906	86.8184	91.1002	98.6173	93.9322	88.7686	87.7049	86.1353	88.9717	94.5923	101.996	100.174	95.8556	98.0957	100.772	97.4263	10.8159
Chr10_3A_Tb427v10:40001-50000	10_3A_Tb427v10	40001	50000	105.754	99.7424	106.69	112.921	112.155	102.425	108.851	98.9229	106.994	108.924	112.614	112.816	111.875	124.439	118.997	111.937	12.258
Chr10_3A_Tb427v10:42501-52500	10_3A_Tb427v10	42501	52500	134.485	118.14	128.977	135.316	133.858	128.178	131.384	121.362	137.157	138.371	132.205	129.855	136.161	136.225	127.216	132.406	11.537
Chr10_3A_Tb427v10:45001-55000	10_3A_Tb427v10	45001	55000	129.442	115.099	125.567	124.213	127.397	125.837	125.837	111.711	136.208	130.814	128.616	131.092	131.252	123.746	117.389	123.856	12.9791
Chr10_3A_Tb427v10:47501-57500	10_3A_Tb427v10	47501	57500	145.641	135.169	145.785	143.88	151.749	143.786	152.877	131.495	154.799	151.4	143.721	149.505	153.989	140.038	136.864	142.512	10.8159
Chr10_3A_Tb427v10:50001-60000	10_3A_Tb427v10	50001	60000	124.704	116.619	124.593	124.589	130.544	123.691	134.504	116.054	133.173	129.25	123.531	131.779	132.544	110.574	115.245	124.633	10.0949
Chr10_3A_Tb427v10:52501-62500	10_3A_Tb427v10	52501	62500	112.02	110.842	114.728	116.496	117.291	103.986	121.331	109.298	114.202	115.179	109.623	125.046	114.458	105.721	104.882	116.341	12.258
Chr10_3A_Tb427v10:55001-65000	10_3A_Tb427v10	55001	65000	94.2922	91.2278	96.3372	100.123	97.2455	87.4029	101.571	96.5102	95.4217	97.7193	91.2277	107.594	94.3054	95.3226	90.5879	98.2036	10.8159
Chr10_3A_Tb427v10:57501-67500	10_3A_Tb427v10	57501	67500	86.0398	83.1693	89.7605	94.2887	87.4713	84.2814	88.3982	91.2021	88.782	90.9441	91.8259	102.235	83.4538	97.4024	86.657	91.4667	9.37379
Chr10_3A_Tb427v10:60001-70000	10_3A_Tb427v10	60001	70000	103.309	100.807	104.984	108.78	105.529	100.084	105.384	106.644	107.942	109.967	104.239	119.137	97.6642	119.24	103.81	112.714	18.7476
Chr10_3A_Tb427v10:62501-72500	10_3A_Tb427v10	62501	72500	84.2059	81.9529	84.6452	92.3126	91.6129	82.3304	82.8516	87.583	91.6276	88.0777	91.3772	96.4638	81.1285	101.562	90.4092	92.7623	18.7476
Chr10_3A_Tb427v10:65001-75000	10_3A_Tb427v10	65001	75000	89.5547	89.5553	92.1963	100.311	99.0679	87.2078	96.3713	93.3736	96.9393	93.0288	99.4531	101.411	89.138	103.642	96.8414	101.831	23.074
Chr10_3A_Tb427v10:67501-77500	10_3A_Tb427v10	67501	77500	98.1128	91.0757	92.0745	102.852	105.197	91.4999	96.718	98.1991	106.235	94.0711	102.743	106.632	100.248	104.335	102.023	104.941	24.5161
Chr10_3A_Tb427v10:70001-80000	10_3A_Tb427v10	70001	80000	111.867	97.0055	103.523	115.555	112.487	107.693	108.851	112.917	114.392	103.452	120.69	117.9	116.784	109.881	106.49	116.082	15.8633
Chr10_3A_Tb427v10:72501-82500	10_3A_Tb427v10	72501	82500	122.259	108.561	112.17	126.095	125.409	115.887	121.677	118.949	123.308	114.136	129.065	126.282	128.152	129.639	120.069	130.334	12.9791
Chr10_3A_Tb427v10:75001-85000	10_3A_Tb427v10	75001	85000	116.299	105.064	106.202	118.378	119.942	110.814	111.278	113.399	117.238	108.924	120.391	118.175	122.209	124.786	112.386	120.746	9.37379
Chr10_3A_Tb427v10:77501-87500	10_3A_Tb427v10	77501	87500	104.99	98.678	99.6256	106.428	106.688	95.4018	106.424	100.371	104.717	97.1982	108.426	104.296	106.19	116.12	97.7348	111.418	12.9791
Chr10_3A_Tb427v10:80001-90000	10_3A_Tb427v10	80001	90000	84.6643	85.7541	89.7605	90.6188	89.1279	79.0138	82.505	82.9988	88.5923	81.3025	93.0223	85.1959	94.5638	103.642	86.4784	89.6529	12.258
Chr10_3A_Tb427v10:82501-92500	10_3A_Tb427v10	82501	92500	100.558	104.304	100.356	106.616	95.7545	103.596	96.718	108.815	109.65	96.4164	107.978	102.922	108.257	116.12	97.3775	102.609	15.8633
Chr10_3A_Tb427v10:85001-95000	10_3A_Tb427v10	85001	95000	101.016	101.567	101.94	107.651	96.2515	105.742	102.265	110.263	107.563	93.55	113.81	105.121	110.841	113.694	98.9855	102.349	17.3055
Chr10_3A_Tb427v10:87501-97500	10_3A_Tb427v10	87501	97500	120.731	114.947	116.311	124.965	121.267	127.398	125.837	133.184	131.086	113.094	132.355	124.771	130.219	123.399	121.856	118.674	12.258
Chr10_3A_Tb427v10:90001-100000	10_3A_Tb427v10	90001	100000	115.229	110.234	106.568	117.155	117.125	117.057	121.677	123.292	124.447	107.1	127.42	123.122	118.076	111.268	116.317	112.714	10.8159
Chr10_3A_Tb427v10:92501-102500	10_3A_Tb427v10	92501	102500	71.8272	65.0758	71.0046	74.5276	81.176	71.6001	81.8116	76.7256	79.2967	68.7944	86.7411	84.7837	82.162	65.166	78.7953	71.7742	9.37379
Chr10_3A_Tb427v10:95001-105000	10_3A_Tb427v10	95001	105000	78.7042	73.7425	77.3377	79.7031	89.4593	79.9892	87.7049	86.1353	91.6276	78.6966	94.2187	92.3414	89.9131	79.0311	85.2276	83.1751	7.93167
Chr10_3A_Tb427v10:97501-107500	10_3A_Tb427v10	97501	107500	65.867	68.5729	69.1777	70.4813	73.3897	69.6492	70.3719	73.3478	78.5379	72.9638	79.4129	79.6994	79.8366	74.525	76.1152	75.6608	10.0949
Chr10_3A_Tb427v10:100001-110000	10_3A_Tb427v10	100001	110000	59.1428	61.8828	65.1586	63.9883	66.2661	63.9914	63.7854	67.3159	70.76	68.0127	70.2902	69.6683	72.0855	70.7121	68.7896	69.9604	10.8159
Chr10_3A_Tb427v10:102501-112500	10_3A_Tb427v10	102501	112500	65.867	68.2688	71.3699	75.5627	74.8807	69.8443	65.5186	72.8652	79.6762	74.0061	81.9553	74.3403	80.095	80.4176	75.0432	81.8795	10.0949
Chr10_3A_Tb427v10:105001-115000	10_3A_Tb427v10	105001	115000	101.169	89.7073	95.2411	101.911	97.5769	92.6705	94.9847	90.7196	101.872	97.4587	102.594	103.747	105.157	106.761	103.81	101.572	10.8159
Chr10_3A_Tb427v10:107501-117500	10_3A_Tb427v10	107501	117500	84.6643	74.0465	81.1133	85.4432	81.673	75.8922	79.385	72.6239	82.9011	75.309	88.8348	87.8068	86.5543	87.6968	82.0115	83.6933	9.37379
Chr10_3A_Tb427v10:110001-120000	10_3A_Tb427v10	110001	120000	85.5813	72.0699	81.3569	85.8196	81.176	77.453	84.2383	73.1065	80.0556	74.5273	90.3303	88.0816	86.2959	89.43	81.6541	81.6204	7.93167
Chr10_3A_Tb427v10:112501-122500	10_3A_Tb427v10	112501	122500	69.6876	58.3858	65.5239	65.588	60.4678	61.065	72.7985	59.8363	61.6542	60.4557	68.6451	70.905	64.8511	70.0188	63.608	61.1505	11.537
Chr10_3A_Tb427v10:115001-125000	10_3A_Tb427v10	115001	125000	28.578	29.1929	34.8324	34.629	34.7897	29.2644	35.0126	34.2611	30.7322	28.9249	36.3415	36.277	31.7796	31.8898	28.0519	29.0206	17.3055
Chr10_3A_Tb427v10:117501-127500	10_3A_Tb427v10	117501	127500	72.8969	67.6606	77.8249	77.2565	80.5133	69.8443	76.9584	75.5192	77.0203	75.0485	78.3661	81.898	79.3199	77.6446	72.5418	76.4382	18.0265
Chr10_3A_Tb427v10:120001-130000	10_3A_Tb427v10	120001	130000	91.083	91.6839	103.888	93.7241	104.369	90.1342	92.2114	99.1642	94.6629	95.3741	100.201	101.411	96.6307	100.869	97.5562	104.422	20.9108
Chr10_3A_Tb427v10:122501-132500	10_3A_Tb427v10	122501	132500	120.119	115.707	128.977	122.895	134.355	115.887	117.518	126.428	126.533	116.221	133.252	131.504	127.894	125.826	130.432	137.589	15.8633
Chr10_3A_Tb427v10:125001-135000	10_3A_Tb427v10	125001	135000	127.913	120.421	132.875	127.883	135.846	126.812	125.491	133.908	133.742	128.208	144.469	140.161	133.319	135.531	138.83	151.84	10.8159
Chr10_3A_Tb427v10:127501-137500	10_3A_Tb427v10	127501	137500	81.6079	81.8009	86.9593	87.4193	87.8026	85.8421	80.425	93.3736	87.4541	82.866	102.594	92.6162	86.8126	88.3901	96.6628	105.977	7.93167
Chr10_3A_Tb427v10:130001-140000	10_3A_Tb427v10	130001	140000	78.8571	79.2161	78.5556	84.8786	83.661	86.2323	81.1183	90.237	96.3702	81.5631	98.7053	92.6162	89.9131	84.9238	92.1959	102.09	10.0949
Chr10_3A_Tb427v10:132501-142500	10_3A_Tb427v10	132501	142500	70.1461	73.2863	73.9276	74.6217	75.3777	79.9892	73.1452	78.1733	85.1776	78.1755	83.3013	80.5239	77.7697	78.6845	78.438	87.58	12.9791
Chr10_3A_Tb427v10:135001-145000	10_3A_Tb427v10	135001	145000	73.8139	78.1518	82.9402	78.9503	78.3597	79.5991	81.1183	80.586	89.3511	79.9996	82.1049	79.562	83.4538	83.5373	83.0835	92.7623	20.1897
Chr10_3A_Tb427v10:137501-147500	10_3A_Tb427v10	137501	147500	82.9833	88.3389	93.6578	88.6427	89.1279	86.4274	92.5581	87.1004	97.3187	91.9865	93.1719	88.7687	90.6882	91.8564	92.3746	98.981	28.1214
Chr10_3A_Tb427v10:140001-150000	10_3A_Tb427v10	140001	150000	60.671	63.2512	68.6905	69.4462	61.6275	59.3091	63.7854	60.8014	67.1556	65.928	69.2433	63.3473	64.3344	64.4728	66.1095	70.9968	26.6793
Chr10_3A_Tb427v10:142501-152500	10_3A_Tb427v10	142501	152500	75.9534	79.6723	83.0619	85.7255	77.3657	74.3315	77.6517	84.929	79.8658	78.6966	88.2366	82.3103	83.9706	83.8839	81.6541	89.3938	23.795
Chr10_3A_Tb427v10:145001-155000	10_3A_Tb427v10	145001	155000	83.4418	86.0582	82.5748	93.1595	89.2936	79.7942	77.6517	89.5132	81.7629	79.739	98.2567	93.0285	93.0135	84.9238	84.6916	91.2076	15.8633
Chr10_3A_Tb427v10:147501-157500	10_3A_Tb427v10	147501	157500	74.1195	73.2863	69.9084	79.9854	77.8627	71.0148	67.2519	82.0337	69.4321	66.7097	85.6942	82.8599	82.9371	74.525	71.291	79.8066	10.8159
Chr10_3A_Tb427v10:150001-160000	10_3A_Tb427v10	150001	160000	90.6245	88.0348	83.5491	95.6061	96.4172	87.4029	80.0784	97.7166	83.8497	81.8237	101.248	98.2501	96.3724	91.5097	88.9798	97.4263	8.65273
Chr10_3A_Tb427v10:152501-162500	10_3A_Tb427v10	152501	162500	65.1029	61.5787	56.146	69.5403	67.7571	62.2355	57.8921	65.1444	61.2748	59.4134	73.5803	69.6683	67.4348	63.0863	62.8933	70.7377	15.1423
Chr10_3A_Tb427v10:155001-165000	10_3A_Tb427v10	155001	165000	42.9435	40.2923	38.4862	45.3564	43.57	41.9456	40.5592	44.1534	42.8734	42.2148	50.9978	42.598	40.3059	44.3684	42.1671	47.4176	18.7476
Chr10_3A_Tb427v10:157501-167500	10_3A_Tb427v10	157501	167500	69.9933	64.6197	65.4021	72.5515	71.0704	68.6737	67.5986	67.7984	74.1747	75.0485	69.8415	68.0193	63.3009	79.7244	69.683	80.3249	24.5161
Chr10_3A_Tb427v10:160001-170000	10_3A_Tb427v10	160001	170000	61.588	58.3858	61.2612	63.9883	60.1365	61.6502	60.3188	63.2142	68.6733	66.4492	62.8125	61.5609	60.4588	72.7918	60.7493	69.7013	27.4003
Chr10_3A_Tb427v10:162501-172500	10_3A_Tb427v10	162501	172500	66.0199	60.9706	65.0368	68.2228	63.4498	62.6257	62.3987	66.8333	67.9144	70.6185	64.9062	64.584	57.8751	74.8716	63.608	67.6284	26.6793
Chr10_3A_Tb427v10:165001-175000	10_3A_Tb427v10	165001	175000	105.601	95.9412	96.3372	103.228	102.547	96.1822	100.878	105.196	103.579	105.797	98.5558	104.434	101.281	113.347	102.38	106.495	23.795
Chr10_3A_Tb427v10:167501-177500	10_3A_Tb427v10	167501	177500	95.6677	85.9061	83.5491	90.9952	89.4593	89.9391	85.9716	91.4434	86.8849	89.6412	90.779	94.4026	90.1715	92.203	92.0173	88.3573	15.1423
Chr10_3A_Tb427v10:170001-180000	10_3A_Tb427v10	170001	180000	161.076	144.292	145.663	157.524	157.713	155.881	161.197	163.826	159.921	159.739	151.049	161.048	161.74	152.863	163.666	165.314	14.4212
Chr10_3A_Tb427v10:172501-182500	10_3A_Tb427v10	172501	182500	169.023	151.894	154.919	161.194	173.286	166.807	169.17	174.201	176.805	173.55	157.48	171.354	176.726	167.768	175.815	177.492	10.8159
Chr10_3A_Tb427v10:175001-185000	10_3A_Tb427v10	175001	185000	124.857	114.035	120.574	125.812	130.71	133.836	127.571	135.114	138.485	135.504	121.138	130.954	134.611	125.133	137.401	137.071	10.8159
Chr10_3A_Tb427v10:177501-187500	10_3A_Tb427v10	177501	187500	138.611	125.894	133.484	141.339	151.087	143.005	146.29	156.588	159.732	150.618	141.478	148.543	156.314	145.237	149.193	151.063	11.537
Chr10_3A_Tb427v10:180001-190000	10_3A_Tb427v10	180001	190000	72.2856	65.2279	72.9532	74.7158	82.0043	76.2824	75.2251	83.9639	86.5055	82.866	77.6183	82.0354	82.162	85.2704	77.7233	82.6569	9.37379
Chr10_3A_Tb427v10:182501-192500	10_3A_Tb427v10	182501	192500	60.9767	60.6665	62.8445	69.1638	65.9348	66.1375	71.7585	76.243	73.7953	67.7521	73.4308	76.4015	72.6022	71.4053	65.9308	72.5515	15.1423
Chr10_3A_Tb427v10:185001-195000	10_3A_Tb427v10	185001	195000	70.7574	68.1167	70.6392	78.1034	73.5554	72.5756	79.7317	81.3098	78.5379	77.6543	79.1138	82.3103	78.5448	79.7244	75.2219	82.916	19.4687
Chr10_3A_Tb427v10:187501-197500	10_3A_Tb427v10	187501	197500	51.6544	58.5378	59.6779	59.8479	54.8352	55.7974	62.0521	63.4554	59.3777	59.6739	60.1205	62.1106	61.7507	63.0863	64.3227	68.6648	30.2846
Chr10_3A_Tb427v10:190001-200000	10_3A_Tb427v10	190001	200000	56.2391	60.8185	58.9472	62.6709	56.6575	57.9434	64.132	66.3508	58.9983	62.5404	61.9152	62.248	61.7507	63.4329	65.9308	63.7417	33.1688
Chr10_3A_Tb427v10:192501-202500	10_3A_Tb427v10	192501	202500	76.4119	75.719	75.0237	79.5149	81.0103	85.4519	82.1583	80.8273	77.7791	80.5207	78.3661	83.9592	82.4203	82.844	85.9423	88.3573	29.5635
Chr10_3A_Tb427v10:195001-205000	10_3A_Tb427v10	195001	205000	99.3354	99.4383	100.722	104.828	110.002	108.278	99.1446	106.885	106.045	106.058	101.248	109.518	110.324	105.028	118.64	109.605	24.5161
Chr10_3A_Tb427v10:197501-207500	10_3A_Tb427v10	197501	207500	105.601	101.871	100.113	110.756	111.161	111.009	101.225	110.504	106.045	107.882	111.118	117.213	110.583	105.375	121.677	112.196	15.8633
Chr10_3A_Tb427v10:200001-210000	10_3A_Tb427v10	200001	210000	118.744	116.467	116.067	122.895	129.55	126.032	115.784	120.879	126.723	120.911	131.009	134.665	130.219	121.666	141.867	126.447	11.537
Chr10_3A_Tb427v10:202501-212500	10_3A_Tb427v10	202501	212500	105.143	103.087	103.036	110.192	111.824	98.7184	96.718	105.679	110.029	102.41	116.951	112.816	110.841	109.881	124.536	106.495	11.537
Chr10_3A_Tb427v10:205001-215000	10_3A_Tb427v10	205001	215000	75.0365	71.0056	70.6392	78.1034	75.0464	68.6737	71.7585	74.5541	76.0718	66.7097	88.2366	80.3865	76.7362	81.8042	82.0115	76.4382	13.7002
Chr10_3A_Tb427v10:207501-217500	10_3A_Tb427v10	207501	217500	82.9833	75.567	74.9019	82.1497	82.8327	72.7707	79.0384	78.6558	90.2996	73.7455	89.5826	80.2491	82.6787	91.5097	87.193	81.6204	11.537
Chr10_3A_Tb427v10:210001-220000	10_3A_Tb427v10	210001	220000	85.4285	76.7834	79.2864	84.8786	88.1339	75.8922	90.1315	86.1353	87.8335	84.1689	85.6942	78.7375	82.6787	101.562	84.1556	88.6165	12.258
Chr10_3A_Tb427v10:212501-222500	10_3A_Tb427v10	212501	222500	83.4418	77.6957	77.8249	84.5963	86.146	82.9157	87.7049	89.5132	91.4379	89.9018	87.1897	84.3714	82.9371	99.1355	88.9798	93.7987	10.8159
Chr10_3A_Tb427v10:215001-225000	10_3A_Tb427v10	215001	225000	101.933	94.1166	97.677	100.876	106.854	101.255	108.851	108.091	111.926	108.143	103.491	104.021	101.023	113.694	108.634	113.491	10.8159
Chr10_3A_Tb427v10:217501-227500	10_3A_Tb427v10	217501	227500	105.143	93.2044	102.792	103.228	106.854	106.717	116.478	115.571	110.029	115.179	107.379	112.266	106.449	116.814	108.634	121.524	11.537
Chr10_3A_Tb427v10:220001-230000	10_3A_Tb427v10	220001	230000	90.166	76.9354	86.7157	89.7719	86.8086	90.5244	93.5981	99.4055	92.007	94.8529	92.7232	97.5631	93.5303	91.5097	93.9827	105.459	12.9791
Chr10_3A_Tb427v10:222501-232500	10_3A_Tb427v10	222501	232500	93.2225	80.7366	93.2925	95.2297	91.2816	91.3048	96.3713	96.9927	91.4379	99.804	103.042	96.3264	103.865	96.0159	95.5907	108.309	14.4212
Chr10_3A_Tb427v10:225001-235000	10_3A_Tb427v10	225001	235000	75.9534	66.9004	75.0237	79.0444	71.4017	73.356	77.9984	79.3796	74.5541	82.6054	87.4888	78.8749	86.8126	81.1109	78.7953	90.1711	11.537
Chr10_3A_Tb427v10:227501-237500	10_3A_Tb427v10	227501	237500	57.6146	58.3858	64.5496	67.7523	62.2902	59.114	59.6254	69.7286	60.3262	66.9703	75.8237	63.6221	69.7602	69.6722	63.7867	72.8106	10.8159
Chr10_3A_Tb427v10:230001-240000	10_3A_Tb427v10	230001	240000	98.1128	96.2453	98.7731	105.204	102.547	101.255	99.8379	105.679	102.63	98.5011	113.062	105.121	109.808	114.041	103.988	106.754	10.0949
Chr10_3A_Tb427v10:232501-242500	10_3A_Tb427v10	232501	242500	87.568	86.6664	86.2285	89.3955	88.6309	93.0606	91.1714	98.4404	92.9555	84.6901	92.8727	96.3264	93.7887	99.4822	93.268	89.6529	9.37379
Chr10_3A_Tb427v10:235001-245000	10_3A_Tb427v10	235001	245000	90.7773	91.5319	91.9527	94.1946	94.5949	97.3528	93.5981	103.748	97.8878	88.0777	100.799	99.6243	99.4728	104.682	98.2708	91.9849	13.7002
Chr10_3A_Tb427v10:237501-247500	10_3A_Tb427v10	237501	247500	109.422	102.631	104.619	108.404	101.222	107.888	100.878	108.333	104.907	95.6346	108.426	112.678	115.75	114.387	111.671	103.127	18.7476
Chr10_3A_Tb427v10:240001-250000	10_3A_Tb427v10	240001	250000	79.1627	77.2395	76.4852	80.3618	70.2421	71.0148	66.9053	85.6528	72.0879	71.9214	81.8058	80.5239	82.6787	81.1109	80.5821	76.1791	21.6318
Chr10_3A_Tb427v10:242501-252500	10_3A_Tb427v10	242501	252500	80.9966	76.4793	76.8506	84.5022	72.3957	68.2835	69.6786	88.0656	75.5026	72.4426	86.2924	84.3714	83.1954	81.4575	78.438	78.5111	20.1897
Chr10_3A_Tb427v10:245001-255000	10_3A_Tb427v10	245001	255000	108.199	97.1576	96.8244	104.828	107.682	87.598	94.2914	117.984	102.061	104.495	110.819	118.587	107.999	104.682	106.49	109.086	16.5844
Chr10_3A_Tb427v10:247501-257500	10_3A_Tb427v10	247501	257500	95.0564	86.6664	80.7479	93.7241	102.381	80.1843	93.9447	110.745	97.3187	97.9799	100.5	109.106	97.1475	92.203	98.9855	97.4263	12.258
Chr10_3A_Tb427v10:250001-260000	10_3A_Tb427v10	250001	260000	80.2325	72.9822	69.7866	81.3028	89.6249	72.9658	84.9316	92.4085	83.2806	84.6901	88.5357	98.2501	82.4203	80.071	86.4784	87.3209	10.8159
Chr10_3A_Tb427v10:252501-262500	10_3A_Tb427v10	252501	262500	93.8338	86.2102	83.3055	95.2297	105.363	86.4274	91.5181	105.437	100.923	99.0223	97.6585	111.03	95.5973	94.2827	100.415	95.3534	10.0949
Chr10_3A_Tb427v10:255001-265000	10_3A_Tb427v10	255001	265000	82.8305	76.3272	80.6261	91.2775	92.6069	81.7451	85.9716	89.0306	89.7305	91.4653	84.6473	95.0896	83.4538	81.4575	81.1181	78.252	10.0949
Chr10_3A_Tb427v10:257501-267500	10_3A_Tb427v10	257501	267500	90.9301	87.5787	94.5104	98.2409	103.541	91.1097	84.9316	100.371	100.544	93.2894	94.3683	103.197	89.9131	93.5895	88.9798	86.5436	10.0949
Chr10_3A_Tb427v10:260001-270000	10_3A_Tb427v10	260001	270000	124.399	116.772	127.029	128.071	142.141	116.667	117.518	126.187	134.122	123.257	123.681	136.863	127.894	125.133	120.784	115.046	10.0949
Chr10_3A_Tb427v10:262501-272500	10_3A_Tb427v10	262501	272500	114.618	107.041	114.362	119.414	129.385	104.376	110.238	116.295	119.135	112.052	115.605	128.344	116.267	115.427	112.029	110.9	9.37379
Chr10_3A_Tb427v10:265001-275000	10_3A_Tb427v10	265001	275000	121.495	112.666	108.516	118.284	118.451	101.06	104.345	118.708	119.325	109.446	119.942	127.107	122.985	118.2	112.207	114.009	9.37379
Chr10_3A_Tb427v10:267501-277500	10_3A_Tb427v10	267501	277500	122.106	113.122	108.151	118.849	115.634	97.5479	107.464	118.225	123.119	116.481	119.643	132.328	132.286	118.893	115.066	117.896	7.21061
Chr10_3A_Tb427v10:270001-280000	10_3A_Tb427v10	270001	280000	115.076	109.017	105.472	113.579	102.712	95.2067	93.9447	114.606	120.083	114.136	110.67	123.946	120.918	111.961	112.565	112.196	18.0265
Chr10_3A_Tb427v10:272501-282500	10_3A_Tb427v10	272501	282500	94.1394	89.7073	89.8823	91.3716	83.164	79.7942	76.2651	95.3038	100.354	95.1135	90.0312	100.311	101.798	92.203	93.0893	91.4667	23.074
Chr10_3A_Tb427v10:275001-285000	10_3A_Tb427v10	275001	285000	73.5082	76.0231	80.8697	79.0444	75.709	68.4786	70.7185	76.9669	88.9717	77.6543	72.683	86.1578	85.0041	79.7244	83.6196	75.92	27.4003
Chr10_3A_Tb427v10:277501-287500	10_3A_Tb427v10	277501	287500	60.8239	60.8185	66.9854	65.6821	65.2721	58.3336	57.8921	62.4903	70.76	64.3645	57.5781	69.1186	67.4348	62.7396	68.2536	61.4097	33.8899
Chr10_3A_Tb427v10:280001-290000	10_3A_Tb427v10	280001	290000	26.4385	25.6958	29.9608	31.4296	31.4764	26.1428	33.9726	28.4705	31.1116	28.6643	27.3683	29.4063	33.5882	28.0768	29.8386	27.725	27.4003
Chr10_3A_Tb427v10:282501-292500	10_3A_Tb427v10	282501	292500	23.9933	24.3274	27.6467	28.5124	28.6601	23.9968	30.506	23.8863	27.5072	25.0161	24.8259	26.3833	30.4878	25.9971	26.2651	24.6157	23.795
Chr10_3A_Tb427v10:285001-295000	10_3A_Tb427v10	285001	295000	10.6977	9.57892	11.692	11.5744	12.0936	11.3156	12.8264	10.8574	9.48526	10.9446	10.1696	10.1685	14.7271	10.7455	9.64841	10.1054	19.4687
Chr10_3A_Tb427v10:287501-297500	10_3A_Tb427v10	287501	297500	2.29236	2.12865	3.16658	2.07021	2.48498	1.95096	4.15991	1.9302	2.65587	1.82409	1.9442	2.88567	3.87556	3.46628	1.96542	2.33201	15.8633
Chr10_3A_Tb427v10:290001-300000	10_3A_Tb427v10	290001	300000	0.152824	0	0	0.188201	0	0	0	0	0.569115	0.260585	0.299107	0	0.258371	0.693256	0	0	10.8159
Chr10_3A_Tb427v10:292501-302500	10_3A_Tb427v10	292501	302500	2.44518	1.82456	1.58329	1.41151	1.98798	0.975479	2.42662	1.20638	1.89705	1.56351	1.9442	1.51154	2.58371	1.38651	0.714697	2.0729	9.37379
Chr10_3A_Tb427v10:295001-305000	10_3A_Tb427v10	295001	305000	7.64119	8.2105	7.3075	8.75135	8.44893	6.82835	9.01315	8.44464	7.96762	5.47228	8.375	9.34407	9.8181	7.27918	7.50432	9.32805	18.0265
Chr10_3A_Tb427v10:297501-307500	10_3A_Tb427v10	297501	307500	14.0598	14.4444	13.5189	16.7499	15.0755	13.4616	13.5197	14.2353	15.7455	11.4657	14.8058	18.2759	17.8276	15.9449	13.5792	17.3605	20.1897
Chr10_3A_Tb427v10:300001-310000	10_3A_Tb427v10	300001	310000	24.4518	24.6315	23.6276	27.1009	26.3408	22.6311	22.1862	26.299	26.9381	22.9315	23.779	26.3833	22.995	27.7302	21.7983	27.9841	25.2371
Chr10_3A_Tb427v10:302501-312500	10_3A_Tb427v10	302501	312500	39.887	38.1636	40.3131	45.3564	40.588	37.6535	34.3193	44.1534	45.1498	40.9118	41.4263	45.4836	40.3059	48.5279	41.6311	45.6038	28.8424
Chr10_3A_Tb427v10:305001-315000	10_3A_Tb427v10	305001	315000	59.1428	48.6548	51.3961	56.9308	55.0009	49.1641	46.799	63.2142	64.31	57.5893	54.587	57.576	57.8751	64.4728	58.9625	58.5594	23.074
Chr10_3A_Tb427v10:307501-317500	10_3A_Tb427v10	307501	317500	91.5414	79.5202	83.1837	91.9362	91.2816	79.4039	79.385	93.3736	96.7496	94.0711	87.1897	90.9673	93.0135	102.602	91.4812	96.1307	23.074
Chr10_3A_Tb427v10:310001-320000	10_3A_Tb427v10	310001	320000	126.08	112.818	118.503	130.047	128.722	114.911	120.638	128.117	137.536	129.25	123.98	131.092	135.903	139.344	135.792	133.961	17.3055
Chr10_3A_Tb427v10:312501-322500	10_3A_Tb427v10	312501	322500	130.817	121.941	125.445	134.093	138.496	121.35	129.651	129.565	138.674	134.722	130.411	137.275	142.362	140.384	138.83	134.479	16.5844
Chr10_3A_Tb427v10:315001-325000	10_3A_Tb427v10	315001	325000	113.09	112.514	116.189	122.331	124.415	110.619	118.211	112.434	121.411	120.911	120.54	124.908	125.31	127.559	122.749	119.451	13.7002
Chr10_3A_Tb427v10:317501-327500	10_3A_Tb427v10	317501	327500	96.4318	94.1166	99.382	99.5583	102.712	93.0606	101.918	99.6468	103.389	98.5011	101.397	104.296	100.248	104.682	105.06	96.3898	10.8159
Chr10_3A_Tb427v10:320001-330000	10_3A_Tb427v10	320001	330000	59.4484	58.2337	60.6523	59.0951	61.7932	55.6023	57.1988	59.1125	55.5836	61.7586	65.9531	63.2099	60.4588	63.0863	60.0346	56.2274	10.8159
Chr10_3A_Tb427v10:322501-332500	10_3A_Tb427v10	322501	332500	46.7641	48.5028	51.2743	49.9674	52.5159	44.0916	49.2257	55.0108	51.4101	51.8564	58.7745	54.5529	51.1574	56.5003	51.2795	55.191	9.37379
Chr10_3A_Tb427v10:325001-335000	10_3A_Tb427v10	325001	335000	58.2259	58.2337	63.3317	66.9054	62.9528	54.2366	64.132	61.0427	64.8791	62.2798	68.7946	66.6452	60.9755	70.0188	63.4294	70.9968	18.7476
Chr10_3A_Tb427v10:327501-337500	10_3A_Tb427v10	327501	337500	48.7508	50.0232	55.9024	60.7889	53.8412	45.0671	52.6922	49.4615	55.2042	51.0746	60.2701	58.5378	55.5498	58.2335	56.9971	66.3328	24.5161
Chr10_3A_Tb427v10:330001-340000	10_3A_Tb427v10	330001	340000	77.4816	75.8711	82.0876	92.689	86.4773	67.5031	85.6249	80.8273	85.9364	76.8725	85.9933	90.8298	80.8701	86.3103	85.7636	93.2805	29.5635
Chr10_3A_Tb427v10:332501-342500	10_3A_Tb427v10	332501	342500	120.119	115.099	118.016	129.2	126.237	109.254	117.864	113.641	127.292	113.876	125.027	130.68	121.951	130.679	130.968	130.593	28.8424
Chr10_3A_Tb427v10:335001-345000	10_3A_Tb427v10	335001	345000	103.615	101.263	99.991	108.121	110.996	94.6214	98.1046	99.8881	106.425	99.0223	107.529	113.64	107.999	110.228	113.279	111.937	24.5161
Chr10_3A_Tb427v10:337501-347500	10_3A_Tb427v10	337501	347500	103.462	105.672	103.401	111.697	112.321	100.669	103.305	103.99	107.942	103.713	113.362	115.702	112.65	115.08	112.386	109.605	24.5161
Chr10_3A_Tb427v10:340001-350000	10_3A_Tb427v10	340001	350000	73.3554	76.1752	76.3634	78.3857	78.194	75.1119	72.1052	69.9699	78.5379	78.436	84.4977	82.8599	86.2959	86.6569	82.5475	81.1022	23.074
Chr10_3A_Tb427v10:342501-352500	10_3A_Tb427v10	342501	352500	23.2292	25.3917	28.1339	29.4535	25.6781	25.1673	26.3461	25.0926	25.6102	29.4461	30.3594	29.2689	31.2629	29.81	25.9078	26.9477	23.795
Chr10_3A_Tb427v10:345001-355000	10_3A_Tb427v10	345001	355000	18.9501	18.7017	23.0186	24.2779	19.7142	20.0949	21.1462	20.2671	20.1087	24.2344	24.3772	22.2609	25.062	24.9572	19.8328	22.0246	18.7476
Chr10_3A_Tb427v10:347501-357500	10_3A_Tb427v10	347501	357500	6.4186	3.80116	6.45496	6.68113	6.29528	5.26758	7.27985	4.10168	6.82938	10.684	7.62723	7.42029	8.0095	7.97244	7.32564	6.47781	17.3055
Chr10_3A_Tb427v10:350001-360000	10_3A_Tb427v10	350001	360000	0.152824	0.152046	0	0	0	0.195096	0	0	0.189705	0	0.149554	0	0	0.346628	0	0	13.7002
Chr10_3A_Tb427v10:352501-362500	10_3A_Tb427v10	352501	362500	0.152824	0.152046	0	0	0	0.195096	0	0	0.189705	0	0.149554	0	0	0.346628	0	0	18.7476
Chr10_3A_Tb427v10:355001-365000	10_3A_Tb427v10	355001	365000	2.90365	2.88888	2.31404	2.72891	4.14163	2.53624	2.77328	3.61913	4.55292	3.3876	3.43973	3.71015	1.8086	3.11965	2.68011	3.10935	23.795
Chr10_3A_Tb427v10:357501-367500	10_3A_Tb427v10	357501	367500	6.26577	7.45027	5.72421	5.45783	6.29528	4.6823	5.89321	7.47954	7.77791	7.55696	6.13169	6.4584	3.61719	7.27918	4.64553	7.77337	30.2846
Chr10_3A_Tb427v10:360001-370000	10_3A_Tb427v10	360001	370000	24.299	21.2865	21.9225	21.7372	26.8378	21.2654	21.4929	23.8863	23.5234	25.0161	24.8259	21.986	18.6027	22.1842	23.585	24.8748	33.8899
Chr10_3A_Tb427v10:362501-372500	10_3A_Tb427v10	362501	372500	35.9136	32.2338	32.153	34.2526	37.2747	31.0202	38.1325	32.5722	34.9057	35.7001	39.4821	36.6892	31.0045	35.0094	36.8069	37.8304	34.6109
Chr10_3A_Tb427v10:365001-375000	10_3A_Tb427v10	365001	375000	68.1594	66.9004	65.0368	73.2102	72.0644	57.9434	64.8253	66.3508	68.4835	69.5762	77.6183	71.1798	71.5688	64.1261	67.8962	75.4017	28.1214
Chr10_3A_Tb427v10:367501-377500	10_3A_Tb427v10	367501	377500	67.5481	66.5963	67.229	76.8801	73.8867	60.6748	65.8653	67.0746	69.6218	69.5762	79.2634	73.9281	75.4443	63.0863	70.219	74.1062	18.7476
Chr10_3A_Tb427v10:370001-380000	10_3A_Tb427v10	370001	380000	82.6776	88.1868	83.7927	101.158	96.5829	79.5991	87.0115	89.7545	96.5599	88.3383	102.743	97.2883	98.181	86.3103	90.7665	90.6894	15.1423
Chr10_3A_Tb427v10:372501-382500	10_3A_Tb427v10	372501	382500	95.6677	101.719	99.2602	114.52	107.02	99.1086	99.8379	112.434	109.839	102.149	116.502	109.381	108.257	104.682	103.631	101.313	10.8159
Chr10_3A_Tb427v10:375001-385000	10_3A_Tb427v10	375001	385000	75.6478	77.0875	77.7031	89.019	80.0163	82.7206	84.5849	89.2719	84.7982	79.739	89.5826	86.7075	76.2194	87.3502	85.049	71.7742	11.537
Chr10_3A_Tb427v10:377501-387500	10_3A_Tb427v10	377501	387500	116.91	112.666	108.76	124.119	115.966	108.473	115.438	126.67	120.083	110.749	125.176	121.198	108.257	123.399	125.608	115.564	11.537
Chr10_3A_Tb427v10:380001-390000	10_3A_Tb427v10	380001	390000	133.262	118.444	124.106	131.176	116.628	119.984	135.197	136.803	123.688	125.081	124.129	126.969	115.233	137.958	135.971	133.702	9.37379
Chr10_3A_Tb427v10:382501-392500	10_3A_Tb427v10	382501	392500	126.232	116.924	116.676	127.412	116.96	112.96	120.291	124.739	117.048	119.608	119.942	122.984	114.717	121.666	133.47	135.775	7.93167
Chr10_3A_Tb427v10:385001-395000	10_3A_Tb427v10	385001	395000	145.488	128.327	132.144	139.739	134.355	129.739	131.384	136.079	137.347	129.511	136.692	138.237	134.095	136.918	153.303	152.876	7.93167
Chr10_3A_Tb427v10:387501-397500	10_3A_Tb427v10	387501	397500	126.691	114.491	120.452	127.036	127.231	126.812	129.997	130.047	134.122	125.602	125.027	125.87	130.736	124.439	138.115	142.771	7.21061
Chr10_3A_Tb427v10:390001-400000	10_3A_Tb427v10	390001	400000	109.116	108.257	104.863	116.496	124.415	114.131	112.664	117.742	121.411	112.312	118.297	112.816	119.109	106.068	126.323	133.184	11.537
Chr10_3A_Tb427v10:392501-402500	10_3A_Tb427v10	392501	402500	128.83	120.269	119.965	131.364	141.312	130.714	129.651	143.318	142.089	128.468	133.103	128.481	136.161	136.571	138.83	150.544	10.8159
Chr10_3A_Tb427v10:395001-405000	10_3A_Tb427v10	395001	405000	110.492	108.713	105.35	118.943	128.225	115.497	115.784	131.978	124.826	118.827	120.091	113.228	120.142	120.28	122.035	134.998	10.0949
Chr10_3A_Tb427v10:397501-407500	10_3A_Tb427v10	397501	407500	118.438	112.514	111.805	122.519	133.361	116.472	108.851	129.806	118.945	119.087	129.364	118.862	116.009	129.292	123.107	128.002	10.0949
Chr10_3A_Tb427v10:400001-410000	10_3A_Tb427v10	400001	410000	90.6245	84.3857	86.9593	93.0654	99.5648	87.2078	74.1851	99.6468	92.3864	88.8594	101.098	96.4638	90.1715	101.909	92.3746	93.0214	7.93167
Chr10_3A_Tb427v10:402501-412500	10_3A_Tb427v10	402501	412500	63.4219	59.2981	66.4983	70.9518	71.5674	61.065	53.7322	67.3159	67.7247	66.4492	77.1696	72.4165	63.8176	70.0188	72.0057	65.8146	15.1423
Chr10_3A_Tb427v10:405001-415000	10_3A_Tb427v10	405001	415000	67.8537	62.7951	67.5944	73.022	73.0584	61.8453	55.1189	67.0746	66.5865	69.3156	77.9174	72.6914	62.7841	69.6722	73.2565	69.183	28.1214
Chr10_3A_Tb427v10:407501-417500	10_3A_Tb427v10	407501	417500	55.3222	50.6314	54.8063	62.5768	55.9949	51.7004	54.7722	55.4934	62.0336	62.801	62.8125	60.1868	55.033	52.6874	61.8213	64.0008	40.3794
Chr10_3A_Tb427v10:410001-420000	10_3A_Tb427v10	410001	420000	82.5248	74.6547	79.0428	92.1244	84.8206	81.7451	86.6649	86.6179	89.1614	91.7259	93.9196	86.0204	78.8032	82.844	93.6253	91.7258	43.2637
Chr10_3A_Tb427v10:412501-422500	10_3A_Tb427v10	412501	422500	96.8903	91.6839	93.1707	105.298	100.393	94.2312	104.691	104.472	100.544	109.185	106.781	96.6012	97.4059	94.976	103.452	105.459	36.7741
Chr10_3A_Tb427v10:415001-425000	10_3A_Tb427v10	415001	425000	99.0298	97.1576	94.8757	110.662	107.185	99.6939	113.704	111.711	105.855	108.143	108.875	102.647	109.808	101.215	107.026	104.163	23.795
Chr10_3A_Tb427v10:417501-427500	10_3A_Tb427v10	417501	427500	90.4717	94.1166	87.3247	101.534	101.553	90.9146	97.0647	101.336	94.8526	96.1558	101.397	97.1508	106.19	96.0159	102.38	93.2805	16.5844
Chr10_3A_Tb427v10:420001-430000	10_3A_Tb427v10	420001	430000	80.8438	76.7834	70.2738	83.8435	85.152	72.5756	81.1183	82.0337	78.1585	74.5273	85.5446	81.0735	92.2384	77.9912	87.0144	76.1791	13.7002
Chr10_3A_Tb427v10:422501-432500	10_3A_Tb427v10	422501	432500	61.1295	55.4969	51.5179	63.2355	63.6155	53.066	56.5055	60.3189	60.3262	50.0323	64.0089	62.6602	67.9516	60.3132	66.4668	56.7456	13.7002
Chr10_3A_Tb427v10:425001-435000	10_3A_Tb427v10	425001	435000	76.4119	66.5963	59.5561	71.9869	74.7151	59.3091	62.3987	68.5222	70.76	62.801	75.6741	72.6914	71.8271	65.166	81.8328	73.3288	13.7002
Chr10_3A_Tb427v10:427501-437500	10_3A_Tb427v10	427501	437500	84.3587	69.6372	66.8637	79.0444	80.0163	67.6982	72.1052	79.6209	71.3291	70.6185	79.5625	76.2641	73.6357	77.298	84.5129	83.6933	13.7002
Chr10_3A_Tb427v10:430001-440000	10_3A_Tb427v10	430001	440000	72.1328	65.684	64.5496	70.7636	70.7391	59.3091	62.7454	69.4873	64.8791	63.8433	70.4397	69.1186	69.2434	69.6722	72.7204	79.0293	9.37379
Chr10_3A_Tb427v10:432501-442500	10_3A_Tb427v10	432501	442500	95.9733	87.7307	88.0554	96.1707	99.3992	87.9882	94.2914	95.7864	89.3511	92.2471	99.6026	98.3876	93.5303	103.295	102.38	106.236	10.8159
Chr10_3A_Tb427v10:435001-445000	10_3A_Tb427v10	435001	445000	68.7707	65.3799	69.9084	73.022	77.0344	68.6737	73.8385	73.8303	66.2071	68.5338	76.2723	76.6763	74.4108	84.9238	75.9366	82.916	12.9791
Chr10_3A_Tb427v10:437501-447500	10_3A_Tb427v10	437501	447500	44.7774	45.7659	50.0564	51.0025	55.6635	48.5788	52.6922	51.3917	49.3233	47.9476	56.6808	54.9651	54.7746	61.3531	55.7464	56.7456	10.0949
Chr10_3A_Tb427v10:440001-450000	10_3A_Tb427v10	440001	450000	90.4717	123.31	99.1385	110.286	99.3992	112.18	104.345	99.1642	104.907	111.27	106.033	104.571	102.315	129.985	92.3746	104.941	20.1897
Chr10_3A_Tb427v10:442501-452500	10_3A_Tb427v10	442501	452500	77.7873	111.45	84.5234	94.7592	82.3357	94.0361	83.8916	82.9988	92.7658	97.7193	88.3861	89.4557	87.5878	106.068	72.3631	90.4303	19.4687
Chr10_3A_Tb427v10:445001-455000	10_3A_Tb427v10	445001	455000	86.8039	115.555	87.9336	101.534	85.649	101.255	89.0915	90.4783	101.872	104.755	96.9107	94.8148	96.114	116.814	79.1527	96.3898	17.3055
Chr10_3A_Tb427v10:447501-457500	10_3A_Tb427v10	447501	457500	100.252	125.742	98.8949	113.109	94.2636	113.351	93.9447	99.6468	115.151	116.742	107.23	105.258	106.449	126.519	88.8011	108.05	16.5844
Chr10_3A_Tb427v10:450001-460000	10_3A_Tb427v10	450001	460000	57.9202	54.4326	52.9794	62.4827	55.6635	60.2846	45.7591	61.0427	64.6894	59.9345	62.0647	60.0494	63.0425	61.3531	60.3919	66.0737	6.48955
Chr10_3A_Tb427v10:452501-462500	10_3A_Tb427v10	452501	462500	48.9036	47.2864	44.6976	52.6963	46.5519	53.6513	37.0926	51.8742	54.066	45.6024	52.3437	46.5829	55.2914	51.6475	52.7089	52.8589	4.32637
Chr10_3A_Tb427v10:455001-465000	10_3A_Tb427v10	455001	465000	70.7574	67.0524	65.8893	69.5403	63.6155	66.1375	55.8122	69.0048	70.3806	64.8856	69.692	65.5459	72.8606	71.0587	70.755	71.515	6.48955
Chr10_3A_Tb427v10:457501-467500	10_3A_Tb427v10	457501	467500	62.8106	62.1869	59.7997	65.588	59.9708	58.9189	56.1588	68.281	61.8439	59.4134	65.0558	63.7595	68.2099	65.166	66.1095	64.7781	8.65273
Chr10_3A_Tb427v10:460001-470000	10_3A_Tb427v10	460001	470000	57.3089	53.9764	50.9089	53.0727	47.8773	48.3837	47.839	55.9759	53.4968	48.99	54.7366	54.8277	57.6167	56.1537	53.781	52.5998	14.4212
Chr10_3A_Tb427v10:462501-472500	10_3A_Tb427v10	462501	472500	66.784	62.9472	60.2869	63.4237	62.1245	58.5287	58.9321	71.1763	68.4835	73.2244	70.2902	77.0886	72.6022	78.3379	70.755	69.4421	16.5844
Chr10_3A_Tb427v10:465001-475000	10_3A_Tb427v10	465001	475000	71.063	70.3974	64.306	73.3043	76.8687	71.7952	62.7454	75.7605	76.0718	83.1266	78.8147	82.5851	78.2864	91.8564	78.6167	79.5475	19.4687
Chr10_3A_Tb427v10:467501-477500	10_3A_Tb427v10	467501	477500	80.3853	83.4734	73.9276	83.0907	86.3116	80.3794	74.8785	85.4115	88.4026	91.7259	89.433	91.3795	91.2049	101.562	88.4438	94.0578	18.7476
Chr10_3A_Tb427v10:470001-480000	10_3A_Tb427v10	470001	480000	74.4252	80.7366	72.4661	79.2326	84.655	73.9413	73.1452	81.3098	82.7114	91.7259	89.1339	88.9061	88.3629	99.1355	84.6916	92.244	15.1423
Chr10_3A_Tb427v10:472501-482500	10_3A_Tb427v10	472501	482500	93.9866	96.8535	87.5682	95.6061	92.9382	89.744	86.3182	90.237	93.5246	95.1135	96.462	96.0515	102.057	105.028	94.5187	102.349	21.6318
Chr10_3A_Tb427v10:475001-485000	10_3A_Tb427v10	475001	485000	69.9933	68.2688	66.4983	71.6105	64.2781	66.7227	64.132	65.1444	66.9659	68.0127	69.8415	72.1417	76.9945	71.4053	67.8962	69.7013	20.1897
Chr10_3A_Tb427v10:477501-487500	10_3A_Tb427v10	477501	487500	94.2922	84.2336	90.7348	94.0064	89.2936	83.6961	81.465	71.9001	92.3864	88.5989	91.6763	94.1278	96.6307	96.3625	90.4092	90.1711	23.795
Chr10_3A_Tb427v10:480001-490000	10_3A_Tb427v10	480001	490000	98.5713	84.9939	91.7091	98.9937	90.6189	86.4274	84.2383	74.5541	95.9908	89.3806	94.0692	98.2501	92.7552	96.3625	92.1959	90.9485	22.3529
Chr10_3A_Tb427v10:482501-492500	10_3A_Tb427v10	482501	492500	96.279	89.2512	99.382	104.64	101.884	87.598	90.4781	78.6558	104.148	96.4164	104.687	101.411	98.4393	103.642	104.346	100.795	15.8633
Chr10_3A_Tb427v10:485001-495000	10_3A_Tb427v10	485001	495000	120.884	117.836	124.593	129.67	123.918	105.352	118.904	107.126	132.604	122.475	128.167	127.794	129.444	128.599	134.006	124.374	14.4212
Chr10_3A_Tb427v10:487501-497500	10_3A_Tb427v10	487501	497500	84.6643	86.5143	89.3951	94.1946	86.6429	77.0628	88.3982	83.9639	90.6791	87.8171	94.0692	93.4407	99.9896	92.203	99.7002	90.1711	10.0949
Chr10_3A_Tb427v10:490001-500000	10_3A_Tb427v10	490001	500000	91.8471	92.5962	94.145	100.123	96.4172	83.8912	96.718	91.4434	99.4055	93.55	100.65	100.037	112.391	98.4423	105.239	98.7219	14.4212
Chr10_3A_Tb427v10:492501-502500	10_3A_Tb427v10	492501	502500	88.7906	80.4325	81.9658	91.3716	83.3296	78.2334	79.7317	83.7226	88.4026	81.3025	85.8437	90.8298	95.8556	86.6569	88.9798	87.58	12.9791
Chr10_3A_Tb427v10:495001-505000	10_3A_Tb427v10	495001	505000	61.1295	53.0641	54.9281	60.7889	58.6455	53.4562	53.3856	59.8363	61.8439	53.9411	61.1674	61.5609	61.2339	58.2335	58.4265	63.2234	12.258
Chr10_3A_Tb427v10:497501-507500	10_3A_Tb427v10	497501	507500	73.3554	62.6431	65.4021	69.3521	63.9468	62.4306	63.7854	76.7256	72.8468	62.5404	71.337	70.0805	70.5353	68.9789	67.3602	72.0333	14.4212
Chr10_3A_Tb427v10:500001-510000	10_3A_Tb427v10	500001	510000	66.784	59.4501	64.1842	64.4588	57.6515	59.114	58.5855	72.8652	67.1556	59.9345	67.2991	64.3092	65.6262	64.4728	65.5735	66.851	12.9791
Chr10_3A_Tb427v10:502501-512500	10_3A_Tb427v10	502501	512500	49.5149	50.3273	49.8128	50.2497	42.576	44.872	50.6123	58.3887	51.5998	51.5958	56.5312	51.942	52.9661	55.1138	51.8155	48.7131	13.7002
Chr10_3A_Tb427v10:505001-515000	10_3A_Tb427v10	505001	515000	64.6445	62.491	63.0881	67.5641	51.6876	58.9189	58.9321	69.7286	62.6027	60.1951	66.8504	67.8819	69.5018	61.6997	63.072	64.0008	12.9791
Chr10_3A_Tb427v10:507501-517500	10_3A_Tb427v10	507501	517500	51.9601	51.8478	52.2486	57.119	46.3863	48.1886	46.1057	55.9759	52.9277	50.8141	56.5312	57.576	56.8416	51.3009	52.8876	54.4136	10.0949
Chr10_3A_Tb427v10:510001-520000	10_3A_Tb427v10	510001	520000	62.5049	55.4969	54.6845	66.0585	55.8292	55.7974	52.3456	64.9031	58.9983	57.8498	62.8125	63.2099	65.8846	54.7672	62.1786	61.6688	8.65273
Chr10_3A_Tb427v10:512501-522500	10_3A_Tb427v10	512501	522500	58.3787	49.8712	52.8576	60.883	53.8412	51.7004	52.6922	63.4554	57.6704	52.3776	57.7277	59.0875	62.2674	48.5279	57.3544	60.8914	8.65273
Chr10_3A_Tb427v10:515001-525000	10_3A_Tb427v10	515001	525000	56.392	44.5496	45.1847	52.8845	51.1906	48.969	50.6123	56.941	54.2557	49.7717	57.1294	53.591	62.7841	49.5678	54.6743	53.3772	9.37379
Chr10_3A_Tb427v10:517501-527500	10_3A_Tb427v10	517501	527500	70.9102	60.5144	59.4344	66.8113	69.4138	68.6737	64.8253	74.5541	65.0689	64.6251	72.0848	72.554	74.9276	62.7396	68.9683	75.4017	15.1423
Chr10_3A_Tb427v10:520001-530000	10_3A_Tb427v10	520001	530000	76.4119	71.9179	67.3508	75.1863	78.0284	73.5511	79.7317	84.929	76.2615	69.5762	74.9263	85.3333	78.5448	81.8042	76.1152	90.6894	12.9791
Chr10_3A_Tb427v10:522501-532500	10_3A_Tb427v10	522501	532500	95.2092	91.5319	85.1324	95.0415	102.712	91.3048	98.798	102.542	95.0423	92.5076	97.5089	107.732	103.865	100.522	98.8069	115.823	11.537
Chr10_3A_Tb427v10:525001-535000	10_3A_Tb427v10	525001	535000	76.2591	76.0231	71.3699	82.7143	90.4533	75.3069	86.3182	90.4783	82.5217	82.0842	79.1138	92.891	82.162	84.5772	80.5821	102.09	10.8159
Chr10_3A_Tb427v10:527501-537500	10_3A_Tb427v10	527501	537500	96.4318	89.0991	86.8375	100.97	107.517	83.8912	104.691	106.161	105.286	103.192	99.154	108.831	104.124	108.148	102.738	116.86	12.258
Chr10_3A_Tb427v10:530001-540000	10_3A_Tb427v10	530001	540000	108.505	94.5728	96.9462	108.216	115.469	88.9636	106.424	105.92	110.977	117.263	110.371	109.243	114.458	104.335	114.53	116.601	13.7002
Chr10_3A_Tb427v10:532501-542500	10_3A_Tb427v10	532501	542500	122.106	104.76	104.497	124.119	117.457	94.8165	113.011	113.641	125.395	119.087	118.446	115.014	121.176	121.666	122.035	124.374	13.7002
Chr10_3A_Tb427v10:535001-545000	10_3A_Tb427v10	535001	545000	123.176	108.409	108.395	126.942	117.788	98.3282	112.318	112.434	126.154	118.827	120.989	116.663	123.243	121.666	123.285	125.41	15.1423
Chr10_3A_Tb427v10:537501-547500	10_3A_Tb427v10	537501	547500	115.688	103.087	105.35	119.696	108.179	97.743	99.8379	103.025	117.997	109.185	114.109	110.755	112.133	107.801	113.637	116.86	9.37379
Chr10_3A_Tb427v10:540001-550000	10_3A_Tb427v10	540001	550000	93.681	85.6021	87.5682	101.534	86.4773	82.7206	84.5849	88.3068	99.7849	86.5142	96.1629	93.8529	94.8221	93.9361	90.9452	97.9445	12.258
Chr10_3A_Tb427v10:542501-552500	10_3A_Tb427v10	542501	552500	85.7341	79.3682	80.8697	93.2536	80.3477	80.9647	79.385	84.2051	90.1099	83.6478	90.0312	92.3414	85.0041	84.9238	89.3371	86.0253	15.8633
Chr10_3A_Tb427v10:545001-555000	10_3A_Tb427v10	545001	555000	81.9135	77.0875	75.5109	85.4432	75.709	73.356	73.1452	82.9988	84.9879	82.0842	86.5915	87.1197	82.9371	83.1907	86.4784	83.1751	15.8633
Chr10_3A_Tb427v10:547501-557500	10_3A_Tb427v10	547501	557500	95.8205	88.1868	85.0106	98.8055	88.4653	83.8912	90.1315	96.5102	94.2835	88.8594	92.8727	100.037	91.4633	96.3625	98.2708	88.3573	20.9108
Chr10_3A_Tb427v10:550001-560000	10_3A_Tb427v10	550001	560000	107.435	104	95.6065	111.133	107.351	98.7184	97.758	112.434	108.701	102.41	102.893	111.304	104.64	114.041	114.709	104.422	23.795
Chr10_3A_Tb427v10:552501-562500	10_3A_Tb427v10	552501	562500	112.173	106.584	101.452	114.426	116.96	103.011	102.611	114.847	115.341	109.185	109.772	116.938	107.224	115.08	115.245	111.937	28.1214
Chr10_3A_Tb427v10:555001-565000	10_3A_Tb427v10	555001	565000	154.505	149.918	138.234	158.277	155.725	141.249	150.104	155.864	155.558	145.928	153.143	159.399	146.238	159.795	159.02	157.022	25.2371
Chr10_3A_Tb427v10:557501-567500	10_3A_Tb427v10	557501	567500	118.286	119.508	107.542	124.213	117.622	107.108	112.664	122.809	120.083	116.742	120.69	124.359	114.717	129.639	120.784	127.224	20.1897
Chr10_3A_Tb427v10:560001-570000	10_3A_Tb427v10	560001	570000	110.797	112.058	103.036	115.461	101.056	99.3037	104.345	109.057	109.65	108.664	116.652	118.725	106.707	114.041	109.527	115.823	14.4212
Chr10_3A_Tb427v10:562501-572500	10_3A_Tb427v10	562501	572500	95.8205	97.9178	90.0041	98.8996	86.4773	87.4029	90.1315	96.2689	95.232	94.8529	99.7522	102.373	96.6307	99.1355	96.8414	99.2401	7.93167
Chr10_3A_Tb427v10:565001-575000	10_3A_Tb427v10	565001	575000	66.0199	63.0992	64.306	71.6105	61.2962	60.8699	49.2257	67.0746	67.7247	66.4492	68.6451	68.0193	69.7602	64.4728	67.7175	63.2234	10.0949
Chr10_3A_Tb427v10:567501-577500	10_3A_Tb427v10	567501	577500	77.176	77.6957	75.2673	82.8084	76.703	67.8933	66.9053	78.6558	81.1938	75.309	84.9464	77.226	81.9036	68.9789	83.7982	85.5071	10.0949
Chr10_3A_Tb427v10:570001-580000	10_3A_Tb427v10	570001	580000	82.0663	79.5202	78.921	83.4671	82.667	68.8688	72.4518	85.1702	84.7982	78.436	85.9933	80.1117	84.7457	76.9514	85.9423	93.5396	11.537
Chr10_3A_Tb427v10:572501-582500	10_3A_Tb427v10	572501	582500	108.199	102.783	94.3886	105.957	105.032	81.7451	94.9847	105.196	105.666	92.2471	107.828	99.4869	105.932	101.909	108.098	114.269	12.258
Chr10_3A_Tb427v10:575001-585000	10_3A_Tb427v10	575001	585000	95.6677	97.0055	84.6452	94.6651	95.5889	74.3315	87.3582	94.0974	93.5246	79.4784	99.0044	92.7536	96.8891	91.5097	93.9827	106.754	11.537
Chr10_3A_Tb427v10:577501-587500	10_3A_Tb427v10	577501	587500	101.628	94.4207	87.4464	95.7943	105.032	79.5991	92.2114	95.7864	96.5599	80.5207	103.042	99.3494	103.348	98.4423	97.1988	103.386	16.5844
Chr10_3A_Tb427v10:580001-590000	10_3A_Tb427v10	580001	590000	80.0796	72.0699	66.3765	78.5739	84.655	61.8453	73.4918	74.5541	75.8821	60.4557	83.4509	80.6613	80.6117	77.298	77.5446	81.3613	15.1423
Chr10_3A_Tb427v10:582501-592500	10_3A_Tb427v10	582501	592500	64.6445	60.6665	60.1651	66.2467	73.0584	58.9189	56.1588	62.9729	60.1365	53.4199	70.7388	71.7295	70.2769	62.7396	61.4639	75.1426	17.3055
Chr10_3A_Tb427v10:585001-595000	10_3A_Tb427v10	585001	595000	88.9434	81.6488	80.0172	89.3013	93.6009	80.5745	81.8116	84.6877	82.7114	78.6966	91.9754	95.0896	94.3054	87.3502	86.657	97.9445	18.0265
Chr10_3A_Tb427v10:587501-597500	10_3A_Tb427v10	587501	597500	69.6876	65.836	62.7227	70.7636	68.0884	65.7472	62.0521	65.1444	65.4483	62.0192	71.6362	75.3022	70.5353	71.0587	67.5389	77.4746	14.4212
Chr10_3A_Tb427v10:590001-600000	10_3A_Tb427v10	590001	600000	106.518	94.7248	92.9271	106.616	102.05	99.3037	91.1714	96.7515	101.492	97.7193	100.201	110.892	111.1	111.961	104.346	110.9	15.8633
Chr10_3A_Tb427v10:592501-602500	10_3A_Tb427v10	592501	602500	100.405	90.1634	89.1515	97.2058	92.2756	95.0116	91.5181	90.7196	99.7849	97.7193	99.154	105.533	104.64	107.108	101.13	102.609	15.1423
Chr10_3A_Tb427v10:595001-605000	10_3A_Tb427v10	595001	605000	89.5547	80.1284	80.3825	82.8084	84.4893	83.6961	74.8785	78.8971	88.2129	84.6901	84.9464	91.1047	91.2049	91.8564	87.0144	87.0618	16.5844
Chr10_3A_Tb427v10:597501-607500	10_3A_Tb427v10	597501	607500	114.159	99.2862	96.7026	102.57	107.02	99.889	88.3982	93.6149	108.701	103.973	103.79	110.342	111.616	115.774	103.988	105.2	13.7002
Chr10_3A_Tb427v10:600001-610000	10_3A_Tb427v10	600001	610000	90.166	86.3623	80.7479	81.5851	88.1339	74.5266	70.7185	76.4843	85.7467	79.9996	86.7411	85.883	90.4298	92.203	77.5446	82.6569	11.537
Chr10_3A_Tb427v10:602501-612500	10_3A_Tb427v10	602501	612500	110.339	104.912	101.696	104.357	112.155	87.4029	93.2514	100.612	112.495	98.2405	102.743	101.273	114.458	115.08	97.1988	110.123	8.65273
Chr10_3A_Tb427v10:605001-615000	10_3A_Tb427v10	605001	615000	96.8903	91.6839	89.7605	95.2297	97.4112	75.1119	85.2782	88.3068	103.2	87.2959	94.9665	92.0666	99.7312	107.455	87.193	100.017	7.21061
Chr10_3A_Tb427v10:607501-617500	10_3A_Tb427v10	607501	617500	74.578	73.2863	75.1455	75.7509	77.5314	62.8208	73.4918	76.0018	84.0394	70.3579	77.1696	73.241	84.7457	84.5772	72.7204	85.5071	10.8159
Chr10_3A_Tb427v10:610001-620000	10_3A_Tb427v10	610001	620000	60.5182	57.3214	59.069	59.0951	60.7992	52.6758	60.6654	60.0776	70.3806	59.9345	64.0089	59.2249	65.1095	66.8992	61.1066	71.515	12.9791
Chr10_3A_Tb427v10:612501-622500	10_3A_Tb427v10	612501	622500	21.0897	18.0935	19.4867	21.0785	18.5545	18.9243	18.0263	19.5433	24.2823	19.2833	25.7232	21.8486	21.9615	23.5707	22.513	23.5792	14.4212
Chr10_3A_Tb427v10:615001-625000	10_3A_Tb427v10	615001	625000	22.0066	17.4853	19.7303	20.9844	22.5305	18.7292	19.0663	22.1973	22.9543	21.6285	23.4799	22.3983	21.7032	22.5308	23.049	23.8383	12.9791
Chr10_3A_Tb427v10:617501-627500	10_3A_Tb427v10	617501	627500	15.2824	13.076	14.7368	16.7499	15.9039	12.0959	11.0931	15.6829	18.5911	17.1986	16.6004	15.5276	14.2104	14.2117	15.902	17.1014	10.8159
Chr10_3A_Tb427v10:620001-630000	10_3A_Tb427v10	620001	630000	20.0199	15.9649	17.7816	23.431	20.2112	16.388	13.5197	22.1973	24.6617	19.5439	19.2924	19.5126	18.6027	16.9848	21.9769	23.3201	7.93167
Chr10_3A_Tb427v10:622501-632500	10_3A_Tb427v10	622501	632500	40.9568	37.8595	36.6593	45.921	42.079	35.1172	32.2393	42.947	41.166	41.433	39.0335	39.7123	37.9805	35.0094	39.6657	43.79	16.5844
Chr10_3A_Tb427v10:625001-635000	10_3A_Tb427v10	625001	635000	51.9601	46.07	46.2809	54.296	47.0489	43.1162	41.5991	55.7346	46.6675	51.8564	49.6518	47.8197	49.3489	50.261	46.8127	55.191	20.1897
Chr10_3A_Tb427v10:627501-637500	10_3A_Tb427v10	627501	637500	63.1162	60.9706	55.9024	65.8703	60.6335	54.8219	57.1988	66.1095	59.3777	66.4492	60.8683	63.4847	62.2674	67.939	61.2853	67.8875	26.6793
Chr10_3A_Tb427v10:630001-640000	10_3A_Tb427v10	630001	640000	71.8272	71.1577	66.7418	74.1512	71.7331	62.8208	74.5318	74.5541	66.7762	73.7455	73.1317	74.2029	71.052	78.3379	67.0028	75.4017	26.6793
Chr10_3A_Tb427v10:632501-642500	10_3A_Tb427v10	632501	642500	70.7574	65.0758	64.6714	70.4813	69.9108	64.3816	73.8385	73.1065	69.4321	65.4068	70.4397	72.554	68.4683	75.9115	67.5389	75.6608	15.8633
Chr10_3A_Tb427v10:635001-645000	10_3A_Tb427v10	635001	645000	56.8504	53.8244	51.5179	58.8128	58.8112	53.4562	62.7454	55.9759	58.8086	51.0746	56.9799	60.4616	53.4828	56.5003	56.8184	61.4097	11.537
Chr10_3A_Tb427v10:637501-647500	10_3A_Tb427v10	637501	647500	47.0697	40.7484	42.9925	45.8269	46.3863	42.726	47.4924	43.9121	46.0983	36.4819	45.9129	44.6592	42.3728	41.5953	42.7031	47.4176	4.32637
Chr10_3A_Tb427v10:640001-650000	10_3A_Tb427v10	640001	650000	60.5182	54.1285	55.0498	59.3774	65.9348	60.2846	58.5855	61.5252	59.5674	57.8498	60.4196	56.6141	54.5163	57.1936	61.2853	64.2599	6.48955
Chr10_3A_Tb427v10:642501-652500	10_3A_Tb427v10	642501	652500	49.2092	49.263	44.2104	47.9912	54.1726	51.1151	49.5723	50.1853	48.7542	54.9834	54.8861	48.5067	47.2819	48.8745	53.9596	53.3772	7.21061
Chr10_3A_Tb427v10:645001-655000	10_3A_Tb427v10	645001	655000	53.794	53.9764	50.3	52.7904	58.6455	55.7974	53.7322	53.0806	55.3939	59.9345	59.8214	53.7284	51.1574	55.4604	61.6426	60.6323	8.65273
Chr10_3A_Tb427v10:647501-657500	10_3A_Tb427v10	647501	657500	72.7441	75.1109	68.8123	77.9152	77.2	75.8922	76.2651	75.278	74.9335	82.866	83.3013	78.6001	70.2769	77.9912	85.9423	82.3978	13.7002
Chr10_3A_Tb427v10:650001-660000	10_3A_Tb427v10	650001	660000	51.9601	52.608	49.9346	55.1429	48.5399	55.7974	51.6523	50.9091	51.4101	53.6805	61.4665	59.3623	50.3823	54.4206	60.9279	60.1141	23.795
Chr10_3A_Tb427v10:652501-662500	10_3A_Tb427v10	652501	662500	49.6677	49.7191	50.7871	56.5544	52.5159	54.0415	50.6123	50.6679	52.1689	52.6382	57.1294	57.7134	52.1909	55.4604	56.1037	60.6323	27.4003
Chr10_3A_Tb427v10:655001-665000	10_3A_Tb427v10	655001	665000	91.9999	92.7482	90.1259	98.9937	93.4352	97.9381	94.6381	97.9578	93.7143	100.325	100.65	100.998	91.7217	99.8288	90.9452	103.386	33.1688
Chr10_3A_Tb427v10:657501-667500	10_3A_Tb427v10	657501	667500	102.392	99.8944	95.1193	102.852	103.044	108.083	106.078	108.091	104.717	107.882	107.379	105.945	99.4728	102.602	98.0922	109.345	29.5635
Chr10_3A_Tb427v10:660001-670000	10_3A_Tb427v10	660001	670000	99.7939	101.719	94.0232	103.981	103.375	103.791	105.038	107.609	105.476	107.361	104.089	105.67	97.4059	102.602	97.1988	106.754	18.0265
Chr10_3A_Tb427v10:662501-672500	10_3A_Tb427v10	662501	672500	92.1527	93.9646	86.7157	95.512	91.9442	94.4263	94.9847	98.1991	97.3187	98.2405	96.462	95.3645	85.5208	94.976	89.6945	97.4263	85.8063
Chr10_3A_Tb427v10:665001-675000	10_3A_Tb427v10	665001	675000	87.1095	83.6255	79.2864	89.4896	86.9743	86.0372	87.3582	82.9988	83.66	83.3872	87.4888	93.3033	81.9036	90.1232	86.121	87.58	82.922
Chr10_3A_Tb427v10:667501-677500	10_3A_Tb427v10	667501	677500	79.9268	73.7425	71.3699	84.5022	81.3417	71.6001	72.1052	74.3128	76.2615	80.2601	74.9263	86.2952	82.9371	85.9637	77.5446	80.8431	84.3641
Chr10_3A_Tb427v10:670001-680000	10_3A_Tb427v10	670001	680000	104.531	91.0757	92.9271	102.005	105.197	90.1342	98.1046	89.5132	99.4055	98.7617	96.1629	107.182	103.607	115.427	106.311	97.4263	100.227
Chr10_3A_Tb427v10:672501-682500	10_3A_Tb427v10	672501	682500	126.844	112.514	111.927	127.883	125.906	110.814	116.478	112.434	119.894	123.517	115.007	132.191	122.726	138.998	132.04	118.414	37.4952
Chr10_3A_Tb427v10:675001-685000	10_3A_Tb427v10	675001	685000	112.02	100.351	100.6	118.096	117.125	98.7184	99.1446	106.885	109.08	113.354	108.576	118.999	114.458	125.826	123.107	115.823	39.6584
Chr10_3A_Tb427v10:677501-687500	10_3A_Tb427v10	677501	687500	115.993	108.409	112.414	121.39	123.586	106.132	103.998	110.263	113.823	113.094	120.391	128.481	123.243	127.212	127.752	125.151	38.9373
Chr10_3A_Tb427v10:680001-690000	10_3A_Tb427v10	680001	690000	88.6378	89.4032	85.8632	102.193	94.5949	86.6225	76.6118	91.926	87.2643	91.9865	97.3594	103.06	98.6977	95.6693	98.8069	103.386	24.5161
Chr10_3A_Tb427v10:682501-692500	10_3A_Tb427v10	682501	692500	65.4086	67.0524	65.6457	73.4925	71.2361	65.3571	57.8921	69.2461	64.4997	64.3645	76.4219	76.5389	78.8032	70.0188	72.1844	79.5475	18.0265
Chr10_3A_Tb427v10:685001-695000	10_3A_Tb427v10	685001	695000	69.6876	75.567	67.1072	73.1161	75.8747	65.9424	67.2519	69.9699	75.3129	75.309	75.5245	77.3634	85.0041	73.1385	77.366	73.5879	15.8633
Chr10_3A_Tb427v10:687501-697500	10_3A_Tb427v10	687501	697500	74.4252	75.1109	67.9598	75.1863	78.691	71.0148	79.0384	76.4843	82.1423	81.0419	78.2165	81.0735	85.0041	77.9912	80.0461	74.8835	15.1423
Chr10_3A_Tb427v10:690001-700000	10_3A_Tb427v10	690001	700000	75.0365	72.222	68.8123	74.4335	78.194	70.6247	78.6917	76.4843	80.0556	83.6478	77.6183	83.2721	88.8796	79.7244	81.6541	78.5111	17.3055
Chr10_3A_Tb427v10:692501-702500	10_3A_Tb427v10	692501	702500	86.8039	83.9295	84.4017	91.4657	90.7846	82.7206	90.8248	93.3736	96.5599	96.4164	93.471	97.4257	102.573	92.5496	98.2708	95.0943	15.1423
Chr10_3A_Tb427v10:695001-705000	10_3A_Tb427v10	695001	705000	76.2591	69.6372	76.8506	82.0556	77.0344	72.7707	74.1851	87.1004	85.9364	77.6543	88.5357	82.1728	85.0041	81.4575	83.0835	86.0253	14.4212
Chr10_3A_Tb427v10:697501-707500	10_3A_Tb427v10	697501	707500	75.1893	71.0056	76.9724	85.4432	79.0224	72.3805	66.212	89.7545	85.3673	75.8302	97.0602	79.1498	82.4203	80.4176	82.7262	87.0618	15.1423
Chr10_3A_Tb427v10:700001-710000	10_3A_Tb427v10	700001	710000	77.7873	72.9822	80.6261	86.196	78.8567	72.7707	70.0252	89.2719	88.4026	78.9572	100.799	82.9973	83.4538	78.6845	85.9423	88.6165	14.4212
Chr10_3A_Tb427v10:702501-712500	10_3A_Tb427v10	702501	712500	76.8703	72.5261	76.8506	85.1609	82.9983	75.3069	72.1052	90.7196	88.5923	79.4784	101.098	89.0435	81.6452	76.6047	85.049	83.4342	15.8633
Chr10_3A_Tb427v10:705001-715000	10_3A_Tb427v10	705001	715000	75.8006	68.2688	70.0302	81.8674	77.697	69.8443	71.7585	81.7924	81.5732	76.612	91.8259	84.0966	76.7362	72.0986	78.2593	81.1022	21.6318
Chr10_3A_Tb427v10:707501-717500	10_3A_Tb427v10	707501	717500	52.4185	46.6782	48.4731	57.5895	49.2026	42.9211	49.919	54.0457	55.963	53.4199	55.3348	57.576	48.057	53.7273	52.3516	57.2639	21.6318
Chr10_3A_Tb427v10:710001-720000	10_3A_Tb427v10	710001	720000	49.5149	47.1343	43.9668	56.2721	47.7116	40.5799	48.1857	50.9091	50.841	48.7294	48.904	53.0413	45.2149	51.9942	47.5274	52.0816	25.9582
Chr10_3A_Tb427v10:712501-722500	10_3A_Tb427v10	712501	722500	67.0896	60.2103	55.7806	66.0585	62.6215	52.8709	58.2388	59.595	63.7409	58.6316	64.308	64.4466	58.9086	74.8716	55.5677	66.851	24.5161
Chr10_3A_Tb427v10:715001-725000	10_3A_Tb427v10	715001	725000	57.1561	54.4326	50.9089	62.2945	57.3202	51.3102	51.9989	58.3887	57.8601	55.7652	60.5692	62.5228	57.1	68.6323	51.1008	59.855	17.3055
Chr10_3A_Tb427v10:717501-727500	10_3A_Tb427v10	717501	727500	78.3986	72.9822	69.5431	83.6553	83.661	80.7696	72.7985	85.1702	81.7629	79.2178	85.3951	87.8068	87.071	90.8165	76.2939	82.916	18.0265
Chr10_3A_Tb427v10:720001-730000	10_3A_Tb427v10	720001	730000	124.093	109.777	109.369	120.26	127.562	121.935	123.757	131.495	126.533	119.608	123.382	125.183	128.927	141.771	117.925	130.593	14.4212
Chr10_3A_Tb427v10:722501-732500	10_3A_Tb427v10	722501	732500	100.711	90.4675	91.831	101.064	100.062	100.279	106.771	112.193	105.666	101.628	99.154	100.037	111.616	118.2	100.951	111.677	15.1423
Chr10_3A_Tb427v10:725001-735000	10_3A_Tb427v10	725001	735000	112.478	102.631	107.055	110.474	111.161	111.79	119.251	120.396	119.894	110.227	106.482	110.617	122.985	133.105	113.101	122.819	20.1897
Chr10_3A_Tb427v10:727501-737500	10_3A_Tb427v10	727501	737500	101.016	91.0757	95.9719	98.7114	97.2455	93.4509	109.891	101.818	104.907	91.9865	94.0692	100.311	106.707	114.041	99.5216	110.123	18.7476
Chr10_3A_Tb427v10:730001-740000	10_3A_Tb427v10	730001	740000	67.3953	62.491	68.0816	71.7046	69.2481	60.4797	67.5986	68.7635	77.3997	65.6674	65.0558	75.577	79.3199	77.6446	68.4322	70.7377	17.3055
Chr10_3A_Tb427v10:732501-742500	10_3A_Tb427v10	732501	742500	98.1128	95.333	91.831	101.44	102.381	87.7931	91.5181	94.0974	103.958	93.55	99.3036	103.06	111.358	109.534	99.3429	96.3898	18.7476
Chr10_3A_Tb427v10:735001-745000	10_3A_Tb427v10	735001	745000	103.92	102.023	95.3629	109.627	112.487	88.5735	101.225	103.99	105.855	105.537	107.978	111.442	117.3	111.614	108.277	110.123	15.8633
Chr10_3A_Tb427v10:737501-747500	10_3A_Tb427v10	737501	747500	98.1128	97.4617	90.2476	105.769	110.664	87.0127	97.758	100.612	102.441	108.143	105.286	104.434	113.166	111.961	105.418	103.904	17.3055
Chr10_3A_Tb427v10:740001-750000	10_3A_Tb427v10	740001	750000	90.4717	91.3798	82.3312	98.7114	102.05	82.5255	91.8648	93.3736	90.2996	96.677	101.397	97.2883	103.865	105.721	100.951	100.536	18.0265
Chr10_3A_Tb427v10:742501-752500	10_3A_Tb427v10	742501	752500	66.4783	63.8594	62.9663	74.0571	77.5314	61.6502	73.8385	74.3128	67.7247	76.0908	72.683	76.5389	77.2529	77.298	74.3285	79.8066	13.7002
Chr10_3A_Tb427v10:745001-755000	10_3A_Tb427v10	745001	755000	44.6245	41.8127	42.3835	51.473	52.5159	45.0671	51.6523	50.6679	47.4263	50.5535	52.3437	56.6141	53.2244	55.8071	51.2795	53.1181	11.537
Chr10_3A_Tb427v10:747501-757500	10_3A_Tb427v10	747501	757500	58.073	52.9121	52.9794	64.7411	64.2781	61.6502	64.132	67.3159	64.6894	61.7586	61.1674	71.5921	67.4348	61.0065	63.9654	66.3328	12.9791
Chr10_3A_Tb427v10:750001-760000	10_3A_Tb427v10	750001	760000	65.867	60.0583	66.0111	75.3745	75.212	66.9178	68.9852	76.243	77.0203	71.9214	70.1406	78.1879	73.6357	65.8593	75.9366	81.1022	12.9791
Chr10_3A_Tb427v10:752501-762500	10_3A_Tb427v10	752501	762500	95.5148	97.4617	104.132	113.862	115.469	111.009	98.1046	118.466	117.997	114.657	109.922	115.427	113.166	99.4822	116.317	124.374	14.4212
Chr10_3A_Tb427v10:755001-765000	10_3A_Tb427v10	755001	765000	135.249	136.081	139.939	152.255	152.909	150.809	140.05	157.553	152.523	155.048	148.058	157.612	160.707	138.304	158.841	165.832	13.7002
Chr10_3A_Tb427v10:757501-767500	10_3A_Tb427v10	757501	767500	109.422	114.643	118.016	126.001	126.071	125.056	112.318	128.841	122.929	125.081	124.279	127.656	132.803	118.2	132.219	139.143	12.9791
Chr10_3A_Tb427v10:760001-770000	10_3A_Tb427v10	760001	770000	88.3321	95.333	92.9271	100.311	100.559	106.327	92.5581	103.507	97.6981	102.149	102.444	105.121	109.808	96.7091	105.06	108.309	11.537
Chr10_3A_Tb427v10:762501-772500	10_3A_Tb427v10	762501	772500	86.3454	86.0582	79.1646	85.3491	83.3296	80.3794	79.7317	85.4115	77.21	79.2178	89.1339	94.6774	98.4393	88.7367	90.0518	82.6569	12.258
Chr10_3A_Tb427v10:765001-775000	10_3A_Tb427v10	765001	775000	48.7508	52.3039	49.4474	51.3789	47.7116	45.8475	43.6791	51.633	50.6513	42.2148	57.279	54.6903	50.124	50.6077	52.1729	44.3082	13.7002
Chr10_3A_Tb427v10:767501-777500	10_3A_Tb427v10	767501	777500	66.1727	67.2044	68.9341	72.4574	68.9168	60.0895	63.4387	68.5222	70.5703	58.8922	80.0111	74.2029	67.4348	67.5924	70.219	69.7013	12.258
Chr10_3A_Tb427v10:770001-780000	10_3A_Tb427v10	770001	780000	82.2192	78.3038	85.9849	88.4544	87.9683	77.6481	77.6517	84.929	90.1099	72.7032	96.0134	93.4407	80.6117	81.1109	87.0144	84.2116	14.4212
Chr10_3A_Tb427v10:772501-782500	10_3A_Tb427v10	772501	782500	98.1128	84.3857	93.536	104.452	98.4052	91.695	96.3713	95.5451	107.373	90.9441	107.828	104.434	86.8126	94.2827	97.3775	110.641	13.7002
Chr10_3A_Tb427v10:775001-785000	10_3A_Tb427v10	775001	785000	94.2922	76.1752	85.4978	95.6061	92.1099	84.6715	89.4382	89.2719	95.8011	87.2959	96.6116	97.9753	86.2959	90.1232	90.2305	104.941	13.7002
Chr10_3A_Tb427v10:777501-787500	10_3A_Tb427v10	777501	787500	105.448	88.3389	90.3694	101.817	95.9202	90.7195	92.2114	97.234	100.923	98.2405	99.9018	108.144	93.5303	97.749	102.023	108.05	10.8159
Chr10_3A_Tb427v10:780001-790000	10_3A_Tb427v10	780001	790000	99.7939	85.7541	83.7927	97.8645	88.9623	84.2814	85.9716	95.3038	91.6276	95.6346	95.2656	102.098	90.9466	98.7889	97.9135	104.163	10.0949
Chr10_3A_Tb427v10:782501-792500	10_3A_Tb427v10	782501	792500	73.2026	68.4208	67.7162	74.3394	63.4498	63.4061	58.9321	74.0716	68.4835	69.3156	71.9352	77.0886	69.2434	71.4053	79.3314	69.9604	7.93167
Chr10_3A_Tb427v10:785001-795000	10_3A_Tb427v10	785001	795000	90.3188	87.5787	87.3247	92.2185	88.6309	80.9647	76.9584	92.4085	86.1261	87.5565	96.0134	93.8529	86.2959	94.6294	99.8789	93.0214	5.76849
Chr10_3A_Tb427v10:787501-797500	10_3A_Tb427v10	787501	797500	78.5514	74.9588	80.3825	84.1258	84.8206	81.3549	76.9584	85.6528	81.1938	80.2601	88.9844	81.3484	85.5208	88.0435	85.7636	85.7662	6.48955
Chr10_3A_Tb427v10:790001-800000	10_3A_Tb427v10	790001	800000	72.4385	70.3974	74.1711	75.845	77.697	73.356	72.1052	74.7954	73.985	73.4849	81.6562	72.8288	78.2864	76.9514	76.8299	80.0658	6.48955
Chr10_3A_Tb427v10:792501-802500	10_3A_Tb427v10	792501	802500	68.9235	71.6138	75.0237	74.5276	85.8146	76.8677	79.385	77.6907	77.3997	80.5207	82.8527	81.7606	76.9945	82.4974	76.1152	86.8027	7.21061
Chr10_3A_Tb427v10:795001-805000	10_3A_Tb427v10	795001	805000	70.1461	71.6138	71.2481	76.5978	77.5314	77.2579	79.7317	78.8971	82.1423	82.3448	82.5536	86.1578	74.6692	75.9115	74.5072	82.1387	11.537
Chr10_3A_Tb427v10:797501-807500	10_3A_Tb427v10	797501	807500	75.0365	74.3506	71.3699	79.2326	78.8567	71.0148	81.1183	84.4464	83.8497	81.8237	84.9464	88.6312	75.4443	74.1783	80.9394	82.1387	12.9791
Chr10_3A_Tb427v10:800001-810000	10_3A_Tb427v10	800001	810000	76.1062	76.4793	73.4404	83.8435	79.8507	73.1609	81.8116	86.6179	89.5408	84.9507	88.3861	94.1278	77.2529	77.298	84.5129	83.9524	12.9791
Chr10_3A_Tb427v10:802501-812500	10_3A_Tb427v10	802501	812500	84.3587	79.3682	77.7031	89.019	86.146	80.5745	88.7448	91.4434	92.1967	91.9865	95.2656	93.0285	81.3869	82.844	88.2651	90.6894	15.1423
Chr10_3A_Tb427v10:805001-815000	10_3A_Tb427v10	805001	815000	88.1793	79.3682	79.2864	90.1483	85.152	76.0873	88.0515	85.6528	93.3349	90.6835	91.5268	91.2421	87.071	81.4575	89.8731	93.2805	15.1423
Chr10_3A_Tb427v10:807501-817500	10_3A_Tb427v10	807501	817500	65.2557	56.5612	58.0946	65.3057	60.6335	57.7483	62.3987	59.3538	67.535	68.2732	65.9531	66.3704	57.6167	61.0065	63.7867	67.8875	10.8159
Chr10_3A_Tb427v10:810001-820000	10_3A_Tb427v10	810001	820000	91.9999	84.5377	86.1067	91.2775	90.4533	83.3059	94.2914	90.4783	94.4732	92.7682	95.7143	90.6924	90.4298	93.5895	94.876	95.6125	8.65273
Chr10_3A_Tb427v10:812501-822500	10_3A_Tb427v10	812501	822500	102.392	94.4207	97.7987	99.4642	102.712	85.2568	102.265	101.336	104.338	99.0223	100.65	103.06	103.865	106.415	104.703	101.572	6.48955
Chr10_3A_Tb427v10:815001-825000	10_3A_Tb427v10	815001	825000	80.9966	76.9354	83.9145	80.1736	86.4773	72.5756	82.505	86.3766	82.7114	79.739	83.0022	84.5089	85.2624	90.1232	86.8357	82.6569	4.32637
Chr10_3A_Tb427v10:817501-827500	10_3A_Tb427v10	817501	827500	87.7208	84.3857	93.536	89.5837	96.2515	80.9647	90.8248	97.4753	91.8173	90.1624	93.6205	97.7005	96.114	102.602	98.0922	91.7258	5.76849
Chr10_3A_Tb427v10:820001-830000	10_3A_Tb427v10	820001	830000	73.8139	65.5319	76.2416	73.6807	76.8687	65.7472	69.3319	78.8971	77.5894	75.0485	77.0201	84.3714	77.5113	77.9912	76.2939	76.1791	17.3055
Chr10_3A_Tb427v10:822501-832500	10_3A_Tb427v10	822501	832500	35.4551	30.8654	37.3901	35.7582	36.115	33.1663	31.8927	39.3279	38.8895	38.5666	40.6786	43.4224	43.6647	37.4358	38.7723	40.6807	18.7476
Chr10_3A_Tb427v10:825001-835000	10_3A_Tb427v10	825001	835000	37.4418	30.5613	34.9542	35.6641	35.4524	32.9712	30.1594	39.0866	38.8895	38.5666	38.2857	42.8728	42.6312	37.4358	38.7723	40.1624	18.7476
Chr10_3A_Tb427v10:827501-837500	10_3A_Tb427v10	827501	837500	37.1362	28.5847	33.1273	34.2526	32.3047	31.8006	30.8527	34.2611	37.941	33.876	34.3973	37.9259	36.6887	32.2364	31.9827	37.3122	20.9108
Chr10_3A_Tb427v10:830001-840000	10_3A_Tb427v10	830001	840000	56.6976	49.7191	49.691	55.9898	53.8412	46.0426	46.799	51.3917	50.6513	53.6805	52.3437	54.6903	55.8081	56.1537	56.9971	56.7456	10.8159
Chr10_3A_Tb427v10:832501-842500	10_3A_Tb427v10	832501	842500	93.5281	80.4325	81.7222	93.7241	92.7726	76.0873	72.4518	88.7894	81.7629	82.866	90.9286	93.7155	90.9466	88.3901	90.2305	92.7623	11.537
Chr10_3A_Tb427v10:835001-845000	10_3A_Tb427v10	835001	845000	90.3188	80.2804	80.3825	92.1244	91.9442	73.7462	73.4918	86.1353	80.0556	81.5631	91.6763	92.4788	89.9131	86.6569	88.6224	88.6165	12.9791
Chr10_3A_Tb427v10:837501-847500	10_3A_Tb427v10	837501	847500	99.0298	85.7541	86.2285	98.6173	100.89	81.7451	75.5718	93.6149	88.5923	93.55	100.35	102.098	98.6977	97.4024	98.8069	97.6854	10.8159
Chr10_3A_Tb427v10:840001-850000	10_3A_Tb427v10	840001	850000	78.7042	68.4208	70.761	79.7031	80.3477	66.7227	60.6654	79.1384	71.8982	73.7455	77.7678	79.4246	72.8606	83.5373	74.1498	75.92	9.37379
Chr10_3A_Tb427v10:842501-852500	10_3A_Tb427v10	842501	852500	54.5581	48.5028	50.5436	58.2482	51.5219	46.6279	41.2525	57.9061	53.3071	57.0681	59.0736	53.591	47.0235	61.6997	56.8184	55.9683	11.537
Chr10_3A_Tb427v10:845001-855000	10_3A_Tb427v10	845001	855000	57.6146	51.5437	56.2678	62.2004	57.8172	50.3347	44.3724	63.938	57.4806	64.1039	62.3638	58.4004	49.6072	65.8593	60.3919	61.4097	10.8159
Chr10_3A_Tb427v10:847501-857500	10_3A_Tb427v10	847501	857500	99.0298	91.5319	91.9527	98.7114	99.8962	88.5735	81.1183	104.955	96.3702	103.452	98.5558	95.9141	90.1715	106.068	93.9827	98.7219	10.8159
Chr10_3A_Tb427v10:850001-860000	10_3A_Tb427v10	850001	860000	106.06	98.0699	97.5551	105.204	107.517	97.3528	89.0915	112.917	100.923	108.924	111.118	109.243	101.798	109.534	100.772	107.273	15.1423
Chr10_3A_Tb427v10:852501-862500	10_3A_Tb427v10	852501	862500	95.362	90.3155	89.1515	94.6651	99.3992	89.5489	84.2383	98.1991	91.6276	97.1982	95.8638	99.7617	94.3054	101.215	87.9077	94.3169	13.7002
Chr10_3A_Tb427v10:855001-865000	10_3A_Tb427v10	855001	865000	129.289	118.748	117.407	123.554	133.361	120.179	112.318	125.705	126.723	123.778	126.672	129.031	128.927	130.679	120.426	124.892	25.2371
Chr10_3A_Tb427v10:857501-867500	10_3A_Tb427v10	857501	867500	97.0431	91.0757	89.2733	94.2887	100.062	87.9882	88.0515	93.3736	96.5599	96.677	96.0134	100.861	95.3389	100.175	93.268	96.9081	32.4477
Chr10_3A_Tb427v10:860001-870000	10_3A_Tb427v10	860001	870000	85.2756	79.3682	78.7992	82.432	89.1279	78.2334	72.4518	77.2082	89.3511	88.3383	83.6004	87.9442	84.7457	88.7367	86.2997	85.248	33.8899
Chr10_3A_Tb427v10:862501-872500	10_3A_Tb427v10	862501	872500	92.3055	84.3857	85.376	89.3013	96.5829	83.1108	77.3051	82.5162	96.9393	91.7259	90.779	95.0896	92.7552	94.6294	93.804	94.8352	36.0531
Chr10_3A_Tb427v10:865001-875000	10_3A_Tb427v10	865001	875000	64.7973	61.5787	63.8189	66.9054	69.2481	61.065	58.2388	61.5252	66.9659	66.9703	67.2991	71.5921	64.5927	73.4851	71.291	68.6648	25.2371
Chr10_3A_Tb427v10:867501-877500	10_3A_Tb427v10	867501	877500	59.4484	53.9764	56.3896	60.4125	58.9768	55.017	49.2257	54.7695	58.4292	48.7294	63.2611	63.0725	61.7507	64.1261	66.2882	63.4826	22.3529
Chr10_3A_Tb427v10:870001-880000	10_3A_Tb427v10	870001	880000	63.7275	55.4969	60.5305	59.3774	56.4919	53.6513	54.0789	52.3568	59.188	46.1235	61.9152	62.248	58.9086	60.3132	61.1066	62.9643	19.4687
Chr10_3A_Tb427v10:872501-882500	10_3A_Tb427v10	872501	882500	65.2557	57.1694	59.5561	58.8128	55.6635	55.7974	57.5455	59.8363	57.1012	51.8564	62.6629	66.233	59.9421	58.5801	60.0346	63.2234	18.0265
Chr10_3A_Tb427v10:875001-885000	10_3A_Tb427v10	875001	885000	98.877	92.7482	88.4208	88.9249	88.2996	85.647	89.7848	93.1323	95.8011	89.3806	91.8259	98.2501	86.0375	93.5895	92.0173	98.7219	17.3055
Chr10_3A_Tb427v10:877501-887500	10_3A_Tb427v10	877501	887500	104.073	96.2453	92.0745	94.1946	94.7605	86.0372	101.918	95.3038	99.7849	99.2828	99.6026	99.6243	91.4633	94.976	93.804	102.868	13.7002
Chr10_3A_Tb427v10:880001-890000	10_3A_Tb427v10	880001	890000	97.1959	90.4675	85.9849	91.9362	90.2876	84.4764	99.4913	94.3387	96.1805	99.5434	98.2567	94.1278	89.138	90.4698	92.1959	100.536	10.0949
Chr10_3A_Tb427v10:882501-892500	10_3A_Tb427v10	882501	892500	115.993	105.672	102.061	110.192	107.517	98.7184	111.971	106.885	111.736	113.094	110.371	103.06	111.358	105.028	108.098	110.123	7.93167
Chr10_3A_Tb427v10:885001-895000	10_3A_Tb427v10	885001	895000	81.4551	69.9413	71.6135	80.6441	73.2241	67.1129	79.0384	74.3128	77.5894	74.5273	79.8616	70.905	89.9131	69.6722	72.3631	75.1426	7.93167
Chr10_3A_Tb427v10:887501-897500	10_3A_Tb427v10	887501	897500	80.5381	76.3272	76.8506	88.6427	78.3597	74.5266	77.6517	84.2051	82.7114	83.6478	86.8906	81.7606	97.4059	75.9115	84.5129	81.3613	13.7002
Chr10_3A_Tb427v10:890001-900000	10_3A_Tb427v10	890001	900000	83.2889	81.0407	77.9467	90.5247	80.3477	76.6726	75.2251	86.6179	82.1423	84.6901	87.3393	84.6463	96.8891	78.3379	84.3342	82.916	16.5844
Chr10_3A_Tb427v10:892501-902500	10_3A_Tb427v10	892501	902500	63.4219	67.9647	63.2099	73.963	67.0944	64.3816	63.092	72.8652	71.5188	72.182	79.712	73.6532	75.7027	71.7519	69.1469	70.9968	20.1897
Chr10_3A_Tb427v10:895001-905000	10_3A_Tb427v10	895001	905000	55.1694	60.9706	57.3639	65.6821	58.8112	58.5287	54.7722	63.4554	61.4645	66.9703	73.2812	65.9581	62.2674	63.7795	63.7867	64.2599	20.9108
Chr10_3A_Tb427v10:897501-907500	10_3A_Tb427v10	897501	907500	57.3089	61.8828	57.2421	62.765	58.8112	60.4797	60.3188	58.6299	58.2395	63.0615	70.5893	62.6602	59.4253	66.8992	61.4639	60.6323	15.8633
Chr10_3A_Tb427v10:900001-910000	10_3A_Tb427v10	900001	910000	60.0597	65.9881	60.8959	67.6582	66.4318	62.0404	65.172	62.7316	59.5674	61.498	77.1696	66.0956	65.3679	72.0986	65.9308	62.9643	16.5844
Chr10_3A_Tb427v10:902501-912500	10_3A_Tb427v10	902501	912500	50.7375	55.801	51.7615	58.06	53.5099	49.3592	54.4255	52.1155	48.7542	52.8987	61.9152	55.3774	55.5498	58.9267	57.5331	54.6727	30.2846
Chr10_3A_Tb427v10:905001-915000	10_3A_Tb427v10	905001	915000	69.9933	77.5436	71.8571	79.3267	73.7211	65.5522	73.8385	76.4843	69.4321	74.5273	78.5156	80.3865	82.162	84.2305	76.6513	79.0293	39.6584
Chr10_3A_Tb427v10:907501-917500	10_3A_Tb427v10	907501	917500	70.2989	75.719	67.9598	75.7509	70.4077	64.9669	63.7854	76.7256	66.0174	72.4426	74.3281	73.3784	75.7027	74.8716	72.1844	74.1062	40.3794
Chr10_3A_Tb427v10:910001-920000	10_3A_Tb427v10	910001	920000	81.4551	74.8068	76.2416	81.7733	75.3777	78.8187	75.2251	81.0686	77.7791	83.9083	78.3661	84.0966	88.6212	87.3502	81.8328	86.5436	37.4952
Chr10_3A_Tb427v10:912501-922500	10_3A_Tb427v10	912501	922500	95.0564	87.5787	89.1515	92.5949	92.4412	93.841	94.9847	98.6817	92.3864	96.677	96.7611	99.8991	104.64	104.335	97.0201	102.609	25.9582
Chr10_3A_Tb427v10:915001-925000	10_3A_Tb427v10	915001	925000	97.5015	88.795	97.3116	97.0176	94.4292	98.3282	94.2914	90.9608	95.6114	97.4587	106.482	98.525	100.248	101.909	96.4841	100.277	31.7267
Chr10_3A_Tb427v10:917501-927500	10_3A_Tb427v10	917501	927500	110.95	95.0289	113.023	110.944	113.481	110.814	108.504	104.955	116.858	106.319	124.129	117.9	113.166	123.053	109.885	119.192	40.3794
Chr10_3A_Tb427v10:920001-930000	10_3A_Tb427v10	920001	930000	118.286	105.368	116.555	118.19	118.451	110.619	110.238	111.952	123.877	115.7	130.411	121.335	106.707	121.666	118.818	124.374	41.1005
Chr10_3A_Tb427v10:922501-932500	10_3A_Tb427v10	922501	932500	121.953	105.52	116.311	119.884	118.451	108.863	109.198	109.78	121.601	121.172	124.279	117.763	109.808	126.519	116.496	121.265	38.9373
Chr10_3A_Tb427v10:925001-935000	10_3A_Tb427v10	925001	935000	106.213	86.6664	94.0232	100.499	103.209	91.4999	93.9447	100.371	102.251	102.67	104.089	100.724	99.4728	107.801	102.559	106.236	20.9108
Chr10_3A_Tb427v10:927501-937500	10_3A_Tb427v10	927501	937500	84.5115	71.1577	75.998	83.373	80.5133	71.9903	73.8385	85.8941	77.5894	85.7324	83.3013	81.211	84.4873	87.3502	82.9049	83.4342	12.258
Chr10_3A_Tb427v10:930001-940000	10_3A_Tb427v10	930001	940000	66.3255	60.6665	64.6714	69.5403	67.2601	63.9914	64.132	77.2082	64.6894	71.6608	69.9911	71.1798	76.2194	75.9115	67.5389	68.4057	15.1423
Chr10_3A_Tb427v10:932501-942500	10_3A_Tb427v10	932501	942500	78.0929	70.5495	79.8954	81.9615	79.5193	73.7462	77.9984	87.583	86.8849	79.2178	84.9464	86.0204	82.162	82.4974	79.3314	83.1751	12.258
Chr10_3A_Tb427v10:935001-945000	10_3A_Tb427v10	935001	945000	88.9434	83.1693	92.1963	92.8772	92.1099	84.8666	99.4913	96.5102	100.544	93.55	96.462	94.4026	91.9801	100.175	89.6945	92.244	14.4212
Chr10_3A_Tb427v10:937501-947500	10_3A_Tb427v10	937501	947500	94.2922	89.2512	91.9527	94.6651	96.7485	86.6225	106.078	96.2689	103.389	97.1982	99.9018	94.9522	99.4728	104.682	91.8386	95.0943	15.8633
Chr10_3A_Tb427v10:940001-950000	10_3A_Tb427v10	940001	950000	79.3155	74.6547	80.7479	81.3028	82.667	68.8688	93.2514	79.3796	88.4026	82.3448	84.9464	76.4015	87.8461	91.5097	75.0432	77.7337	9.37379
Chr10_3A_Tb427v10:942501-952500	10_3A_Tb427v10	942501	952500	88.0265	84.9939	91.7091	98.6173	92.9382	87.9882	94.2914	95.0625	93.7143	95.8952	96.3125	84.3714	93.7887	98.0957	87.9077	86.8027	10.8159
Chr10_3A_Tb427v10:945001-955000	10_3A_Tb427v10	945001	955000	126.691	122.093	135.554	143.88	126.237	125.837	130.691	139.94	130.327	133.941	136.542	129.168	125.827	130.679	135.078	121.783	15.8633
Chr10_3A_Tb427v10:947501-957500	10_3A_Tb427v10	947501	957500	119.814	115.251	132.266	136.822	118.119	119.789	121.331	134.149	127.482	126.123	126.971	124.084	114.717	122.706	131.862	116.601	15.1423
Chr10_3A_Tb427v10:950001-960000	10_3A_Tb427v10	950001	960000	132.804	126.35	147.855	147.267	129.385	134.616	131.384	145.73	137.916	136.546	139.833	136.451	124.018	133.452	143.475	127.483	24.5161
Chr10_3A_Tb427v10:952501-962500	10_3A_Tb427v10	952501	962500	135.096	126.046	151.631	140.68	124.083	127.788	141.784	148.867	130.517	134.722	137.29	137.413	123.243	135.878	145.084	131.37	25.2371
Chr10_3A_Tb427v10:955001-965000	10_3A_Tb427v10	955001	965000	96.4318	91.0757	105.228	95.9825	88.1339	92.0852	97.758	103.748	90.6791	88.8594	99.4531	97.1508	88.8796	100.175	105.775	100.536	18.0265
Chr10_3A_Tb427v10:957501-967500	10_3A_Tb427v10	957501	967500	109.88	100.807	120.208	109.439	104.038	109.449	117.518	116.536	106.045	101.889	115.904	111.167	115.233	115.08	120.248	112.455	18.7476
Chr10_3A_Tb427v10:960001-970000	10_3A_Tb427v10	960001	970000	93.3753	87.4266	101.209	96.0766	90.9502	92.2803	103.305	100.371	91.4379	88.3383	102.594	96.876	101.281	97.749	106.669	99.2401	11.537
Chr10_3A_Tb427v10:962501-972500	10_3A_Tb427v10	962501	972500	72.4385	70.8536	78.3121	80.55	76.206	73.5511	77.3051	72.8652	84.6085	67.7521	87.9375	77.913	86.2959	83.1907	83.7982	79.5475	23.074
Chr10_3A_Tb427v10:965001-975000	10_3A_Tb427v10	965001	975000	59.7541	52.7601	63.3317	63.3296	61.1305	56.968	62.7454	57.4236	68.4835	57.8498	69.3928	59.2249	68.7267	67.939	63.9654	63.4826	28.1214
Chr10_3A_Tb427v10:967501-977500	10_3A_Tb427v10	967501	977500	51.3488	48.6548	54.4409	56.0839	51.3562	47.4083	51.6523	48.9789	55.0145	48.4688	61.9152	49.606	55.033	61.0065	55.7464	57.7821	30.2846
Chr10_3A_Tb427v10:970001-980000	10_3A_Tb427v10	970001	980000	92.4584	81.3448	95.7283	98.5232	92.1099	87.7931	93.5981	87.3417	91.8173	93.55	104.538	89.0435	88.1045	95.3226	93.4466	102.609	32.4477
Chr10_3A_Tb427v10:972501-982500	10_3A_Tb427v10	972501	982500	71.063	65.2279	74.7801	76.3155	70.5734	73.1609	74.5318	68.5222	66.2071	72.7032	85.2455	71.0424	70.5353	72.4452	74.3285	80.0658	18.7476
Chr10_3A_Tb427v10:975001-985000	10_3A_Tb427v10	975001	985000	91.3886	97.0055	103.401	106.71	98.5709	106.522	111.624	101.094	93.5246	98.7617	115.904	102.922	91.7217	96.0159	106.669	116.341	16.5844
Chr10_3A_Tb427v10:977501-987500	10_3A_Tb427v10	977501	987500	118.591	119.66	127.638	132.493	121.598	130.519	134.504	128.359	124.067	131.335	143.721	134.39	114.2	122.706	131.326	140.957	14.4212
Chr10_3A_Tb427v10:980001-990000	10_3A_Tb427v10	980001	990000	79.9268	88.9471	89.6387	92.7831	83.164	96.3773	95.3314	92.4085	88.0232	87.2959	99.7522	95.7767	82.6787	91.1631	96.6628	105.2	10.8159
Chr10_3A_Tb427v10:982501-992500	10_3A_Tb427v10	982501	992500	124.399	128.327	132.631	135.693	123.752	144.761	147.33	135.838	127.292	128.468	140.431	132.466	126.86	132.412	145.441	145.103	12.258
Chr10_3A_Tb427v10:985001-995000	10_3A_Tb427v10	985001	995000	99.4883	95.9412	103.279	106.239	95.0919	112.57	106.078	103.266	100.544	100.325	111.866	102.922	106.449	107.801	110.957	107.532	11.537
Chr10_3A_Tb427v10:987501-997500	10_3A_Tb427v10	987501	997500	103.462	106.28	108.151	106.992	95.2575	121.154	106.424	103.748	103.2	101.368	106.183	103.197	104.382	110.228	110.063	112.196	9.37379
Chr10_3A_Tb427v10:990001-1000000	10_3A_Tb427v10	990001	1000000	122.259	124.07	124.836	124.307	115.8	141.054	117.518	123.533	123.877	117.524	127.868	122.71	126.602	122.36	127.216	124.892	10.0949
Chr10_3A_Tb427v10:992501-1002500	10_3A_Tb427v10	992501	1002500	77.6345	84.6898	81.1133	81.5851	73.7211	88.9636	64.132	80.586	83.2806	77.1331	85.6942	85.0585	83.7122	80.071	77.5446	82.916	10.8159
Chr10_3A_Tb427v10:995001-1005000	10_3A_Tb427v10	995001	1005000	116.452	121.941	123.253	115.555	107.185	124.081	106.424	118.225	118.566	112.052	121.138	123.946	119.109	114.734	110.778	117.119	10.0949
Chr10_3A_Tb427v10:997501-1007500	10_3A_Tb427v10	997501	1007500	74.7308	77.0875	83.0619	78.1975	73.2241	81.1598	71.7585	80.3447	77.5894	70.3579	85.3951	82.3103	85.2624	74.525	73.6138	75.6608	10.8159
Chr10_3A_Tb427v10:1000001-1010000	10_3A_Tb427v10	1000001	1010000	55.3222	56.8653	64.1842	59.4715	52.3502	58.3336	59.6254	60.3189	57.6704	55.244	65.2053	64.8588	57.6167	61.6997	56.1037	53.3772	12.258
Chr10_3A_Tb427v10:1002501-1012500	10_3A_Tb427v10	1002501	1012500	59.4484	60.2103	68.2034	63.706	57.3202	60.6748	65.172	61.284	62.7924	62.5404	68.0469	70.4928	61.7507	63.4329	59.1412	56.4865	29.5635
Chr10_3A_Tb427v10:1005001-1015000	10_3A_Tb427v10	1005001	1015000	32.8571	31.3215	33.1273	36.0405	29.9854	29.8496	28.0794	32.0896	34.5263	36.7425	40.0804	36.964	31.0045	41.942	35.1988	29.7979	64.1744
Chr10_3A_Tb427v10:1007501-1017500	10_3A_Tb427v10	1007501	1017500	34.0797	32.5379	34.1017	36.0405	29.1571	30.4349	26.6928	32.0896	34.716	38.0454	39.7812	36.4144	29.4543	41.2487	35.7349	29.5388	80.0378
Chr10_3A_Tb427v10:1010001-1020000	10_3A_Tb427v10	1010001	1020000	40.9568	46.6782	45.5501	45.921	44.067	39.2142	38.8259	39.3279	44.7704	47.4265	49.6518	48.0945	45.2149	50.6077	45.2046	45.6038	105.996
Chr10_3A_Tb427v10:1012501-1022500	10_3A_Tb427v10	1012501	1022500	48.7508	50.1753	55.537	50.6261	51.1906	43.3113	45.0657	49.4615	47.8057	52.117	54.1384	52.4917	51.9326	54.7672	50.3861	58.0412	91.5748
Chr10_3A_Tb427v10:1015001-1025000	10_3A_Tb427v10	1015001	1025000	58.6843	59.9062	72.1007	66.2467	67.0944	59.5042	64.8253	62.4903	64.1203	75.8302	68.346	67.8819	67.6932	63.0863	64.6801	68.6648	61.2902
Chr10_3A_Tb427v10:1017501-1027500	10_3A_Tb427v10	1017501	1027500	69.6876	70.8536	83.9145	83.373	81.8387	71.6001	83.5449	78.1733	80.6247	94.0711	85.2455	83.9592	87.071	75.2182	78.974	83.4342	49.0322
Chr10_3A_Tb427v10:1020001-1030000	10_3A_Tb427v10	1020001	1030000	72.7441	63.8594	85.376	84.8786	77.5314	75.6971	79.7317	83.24	79.107	95.8952	89.7321	83.547	83.7122	78.3379	74.6858	81.1022	23.795
Chr10_3A_Tb427v10:1022501-1032500	10_3A_Tb427v10	1022501	1032500	76.1062	70.8536	91.7091	90.6188	81.673	82.5255	89.4382	82.9988	88.9717	104.234	99.6026	90.6924	90.4298	84.9238	84.1556	84.4707	23.074
Chr10_3A_Tb427v10:1025001-1035000	10_3A_Tb427v10	1025001	1035000	99.7939	106.736	123.74	118.378	107.351	120.764	121.331	105.679	109.65	130.292	127.27	117.9	114.2	116.814	118.818	114.528	20.1897
Chr10_3A_Tb427v10:1027501-1037500	10_3A_Tb427v10	1027501	1037500	118.286	123.766	139.817	128.918	121.267	135.006	130.344	117.501	121.411	139.934	141.328	128.756	119.367	140.038	134.006	127.483	16.5844
Chr10_3A_Tb427v10:1030001-1040000	10_3A_Tb427v10	1030001	1040000	132.804	139.274	151.387	138.328	130.71	148.468	149.757	127.393	136.588	151.921	147.609	135.352	128.927	150.09	149.55	136.552	15.8633
Chr10_3A_Tb427v10:1032501-1042500	10_3A_Tb427v10	1032501	1042500	146.405	150.982	161.618	148.961	147.276	163.1	167.09	146.937	140.382	163.387	157.929	145.383	134.87	167.075	162.772	147.694	15.1423
Chr10_3A_Tb427v10:1035001-1045000	10_3A_Tb427v10	1035001	1045000	96.5846	89.7073	97.5551	90.0542	92.6069	97.3528	107.118	92.4085	87.8335	99.2828	96.3125	86.4326	81.1285	106.761	98.0922	88.8756	14.4212
Chr10_3A_Tb427v10:1037501-1047500	10_3A_Tb427v10	1037501	1047500	83.5946	81.3448	89.1515	82.2438	81.5073	90.3293	99.8379	82.7575	76.6409	89.12	85.2455	79.2872	75.7027	90.4698	87.0144	78.252	19.4687
Chr10_3A_Tb427v10:1040001-1050000	10_3A_Tb427v10	1040001	1050000	77.4816	84.9939	90.1259	82.432	82.0043	91.4999	100.531	86.3766	73.4159	89.6412	88.5357	82.5851	82.6787	95.3226	85.7636	81.8795	20.1897
Chr10_3A_Tb427v10:1042501-1052500	10_3A_Tb427v10	1042501	1052500	66.3255	71.1577	73.8058	70.293	65.4378	83.3059	78.3451	70.2112	67.3453	71.9214	72.683	70.7676	73.8941	74.1783	68.7896	67.3692	19.4687
Chr10_3A_Tb427v10:1045001-1055000	10_3A_Tb427v10	1045001	1055000	62.3521	72.222	73.9276	70.1989	62.4558	82.7206	75.2251	69.2461	67.9144	71.4003	75.9732	72.2791	74.4108	73.8317	68.2536	65.8146	18.7476
Chr10_3A_Tb427v10:1047501-1057500	10_3A_Tb427v10	1047501	1057500	82.6776	92.5962	99.1385	90.3365	88.6309	108.668	100.531	86.8592	88.782	94.0711	97.2098	89.7305	99.4728	92.203	88.9798	89.1347	14.4212
Chr10_3A_Tb427v10:1050001-1060000	10_3A_Tb427v10	1050001	1060000	84.2059	86.3623	94.0232	91.1834	84.158	104.181	94.6381	83.24	85.7467	87.0354	91.8259	89.4557	93.0135	81.8042	84.6916	82.916	12.9791
Chr10_3A_Tb427v10:1052501-1062500	10_3A_Tb427v10	1052501	1062500	82.6776	86.8184	96.0937	89.6778	82.667	98.5233	89.4382	79.1384	80.0556	87.5565	96.1629	90.555	90.6882	80.4176	83.7982	82.3978	15.1423
Chr10_3A_Tb427v10:1055001-1065000	10_3A_Tb427v10	1055001	1065000	99.9467	103.239	110.83	105.393	100.393	116.472	102.958	95.3038	94.0937	107.1	109.174	102.373	105.415	101.909	97.9135	100.536	20.9108
Chr10_3A_Tb427v10:1057501-1067500	10_3A_Tb427v10	1057501	1067500	87.568	88.795	95.9719	92.3126	86.3116	96.9626	84.5849	87.3417	82.332	97.4587	96.1629	93.8529	89.6547	97.749	88.2651	86.5436	34.6109
Chr10_3A_Tb427v10:1060001-1070000	10_3A_Tb427v10	1060001	1070000	93.681	91.2278	97.677	93.8182	87.4713	90.3293	80.425	83.24	82.7114	105.537	98.4062	96.189	93.7887	101.562	91.3025	92.7623	33.8899
Chr10_3A_Tb427v10:1062501-1072500	10_3A_Tb427v10	1062501	1072500	102.086	102.327	110.709	102.287	99.7305	102.62	98.4513	95.7864	97.6981	118.566	105.136	108.968	108.774	113.001	106.49	111.937	28.1214
Chr10_3A_Tb427v10:1065001-1075000	10_3A_Tb427v10	1065001	1075000	134.485	145.052	153.701	136.257	137.668	150.419	155.65	138.975	142.658	170.162	142.076	148.818	144.688	155.289	149.014	149.767	24.5161
Chr10_3A_Tb427v10:1067501-1077500	10_3A_Tb427v10	1067501	1077500	108.352	116.924	123.619	108.968	108.511	121.935	130.344	109.539	115.91	140.195	112.913	118.999	116.267	121.666	118.997	123.078	11.537
Chr10_3A_Tb427v10:1070001-1080000	10_3A_Tb427v10	1070001	1080000	80.0796	92.5962	96.8244	82.432	86.146	100.864	106.424	89.2719	92.7658	110.488	87.1897	90.0054	91.9801	96.3625	94.34	97.1672	10.8159
Chr10_3A_Tb427v10:1072501-1082500	10_3A_Tb427v10	1072501	1082500	54.2524	64.6197	65.4021	57.2131	59.6395	74.1364	76.6118	64.9031	65.8277	78.436	61.3169	59.2249	59.4253	70.3654	64.3227	62.187	19.4687
Chr10_3A_Tb427v10:1075001-1085000	10_3A_Tb427v10	1075001	1085000	1.06977	1.67251	2.07046	2.07021	1.15966	3.31663	1.7333	2.17148	2.84558	2.08468	4.78571	1.64895	3.35882	0.693256	3.39481	1.81379	18.0265
Chr10_3A_Tb427v10:1077501-1087500	10_3A_Tb427v10	1077501	1087500	0.764119	1.52046	1.82688	2.16431	0.828326	3.70682	3.11994	2.89531	2.65587	2.60585	5.53348	2.1986	3.10045	1.38651	3.03746	1.81379	20.9108
Chr10_3A_Tb427v10:1080001-1090000	10_3A_Tb427v10	1080001	1090000	0.916942	0.760231	1.4615	2.07021	0.828326	2.73134	2.77328	2.65403	2.08676	2.34526	5.08482	2.47343	2.84208	1.73314	3.03746	1.55467	23.795
Chr10_3A_Tb427v10:1082501-1092500	10_3A_Tb427v10	1082501	1092500	0.305648	0.608185	1.21792	1.31741	0.828326	1.36567	2.77328	2.17148	1.51764	2.86643	3.43973	2.06119	2.58371	2.42639	2.32277	1.29556	19.4687
Chr10_3A_Tb427v10:1085001-1095000	10_3A_Tb427v10	1085001	1095000	0.152824	0.912278	1.09613	1.12921	0.662661	1.56077	2.77328	1.68893	0.569115	3.12702	3.14062	1.64895	2.32534	3.81291	2.32277	2.33201	17.3055
Chr10_3A_Tb427v10:1087501-1097500	10_3A_Tb427v10	1087501	1097500	0.152824	1.06432	0.852542	0.752804	0.496996	1.75586	1.38664	2.17148	1.13823	4.16936	2.69196	1.51154	1.55023	3.46628	1.96542	2.85024	14.4212
Chr10_3A_Tb427v10:1090001-1100000	10_3A_Tb427v10	1090001	1100000	40.4983	44.8537	45.1847	44.039	44.8953	55.6023	53.3856	49.7027	49.1336	52.8987	45.6138	41.4987	39.2724	54.7672	45.7406	47.1585	12.258
Chr10_3A_Tb427v10:1092501-1102500	10_3A_Tb427v10	1092501	1102500	54.8637	61.1226	62.2356	57.119	57.4859	74.9168	64.8253	62.4903	64.1203	69.3156	61.6161	56.4767	50.8991	66.5525	58.6052	58.0412	10.0949
Chr10_3A_Tb427v10:1095001-1105000	10_3A_Tb427v10	1095001	1105000	62.5049	70.8536	72.4661	66.0585	69.0824	86.4274	70.0252	70.935	73.6056	78.9572	70.1406	65.6833	61.2339	76.6047	67.5389	68.6648	9.37379
Chr10_3A_Tb427v10:1097501-1107500	10_3A_Tb427v10	1097501	1107500	72.7441	82.105	86.4721	79.1385	76.8687	94.8165	82.1583	82.0337	82.1423	88.3383	81.6562	77.913	71.5688	88.7367	79.8674	82.916	18.7476
Chr10_3A_Tb427v10:1100001-1110000	10_3A_Tb427v10	1100001	1110000	65.5614	72.9822	82.2094	68.317	67.5914	75.8922	65.5186	65.3856	65.0689	83.1266	71.6362	70.905	64.5927	67.5924	71.4697	72.5515	23.074
Chr10_3A_Tb427v10:1102501-1112500	10_3A_Tb427v10	1102501	1112500	74.8836	89.4032	93.0489	82.8084	82.5013	90.9146	88.7448	81.7924	73.7953	96.4164	83.75	85.7456	79.0615	79.0311	81.2968	86.8027	27.4003
Chr10_3A_Tb427v10:1105001-1115000	10_3A_Tb427v10	1105001	1115000	72.2856	89.2512	89.1515	82.1497	77.8627	87.4029	90.4781	82.2749	72.0879	96.1558	83.8995	84.0966	75.9611	74.8716	78.438	80.8431	27.4003
Chr10_3A_Tb427v10:1107501-1117500	10_3A_Tb427v10	1107501	1117500	88.1793	103.696	105.837	95.6061	98.7365	109.254	112.318	97.9578	88.0232	110.227	103.94	98.1127	90.6882	84.2305	91.1239	92.244	18.7476
Chr10_3A_Tb427v10:1110001-1120000	10_3A_Tb427v10	1110001	1120000	71.98	91.6839	89.0297	81.0205	82.667	95.0116	99.1446	86.3766	76.2615	91.4653	91.5268	84.9211	78.028	73.4851	78.438	74.6244	15.1423
Chr10_3A_Tb427v10:1112501-1122500	10_3A_Tb427v10	1112501	1122500	69.2292	85.9061	85.1324	76.9742	79.0224	85.8421	91.8648	79.8622	71.3291	85.4719	89.1339	79.0123	74.6692	73.1385	78.438	70.9968	10.8159
Chr10_3A_Tb427v10:1115001-1125000	10_3A_Tb427v10	1115001	1125000	83.4418	91.0757	97.1898	84.5022	86.3116	93.4509	101.918	88.3068	77.9688	95.6346	96.0134	86.2952	83.9706	83.8839	86.2997	83.1751	11.537
Chr10_3A_Tb427v10:1117501-1127500	10_3A_Tb427v10	1117501	1127500	68.1594	79.0641	79.1646	70.8577	67.0944	74.7217	79.385	71.1763	62.9821	79.4784	79.5625	72.2791	68.9851	73.4851	75.2219	65.5555	20.9108
Chr10_3A_Tb427v10:1120001-1130000	10_3A_Tb427v10	1120001	1130000	68.7707	78.1518	79.4082	74.0571	70.9048	80.9647	73.4918	71.6588	68.2938	81.8237	80.1607	72.9662	69.7602	73.4851	73.9711	68.9239	43.9847
Chr10_3A_Tb427v10:1122501-1132500	10_3A_Tb427v10	1122501	1132500	68.1594	78.912	76.2416	70.293	65.7691	83.6961	73.1452	67.5571	67.535	79.2178	74.1786	70.2179	66.6597	67.2458	72.1844	66.0737	81.4799
Chr10_3A_Tb427v10:1125001-1135000	10_3A_Tb427v10	1125001	1135000	77.176	95.333	83.9145	79.3267	75.709	96.9626	81.465	75.5192	75.8821	92.7682	82.2545	84.3714	71.8271	84.2305	79.8674	76.4382	85.0852
Chr10_3A_Tb427v10:1127501-1137500	10_3A_Tb427v10	1127501	1137500	82.2192	100.655	90.7348	79.3267	78.3597	102.815	84.9316	79.6209	82.7114	101.368	83.4509	90.4176	78.5448	87.3502	84.3342	80.3249	76.4325
Chr10_3A_Tb427v10:1130001-1140000	10_3A_Tb427v10	1130001	1140000	105.448	123.462	108.273	92.9713	94.9262	121.545	103.998	90.9608	91.8173	114.136	96.462	104.571	95.5973	106.068	96.1268	93.7987	52.6375
Chr10_3A_Tb427v10:1132501-1142500	10_3A_Tb427v10	1132501	1142500	108.811	129.543	115.702	103.605	106.523	132.86	112.664	100.853	105.666	128.99	105.884	113.778	105.674	115.774	102.202	103.904	13.7002
Chr10_3A_Tb427v10:1135001-1145000	10_3A_Tb427v10	1135001	1145000	93.3753	110.538	100.6	88.5485	94.9262	117.448	94.6381	86.1353	93.1452	108.403	95.5647	95.2271	95.5973	97.749	91.1239	92.5032	7.93167
Chr10_3A_Tb427v10:1137501-1147500	10_3A_Tb427v10	1137501	1147500	104.073	125.742	113.875	106.051	118.119	140.664	119.251	110.263	110.788	128.208	117.1	111.717	120.142	118.547	104.882	115.046	5.76849
Chr10_3A_Tb427v10:1140001-1150000	10_3A_Tb427v10	1140001	1150000	97.8072	124.678	112.048	106.804	117.954	145.541	120.291	110.504	114.772	134.462	123.382	110.48	118.851	123.053	108.277	121.783	7.93167
Chr10_3A_Tb427v10:1142501-1152500	10_3A_Tb427v10	1142501	1152500	91.8471	116.772	100.235	94.2887	105.529	133.836	103.998	103.266	103.389	113.354	113.362	100.449	109.549	116.467	98.9855	110.123	8.65273
Chr10_3A_Tb427v10:1145001-1155000	10_3A_Tb427v10	1145001	1155000	125.468	159.497	138.599	126.377	135.68	178.317	145.597	124.981	136.398	153.224	150.152	133.428	141.587	153.209	132.04	148.212	15.8633
Chr10_3A_Tb427v10:1147501-1157500	10_3A_Tb427v10	1147501	1157500	119.508	150.982	135.676	123.554	124.083	169.148	133.464	111.952	125.205	145.146	136.841	122.984	121.434	142.811	127.931	130.334	15.8633
Chr10_3A_Tb427v10:1150001-1160000	10_3A_Tb427v10	1150001	1160000	99.0298	128.023	111.805	102.099	102.381	138.323	114.051	92.8911	98.8364	118.827	111.567	104.021	100.506	115.774	103.988	104.163	13.7002
Chr10_3A_Tb427v10:1152501-1162500	10_3A_Tb427v10	1152501	1162500	108.658	142.163	126.785	112.074	116.131	151.199	127.571	101.094	109.08	139.413	127.719	116.801	112.65	125.479	117.746	123.338	15.1423
Chr10_3A_Tb427v10:1155001-1165000	10_3A_Tb427v10	1155001	1165000	107.282	143.228	128.003	109.062	122.095	152.37	128.957	111.952	101.303	137.068	124.877	112.541	110.841	116.12	117.389	115.564	10.8159
Chr10_3A_Tb427v10:1157501-1167500	10_3A_Tb427v10	1157501	1167500	110.95	144.596	122.766	107.933	114.972	149.248	128.957	108.091	101.303	136.286	120.989	113.915	110.841	112.654	113.994	121.265	16.5844
Chr10_3A_Tb427v10:1160001-1170000	10_3A_Tb427v10	1160001	1170000	115.535	153.719	130.074	115.744	126.403	161.929	136.584	118.949	111.926	145.667	131.308	116.251	120.142	124.093	123.464	130.074	18.0265
Chr10_3A_Tb427v10:1162501-1172500	10_3A_Tb427v10	1162501	1172500	102.392	132.584	112.657	103.416	107.185	138.713	114.744	104.714	96.3702	125.602	114.259	98.9372	100.765	110.921	105.239	105.718	18.0265
Chr10_3A_Tb427v10:1165001-1175000	10_3A_Tb427v10	1165001	1175000	68.0066	86.6664	70.6392	71.7046	66.2661	94.0361	74.5318	70.2112	67.9144	85.993	78.8147	68.8438	67.6932	76.9514	71.1124	71.7742	18.7476
Chr10_3A_Tb427v10:1167501-1177500	10_3A_Tb427v10	1167501	1177500	57.9202	72.6781	64.7932	60.1302	62.1245	79.4039	63.4387	55.9759	55.0145	69.5762	67.4487	54.1406	58.1335	64.1261	61.2853	56.4865	15.8633
Chr10_3A_Tb427v10:1170001-1180000	10_3A_Tb427v10	1170001	1180000	42.9435	59.146	53.8319	47.8971	49.6996	63.9914	48.1857	48.0138	46.4778	57.0681	55.4844	46.7204	47.5403	57.5402	50.9222	47.9358	12.9791
Chr10_3A_Tb427v10:1172501-1182500	10_3A_Tb427v10	1172501	1182500	28.578	45.7659	40.4348	34.5349	37.9374	49.9445	38.4792	35.4675	34.5263	42.4753	40.9777	36.964	40.0475	41.2487	38.2363	38.6078	14.4212
Chr10_3A_Tb427v10:1175001-1185000	10_3A_Tb427v10	1175001	1185000	62.3521	88.795	80.7479	73.5866	76.703	99.6939	70.7185	69.2461	66.3968	85.2113	77.1696	71.3172	75.4443	72.4452	66.4668	72.5515	12.258
Chr10_3A_Tb427v10:1177501-1187500	10_3A_Tb427v10	1177501	1187500	66.3255	99.5903	80.5043	76.9742	82.5013	106.132	69.6786	72.8652	71.1394	88.0777	84.9464	80.7987	78.8032	75.5649	69.3256	73.5879	10.0949
Chr10_3A_Tb427v10:1180001-1190000	10_3A_Tb427v10	1180001	1190000	86.9567	117.684	99.7474	96.1707	97.7425	125.837	82.505	93.6149	86.6952	115.7	103.341	98.525	94.3054	89.0833	84.3342	82.916	10.8159
Chr10_3A_Tb427v10:1182501-1192500	10_3A_Tb427v10	1182501	1192500	137.083	179.263	147.003	144.538	145.951	187.292	139.357	142.111	128.81	173.289	146.413	147.032	132.544	142.811	135.256	120.746	8.65273
Chr10_3A_Tb427v10:1185001-1195000	10_3A_Tb427v10	1185001	1195000	131.581	168.315	140.182	134.375	133.029	175.196	128.957	134.873	125.205	167.296	138.187	136.588	124.793	140.384	131.147	119.192	10.0949
Chr10_3A_Tb427v10:1187501-1197500	10_3A_Tb427v10	1187501	1197500	122.565	153.719	132.509	126.847	119.776	164.661	124.451	129.324	118.945	158.175	128.915	126.42	117.817	136.918	121.856	114.269	10.0949
Chr10_3A_Tb427v10:1190001-1200000	10_3A_Tb427v10	1190001	1200000	96.7374	120.269	102.792	98.0527	92.9382	128.373	101.571	97.234	94.0937	119.348	98.4062	97.4257	89.6547	107.108	96.8414	91.2076	10.8159
Chr10_3A_Tb427v10:1192501-1202500	10_3A_Tb427v10	1192501	1202500	82.0663	103.696	102.427	87.7016	83.4953	112.375	88.3982	79.3796	86.8849	109.185	95.8638	82.5851	84.4873	94.6294	84.8703	83.6933	10.8159
Chr10_3A_Tb427v10:1195001-1205000	10_3A_Tb427v10	1195001	1205000	71.6743	97.6137	91.222	77.9152	81.0103	102.23	89.4382	73.1065	80.6247	95.6346	87.3393	76.8137	72.6022	87.0036	80.0461	70.9968	9.37379
Chr10_3A_Tb427v10:1197501-1207500	10_3A_Tb427v10	1197501	1207500	69.8405	97.3096	90.0041	77.6329	82.667	103.596	86.3182	69.7286	78.1585	99.0223	85.6942	74.2029	71.5688	83.1907	80.5821	70.2195	10.0949
Chr10_3A_Tb427v10:1200001-1210000	10_3A_Tb427v10	1200001	1210000	72.7441	104.608	93.4142	82.3379	85.649	107.888	90.8248	73.589	82.5217	103.973	91.9754	80.3865	77.2529	94.6294	82.7262	77.4746	10.0949
Chr10_3A_Tb427v10:1202501-1212500	10_3A_Tb427v10	1202501	1212500	94.5979	140.643	108.151	97.6763	105.86	135.592	102.611	93.8562	93.904	121.693	97.5089	94.54	93.2719	108.148	91.1239	102.349	8.65273
Chr10_3A_Tb427v10:1205001-1215000	10_3A_Tb427v10	1205001	1215000	80.0796	120.269	90.613	83.0907	84.158	108.473	82.505	77.4494	73.2262	103.713	80.0111	79.0123	83.1954	93.5895	72.8991	83.1751	8.65273
Chr10_3A_Tb427v10:1207501-1217500	10_3A_Tb427v10	1207501	1217500	130.664	192.339	142.131	130.988	135.349	175.781	129.304	132.219	132.604	169.12	130.112	130.405	137.712	151.823	121.499	131.37	10.0949
Chr10_3A_Tb427v10:1210001-1220000	10_3A_Tb427v10	1210001	1220000	223.734	324.163	251.013	225.559	233.091	293.034	231.569	226.075	233.906	290.552	222.685	212.852	228.917	255.811	221.735	224.651	13.7002
Chr10_3A_Tb427v10:1212501-1222500	10_3A_Tb427v10	1212501	1222500	174.066	250.876	198.399	177.756	178.753	226.701	182.343	180.233	191.223	228.272	184.399	170.392	181.893	206.244	178.853	175.16	31.0056
Chr10_3A_Tb427v10:1215001-1225000	10_3A_Tb427v10	1215001	1225000	176.97	254.525	204.975	182.084	185.048	233.53	184.77	183.611	196.535	232.702	192.924	173.827	182.41	207.63	183.141	183.193	35.332
Chr10_3A_Tb427v10:1217501-1227500	10_3A_Tb427v10	1217501	1227500	152.977	219.099	182.566	161.006	159.701	199.973	168.823	158.759	162.388	198.826	170.042	151.154	150.114	175.047	162.594	161.427	37.4952
Chr10_3A_Tb427v10:1220001-1230000	10_3A_Tb427v10	1220001	1230000	73.8139	106.736	91.5874	83.5612	78.0284	100.669	83.5449	79.1384	74.9335	90.1624	91.2277	79.0123	71.8271	73.8317	75.2219	80.3249	34.6109
Chr10_3A_Tb427v10:1222501-1232500	10_3A_Tb427v10	1222501	1232500	85.8869	122.853	105.228	96.2648	92.9382	118.033	96.0247	90.9608	88.0232	112.052	101.846	94.8148	84.4873	85.9637	90.4092	86.0253	18.0265
Chr10_3A_Tb427v10:1225001-1235000	10_3A_Tb427v10	1225001	1235000	82.9833	116.772	100.478	90.9011	88.9623	112.57	95.678	85.1702	84.4188	105.276	93.9196	90.8298	78.8032	79.7244	87.0144	80.3249	14.4212
Chr10_3A_Tb427v10:1227501-1237500	10_3A_Tb427v10	1227501	1237500	90.9301	126.198	106.69	96.1707	93.4352	126.812	100.185	88.7894	92.3864	118.306	96.9107	94.2652	90.6882	89.43	93.4466	82.3978	12.258
Chr10_3A_Tb427v10:1230001-1240000	10_3A_Tb427v10	1230001	1240000	94.9035	127.263	107.177	96.3589	97.4112	133.445	97.4113	87.583	96.5599	127.687	100.65	100.311	91.9801	99.1355	99.7002	82.6569	11.537
Chr10_3A_Tb427v10:1232501-1242500	10_3A_Tb427v10	1232501	1242500	92.764	125.134	103.888	91.8421	92.4412	126.032	95.678	86.8592	95.6114	120.13	99.7522	95.0896	91.4633	102.948	95.0547	80.3249	12.258
Chr10_3A_Tb427v10:1235001-1245000	10_3A_Tb427v10	1235001	1245000	110.339	149.614	122.401	108.874	114.475	147.492	110.584	103.266	110.029	145.667	119.643	111.03	110.066	125.826	112.386	96.9081	12.258
Chr10_3A_Tb427v10:1237501-1247500	10_3A_Tb427v10	1237501	1247500	101.169	144.444	112.657	102.475	112.652	134.616	103.305	95.0625	103.769	134.462	118.297	106.358	98.6977	114.387	104.524	91.7258	12.258
Chr10_3A_Tb427v10:1240001-1250000	10_3A_Tb427v10	1240001	1250000	88.0265	130.912	102.792	89.019	100.062	117.057	95.3314	90.7196	90.4893	115.439	102.295	91.7917	84.7457	104.335	88.0864	79.8066	12.9791
Chr10_3A_Tb427v10:1242501-1252500	10_3A_Tb427v10	1242501	1252500	71.2159	108.409	83.0619	73.4925	84.8206	97.743	79.385	70.6937	73.6056	96.1558	82.5536	72.6914	66.143	83.5373	73.7925	68.1466	56.9638
Chr10_3A_Tb427v10:1245001-1255000	10_3A_Tb427v10	1245001	1255000	46.9169	78.4559	57.8511	52.6963	56.6575	71.2099	58.2388	52.1155	55.3939	67.7521	59.5223	54.4155	46.7651	61.0065	51.8155	47.1585	110.322
Chr10_3A_Tb427v10:1247501-1257500	10_3A_Tb427v10	1247501	1257500	18.4917	35.5788	29.9608	23.2428	25.0155	32.7761	29.1194	28.9531	24.8514	33.0943	28.2656	27.0703	26.0955	35.7027	24.2997	21.5063	137.002
Chr10_3A_Tb427v10:1250001-1260000	10_3A_Tb427v10	1250001	1260000	5.65448	13.9883	11.4484	9.50415	9.44292	13.8518	10.7464	10.8574	9.67496	15.1139	14.2076	12.9168	13.4353	17.678	12.6859	9.84627	150.702
Chr10_3A_Tb427v10:1252501-1262500	10_3A_Tb427v10	1252501	1262500	6.87707	15.0526	12.7881	10.1629	9.60859	14.4371	11.0931	12.305	9.29555	15.6351	14.8058	13.1916	14.4688	19.0645	12.1499	10.3645	127.628
Chr10_3A_Tb427v10:1255001-1265000	10_3A_Tb427v10	1255001	1265000	16.505	25.9999	21.4353	18.4437	16.8979	23.4115	19.0663	19.302	19.1602	20.8468	21.6853	18.963	19.8946	29.4634	20.3689	21.5063	90.8537
Chr10_3A_Tb427v10:1257501-1267500	10_3A_Tb427v10	1257501	1267500	48.9036	75.719	57.3639	51.0025	54.1726	63.9914	46.799	49.4615	53.6865	59.1528	53.0915	43.1476	50.124	66.2059	53.2449	56.4865	62.0113
Chr10_3A_Tb427v10:1260001-1270000	10_3A_Tb427v10	1260001	1270000	78.5514	118.444	92.6835	80.55	89.2936	110.619	73.1452	83.24	83.4702	92.7682	85.2455	72.2791	80.095	94.976	82.5475	85.5071	48.3111
Chr10_3A_Tb427v10:1262501-1272500	10_3A_Tb427v10	1262501	1272500	90.9301	130	103.645	90.7129	100.89	124.471	83.1983	93.8562	96.5599	104.234	99.0044	81.898	92.4968	101.215	93.6253	93.7987	26.6793
Chr10_3A_Tb427v10:1265001-1275000	10_3A_Tb427v10	1265001	1275000	128.525	169.988	134.945	120.919	143.963	171.294	126.531	132.219	129.758	159.999	137.888	118.999	127.635	137.611	132.576	134.998	12.9791
Chr10_3A_Tb427v10:1267501-1277500	10_3A_Tb427v10	1267501	1277500	95.9733	117.076	95.2411	87.3252	107.02	128.763	95.3314	99.4055	92.5761	118.306	103.641	94.9522	94.5638	98.7889	98.2708	95.8716	10.8159
Chr10_3A_Tb427v10:1270001-1280000	10_3A_Tb427v10	1270001	1280000	97.6544	126.655	99.6256	93.9123	106.523	133.25	103.305	100.371	91.6276	126.384	107.679	98.7998	101.281	107.801	102.559	98.7219	13.7002
Chr10_3A_Tb427v10:1272501-1282500	10_3A_Tb427v10	1272501	1282500	126.538	173.181	128.368	125.906	140.153	169.538	127.571	128.359	116.1	157.133	133.551	126.008	120.401	142.464	134.72	134.738	13.7002
Chr10_3A_Tb427v10:1275001-1285000	10_3A_Tb427v10	1275001	1285000	84.3587	127.111	93.536	90.9011	93.2696	118.423	82.505	83.4813	79.2967	97.9799	92.7232	85.3333	81.3869	100.175	91.4812	88.6165	10.8159
Chr10_3A_Tb427v10:1277501-1287500	10_3A_Tb427v10	1277501	1287500	115.84	168.923	128.856	121.578	130.876	157.442	115.091	115.571	107.183	134.201	122.933	112.816	107.741	130.332	117.925	122.56	10.8159
Chr10_3A_Tb427v10:1280001-1290000	10_3A_Tb427v10	1280001	1290000	87.568	120.877	92.8053	89.3013	99.8962	109.839	83.1983	82.5162	81.5732	96.677	90.779	83.9592	75.186	93.2429	86.657	95.6125	11.537
Chr10_3A_Tb427v10:1282501-1292500	10_3A_Tb427v10	1282501	1292500	89.2491	118.444	96.8244	86.196	101.056	111.985	94.9847	91.4434	89.3511	107.1	97.6585	89.3183	81.6452	102.602	82.9049	87.58	10.0949
Chr10_3A_Tb427v10:1285001-1295000	10_3A_Tb427v10	1285001	1295000	85.5813	114.491	92.0745	82.5261	97.5769	107.693	88.3982	89.9958	84.2291	104.755	92.7232	86.1578	79.8366	92.8962	80.2248	82.6569	13.7002
Chr10_3A_Tb427v10:1287501-1297500	10_3A_Tb427v10	1287501	1297500	51.196	67.6606	52.614	48.3676	55.1665	63.0159	52.3456	56.4585	52.9277	63.8433	57.5781	52.4917	47.0235	58.2335	47.8847	45.8629	18.0265
Chr10_3A_Tb427v10:1290001-1300000	10_3A_Tb427v10	1290001	1300000	46.9169	62.6431	48.7167	43.8508	49.8653	57.9434	48.879	51.633	48.9439	58.6316	52.0446	47.6822	42.6312	55.1138	44.1325	40.6807	14.4212
Chr10_3A_Tb427v10:1292501-1302500	10_3A_Tb427v10	1292501	1302500	2.13953	5.01753	2.67942	3.66992	3.14764	4.6823	2.07996	3.61913	3.6044	3.90877	4.78571	4.53462	3.35882	2.42639	3.57349	3.10935	18.7476
Chr10_3A_Tb427v10:1295001-1305000	10_3A_Tb427v10	1295001	1305000	0.764119	1.82456	0.73075	1.97611	0.496996	1.95096	1.38664	0.965102	1.32794	1.04234	2.09375	2.1986	0.775113	1.73314	1.78674	2.0729	18.0265
Chr10_3A_Tb427v10:1297501-1307500	10_3A_Tb427v10	1297501	1307500	0.764119	1.82456	0.608959	1.03511	0.662661	1.95096	1.03998	0.723826	1.89705	0.781755	1.79464	1.92378	0.775113	0.346628	2.14409	1.55467	16.5844
Chr10_3A_Tb427v10:1300001-1310000	10_3A_Tb427v10	1300001	1310000	0.764119	1.9766	1.21792	1.41151	1.15966	2.92644	2.07996	1.20638	2.46617	1.30292	2.54241	2.1986	1.29185	2.07977	2.68011	1.55467	18.7476
Chr10_3A_Tb427v10:1302501-1312500	10_3A_Tb427v10	1302501	1312500	0.764119	2.58479	1.94867	1.69381	1.32532	2.73134	2.42662	1.44765	2.27646	1.56351	2.2433	2.61084	1.03348	2.77302	3.21614	1.81379	15.1423
Chr10_3A_Tb427v10:1305001-1315000	10_3A_Tb427v10	1305001	1315000	0.916942	3.04093	1.82688	2.44661	1.49099	2.73134	2.07996	2.41275	2.46617	1.56351	2.69196	2.74826	1.03348	3.46628	3.21614	2.33201	14.4212
Chr10_3A_Tb427v10:1307501-1317500	10_3A_Tb427v10	1307501	1317500	52.1129	74.9588	52.1268	51.9435	47.2146	65.9424	54.0789	48.9789	45.7189	63.3221	48.904	47.4074	44.9565	60.6599	51.8155	44.5673	18.7476
Chr10_3A_Tb427v10:1310001-1320000	10_3A_Tb427v10	1310001	1320000	56.5448	84.9939	57.2421	56.8367	51.5219	71.6001	58.5855	53.3219	48.7542	67.7521	56.3817	52.6291	49.6072	66.5525	56.2824	47.9358	15.1423
Chr10_3A_Tb427v10:1312501-1322500	10_3A_Tb427v10	1312501	1322500	83.5946	124.526	92.0745	85.8196	84.158	116.472	89.7848	81.0686	82.1423	108.664	91.5268	88.219	74.4108	106.068	90.5879	79.5475	16.5844
Chr10_3A_Tb427v10:1315001-1325000	10_3A_Tb427v10	1315001	1325000	119.508	178.35	134.214	123.083	117.125	173.44	129.304	122.085	122.739	153.484	137.29	128.206	116.267	152.516	129.718	112.196	16.5844
Chr10_3A_Tb427v10:1317501-1327500	10_3A_Tb427v10	1317501	1327500	96.7374	143.836	116.676	104.075	103.541	150.614	109.198	102.542	106.425	128.468	119.942	114.327	101.798	122.013	109.706	98.7219	13.7002
Chr10_3A_Tb427v10:1320001-1330000	10_3A_Tb427v10	1320001	1330000	99.0298	143.38	116.555	104.734	105.694	152.37	110.931	105.196	110.408	133.159	121.288	117.9	103.865	120.973	109.706	100.277	13.7002
Chr10_3A_Tb427v10:1322501-1332500	10_3A_Tb427v10	1322501	1332500	86.0398	126.807	97.4334	92.7831	90.1219	129.153	95.3314	91.926	91.8173	110.227	101.547	95.9141	94.3054	101.562	90.0518	78.7702	13.7002
Chr10_3A_Tb427v10:1325001-1335000	10_3A_Tb427v10	1325001	1335000	74.1195	104.152	85.0106	78.668	84.3236	102.425	75.9184	72.8652	75.8821	92.2471	85.3951	78.1879	76.7362	79.3778	76.8299	67.8875	13.7002
Chr10_3A_Tb427v10:1327501-1337500	10_3A_Tb427v10	1327501	1337500	64.0332	84.8418	70.8828	65.9644	72.7271	83.8912	59.9721	63.2142	65.0689	74.5273	77.0201	65.2711	62.5258	77.298	65.9308	53.8954	10.0949
Chr10_3A_Tb427v10:1330001-1340000	10_3A_Tb427v10	1330001	1340000	82.0663	119.356	94.6322	87.0429	103.872	121.35	83.5449	79.8622	84.4188	103.192	103.491	91.6543	92.7552	99.1355	93.0893	79.5475	11.537
Chr10_3A_Tb427v10:1332501-1342500	10_3A_Tb427v10	1332501	1342500	108.658	144.748	124.836	105.581	130.379	156.467	113.011	103.025	107.183	130.292	127.719	116.663	114.2	120.28	120.784	111.677	12.258
Chr10_3A_Tb427v10:1335001-1345000	10_3A_Tb427v10	1335001	1345000	120.578	159.497	131.048	116.59	136.177	174.611	129.304	114.606	119.514	150.357	134.897	131.229	119.109	128.599	130.79	126.188	14.4212
Chr10_3A_Tb427v10:1337501-1347500	10_3A_Tb427v10	1337501	1347500	124.551	163.602	135.554	120.919	134.023	177.732	136.584	117.742	123.308	156.872	135.795	133.565	125.568	127.212	138.473	133.184	20.9108
Chr10_3A_Tb427v10:1340001-1350000	10_3A_Tb427v10	1340001	1350000	108.658	134.561	118.625	106.992	104.866	145.737	115.784	104.231	107.563	130.553	112.913	109.243	99.4728	105.721	118.997	111.937	24.5161
Chr10_3A_Tb427v10:1342501-1352500	10_3A_Tb427v10	1342501	1352500	84.3587	107.041	88.6644	86.2901	78.5254	118.618	90.8248	81.7924	85.3673	104.234	91.2277	87.9442	74.1525	80.4176	91.1239	85.248	20.9108
Chr10_3A_Tb427v10:1345001-1355000	10_3A_Tb427v10	1345001	1355000	61.2823	82.7132	71.6135	63.9883	60.4678	88.5735	66.212	63.938	61.4645	77.9149	71.337	63.2099	61.7507	59.62	67.8962	60.8914	18.7476
Chr10_3A_Tb427v10:1347501-1357500	10_3A_Tb427v10	1347501	1357500	61.1295	91.6839	77.8249	67.6582	66.7631	90.1342	70.3719	66.592	62.9821	82.3448	77.4687	66.7826	65.6262	66.8992	70.5763	66.851	12.9791
Chr10_3A_Tb427v10:1350001-1360000	10_3A_Tb427v10	1350001	1360000	74.7308	111.906	97.068	82.7143	83.3296	103.986	84.9316	75.0367	76.4512	107.622	92.4241	80.1117	75.9611	88.0435	80.9394	78.252	12.9791
Chr10_3A_Tb427v10:1352501-1362500	10_3A_Tb427v10	1352501	1362500	80.5381	123.918	106.324	88.9249	87.3056	105.352	88.3982	80.3447	82.9011	116.742	99.9018	81.7606	86.0375	95.3226	88.2651	86.0253	16.5844
Chr10_3A_Tb427v10:1355001-1365000	10_3A_Tb427v10	1355001	1365000	90.0132	133.193	113.997	101.346	93.6009	112.18	103.305	85.6528	92.007	120.13	105.435	90.8298	88.8796	102.948	98.4495	97.9445	15.1423
Chr10_3A_Tb427v10:1357501-1367500	10_3A_Tb427v10	1357501	1367500	129.747	183.064	152.483	138.328	140.815	162.515	144.904	125.705	131.276	160.52	138.038	124.633	123.501	146.97	127.931	133.961	20.1897
Chr10_3A_Tb427v10:1360001-1370000	10_3A_Tb427v10	1360001	1370000	133.721	182.912	151.631	139.927	142.141	165.246	144.557	132.46	132.414	159.739	136.991	124.908	118.851	144.544	128.645	141.994	25.9582
Chr10_3A_Tb427v10:1362501-1372500	10_3A_Tb427v10	1362501	1372500	145.03	191.578	159.791	146.326	155.394	178.903	158.423	146.696	139.244	168.338	139.833	135.077	132.544	149.397	144.369	151.063	23.795
Chr10_3A_Tb427v10:1365001-1375000	10_3A_Tb427v10	1365001	1375000	118.744	154.783	130.683	118.567	132.532	146.127	127.571	120.396	114.013	138.631	115.455	110.342	111.875	126.866	117.389	123.078	28.1214
Chr10_3A_Tb427v10:1367501-1377500	10_3A_Tb427v10	1367501	1377500	69.8405	91.8359	76.8506	70.1048	75.8747	85.8421	76.2651	74.7954	66.3968	86.5142	71.337	64.584	67.4348	67.939	72.7204	76.9564	22.3529
Chr10_3A_Tb427v10:1370001-1380000	10_3A_Tb427v10	1370001	1380000	50.8903	66.2922	55.9024	46.0151	55.1665	64.7718	55.1189	52.5981	46.288	58.6316	49.0536	46.1707	53.9995	48.8745	55.2103	51.8225	13.7002
Chr10_3A_Tb427v10:1372501-1382500	10_3A_Tb427v10	1372501	1382500	35.1495	49.5671	38.7298	34.3467	39.9253	43.5063	30.506	35.4675	33.5778	44.2994	38.4353	34.2158	33.3299	35.356	33.5908	36.2757	11.537
Chr10_3A_Tb427v10:1375001-1385000	10_3A_Tb427v10	1375001	1385000	48.2923	66.4442	52.9794	47.2384	53.0129	59.114	42.2925	48.4964	47.4263	57.8498	50.1004	46.9952	45.99	47.1414	45.2046	48.1949	7.93167
Chr10_3A_Tb427v10:1377501-1387500	10_3A_Tb427v10	1377501	1387500	41.8737	54.8887	44.6976	39.0517	44.3983	46.823	32.9327	38.8454	38.6998	46.6447	40.6786	40.3994	38.4973	37.7824	38.0576	38.0895	12.258
Chr10_3A_Tb427v10:1380001-1390000	10_3A_Tb427v10	1380001	1390000	29.0365	39.6841	30.3261	29.2652	32.4704	33.7516	22.5329	28.2292	28.4558	32.3125	30.3594	29.2689	26.8706	24.9572	26.2651	27.2068	10.0949
Chr10_3A_Tb427v10:1382501-1392500	10_3A_Tb427v10	1382501	1392500	14.9767	20.5262	17.2944	14.962	17.3949	18.339	14.213	15.9242	16.1249	16.1563	15.7031	14.2909	16.5357	14.5584	13.9366	14.7694	11.537
Chr10_3A_Tb427v10:1385001-1395000	10_3A_Tb427v10	1385001	1395000	0.305648	0.912278	0.487167	0.564603	1.65665	1.17057	1.7333	1.68893	0.758821	0.260585	1.04687	0.412238	0.775113	0.346628	0.714697	0.777337	12.9791
Chr10_3A_Tb427v10:1387501-1397500	10_3A_Tb427v10	1387501	1397500	0	0.456139	0.243583	0.282301	1.15966	0.585287	1.03998	0.965102	0.569115	0.260585	0.598214	0.137413	0.516742	0.346628	0.178674	0.259112	10.8159
Chr10_3A_Tb427v10:1390001-1400000	10_3A_Tb427v10	1390001	1400000	0	0.456139	0.243583	0.282301	1.15966	0.585287	1.03998	0.965102	0.569115	0.260585	0.598214	0.137413	0.516742	0.346628	0.178674	0.259112	13.7002
Chr10_3A_Tb427v10:1392501-1402500	10_3A_Tb427v10	1392501	1402500	0	0	0	0	0	0	0	0	0	0	0	0	0	0	0	0	15.1423
Chr10_3A_Tb427v10:1395001-1405000	10_3A_Tb427v10	1395001	1405000	0	0	0	0	0	0	0	0	0	0	0	0	0	0	0	0	14.4212
Chr10_3A_Tb427v10:1397501-1407500	10_3A_Tb427v10	1397501	1407500	0	0	0	0	0	0	0	0	0	0	0	0	0	0	0	0	13.7002
Chr10_3A_Tb427v10:1400001-1410000	10_3A_Tb427v10	1400001	1410000	0.458471	1.52046	0.73075	0.752804	1.15966	0.195096	0.693319	0.965102	0.37941	0.52117	0.299107	1.23672	0.258371	0	1.07205	0.777337	12.9791
Chr10_3A_Tb427v10:1402501-1412500	10_3A_Tb427v10	1402501	1412500	9.16943	10.6432	8.769	8.93955	9.11159	10.7303	8.31983	8.92719	6.07056	9.12047	10.4687	9.6189	8.0095	7.97244	8.75504	8.80982	15.1423
Chr10_3A_Tb427v10:1405001-1415000	10_3A_Tb427v10	1405001	1415000	22.9236	29.9531	27.6467	24.5602	26.0095	30.4349	22.8795	21.7148	21.247	25.2767	27.0692	23.9098	27.129	22.1842	24.6571	23.061	14.4212
Chr10_3A_Tb427v10:1407501-1417500	10_3A_Tb427v10	1407501	1417500	50.1262	67.0524	58.5818	53.8255	56.4919	65.7472	62.3987	47.5313	49.3233	66.4492	54.8861	52.9039	56.5832	52.6874	52.8876	53.8954	16.5844
Chr10_3A_Tb427v10:1410001-1420000	10_3A_Tb427v10	1410001	1420000	69.8405	92.5962	82.2094	75.1863	81.673	91.3048	88.0515	66.592	71.8982	93.55	75.2254	73.6532	82.4203	76.9514	76.1152	76.4382	17.3055
Chr10_3A_Tb427v10:1412501-1422500	10_3A_Tb427v10	1412501	1422500	71.98	93.6605	85.1324	75.6568	82.0043	90.1342	88.0515	65.6269	74.5541	92.7682	75.6741	73.3784	79.3199	80.4176	78.2593	75.92	760.72
Chr10_3A_Tb427v10:1415001-1425000	10_3A_Tb427v10	1415001	1425000	91.9999	122.701	110.83	97.1117	105.86	117.448	115.091	91.2021	96.5599	117.003	98.2567	98.3876	95.5973	99.4822	96.8414	103.386	759.998
Chr10_3A_Tb427v10:1417501-1427500	10_3A_Tb427v10	1417501	1427500	71.8272	96.5494	87.69	77.6329	80.3477	93.6459	85.6249	71.9001	76.2615	87.0354	78.9643	79.6994	74.9276	78.6845	75.7579	82.6569	759.277
Chr10_3A_Tb427v10:1420001-1430000	10_3A_Tb427v10	1420001	1430000	73.8139	99.4383	94.7539	82.2438	78.8567	102.035	81.1183	74.7954	82.332	89.6412	85.6942	81.211	68.9851	80.7643	78.0807	84.9889	759.998
Chr10_3A_Tb427v10:1422501-1432500	10_3A_Tb427v10	1422501	1432500	88.0265	119.508	109.978	99.3701	94.9262	125.056	99.8379	95.0625	97.3187	110.488	104.987	98.7998	89.3964	96.0159	95.0547	103.127	20.1897
Chr10_3A_Tb427v10:1425001-1435000	10_3A_Tb427v10	1425001	1435000	88.9434	111.146	105.228	99.1819	86.8086	123.691	97.758	95.3038	99.7849	113.615	107.529	91.1047	92.2384	106.068	96.3054	99.4992	22.3529
Chr10_3A_Tb427v10:1427501-1437500	10_3A_Tb427v10	1427501	1437500	108.046	131.216	131.9	118.19	107.02	145.541	119.598	109.539	119.325	137.589	130.112	108.694	109.808	126.173	122.035	120.487	31.0056
Chr10_3A_Tb427v10:1430001-1440000	10_3A_Tb427v10	1430001	1440000	98.1128	119.052	117.285	107.933	93.7666	127.593	107.811	98.4404	105.855	119.348	118.895	99.3494	104.899	114.734	110.778	108.827	36.0531
Chr10_3A_Tb427v10:1432501-1442500	10_3A_Tb427v10	1432501	1442500	81.4551	97.9178	100.356	90.7129	79.0224	106.132	93.9447	82.2749	90.1099	100.586	101.996	82.4477	88.6212	98.4423	93.268	90.4303	45.4269
Chr10_3A_Tb427v10:1435001-1445000	10_3A_Tb427v10	1435001	1445000	48.2923	59.4501	63.0881	55.3311	45.8893	62.2355	53.3856	47.0487	53.1174	58.1104	61.7656	52.0794	50.8991	57.8868	55.925	53.1181	43.9847
Chr10_3A_Tb427v10:1437501-1447500	10_3A_Tb427v10	1437501	1447500	29.3422	40.2923	39.8259	36.511	31.4764	44.6769	36.0526	35.95	35.2852	37.5242	43.3705	35.7273	37.9805	38.1291	34.6628	36.794	36.0531
Chr10_3A_Tb427v10:1440001-1450000	10_3A_Tb427v10	1440001	1450000	40.8039	51.8478	48.9603	47.7089	42.079	58.3336	48.1857	53.5632	45.3395	56.0258	49.5022	46.5829	50.124	45.4082	45.2046	48.9723	29.5635
Chr10_3A_Tb427v10:1442501-1452500	10_3A_Tb427v10	1442501	1452500	52.877	65.3799	59.7997	56.6485	53.6756	68.8688	56.5055	64.9031	52.5483	69.5762	58.0268	57.1637	65.1095	53.7273	57.8905	61.9279	16.5844
Chr10_3A_Tb427v10:1445001-1455000	10_3A_Tb427v10	1445001	1455000	77.9401	95.333	86.7157	82.7143	78.691	100.474	89.7848	89.2719	76.8306	97.1982	82.7031	83.1347	91.4633	76.9514	85.7636	87.0618	18.0265
Chr10_3A_Tb427v10:1447501-1457500	10_3A_Tb427v10	1447501	1457500	110.339	129.391	119.721	109.439	106.357	133.055	124.451	115.571	101.113	124.038	107.379	108.419	117.559	105.721	116.674	106.754	16.5844
Chr10_3A_Tb427v10:1450001-1460000	10_3A_Tb427v10	1450001	1460000	127.302	145.812	139.695	120.449	127.397	147.492	148.024	128.359	108.511	137.589	125.027	122.023	125.827	128.599	130.075	122.301	12.9791
Chr10_3A_Tb427v10:1452501-1462500	10_3A_Tb427v10	1452501	1462500	137.389	161.169	155.163	137.481	139.325	160.954	172.636	138.733	124.636	155.83	142.076	133.84	136.161	146.624	144.547	130.593	14.4212
Chr10_3A_Tb427v10:1455001-1465000	10_3A_Tb427v10	1455001	1465000	137.236	156.152	152.727	135.881	134.52	158.028	165.703	135.597	121.601	157.393	135.047	129.168	132.544	146.277	141.51	130.074	18.0265
Chr10_3A_Tb427v10:1457501-1467500	10_3A_Tb427v10	1457501	1467500	106.671	126.502	123.984	109.815	105.529	126.227	129.997	109.78	99.2158	127.947	111.417	104.709	106.966	119.24	109.17	107.013	18.0265
Chr10_3A_Tb427v10:1460001-1470000	10_3A_Tb427v10	1460001	1470000	94.4451	109.929	105.228	98.4291	84.9863	111.79	110.931	96.0276	91.8173	114.918	98.7053	90.6924	98.9561	98.0957	99.7002	88.6165	20.9108
Chr10_3A_Tb427v10:1462501-1472500	10_3A_Tb427v10	1462501	1472500	124.704	136.994	130.561	120.825	109.008	139.103	132.771	124.498	125.016	141.498	117.4	122.435	117.817	124.786	125.965	114.269	15.8633
Chr10_3A_Tb427v10:1465001-1475000	10_3A_Tb427v10	1465001	1475000	121.648	136.233	131.291	120.919	110.664	135.787	127.917	124.257	124.826	139.934	122.335	124.084	121.176	124.786	124.536	113.75	9.37379
Chr10_3A_Tb427v10:1467501-1477500	10_3A_Tb427v10	1467501	1477500	119.661	131.976	130.074	119.79	111.824	134.811	127.571	122.085	126.533	142.801	121.886	122.847	116.525	123.399	125.429	116.601	7.93167
Chr10_3A_Tb427v10:1470001-1480000	10_3A_Tb427v10	1470001	1480000	119.355	133.801	134.093	124.777	116.96	136.567	126.877	119.914	129.569	136.807	120.839	122.847	114.458	128.599	124	119.192	7.21061
Chr10_3A_Tb427v10:1472501-1482500	10_3A_Tb427v10	1472501	1482500	69.9933	81.0407	86.5939	80.55	70.4077	87.9882	70.0252	68.7635	77.5894	81.8237	81.2076	72.9662	71.052	79.0311	76.1152	74.8835	5.76849
Chr10_3A_Tb427v10:1475001-1485000	10_3A_Tb427v10	1475001	1485000	77.176	84.9939	92.1963	84.5963	79.0224	91.8901	79.0384	77.6907	86.6952	93.55	87.1897	83.4096	68.9851	81.4575	85.4063	80.584	12.9791
Chr10_3A_Tb427v10:1477501-1487500	10_3A_Tb427v10	1477501	1487500	94.1394	103.391	114.119	103.04	94.7605	111.595	96.718	98.6817	99.4055	108.664	102.893	102.373	87.5878	100.522	101.844	94.8352	15.8633
Chr10_3A_Tb427v10:1480001-1490000	10_3A_Tb427v10	1480001	1490000	96.8903	111.906	119.721	108.592	101.387	113.741	106.078	108.574	98.457	119.348	107.978	110.068	89.138	100.869	107.741	101.054	26.6793
Chr10_3A_Tb427v10:1482501-1492500	10_3A_Tb427v10	1482501	1492500	107.894	126.198	130.317	119.696	110.499	122.13	121.677	119.19	109.65	130.814	119.942	118.038	98.9561	111.268	116.138	114.528	28.1214
Chr10_3A_Tb427v10:1485001-1495000	10_3A_Tb427v10	1485001	1495000	102.698	122.853	125.689	114.426	105.363	117.253	115.091	114.123	106.045	117.784	119.493	106.083	98.9561	114.041	112.565	109.864	23.074
Chr10_3A_Tb427v10:1487501-1497500	10_3A_Tb427v10	1487501	1497500	83.4418	100.351	97.068	90.9011	85.152	91.1097	91.5181	88.0656	86.6952	96.4164	99.6026	84.6463	77.2529	94.6294	91.8386	92.244	20.9108
Chr10_3A_Tb427v10:1490001-1500000	10_3A_Tb427v10	1490001	1500000	79.774	91.6839	90.7348	83.8435	79.0224	86.4274	83.8916	80.3447	82.9011	89.6412	101.996	81.211	71.052	93.5895	83.7982	95.0943	8.65273
Chr10_3A_Tb427v10:1492501-1502500	10_3A_Tb427v10	1492501	1502500	71.2159	81.9529	86.7157	77.2565	76.0404	83.8912	76.9584	74.5541	73.985	81.0419	96.1629	79.6994	67.9516	89.0833	79.5101	89.912	7.93167
Chr10_3A_Tb427v10:1495001-1505000	10_3A_Tb427v10	1495001	1505000	66.3255	74.3506	79.53	72.6456	67.4258	74.9168	75.9184	67.0746	66.9659	74.7879	88.6852	76.2641	60.9755	76.9514	66.8242	79.5475	5.76849
Chr10_3A_Tb427v10:1497501-1507500	10_3A_Tb427v10	1497501	1507500	69.5348	79.9763	89.6387	79.7972	75.3777	78.4285	81.1183	74.3128	72.2776	76.0908	93.6205	78.6001	71.8271	83.5373	72.8991	80.584	5.76849
Chr10_3A_Tb427v10:1500001-1510000	10_3A_Tb427v10	1500001	1510000	65.7142	73.2863	81.6004	72.3633	69.2481	77.8432	78.3451	73.1065	72.0879	70.3579	81.6562	73.1036	70.7936	79.0311	68.6109	65.5555	5.04743
Chr10_3A_Tb427v10:1502501-1512500	10_3A_Tb427v10	1502501	1512500	60.2126	67.5085	71.4917	65.3057	61.1305	68.4786	67.2519	67.0746	64.4997	62.5404	70.4397	63.2099	62.009	69.6722	62.1786	57.2639	6.48955
Chr10_3A_Tb427v10:1505001-1515000	10_3A_Tb427v10	1505001	1515000	73.3554	83.6255	83.7927	71.8928	81.0103	91.695	81.465	81.5511	77.21	83.6478	87.7879	77.0886	71.052	95.6693	80.2248	76.9564	6.48955
Chr10_3A_Tb427v10:1507501-1517500	10_3A_Tb427v10	1507501	1517500	64.7973	70.8536	68.8123	60.7889	68.2541	80.5745	70.0252	70.2112	66.0174	74.2667	74.3281	68.0193	56.0665	84.2305	68.4322	69.183	330.246
Chr10_3A_Tb427v10:1510001-1520000	10_3A_Tb427v10	1510001	1520000	68.7707	76.0231	79.4082	71.0459	75.0464	89.744	75.2251	75.0367	79.8658	82.866	86.8906	78.8749	65.6262	92.203	76.4726	79.0293	331.688
Chr10_3A_Tb427v10:1512501-1522500	10_3A_Tb427v10	1512501	1522500	80.3853	85.298	91.1002	77.727	84.9863	101.84	83.5449	82.0337	88.0232	91.4653	96.1629	92.204	76.9945	99.4822	83.7982	88.6165	336.014
Chr10_3A_Tb427v10:1515001-1525000	10_3A_Tb427v10	1515001	1525000	57.3089	57.4735	71.9789	59.0951	54.0069	69.8443	56.8522	60.0776	65.2586	59.6739	68.1964	67.3323	58.9086	64.4728	58.7838	66.0737	337.457
Chr10_3A_Tb427v10:1517501-1527500	10_3A_Tb427v10	1517501	1527500	71.3687	67.3565	85.7414	71.5164	66.1005	80.5745	73.4918	67.7984	77.21	71.4003	78.9643	78.4627	70.7936	72.4452	69.5043	73.847	14.4212
Chr10_3A_Tb427v10:1520001-1530000	10_3A_Tb427v10	1520001	1530000	81.4551	80.4325	87.9336	74.3394	72.5614	84.6715	84.5849	73.8303	76.2615	75.8302	80.7589	81.3484	76.7362	75.5649	78.7953	78.252	19.4687
Chr10_3A_Tb427v10:1522501-1532500	10_3A_Tb427v10	1522501	1532500	100.558	97.9178	105.106	96.8294	90.1219	96.9626	100.878	92.4085	94.0937	98.7617	98.1071	94.8148	95.8556	90.8165	93.9827	98.7219	21.6318
Chr10_3A_Tb427v10:1525001-1535000	10_3A_Tb427v10	1525001	1535000	131.123	130.152	139.573	125.342	123.255	130.909	139.704	116.295	129.379	139.674	127.719	128.756	129.961	122.013	128.288	129.038	25.9582
Chr10_3A_Tb427v10:1527501-1537500	10_3A_Tb427v10	1527501	1537500	138.917	138.058	146.394	135.505	130.71	140.079	144.904	129.082	136.777	153.224	137.888	140.436	135.903	134.492	135.078	141.735	25.9582
Chr10_3A_Tb427v10:1530001-1540000	10_3A_Tb427v10	1530001	1540000	120.425	109.777	131.413	119.225	116.628	120.959	122.024	113.158	116.669	140.716	123.83	123.122	120.401	119.24	118.104	123.597	20.1897
Chr10_3A_Tb427v10:1532501-1542500	10_3A_Tb427v10	1532501	1542500	112.02	99.5903	123.253	107.557	108.345	113.936	119.598	109.057	109.27	134.201	117.4	115.014	108.774	122.706	111.671	117.119	20.1897
Chr10_3A_Tb427v10:1535001-1545000	10_3A_Tb427v10	1535001	1545000	84.3587	72.374	87.0811	81.9615	84.8206	82.1353	87.0115	86.3766	77.21	100.586	87.9375	86.8449	76.4778	97.749	81.8328	89.6529	22.3529
Chr10_3A_Tb427v10:1537501-1547500	10_3A_Tb427v10	1537501	1547500	80.5381	72.374	85.7414	77.9152	84.3236	77.8432	91.1714	82.0337	75.6923	96.1558	85.3951	82.7225	77.5113	92.5496	80.5821	87.0618	28.8424
Chr10_3A_Tb427v10:1540001-1550000	10_3A_Tb427v10	1540001	1550000	64.3388	63.4033	69.4213	65.7762	68.0884	63.0159	75.5718	70.935	70.76	74.0061	71.337	72.2791	67.4348	79.3778	66.8242	73.0697	29.5635
Chr10_3A_Tb427v10:1542501-1552500	10_3A_Tb427v10	1542501	1552500	50.5847	52.1519	57.4857	57.119	60.9648	55.4072	65.5186	58.1474	58.9983	58.8922	62.6629	61.2861	58.9086	61.0065	57.8905	59.0776	20.9108
Chr10_3A_Tb427v10:1545001-1555000	10_3A_Tb427v10	1545001	1555000	44.7774	48.5028	51.6397	52.414	51.6876	52.6758	62.0521	53.3219	52.738	46.6447	57.5781	54.9651	57.3584	51.9942	50.7435	52.0816	16.5844
Chr10_3A_Tb427v10:1547501-1557500	10_3A_Tb427v10	1547501	1557500	60.8239	62.0349	70.2738	67.5641	65.2721	69.0639	74.1851	67.5571	63.5512	66.1886	74.3281	71.7295	73.3774	60.6599	70.5763	68.4057	8.65273
Chr10_3A_Tb427v10:1550001-1560000	10_3A_Tb427v10	1550001	1560000	79.1627	79.2161	88.0554	84.5963	90.4533	89.9391	95.678	91.2021	78.3482	95.3741	93.471	91.1047	94.5638	76.9514	95.2334	88.0982	11.537
Chr10_3A_Tb427v10:1552501-1562500	10_3A_Tb427v10	1552501	1562500	78.3986	80.1284	86.3503	83.2789	86.6429	86.2323	91.8648	86.1353	78.5379	93.55	91.3772	89.7305	91.2049	75.5649	92.3746	83.6933	15.1423
Chr10_3A_Tb427v10:1555001-1565000	10_3A_Tb427v10	1555001	1565000	112.173	111.906	125.202	117.249	121.267	119.594	126.531	115.571	109.65	134.722	130.261	121.198	123.76	115.427	132.755	118.933	15.8633
Chr10_3A_Tb427v10:1557501-1567500	10_3A_Tb427v10	1557501	1567500	80.9966	81.4968	88.299	84.7845	91.6129	85.8421	90.8248	86.8592	81.7629	99.804	96.9107	87.6694	92.2384	88.3901	98.6282	83.1751	25.2371
Chr10_3A_Tb427v10:1560001-1570000	10_3A_Tb427v10	1560001	1570000	84.8172	82.257	92.6835	88.9249	95.9202	89.3538	100.531	88.3068	87.6438	97.7193	99.4531	90.9673	89.138	97.4024	92.7319	84.7298	23.074
Chr10_3A_Tb427v10:1562501-1572500	10_3A_Tb427v10	1562501	1572500	91.9999	88.9471	99.7474	93.4418	103.209	96.7675	107.811	92.8911	98.6467	101.368	106.931	97.4257	93.7887	101.562	101.844	89.3938	19.4687
Chr10_3A_Tb427v10:1565001-1575000	10_3A_Tb427v10	1565001	1575000	64.0332	63.2512	69.5431	62.5768	75.212	64.7718	74.1851	70.935	72.6571	68.0127	73.7299	70.2179	62.5258	69.3256	65.5735	59.855	19.4687
Chr10_3A_Tb427v10:1567501-1577500	10_3A_Tb427v10	1567501	1577500	87.7208	88.9471	98.7731	87.7957	100.062	94.6214	97.758	96.7515	101.492	102.67	98.2567	98.7998	90.6882	101.215	93.0893	90.1711	20.1897
Chr10_3A_Tb427v10:1570001-1580000	10_3A_Tb427v10	1570001	1580000	80.9966	87.1225	96.2155	84.4081	88.9623	88.7686	89.0915	93.3736	94.6629	94.3317	88.9844	96.189	86.8126	96.3625	92.7319	95.3534	27.4003
Chr10_3A_Tb427v10:1572501-1582500	10_3A_Tb427v10	1572501	1582500	74.1195	81.8009	92.8053	82.7143	83.661	87.4029	83.8916	91.4434	85.7467	94.8529	82.5536	87.8068	86.0375	89.7766	87.0144	92.7623	44.7058
Chr10_3A_Tb427v10:1575001-1585000	10_3A_Tb427v10	1575001	1585000	70.9102	75.415	83.5491	78.7621	77.5314	84.6715	83.1983	82.0337	80.6247	93.0288	77.4687	84.6463	83.4538	84.9238	84.8703	88.8756	46.1479
Chr10_3A_Tb427v10:1577501-1587500	10_3A_Tb427v10	1577501	1587500	83.9002	85.6021	86.5939	89.6778	86.9743	89.744	99.4913	91.6847	85.1776	95.6346	86.2924	93.7155	92.2384	97.749	99.7002	96.9081	49.7532
Chr10_3A_Tb427v10:1580001-1590000	10_3A_Tb427v10	1580001	1590000	91.083	89.8594	88.6644	90.807	93.1039	94.2312	102.611	84.6877	88.9717	107.882	95.8638	91.6543	95.5973	106.415	100.951	99.4992	45.4269
Chr10_3A_Tb427v10:1582501-1592500	10_3A_Tb427v10	1582501	1592500	89.5547	86.0582	83.0619	85.1609	88.7966	85.2568	100.185	82.0337	82.7114	99.2828	91.2277	91.5169	89.6547	107.455	95.5907	97.6854	36.7741
Chr10_3A_Tb427v10:1585001-1595000	10_3A_Tb427v10	1585001	1595000	106.213	102.935	101.94	106.239	108.345	100.084	109.891	101.094	99.9746	115.7	108.576	110.068	106.449	134.145	118.282	119.71	33.1688
Chr10_3A_Tb427v10:1587501-1597500	10_3A_Tb427v10	1587501	1597500	77.9401	74.9588	77.7031	78.7621	85.152	75.6971	77.3051	77.2082	76.4512	83.9083	87.0402	84.0966	74.9276	101.562	89.3371	92.7623	19.4687
Chr10_3A_Tb427v10:1590001-1600000	10_3A_Tb427v10	1590001	1600000	59.7541	52.9121	56.5114	60.1302	63.1185	50.3347	56.5055	61.284	57.8601	55.244	61.9152	62.6602	53.4828	72.4452	67.8962	67.1101	17.3055
Chr10_3A_Tb427v10:1592501-1602500	10_3A_Tb427v10	1592501	1602500	51.0431	45.1577	48.8385	52.2258	55.3322	44.2867	44.7191	53.3219	51.0307	48.2082	53.2411	53.8658	46.5068	64.8194	61.1066	57.7821	9.37379
Chr10_3A_Tb427v10:1595001-1605000	10_3A_Tb427v10	1595001	1605000	23.9933	19.0058	22.2879	22.6782	25.3468	19.5096	20.4529	25.8165	25.6102	20.3256	26.0223	25.5588	20.6697	28.0768	28.5879	25.6521	7.93167
Chr10_3A_Tb427v10:1597501-1607500	10_3A_Tb427v10	1597501	1607500	16.1993	15.0526	18.3905	19.1024	18.0575	14.6322	18.0263	20.991	19.3499	20.065	19.442	18.1385	17.0525	22.8774	20.7262	19.9517	10.8159
Chr10_3A_Tb427v10:1600001-1610000	10_3A_Tb427v10	1600001	1610000	40.3455	38.3157	40.1913	42.4393	44.7296	42.5309	42.9858	44.1534	47.4263	53.1593	44.567	46.3081	43.6647	56.1537	47.17	46.122	7.93167
Chr10_3A_Tb427v10:1602501-1612500	10_3A_Tb427v10	1602501	1612500	49.3621	49.1109	50.4218	54.2019	54.3382	57.163	55.1189	56.941	58.0498	67.7521	55.4844	59.6371	57.8751	72.0986	60.0346	62.9643	7.21061
Chr10_3A_Tb427v10:1605001-1614021	10_3A_Tb427v10	1605001	1614021	80.9966	76.3272	82.8184	86.7606	91.4472	92.2803	94.9847	91.2021	92.007	105.276	92.4241	95.0896	102.057	123.399	102.023	98.4627	9.37379
Chr10_3A_Tb427v10:1607501-1614021	10_3A_Tb427v10	1607501	1614021	79.3155	72.6781	78.5556	82.5261	87.9683	87.598	90.1315	86.3766	88.4026	98.5011	87.6384	90.2802	97.9226	119.587	97.1988	94.8352	5.04743
Chr10_3A_Tb427v10:1610001-1614021	10_3A_Tb427v10	1610001	1614021	41.4152	39.8361	43.9668	45.921	48.3743	50.5298	53.3856	48.9789	47.0469	54.4622	50.5491	50.2931	60.2004	70.3654	56.8184	53.6363	4.32637
Chr10_3A_Tb427v10:1612501-1614021	10_3A_Tb427v10	1612501	1614021	32.3986	28.5847	33.6145	33.8762	37.2747	35.1172	41.2525	35.7088	36.4234	40.6512	38.7344	36.964	45.99	53.7273	43.2392	35.7575	2.88424
Chr10_3B_Tb427v10:1-10000	10_3B_Tb427v10	1	10000	73.9667	66.5963	72.7096	74.2453	70.0764	67.5031	64.132	74.7954	71.8982	72.182	80.9085	74.2029	79.8366	78.6845	75.4005	79.5475	10.0949
Chr10_3B_Tb427v10:2501-12500	10_3B_Tb427v10	2501	12500	75.8006	70.0933	76.7288	80.55	74.8807	71.405	69.6786	76.9669	74.3644	73.2244	83.8995	77.3634	81.9036	85.9637	77.902	83.9524	7.21061
Chr10_3B_Tb427v10:5001-15000	10_3B_Tb427v10	5001	15000	80.8438	74.3506	82.3312	87.7016	79.5193	76.0873	78.3451	85.4115	80.435	77.9149	90.779	82.5851	83.1954	90.8165	80.2248	88.8756	6.48955
Chr10_3B_Tb427v10:7501-17500	10_3B_Tb427v10	7501	17500	50.8903	47.4384	49.0821	63.4237	51.3562	52.2857	54.4255	54.287	54.6351	48.7294	59.6719	55.2399	51.9326	57.1936	56.1037	47.1585	20.1897
Chr10_3B_Tb427v10:10001-20000	10_3B_Tb427v10	10001	20000	79.774	71.4618	72.8314	88.0781	75.212	70.8197	78.3451	77.4494	76.2615	71.9214	87.0402	80.9361	76.4778	81.8042	80.4034	71.515	23.074
Chr10_3B_Tb427v10:12501-22500	10_3B_Tb427v10	12501	22500	107.588	95.181	95.8501	109.157	97.9082	91.695	101.225	102.301	99.4055	96.9376	113.96	107.045	105.932	114.041	105.418	103.386	35.332
Chr10_3B_Tb427v10:15001-25000	10_3B_Tb427v10	15001	25000	123.94	110.69	111.318	124.965	110.333	99.6939	115.091	110.987	110.219	111.791	121.138	116.801	118.851	124.093	117.389	116.86	37.4952
Chr10_3B_Tb427v10:17501-27500	10_3B_Tb427v10	17501	27500	105.601	94.8769	96.2155	103.511	92.6069	80.5745	98.1046	96.0276	91.8173	93.8106	101.996	99.7617	104.382	103.988	97.7348	107.273	25.2371
Chr10_3B_Tb427v10:20001-30000	10_3B_Tb427v10	20001	30000	97.96	93.3564	94.6322	99.0878	86.146	83.6961	98.4513	93.1323	93.904	95.6346	96.3125	95.2271	101.54	107.108	92.7319	102.349	23.795
Chr10_3B_Tb427v10:22501-32500	10_3B_Tb427v10	22501	32500	75.8006	71.7659	76.1198	79.7972	66.2661	65.7472	77.3051	69.2461	77.5894	74.7879	74.7768	74.3403	79.0615	76.9514	69.3256	77.9929	14.4212
Chr10_3B_Tb427v10:25001-35000	10_3B_Tb427v10	25001	35000	59.9069	59.146	62.6009	66.3408	55.8292	58.1385	64.132	58.8712	65.4483	66.7097	64.4576	65.8207	67.1765	66.8992	58.9625	66.851	14.4212
Chr10_3B_Tb427v10:27501-37500	10_3B_Tb427v10	27501	37500	78.2458	72.6781	78.5556	88.2662	71.4017	75.3069	84.2383	79.8622	83.66	83.6478	84.3482	86.9823	80.095	81.8042	75.7579	88.8756	10.8159
Chr10_3B_Tb427v10:30001-40000	10_3B_Tb427v10	30001	40000	59.1428	51.5437	59.7997	71.0459	56.8232	57.163	68.6386	59.1125	62.0336	62.0192	64.7567	66.92	60.2004	59.62	55.5677	74.1062	10.0949
Chr10_3B_Tb427v10:32501-42500	10_3B_Tb427v10	32501	42500	96.7374	84.3857	87.3247	102.758	94.4292	83.8912	101.571	94.0974	89.3511	92.2471	92.4241	97.8379	88.1045	96.7091	86.2997	100.795	15.1423
Chr10_3B_Tb427v10:35001-45000	10_3B_Tb427v10	35001	45000	101.933	88.795	87.8118	106.71	94.5949	85.647	99.4913	100.129	93.3349	89.9018	95.8638	96.4638	88.6212	103.988	91.6599	100.017	18.7476
Chr10_3B_Tb427v10:37501-47500	10_3B_Tb427v10	37501	47500	94.2922	84.9939	79.7736	96.6412	92.2756	79.0138	95.678	89.7545	84.4188	79.739	90.6294	89.4557	84.7457	103.642	83.2622	87.3209	23.074
Chr10_3B_Tb427v10:40001-50000	10_3B_Tb427v10	40001	50000	114.771	99.8944	97.5551	111.321	110.333	87.598	106.078	114.847	104.148	98.7617	109.922	107.182	99.7312	118.893	101.666	102.349	24.5161
Chr10_3B_Tb427v10:42501-52500	10_3B_Tb427v10	42501	52500	115.229	96.7014	95.6065	108.498	104.866	85.8421	106.424	114.365	108.511	102.67	112.763	112.404	97.4059	109.881	108.455	106.495	20.1897
Chr10_3B_Tb427v10:45001-55000	10_3B_Tb427v10	45001	55000	118.286	98.0699	102.305	112.168	110.167	92.2803	113.704	118.466	115.72	106.058	119.643	122.435	103.09	112.307	111.493	111.418	15.1423
Chr10_3B_Tb427v10:47501-57500	10_3B_Tb427v10	47501	57500	156.95	137.146	147.003	150.655	152.578	131.104	149.064	157.07	161.818	151.66	160.321	168.056	138.487	159.102	155.804	159.613	17.3055
Chr10_3B_Tb427v10:50001-60000	10_3B_Tb427v10	50001	60000	157.561	135.929	145.541	149.62	152.246	138.518	144.904	149.35	163.716	143.322	157.779	169.018	134.87	157.022	155.268	162.464	15.1423
Chr10_3B_Tb427v10:52501-62500	10_3B_Tb427v10	52501	62500	116.757	106.889	116.067	119.225	118.119	110.814	108.158	111.952	128.051	107.622	125.625	127.519	101.281	123.746	113.637	124.115	15.8633
Chr10_3B_Tb427v10:55001-65000	10_3B_Tb427v10	55001	65000	131.276	118.596	124.715	128.165	131.704	119.594	110.931	120.879	134.501	122.214	131.757	136.313	113.942	131.372	126.144	136.034	16.5844
Chr10_3B_Tb427v10:57501-67500	10_3B_Tb427v10	57501	67500	80.3853	66.9004	73.4404	76.5037	78.8567	70.8197	60.6654	73.1065	80.435	72.7032	79.1138	77.0886	70.2769	70.3654	77.366	77.4746	14.4212
Chr10_3B_Tb427v10:60001-70000	10_3B_Tb427v10	60001	70000	78.0929	76.4793	75.0237	80.0795	77.5314	72.9658	68.9852	74.5541	78.1585	79.2178	80.7589	79.2872	75.4443	76.6047	84.8703	75.6608	15.1423
Chr10_3B_Tb427v10:62501-72500	10_3B_Tb427v10	62501	72500	112.478	100.351	109.004	118.567	107.848	103.986	99.4913	114.365	106.994	112.312	110.071	112.541	115.492	103.642	117.389	107.532	12.9791
Chr10_3B_Tb427v10:65001-75000	10_3B_Tb427v10	65001	75000	116.605	114.187	122.401	130.706	115.634	113.351	115.438	123.05	116.479	125.081	125.475	119.137	124.793	122.706	129.181	121.006	12.9791
Chr10_3B_Tb427v10:67501-77500	10_3B_Tb427v10	67501	77500	119.355	118.748	122.888	132.023	115.966	116.667	117.518	122.568	118.566	126.384	126.223	121.335	121.176	124.093	127.931	121.265	10.0949
Chr10_3B_Tb427v10:70001-80000	10_3B_Tb427v10	70001	80000	131.428	121.485	129.221	141.715	133.029	123.105	125.837	131.978	130.897	135.504	139.085	131.367	129.961	128.599	132.576	128.779	10.0949
Chr10_3B_Tb427v10:72501-82500	10_3B_Tb427v10	72501	82500	133.262	133.041	128.734	140.398	134.355	127.593	127.571	127.152	135.829	137.068	141.478	133.29	124.793	134.838	137.937	138.366	9.37379
Chr10_3B_Tb427v10:75001-85000	10_3B_Tb427v10	75001	85000	109.422	105.824	100.235	111.603	107.185	103.791	101.225	101.818	109.839	105.537	110.67	108.006	96.114	103.642	108.991	110.641	7.93167
Chr10_3B_Tb427v10:77501-87500	10_3B_Tb427v10	77501	87500	123.482	117.684	113.753	125.06	117.622	111.595	112.318	116.777	117.807	117.784	121.587	119.687	109.291	112.654	117.925	119.192	10.0949
Chr10_3B_Tb427v10:80001-90000	10_3B_Tb427v10	80001	90000	92.9168	94.8769	89.2733	97.9586	85.4833	87.4029	84.9316	89.7545	86.5055	90.423	91.0781	87.9442	85.7792	87.3502	90.4092	95.0943	8.65273
Chr10_3B_Tb427v10:82501-92500	10_3B_Tb427v10	82501	92500	63.7275	64.4676	62.7227	65.3998	55.4979	60.0895	57.8921	65.8682	54.6351	60.9769	66.4018	57.4385	60.4588	59.9666	59.8559	57.7821	9.37379
Chr10_3B_Tb427v10:85001-95000	10_3B_Tb427v10	85001	95000	98.2657	95.181	95.7283	97.4881	92.2756	86.6225	91.8648	107.126	92.3864	94.3317	95.2656	93.5781	101.281	95.3226	100.236	93.2805	12.9791
Chr10_3B_Tb427v10:87501-97500	10_3B_Tb427v10	87501	97500	120.731	118.292	110.709	117.061	116.794	112.765	119.598	129.565	119.514	117.784	117.998	113.778	122.726	114.734	127.037	112.196	10.8159
Chr10_3B_Tb427v10:90001-100000	10_3B_Tb427v10	90001	100000	114.771	111.754	106.324	111.697	111.824	107.498	112.664	124.257	116.858	112.573	112.763	110.755	116.009	108.494	123.285	109.086	11.537
Chr10_3B_Tb427v10:92501-102500	10_3B_Tb427v10	92501	102500	126.844	121.941	117.164	124.589	124.415	118.813	127.224	131.254	130.707	123.257	120.989	122.984	121.434	121.32	135.971	120.487	12.9791
Chr10_3B_Tb427v10:95001-105000	10_3B_Tb427v10	95001	105000	94.7507	96.7014	88.0554	98.2409	92.2756	96.1822	92.5581	95.0625	100.544	92.2471	99.154	96.6012	89.6547	89.0833	96.8414	91.2076	10.0949
Chr10_3B_Tb427v10:97501-107500	10_3B_Tb427v10	97501	107500	78.5514	83.7775	81.844	89.7719	86.3116	76.6726	80.7717	81.0686	90.4893	79.739	91.5268	92.0666	81.3869	89.7766	89.8731	86.5436	10.8159
Chr10_3B_Tb427v10:100001-110000	10_3B_Tb427v10	100001	110000	112.173	111.146	110.222	117.343	116.463	104.766	111.971	117.26	114.961	104.234	119.344	121.473	116.525	128.599	119.354	117.637	10.8159
Chr10_3B_Tb427v10:102501-112500	10_3B_Tb427v10	102501	112500	123.176	124.83	118.625	127.883	132.864	119.008	127.917	133.184	133.552	125.602	139.833	134.802	138.487	139.691	132.576	134.22	11.537
Chr10_3B_Tb427v10:105001-115000	10_3B_Tb427v10	105001	115000	119.203	115.555	118.382	121.766	129.716	114.131	130.344	131.495	128.43	120.911	134.748	128.344	135.386	135.531	128.824	127.742	13.7002
Chr10_3B_Tb427v10:107501-117500	10_3B_Tb427v10	107501	117500	118.286	111.146	116.311	120.355	126.237	113.936	122.371	130.047	126.723	117.003	131.009	120.648	131.252	133.798	120.069	126.706	16.5844
Chr10_3B_Tb427v10:110001-120000	10_3B_Tb427v10	110001	120000	97.6544	96.8535	99.7474	105.11	105.032	93.6459	104.691	104.472	115.341	103.713	112.016	102.647	107.999	106.415	100.415	103.645	15.8633
Chr10_3B_Tb427v10:112501-122500	10_3B_Tb427v10	112501	122500	84.2059	77.5436	82.9402	88.0781	84.8206	69.6492	77.9984	84.6877	85.9364	79.2178	88.3861	89.3183	82.6787	89.7766	78.438	86.8027	15.8633
Chr10_3B_Tb427v10:115001-125000	10_3B_Tb427v10	115001	125000	94.2922	85.298	87.9336	96.8294	91.1159	75.6971	84.2383	89.7545	88.9717	83.3872	94.5178	99.3494	91.2049	100.522	85.4063	91.2076	15.8633
Chr10_3B_Tb427v10:117501-127500	10_3B_Tb427v10	117501	127500	117.98	110.994	107.055	118.472	107.185	99.6939	100.185	108.815	113.633	108.664	117.549	128.206	114.2	121.666	107.383	118.933	12.9791
Chr10_3B_Tb427v10:120001-130000	10_3B_Tb427v10	120001	130000	135.249	126.807	121.913	136.916	128.888	126.812	111.971	125.946	123.688	125.341	134.598	147.306	134.611	144.544	124.536	138.366	14.4212
Chr10_3B_Tb427v10:122501-132500	10_3B_Tb427v10	122501	132500	132.804	124.526	124.836	139.739	127.894	129.544	115.438	129.082	129.569	122.996	134.449	142.36	132.286	140.384	125.251	137.848	10.8159
Chr10_3B_Tb427v10:125001-135000	10_3B_Tb427v10	125001	135000	146.405	136.538	134.336	151.408	138.331	140.079	130.344	141.629	144.555	133.68	148.656	150.192	142.621	149.397	141.331	157.281	10.0949
Chr10_3B_Tb427v10:127501-137500	10_3B_Tb427v10	127501	137500	119.355	105.216	108.882	123.648	113.646	115.302	106.771	117.019	110.598	107.1	119.792	119.137	114.2	114.041	117.568	124.115	10.0949
Chr10_3B_Tb427v10:130001-140000	10_3B_Tb427v10	130001	140000	107.435	91.2278	97.1898	108.592	95.2575	97.1577	92.9048	106.885	100.733	94.5923	108.426	101.273	95.3389	97.0558	104.882	117.119	8.65273
Chr10_3B_Tb427v10:132501-142500	10_3B_Tb427v10	132501	142500	91.9999	81.8009	84.8888	94.3828	82.3357	87.598	76.6118	93.1323	90.1099	84.1689	99.4531	91.1047	83.9706	89.0833	93.804	105.718	10.0949
Chr10_3B_Tb427v10:135001-145000	10_3B_Tb427v10	135001	145000	103.309	94.8769	97.677	103.322	97.0799	101.84	87.7049	107.126	98.8364	93.55	105.734	103.609	93.0135	99.4822	102.559	111.159	10.0949
Chr10_3B_Tb427v10:137501-147500	10_3B_Tb427v10	137501	147500	107.282	100.046	105.35	111.039	107.02	105.937	92.2114	112.676	108.511	96.1558	113.661	107.732	94.8221	103.988	107.919	112.455	12.258
Chr10_3B_Tb427v10:140001-150000	10_3B_Tb427v10	140001	150000	118.438	114.795	111.074	123.554	118.285	110.424	106.771	118.225	125.395	103.713	128.616	120.374	109.808	119.587	119.354	116.601	13.7002
Chr10_3B_Tb427v10:142501-152500	10_3B_Tb427v10	142501	152500	114.923	109.017	106.568	117.061	113.315	105.157	105.384	108.815	115.53	100.325	119.493	113.228	106.19	112.654	112.565	107.273	15.1423
Chr10_3B_Tb427v10:145001-155000	10_3B_Tb427v10	145001	155000	94.4451	90.6196	90.3694	100.97	95.0919	88.5735	89.0915	85.6528	103.389	86.2536	103.192	96.3264	92.4968	96.3625	98.6282	91.2076	15.8633
Chr10_3B_Tb427v10:147501-157500	10_3B_Tb427v10	147501	157500	99.3354	88.4909	87.5682	101.911	90.7846	90.7195	87.7049	82.9988	102.63	89.12	104.089	96.3264	97.6642	106.761	104.346	93.0214	15.1423
Chr10_3B_Tb427v10:150001-160000	10_3B_Tb427v10	150001	160000	79.3155	71.0056	77.4595	82.9966	74.7151	76.8677	75.9184	68.7635	81.7629	77.1331	85.8437	82.3103	79.3199	82.4974	88.9798	82.3978	13.7002
Chr10_3B_Tb427v10:152501-162500	10_3B_Tb427v10	152501	162500	95.362	86.2102	93.536	100.499	90.4533	94.8165	94.2914	88.0656	98.2673	95.3741	106.033	101.685	96.114	106.415	108.098	100.017	12.258
Chr10_3B_Tb427v10:155001-165000	10_3B_Tb427v10	155001	165000	121.648	113.731	115.946	125.906	122.427	119.789	122.024	124.257	125.016	125.081	131.158	126.282	123.76	144.89	135.971	130.593	11.537
Chr10_3B_Tb427v10:157501-167500	10_3B_Tb427v10	157501	167500	134.026	128.023	130.561	142.374	139.49	135.201	141.437	147.419	141.33	145.146	140.431	141.535	137.195	162.222	146.513	152.876	10.0949
Chr10_3B_Tb427v10:160001-170000	10_3B_Tb427v10	160001	170000	130.206	125.59	122.401	140.116	137.668	132.86	132.771	146.937	139.054	140.455	135.047	138.1	134.095	162.222	141.867	147.176	11.537
Chr10_3B_Tb427v10:162501-172500	10_3B_Tb427v10	162501	172500	175.594	174.093	165.15	184.813	182.397	167.197	170.556	196.881	185.342	193.354	177.37	180.698	176.467	198.618	187.965	178.788	12.9791
Chr10_3B_Tb427v10:165001-175000	10_3B_Tb427v10	165001	175000	163.063	164.818	154.919	178.132	172.789	162.32	164.663	186.023	179.271	187.361	176.922	175.751	168.2	172.967	175.637	174.383	10.0949
Chr10_3B_Tb427v10:167501-177500	10_3B_Tb427v10	167501	177500	123.023	128.631	119.234	134.846	131.87	123.105	122.371	140.905	136.019	142.54	140.132	138.1	132.028	122.706	135.435	128.779	10.8159
Chr10_3B_Tb427v10:170001-180000	10_3B_Tb427v10	170001	180000	154.658	156.152	155.406	169.193	165.5	154.906	155.303	169.858	172.063	175.634	170.491	163.521	160.19	152.863	170.813	162.723	10.8159
Chr10_3B_Tb427v10:172501-182500	10_3B_Tb427v10	172501	182500	98.2657	96.7014	103.279	110.662	113.315	104.961	105.038	106.644	117.238	112.573	115.605	108.006	106.966	96.3625	112.743	117.378	10.0949
Chr10_3B_Tb427v10:175001-185000	10_3B_Tb427v10	175001	185000	68.7707	64.4676	77.3377	75.845	75.3777	68.2835	69.6786	69.7286	78.9173	75.309	80.1607	71.7295	70.7936	69.6722	78.438	76.6973	13.7002
Chr10_3B_Tb427v10:177501-187500	10_3B_Tb427v10	177501	187500	173.913	154.935	171.726	173.992	177.593	159.588	174.37	172.995	175.098	181.367	173.482	163.796	166.133	188.219	182.426	171.532	14.4212
Chr10_3B_Tb427v10:180001-190000	10_3B_Tb427v10	180001	190000	263.163	242.514	255.641	260.376	264.07	236.846	266.235	258.406	259.327	271.79	252.596	250.091	245.711	281.115	263.187	253.412	15.8633
Chr10_3B_Tb427v10:182501-192500	10_3B_Tb427v10	182501	192500	265.302	243.73	254.058	263.481	263.574	242.894	263.461	256.958	260.465	270.227	252.147	251.878	249.845	283.888	265.867	255.485	14.4212
Chr10_3B_Tb427v10:185001-195000	10_3B_Tb427v10	185001	195000	268.206	243.882	254.545	267.057	263.739	247.186	261.728	259.854	261.983	268.924	251.699	254.626	249.586	284.235	269.262	263.258	13.7002
Chr10_3B_Tb427v10:187501-197500	10_3B_Tb427v10	187501	197500	184.764	175.157	180.13	185.284	181.072	169.343	173.676	174.925	179.271	180.585	173.033	180.835	172.075	189.259	179.746	183.97	12.258
Chr10_3B_Tb427v10:190001-200000	10_3B_Tb427v10	190001	200000	60.3654	54.8887	58.8254	56.8367	52.3502	55.9925	49.5723	51.1504	49.8924	48.2082	56.2321	61.9732	56.5832	59.9666	58.2478	59.3368	8.65273
Chr10_3B_Tb427v10:192501-202500	10_3B_Tb427v10	192501	202500	67.5481	62.0349	69.9084	65.3998	60.7992	62.6257	58.9321	60.8014	56.9115	54.2017	65.2053	71.0424	59.6837	67.2458	65.5735	64.7781	10.0949
Chr10_3B_Tb427v10:195001-205000	10_3B_Tb427v10	195001	205000	81.1494	77.0875	82.3312	77.2565	75.8747	75.1119	71.7585	67.5571	73.0365	66.1886	79.2634	85.6082	73.6357	76.6047	80.2248	76.9564	9.37379
Chr10_3B_Tb427v10:197501-207500	10_3B_Tb427v10	197501	207500	77.9401	72.374	74.6583	77.727	75.8747	74.9168	81.465	68.281	74.9335	65.928	83.6004	83.8218	72.6022	71.0587	80.7608	73.3288	14.4212
Chr10_3B_Tb427v10:200001-210000	10_3B_Tb427v10	200001	210000	72.7441	68.5729	68.8123	75.4686	75.3777	75.502	77.6517	65.8682	77.5894	65.928	81.2076	81.7606	65.8846	66.2059	77.1873	72.8106	18.0265
Chr10_3B_Tb427v10:202501-212500	10_3B_Tb427v10	202501	212500	64.186	66.5963	60.5305	68.1287	64.2781	68.0884	67.9453	61.0427	71.8982	62.2798	73.1317	71.4547	59.6837	59.62	68.2536	64.7781	28.8424
Chr10_3B_Tb427v10:205001-215000	10_3B_Tb427v10	205001	215000	85.4285	86.6664	84.8888	90.7129	86.6429	89.5489	88.0515	92.8911	89.5408	89.12	92.4241	93.5781	85.2624	81.8042	87.7291	89.6529	27.4003
Chr10_3B_Tb427v10:207501-217500	10_3B_Tb427v10	207501	217500	79.774	83.6255	84.4017	86.6665	83.8266	83.501	73.8385	89.2719	82.9011	83.6478	88.9844	90.9673	79.0615	82.1508	84.1556	87.8391	24.5161
Chr10_3B_Tb427v10:210001-220000	10_3B_Tb427v10	210001	220000	100.864	103.391	104.01	106.239	102.215	98.5233	95.678	106.644	101.492	102.41	103.491	110.068	102.057	101.562	101.666	105.2	20.9108
Chr10_3B_Tb427v10:212501-222500	10_3B_Tb427v10	212501	222500	121.495	118.14	128.003	124.777	122.261	117.253	115.091	131.495	114.202	118.827	117.549	133.29	124.018	124.786	123.821	128.52	10.0949
Chr10_3B_Tb427v10:215001-225000	10_3B_Tb427v10	215001	225000	98.2657	96.0932	98.5295	101.44	95.4232	89.1587	92.9048	105.679	92.3864	91.7259	92.5736	108.006	98.6977	101.215	100.058	100.536	12.258
Chr10_3B_Tb427v10:217501-227500	10_3B_Tb427v10	217501	227500	86.1926	82.257	86.7157	87.7016	83.4953	79.9892	83.8916	88.5481	83.66	78.436	77.0201	90.9673	89.6547	90.1232	88.0864	88.8756	10.0949
Chr10_3B_Tb427v10:220001-230000	10_3B_Tb427v10	220001	230000	94.4451	90.0114	96.2155	92.4067	90.6189	94.2312	95.678	98.4404	97.8878	87.5565	89.7321	102.373	97.6642	102.948	102.38	100.536	10.0949
Chr10_3B_Tb427v10:222501-232500	10_3B_Tb427v10	222501	232500	66.784	65.2279	65.4021	66.6231	64.1125	65.7472	69.3319	64.6618	75.1232	64.8856	66.7009	71.8669	67.1765	73.1385	74.8645	70.9968	9.37379
Chr10_3B_Tb427v10:225001-235000	10_3B_Tb427v10	225001	235000	107.129	102.783	104.741	106.334	110.167	114.521	112.664	102.783	115.151	116.481	106.482	118.587	104.899	119.933	119.712	110.9	10.0949
Chr10_3B_Tb427v10:227501-237500	10_3B_Tb427v10	227501	237500	106.671	102.935	102.914	104.452	107.682	113.936	107.464	103.025	112.875	117.784	103.491	116.526	103.607	116.814	117.21	106.754	20.1897
Chr10_3B_Tb427v10:230001-240000	10_3B_Tb427v10	230001	240000	66.1727	63.7074	62.2356	66.9995	67.7571	70.8197	62.3987	65.1444	66.7762	77.9149	63.7098	74.0655	63.5593	70.3654	71.8271	66.3328	26.6793
Chr10_3B_Tb427v10:232501-242500	10_3B_Tb427v10	232501	242500	69.0763	67.2044	63.0881	68.5992	74.2181	77.2579	70.7185	69.2461	70.3806	78.6966	66.5513	79.562	69.5018	75.2182	74.3285	72.8106	40.3794
Chr10_3B_Tb427v10:235001-245000	10_3B_Tb427v10	235001	245000	15.2824	16.269	14.7368	14.4915	15.0755	17.7537	15.5997	17.6131	16.3146	16.6774	15.1049	17.5888	16.7941	15.5982	14.1153	17.6196	45.4269
Chr10_3B_Tb427v10:237501-247500	10_3B_Tb427v10	237501	247500	16.1993	15.6608	15.1022	16.5617	15.4069	16.5831	16.6397	15.4416	16.6941	17.1986	16.1518	18.2759	16.5357	18.0246	15.1873	19.9517	43.2637
Chr10_3B_Tb427v10:240001-250000	10_3B_Tb427v10	240001	250000	17.2691	16.7251	16.4419	17.9732	16.0695	18.1439	17.6796	16.4067	17.4529	18.7621	17.1987	19.65	18.086	19.4112	16.2594	21.5063	46.869
Chr10_3B_Tb427v10:242501-252500	10_3B_Tb427v10	242501	252500	18.4917	15.2046	17.9034	17.785	14.7442	12.8763	12.8264	15.6829	17.0735	18.5015	17.6473	18.4133	13.6937	16.9848	15.5447	17.8788	41.8215
Chr10_3B_Tb427v10:245001-255000	10_3B_Tb427v10	245001	255000	24.4518	22.959	24.7237	28.7947	23.1931	24.9723	19.0663	22.9212	21.4367	24.2344	26.0223	26.1084	21.9615	24.6106	23.9424	29.0206	38.2162
Chr10_3B_Tb427v10:247501-257500	10_3B_Tb427v10	247501	257500	56.8504	60.6665	58.7036	64.0824	67.9228	63.7963	54.4255	65.3856	58.2395	57.8498	63.8594	62.7976	59.6837	70.7121	64.8588	72.2924	33.8899
Chr10_3B_Tb427v10:250001-260000	10_3B_Tb427v10	250001	260000	71.5215	76.6313	75.5109	82.3379	83.9923	76.0873	71.0652	85.6528	71.8982	75.0485	78.2165	79.4246	71.3104	98.4423	82.0115	91.4667	22.3529
Chr10_3B_Tb427v10:252501-262500	10_3B_Tb427v10	252501	262500	122.717	121.941	121.67	134.94	135.017	128.568	125.144	141.629	118.566	130.553	124.877	126.832	124.276	158.409	135.078	141.735	14.4212
Chr10_3B_Tb427v10:255001-265000	10_3B_Tb427v10	255001	265000	133.109	123.918	126.785	138.892	140.153	132.08	130.344	148.384	126.344	137.328	135.346	133.977	136.161	165.688	141.867	144.585	10.8159
Chr10_3B_Tb427v10:257501-267500	10_3B_Tb427v10	257501	267500	136.166	119.052	122.522	136.634	131.207	118.033	130.691	139.457	127.292	136.546	128.616	133.84	134.353	148.703	135.971	137.33	9.37379
Chr10_3B_Tb427v10:260001-270000	10_3B_Tb427v10	260001	270000	138.458	122.093	127.272	136.728	134.852	122.715	133.464	139.94	134.501	137.849	138.337	134.39	140.295	136.571	143.297	142.512	9.37379
Chr10_3B_Tb427v10:262501-272500	10_3B_Tb427v10	262501	272500	88.0265	79.5202	81.1133	86.0078	84.655	75.1119	78.6917	84.4464	89.9202	82.6054	94.9665	87.1197	89.3964	80.071	93.268	94.3169	7.93167
Chr10_3B_Tb427v10:265001-275000	10_3B_Tb427v10	265001	275000	74.8836	74.6547	72.2225	77.5388	77.5314	66.5276	72.4518	72.6239	82.9011	74.2667	83.4509	78.8749	75.4443	70.3654	82.7262	83.4342	12.258
Chr10_3B_Tb427v10:267501-277500	10_3B_Tb427v10	267501	277500	99.4883	92.5962	96.0937	103.134	105.032	99.6939	100.878	102.301	103.389	102.67	111.567	101.96	101.281	104.335	109.527	107.532	17.3055
Chr10_3B_Tb427v10:270001-280000	10_3B_Tb427v10	270001	280000	84.2059	78.3038	80.5043	87.2311	89.6249	87.0127	85.6249	82.0337	87.6438	88.8594	94.2187	88.3564	86.8126	92.203	87.9077	86.2845	22.3529
Chr10_3B_Tb427v10:272501-282500	10_3B_Tb427v10	272501	282500	91.2358	84.5377	86.5939	94.8533	97.2455	90.5244	97.758	92.8911	94.8526	95.1135	99.3036	98.2501	96.6307	96.0159	92.9106	91.2076	25.2371
Chr10_3B_Tb427v10:275001-285000	10_3B_Tb427v10	275001	285000	112.02	103.087	115.215	116.12	120.604	108.473	118.211	116.536	115.151	112.833	118.895	120.374	121.176	115.427	122.571	109.605	21.6318
Chr10_3B_Tb427v10:277501-287500	10_3B_Tb427v10	277501	287500	56.5448	56.8653	66.1329	63.2355	60.4678	53.6513	58.5855	62.0078	60.3262	54.2017	63.2611	67.4697	62.7841	59.2734	67.0028	53.6363	18.0265
Chr10_3B_Tb427v10:280001-290000	10_3B_Tb427v10	280001	290000	65.2557	59.6021	72.9532	69.8226	69.4138	61.065	66.212	69.2461	63.5512	62.801	70.8884	75.1648	72.3439	59.62	75.9366	65.2963	12.9791
Chr10_3B_Tb427v10:282501-292500	10_3B_Tb427v10	282501	292500	68.3122	59.6021	71.8571	71.6105	70.9048	60.8699	64.4787	63.2142	66.0174	66.9703	71.9352	74.3403	72.0855	61.6997	80.5821	64.0008	12.9791
Chr10_3B_Tb427v10:285001-295000	10_3B_Tb427v10	285001	295000	42.3322	35.5788	40.1913	45.3564	43.073	36.4829	38.4792	37.639	40.2175	44.56	46.9598	47.1326	45.2149	39.1689	48.242	44.3082	14.4212
Chr10_3B_Tb427v10:287501-297500	10_3B_Tb427v10	287501	297500	72.1328	62.9472	66.7418	66.7172	69.4138	62.0404	72.1052	65.1444	66.0174	75.0485	73.5803	68.4316	72.0855	67.2458	78.7953	69.7013	14.4212
Chr10_3B_Tb427v10:290001-300000	10_3B_Tb427v10	290001	300000	69.0763	61.4267	61.5048	63.706	62.9528	59.114	72.1052	64.4206	66.5865	73.2244	71.6362	65.6833	65.3679	70.7121	74.5072	61.9279	15.8633
Chr10_3B_Tb427v10:292501-302500	10_3B_Tb427v10	292501	302500	84.3587	80.1284	80.7479	77.2565	77.8627	83.501	87.7049	90.7196	83.0908	88.0777	90.9286	79.0123	82.162	92.203	89.3371	84.9889	12.9791
Chr10_3B_Tb427v10:295001-305000	10_3B_Tb427v10	295001	305000	93.8338	90.6196	87.5682	86.9488	86.6429	93.0606	97.4113	99.1642	90.1099	97.7193	100.35	89.868	85.7792	98.4423	98.6282	91.4667	10.8159
Chr10_3B_Tb427v10:297501-307500	10_3B_Tb427v10	297501	307500	87.1095	82.257	81.4787	88.1721	84.3236	89.1587	86.3182	96.5102	86.8849	93.2894	97.808	89.5931	79.0615	92.8962	92.3746	88.6165	10.8159
Chr10_3B_Tb427v10:300001-310000	10_3B_Tb427v10	300001	310000	101.016	100.351	95.6065	101.723	96.4172	104.766	92.5581	109.539	99.4055	104.234	112.165	102.235	91.4633	107.455	107.741	107.791	12.9791
Chr10_3B_Tb427v10:302501-312500	10_3B_Tb427v10	302501	312500	75.6478	71.6138	66.7418	79.0444	73.8867	74.3315	65.8653	79.3796	70.5703	75.8302	85.5446	80.5239	66.4013	75.9115	79.3314	83.6933	16.5844
Chr10_3B_Tb427v10:305001-315000	10_3B_Tb427v10	305001	315000	80.2325	68.5729	70.3956	78.3857	74.8807	73.5511	69.3319	80.3447	74.5541	74.2667	83.75	77.7756	72.8606	83.8839	79.3314	85.7662	15.1423
Chr10_3B_Tb427v10:307501-317500	10_3B_Tb427v10	307501	317500	77.3288	68.877	66.8637	73.8689	73.3897	72.1854	70.7185	74.5541	73.0365	63.8433	82.404	76.8137	73.119	79.7244	72.7204	80.584	13.7002
Chr10_3B_Tb427v10:310001-320000	10_3B_Tb427v10	310001	320000	69.382	62.6431	61.5048	69.2579	68.2541	63.7963	68.9852	72.3826	68.4835	59.6739	74.9263	70.4928	69.5018	70.0188	66.8242	70.7377	10.0949
Chr10_3B_Tb427v10:312501-322500	10_3B_Tb427v10	312501	322500	88.3321	87.1225	85.6196	86.9488	90.6189	82.9157	92.5581	89.9958	92.1967	88.0777	91.8259	88.4938	91.4633	91.5097	84.1556	86.8027	18.7476
Chr10_3B_Tb427v10:315001-325000	10_3B_Tb427v10	315001	325000	93.3753	98.0699	96.459	95.7943	105.529	91.1097	100.878	94.8213	101.872	105.016	100.65	98.3876	97.4059	96.0159	97.5562	96.9081	19.4687
Chr10_3B_Tb427v10:317501-327500	10_3B_Tb427v10	317501	327500	82.8305	87.4266	89.3951	85.1609	93.2696	83.3059	84.9316	85.8941	91.6276	102.931	91.3772	91.3795	88.3629	82.1508	89.8731	85.248	22.3529
Chr10_3B_Tb427v10:320001-330000	10_3B_Tb427v10	320001	330000	81.4551	82.257	86.4721	81.0205	97.5769	78.2334	79.385	81.7924	89.9202	95.8952	90.0312	88.0816	85.2624	81.8042	85.4063	82.1387	24.5161
Chr10_3B_Tb427v10:322501-332500	10_3B_Tb427v10	322501	332500	58.2259	59.146	63.4535	59.3774	73.5554	56.1876	54.4255	59.595	60.8953	67.2309	67	65.5459	60.4588	57.5402	66.4668	62.187	16.5844
Chr10_3B_Tb427v10:325001-335000	10_3B_Tb427v10	325001	335000	48.1395	46.8303	48.9603	46.4856	55.0009	44.872	37.4392	51.633	44.391	49.2505	56.6808	53.4536	50.6407	43.6751	48.242	48.454	14.4212
Chr10_3B_Tb427v10:327501-337500	10_3B_Tb427v10	327501	337500	54.7109	50.3273	52.3704	51.5671	56.6575	51.3102	45.0657	62.9729	50.841	52.117	59.0736	53.4536	52.9661	53.7273	51.9942	57.523	12.258
Chr10_3B_Tb427v10:330001-340000	10_3B_Tb427v10	330001	340000	86.9567	74.1986	78.3121	79.8913	80.679	77.8432	74.5318	91.926	78.1585	80.7813	86.1428	82.0354	85.2624	85.2704	78.7953	77.4746	12.258
Chr10_3B_Tb427v10:332501-342500	10_3B_Tb427v10	332501	342500	90.7773	77.2395	81.7222	86.4783	81.0103	81.3549	77.6517	97.9578	86.6952	82.6054	90.779	88.0816	87.8461	92.203	81.8328	82.6569	8.65273
Chr10_3B_Tb427v10:335001-345000	10_3B_Tb427v10	335001	345000	121.495	103.087	112.536	116.308	115.966	109.254	109.544	126.67	125.205	118.045	122.634	121.885	112.391	131.025	111.85	116.341	8.65273
Chr10_3B_Tb427v10:337501-347500	10_3B_Tb427v10	337501	347500	129.289	110.69	117.773	123.93	130.876	111.4	117.171	127.635	131.466	127.426	133.252	135.352	126.343	136.225	125.965	121.783	9.37379
Chr10_3B_Tb427v10:340001-350000	10_3B_Tb427v10	340001	350000	84.97	79.3682	81.844	87.6075	91.9442	76.6726	81.1183	88.5481	93.904	93.2894	95.7143	97.1508	85.5208	92.5496	90.9452	94.0578	9.37379
Chr10_3B_Tb427v10:342501-352500	10_3B_Tb427v10	342501	352500	116.299	108.257	108.882	116.402	122.592	100.669	115.091	117.501	117.427	121.172	122.036	122.435	110.583	120.626	118.64	114.528	10.0949
Chr10_3B_Tb427v10:345001-355000	10_3B_Tb427v10	345001	355000	107.435	101.263	96.0937	109.251	107.682	92.0852	109.198	108.815	103.769	104.495	110.67	110.068	102.315	108.494	109.527	106.754	15.1423
Chr10_3B_Tb427v10:347501-357500	10_3B_Tb427v10	347501	357500	112.937	109.625	105.959	116.779	114.806	101.06	114.051	117.501	109.08	104.755	115.904	113.915	101.023	122.36	113.458	117.637	12.9791
Chr10_3B_Tb427v10:350001-360000	10_3B_Tb427v10	350001	360000	137.083	131.52	128.125	137.387	138.662	124.861	136.584	144.283	135.829	127.687	139.085	141.26	126.085	152.516	138.294	142.512	12.9791
Chr10_3B_Tb427v10:352501-362500	10_3B_Tb427v10	352501	362500	116.91	115.251	110.343	119.884	119.776	112.57	118.904	124.016	123.498	111.53	121.587	125.87	113.166	138.304	127.573	132.147	19.4687
Chr10_3B_Tb427v10:355001-365000	10_3B_Tb427v10	355001	365000	90.0132	95.6371	89.6387	97.4881	99.7305	89.5489	92.5581	98.4404	99.9746	90.6835	100.35	103.334	93.2719	116.467	107.026	106.236	17.3055
Chr10_3B_Tb427v10:357501-367500	10_3B_Tb427v10	357501	367500	80.8438	79.0641	75.998	86.1019	82.9983	78.2334	86.6649	83.9639	90.1099	79.739	83.0022	86.4326	85.7792	106.068	89.5158	89.3938	17.3055
Chr10_3B_Tb427v10:360001-370000	10_3B_Tb427v10	360001	370000	69.382	66.4442	65.0368	78.4798	70.5734	67.6982	76.2651	69.0048	72.8468	66.7097	69.2433	73.3784	71.3104	89.0833	81.4755	75.4017	15.1423
Chr10_3B_Tb427v10:362501-372500	10_3B_Tb427v10	362501	372500	71.2159	64.9238	64.0624	77.1624	68.2541	66.1375	71.4119	70.4524	74.3644	63.5827	73.2812	72.1417	69.7602	84.2305	74.3285	69.7013	7.93167
Chr10_3B_Tb427v10:365001-375000	10_3B_Tb427v10	365001	375000	81.1494	72.0699	70.5174	82.432	72.7271	74.3315	80.425	81.0686	84.4188	72.7032	79.8616	79.6994	74.4108	89.43	87.3717	77.4746	8.65273
Chr10_3B_Tb427v10:367501-377500	10_3B_Tb427v10	367501	377500	95.362	91.3798	84.6452	99.6524	88.2996	91.1097	97.758	95.5451	103.389	96.677	100.65	100.861	84.4873	100.175	107.026	93.5396	8.65273
Chr10_3B_Tb427v10:370001-380000	10_3B_Tb427v10	370001	380000	108.352	105.064	95.3629	107.275	98.5709	96.3773	102.958	101.577	115.341	101.889	112.165	108.419	91.2049	113.001	107.562	107.273	8.65273
Chr10_3B_Tb427v10:372501-382500	10_3B_Tb427v10	372501	382500	98.4185	94.1166	86.3503	94.8533	89.9563	86.2323	96.3713	87.8243	98.0775	90.9441	100.201	96.4638	83.1954	103.642	96.8414	96.3898	12.258
Chr10_3B_Tb427v10:375001-385000	10_3B_Tb427v10	375001	385000	102.545	96.3973	87.4464	95.3238	90.9502	89.5489	95.678	91.926	100.164	89.12	100.201	93.9904	81.9036	98.4423	93.0893	97.6854	11.537
Chr10_3B_Tb427v10:377501-387500	10_3B_Tb427v10	377501	387500	77.6345	75.1109	65.6457	70.5754	66.5974	68.4786	65.5186	72.1414	71.7085	59.6739	75.5245	69.1186	63.8176	71.4053	70.0403	74.8835	14.4212
Chr10_3B_Tb427v10:380001-390000	10_3B_Tb427v10	380001	390000	51.9601	53.2162	46.2809	49.2146	43.7356	49.1641	45.4124	54.0457	48.1851	45.8629	53.8393	47.8197	47.2819	48.8745	51.9942	47.6767	16.5844
Chr10_3B_Tb427v10:382501-392500	10_3B_Tb427v10	382501	392500	62.1993	60.5144	55.7806	57.3072	52.0189	53.2611	56.8522	63.6967	57.4806	54.4622	61.9152	56.2018	57.3584	59.2734	61.1066	56.7456	14.4212
Chr10_3B_Tb427v10:385001-395000	10_3B_Tb427v10	385001	395000	42.1794	45.6139	42.8707	42.6275	37.109	38.0437	42.9858	46.3249	41.5454	43.7783	48.6049	45.0714	47.2819	43.6751	43.2392	42.2353	15.1423
Chr10_3B_Tb427v10:387501-397500	10_3B_Tb427v10	387501	397500	64.9501	56.1051	58.8254	56.7426	55.6635	52.4807	62.3987	61.0427	59.3777	60.7163	65.2053	63.2099	65.3679	64.4728	60.2132	57.7821	13.7002
Chr10_3B_Tb427v10:390001-400000	10_3B_Tb427v10	390001	400000	78.5514	65.3799	71.2481	67.47	70.0764	66.9178	73.1452	71.9001	70.9497	67.7521	78.8147	75.577	80.6117	76.6047	73.2565	70.2195	13.7002
Chr10_3B_Tb427v10:392501-402500	10_3B_Tb427v10	392501	402500	72.7441	61.4267	69.4213	64.4588	69.9108	65.5522	69.3319	69.2461	67.1556	67.4915	75.8237	73.6532	77.5113	71.4053	71.6484	68.9239	13.7002
Chr10_3B_Tb427v10:395001-405000	10_3B_Tb427v10	395001	405000	85.8869	70.5495	78.5556	74.904	79.3537	73.5511	79.0384	81.3098	75.5026	74.5273	86.2924	83.6844	85.2624	84.9238	82.7262	72.0333	9.37379
Chr10_3B_Tb427v10:397501-407500	10_3B_Tb427v10	397501	407500	61.2823	55.953	61.383	57.4013	59.4738	52.2857	57.1988	59.595	53.8763	54.4622	64.9062	61.5609	61.2339	66.2059	59.8559	51.0452	10.8159
Chr10_3B_Tb427v10:400001-410000	10_3B_Tb427v10	400001	410000	70.7574	71.6138	70.8828	73.8689	75.212	61.065	73.1452	71.4175	72.2776	71.6608	80.6094	75.1648	73.6357	76.6047	75.4005	64.519	11.537
Chr10_3B_Tb427v10:402501-412500	10_3B_Tb427v10	402501	412500	96.1261	93.2044	93.7796	103.511	99.3992	82.9157	92.2114	96.9927	97.8878	95.6346	102.893	101.823	99.2144	106.415	98.8069	90.9485	11.537
Chr10_3B_Tb427v10:405001-415000	10_3B_Tb427v10	405001	415000	95.9733	96.2453	97.9205	108.592	103.706	85.2568	97.758	100.612	103.2	96.677	105.435	107.319	102.315	107.108	101.308	93.7987	12.9791
Chr10_3B_Tb427v10:407501-417500	10_3B_Tb427v10	407501	417500	87.7208	88.795	90.4912	99.7465	96.4172	79.4039	90.8248	93.6149	97.8878	88.3383	98.4062	101.685	97.9226	99.1355	95.2334	87.3209	12.258
Chr10_3B_Tb427v10:410001-420000	10_3B_Tb427v10	410001	420000	82.2192	76.7834	80.9915	91.0893	82.3357	74.1364	78.3451	84.6877	83.2806	77.9149	86.7411	90.6924	84.7457	91.5097	80.4034	76.4382	12.258
Chr10_3B_Tb427v10:412501-422500	10_3B_Tb427v10	412501	422500	68.465	59.4501	64.915	74.1512	67.0944	62.6257	67.5986	75.5192	70.1909	61.498	73.1317	73.9281	70.2769	74.525	63.2507	59.5959	12.9791
Chr10_3B_Tb427v10:415001-425000	10_3B_Tb427v10	415001	425000	63.4219	52.3039	56.2678	68.6933	62.2902	58.9189	62.0521	69.7286	65.8277	60.7163	66.7009	66.233	62.2674	71.7519	58.2478	58.8185	12.9791
Chr10_3B_Tb427v10:417501-427500	10_3B_Tb427v10	417501	427500	81.3022	67.3565	73.075	88.8308	76.8687	70.2345	71.4119	86.3766	82.5217	77.3937	82.2545	83.9592	76.4778	81.1109	74.8645	73.0697	12.9791
Chr10_3B_Tb427v10:420001-430000	10_3B_Tb427v10	420001	430000	78.3986	67.9647	73.8058	87.7957	80.679	69.0639	73.8385	91.6847	85.557	76.612	84.0491	83.9592	75.9611	79.0311	76.8299	78.252	13.7002
Chr10_3B_Tb427v10:422501-432500	10_3B_Tb427v10	422501	432500	77.0232	71.3097	68.8123	78.5739	75.212	64.7718	63.4387	75.5192	74.9335	72.182	76.1227	75.9893	69.2434	66.8992	73.9711	70.9968	13.7002
Chr10_3B_Tb427v10:425001-435000	10_3B_Tb427v10	425001	435000	97.0431	85.6021	85.2542	91.0893	92.7726	77.453	77.3051	91.2021	86.5055	89.6412	91.0781	90.6924	87.5878	84.9238	88.9798	87.0618	16.5844
Chr10_3B_Tb427v10:427501-437500	10_3B_Tb427v10	427501	437500	88.9434	75.8711	77.5813	81.3969	84.9863	75.6971	74.5318	81.5511	77.9688	80.2601	84.4977	81.0735	82.9371	87.6968	81.1181	84.2116	17.3055
Chr10_3B_Tb427v10:430001-440000	10_3B_Tb427v10	430001	440000	80.5381	66.5963	69.7866	71.9869	72.7271	66.1375	70.3719	68.5222	66.7762	71.1397	72.2344	72.4165	77.5113	86.6569	73.0778	73.0697	16.5844
Chr10_3B_Tb427v10:432501-442500	10_3B_Tb427v10	432501	442500	94.5979	88.795	92.4399	102.193	103.375	95.5969	117.518	103.507	103.2	98.5011	103.192	100.449	101.54	118.547	107.562	107.013	16.5844
Chr10_3B_Tb427v10:435001-445000	10_3B_Tb427v10	435001	445000	72.7441	74.0465	76.8506	86.1019	83.661	82.5255	99.4913	85.6528	86.8849	83.6478	88.3861	83.9592	89.9131	98.4423	91.1239	88.8756	17.3055
Chr10_3B_Tb427v10:437501-447500	10_3B_Tb427v10	437501	447500	67.7009	68.877	71.7353	79.4208	79.5193	72.5756	97.0647	82.2749	79.107	79.9996	81.3571	78.1879	80.8701	87.0036	85.9423	81.3613	22.3529
Chr10_3B_Tb427v10:440001-450000	10_3B_Tb427v10	440001	450000	57.6146	63.0992	63.2099	68.6933	70.9048	66.9178	84.9316	74.7954	68.4835	71.6608	72.5335	71.4547	71.052	69.6722	75.2219	72.0333	24.5161
Chr10_3B_Tb427v10:442501-452500	10_3B_Tb427v10	442501	452500	25.0631	25.6958	27.0378	26.3481	25.1811	24.1919	26.6928	27.2641	24.6617	31.2702	29.9107	29.956	34.8801	22.5308	27.8732	27.4659	30.2846
Chr10_3B_Tb427v10:445001-455000	10_3B_Tb427v10	445001	455000	30.8704	27.3683	30.8133	30.865	34.7897	30.8251	36.7459	33.296	29.594	33.876	34.2478	33.1165	33.8466	29.4634	32.5187	33.4255	36.7741
Chr10_3B_Tb427v10:447501-457500	10_3B_Tb427v10	447501	457500	48.4451	50.0232	49.691	51.0966	51.3562	48.7739	53.0389	48.7376	49.3233	53.1593	54.4375	52.6291	54.2579	52.6874	49.4928	52.8589	31.7267
Chr10_3B_Tb427v10:450001-460000	10_3B_Tb427v10	450001	460000	68.0066	64.7717	70.761	71.7046	67.7571	68.6737	72.1052	65.3856	74.3644	70.8791	73.7299	71.7295	76.4778	71.0587	67.3602	71.515	27.4003
Chr10_3B_Tb427v10:452501-462500	10_3B_Tb427v10	452501	462500	67.2425	62.491	70.761	71.3282	67.4258	67.8933	68.6386	65.1444	72.8468	65.1462	72.5335	70.0805	75.7027	75.9115	66.4668	69.7013	20.9108
Chr10_3B_Tb427v10:455001-465000	10_3B_Tb427v10	455001	465000	89.5547	84.9939	87.3247	91.8421	80.0163	83.8912	81.8116	82.9988	90.8688	84.9507	92.125	90.0054	96.114	96.0159	80.5821	91.2076	14.4212
Chr10_3B_Tb427v10:457501-467500	10_3B_Tb427v10	457501	467500	109.269	98.3739	100.235	103.322	95.4232	99.889	96.718	102.301	104.338	100.586	102.893	104.983	107.741	104.335	93.4466	103.645	2095.4
Chr10_3B_Tb427v10:460001-470000	10_3B_Tb427v10	460001	470000	111.561	99.2862	98.1641	104.546	100.89	95.5969	92.9048	104.472	101.113	106.84	104.388	104.021	102.315	105.028	97.1988	101.313	2099.01
Chr10_3B_Tb427v10:462501-472500	10_3B_Tb427v10	462501	472500	112.478	105.672	102.67	110.098	108.179	101.645	102.611	111.952	108.132	117.003	114.558	111.579	110.841	109.881	100.951	108.309	2097.57
Chr10_3B_Tb427v10:465001-475000	10_3B_Tb427v10	465001	475000	106.213	98.8301	103.523	108.216	108.345	102.035	95.3314	106.402	105.666	113.094	107.529	106.77	99.4728	100.869	106.311	102.609	2095.4
Chr10_3B_Tb427v10:467501-477500	10_3B_Tb427v10	467501	477500	79.6212	77.3916	84.6452	87.2311	89.6249	79.7942	73.1452	86.6179	82.5217	90.9441	88.2366	83.547	80.095	81.4575	86.2997	82.3978	13.7002
Chr10_3B_Tb427v10:470001-480000	10_3B_Tb427v10	470001	480000	63.4219	66.5963	74.1711	74.5276	76.3717	69.259	68.2919	71.9001	70.0012	72.4426	78.6652	70.6302	69.5018	68.9789	77.7233	72.5515	10.0949
Chr10_3B_Tb427v10:472501-482500	10_3B_Tb427v10	472501	482500	65.867	64.9238	74.0494	73.5866	74.2181	67.6982	65.172	69.0048	66.2071	70.6185	72.3839	68.8438	65.8846	63.0863	78.7953	68.1466	8.65273
Chr10_3B_Tb427v10:475001-485000	10_3B_Tb427v10	475001	485000	73.8139	68.2688	75.2673	76.4096	80.182	66.1375	76.2651	75.0367	67.1556	66.9703	78.5156	74.7526	76.9945	64.4728	77.7233	72.5515	9.37379
Chr10_3B_Tb427v10:477501-487500	10_3B_Tb427v10	477501	487500	95.2092	79.6723	87.2029	94.7592	98.7365	86.0372	87.0115	87.8243	91.0585	83.9083	94.8169	96.0515	99.4728	82.4974	98.8069	86.2845	9.37379
Chr10_3B_Tb427v10:480001-490000	10_3B_Tb427v10	480001	490000	122.412	96.5494	106.933	116.402	125.077	106.327	106.771	108.574	119.704	110.227	111.118	122.572	120.401	112.307	117.746	112.455	9.37379
Chr10_3B_Tb427v10:482501-492500	10_3B_Tb427v10	482501	492500	150.531	125.59	130.926	142.374	150.093	130.129	131.037	136.562	149.867	135.765	141.029	150.879	151.922	141.424	142.225	145.362	9.37379
Chr10_3B_Tb427v10:485001-495000	10_3B_Tb427v10	485001	495000	130.817	112.058	112.657	126.001	128.391	120.179	111.624	121.844	134.88	129.771	129.214	136.176	133.836	124.786	129.36	132.925	10.0949
Chr10_3B_Tb427v10:487501-497500	10_3B_Tb427v10	487501	497500	109.575	100.503	102.792	108.686	109.836	102.425	105.038	112.676	116.289	110.227	114.857	116.663	112.391	108.841	115.424	120.228	19.4687
Chr10_3B_Tb427v10:490001-500000	10_3B_Tb427v10	490001	500000	88.6378	89.7073	88.0554	90.4306	88.9623	86.8176	81.465	100.129	92.007	94.5923	96.9107	97.0134	97.6642	87.6968	102.202	101.831	23.074
Chr10_3B_Tb427v10:492501-502500	10_3B_Tb427v10	492501	502500	65.1029	68.2688	70.3956	72.5515	69.7451	72.7707	63.7854	81.3098	67.7247	72.7032	72.9821	77.5008	73.8941	68.6323	81.6541	80.0658	30.2846
Chr10_3B_Tb427v10:495001-505000	10_3B_Tb427v10	495001	505000	80.8438	83.4734	90.0041	90.1483	90.1219	84.8666	81.465	96.0276	90.8688	82.866	84.4977	89.5931	84.7457	96.0159	98.6282	99.7583	28.8424
Chr10_3B_Tb427v10:497501-507500	10_3B_Tb427v10	497501	507500	81.6079	85.7541	87.9336	90.7129	88.2996	89.1587	80.425	91.4434	88.782	83.6478	88.2366	90.9673	86.2959	93.2429	94.5187	100.277	18.7476
Chr10_3B_Tb427v10:500001-510000	10_3B_Tb427v10	500001	510000	81.3022	80.7366	83.3055	90.9952	81.8387	84.6715	84.5849	86.1353	84.0394	77.3937	89.1339	89.7305	83.4538	87.6968	87.3717	96.9081	16.5844
Chr10_3B_Tb427v10:502501-512500	10_3B_Tb427v10	502501	512500	77.7873	74.3506	76.2416	80.2677	73.5554	76.2824	76.9584	76.9669	77.9688	75.309	84.9464	82.4477	76.7362	81.1109	83.0835	87.58	10.8159
Chr10_3B_Tb427v10:505001-515000	10_3B_Tb427v10	505001	515000	103.309	92.14	93.6578	97.2058	97.0799	93.4509	95.678	99.1642	95.4217	102.149	106.183	108.694	102.315	110.921	104.524	105.718	16.5844
Chr10_3B_Tb427v10:507501-517500	10_3B_Tb427v10	507501	517500	104.99	90.6196	96.7026	98.6173	99.0679	94.8165	98.1046	103.748	100.164	107.622	107.679	109.655	103.607	120.28	104.882	108.05	15.8633
Chr10_3B_Tb427v10:510001-520000	10_3B_Tb427v10	510001	520000	108.811	96.0932	101.696	102.005	106.357	97.3528	98.4513	105.679	105.476	108.143	111.417	112.953	105.674	123.746	108.634	115.046	17.3055
Chr10_3B_Tb427v10:512501-522500	10_3B_Tb427v10	512501	522500	96.279	85.6021	89.6387	90.6188	96.5829	86.6225	90.1315	94.0974	94.0937	93.2894	98.1071	99.0746	93.5303	111.268	95.9481	102.609	16.5844
Chr10_3B_Tb427v10:515001-525000	10_3B_Tb427v10	515001	525000	41.1096	38.1636	41.531	41.0278	40.4223	39.0191	39.1725	40.293	42.6837	39.6089	44.2678	44.1095	42.6312	46.4481	41.6311	48.9723	10.8159
Chr10_3B_Tb427v10:517501-527500	10_3B_Tb427v10	517501	527500	43.0963	47.2864	44.2104	45.2623	48.8713	44.2867	44.7191	41.9819	41.9248	47.4265	50.5491	45.7585	52.9661	40.9021	45.5619	55.191	13.7002
Chr10_3B_Tb427v10:520001-530000	10_3B_Tb427v10	520001	530000	39.2757	43.0291	41.0438	42.8157	44.564	41.7505	43.3324	42.947	37.1822	46.9053	48.904	41.7735	50.3823	39.8622	41.9885	46.122	11.537
Chr10_3B_Tb427v10:522501-532500	10_3B_Tb427v10	522501	532500	79.774	76.0231	78.4339	82.3379	83.9923	80.3794	76.9584	83.24	80.435	87.0354	91.8259	82.3103	93.0135	83.1907	82.7262	82.6569	14.4212
Chr10_3B_Tb427v10:525001-535000	10_3B_Tb427v10	525001	535000	116.757	105.672	112.292	114.614	118.948	117.057	114.398	117.742	116.289	119.608	126.672	118.038	125.31	125.479	118.461	114.787	27.4003
Chr10_3B_Tb427v10:527501-537500	10_3B_Tb427v10	527501	537500	109.575	92.7482	103.888	106.239	103.872	105.352	103.651	109.057	106.614	105.537	114.857	109.243	111.358	120.28	110.242	99.7583	32.4477
Chr10_3B_Tb427v10:530001-540000	10_3B_Tb427v10	530001	540000	116.757	96.5494	108.882	110.474	106.523	111.009	105.384	109.78	111.926	110.488	118.895	114.602	114.2	126.173	115.781	107.791	35.332
Chr10_3B_Tb427v10:532501-542500	10_3B_Tb427v10	532501	542500	101.475	89.2512	96.8244	96.2648	92.4412	96.1822	102.265	90.7196	90.6791	89.6412	101.547	96.7386	93.0135	107.455	100.058	95.6125	33.8899
Chr10_3B_Tb427v10:535001-545000	10_3B_Tb427v10	535001	545000	83.7474	74.3506	82.3312	82.0556	80.3477	77.6481	81.1183	77.932	77.0203	77.1331	84.0491	77.7756	79.8366	80.7643	78.6167	85.248	20.1897
Chr10_3B_Tb427v10:537501-547500	10_3B_Tb427v10	537501	547500	105.143	98.526	99.382	100.499	107.351	101.255	107.464	103.266	101.303	94.3317	107.529	99.4869	107.999	97.0558	100.772	108.05	11.537
Chr10_3B_Tb427v10:540001-550000	10_3B_Tb427v10	540001	550000	92.3055	89.8594	86.3503	90.1483	98.7365	90.7195	102.611	91.4434	92.5761	79.9996	95.2656	89.5931	97.9226	84.9238	91.4812	95.6125	7.93167
Chr10_3B_Tb427v10:542501-552500	10_3B_Tb427v10	542501	552500	95.0564	90.0114	87.2029	94.9474	106.854	94.4263	99.1446	104.472	103.958	94.8529	98.2567	97.4257	103.348	89.0833	97.9135	102.609	6.48955
Chr10_3B_Tb427v10:545001-555000	10_3B_Tb427v10	545001	555000	84.3587	84.6898	76.2416	85.5373	93.9322	84.0863	88.0515	91.2021	93.1452	86.2536	90.4799	92.204	95.0805	81.1109	95.5907	88.3573	5.04743
Chr10_3B_Tb427v10:547501-557500	10_3B_Tb427v10	547501	557500	81.1494	82.5611	79.2864	86.6665	91.1159	78.0383	81.465	83.9639	95.6114	93.2894	87.4888	91.7917	89.138	89.43	94.1613	83.6933	6.48955
Chr10_3B_Tb427v10:550001-560000	10_3B_Tb427v10	550001	560000	73.3554	75.1109	74.9019	78.8562	83.3296	70.0394	70.7185	80.586	88.0232	85.2113	80.4598	82.7225	79.5783	81.1109	83.6196	73.3288	10.0949
Chr10_3B_Tb427v10:552501-562500	10_3B_Tb427v10	552501	562500	48.9036	51.9998	52.1268	53.9196	55.8292	47.6034	46.799	50.4266	58.4292	56.5469	57.279	55.7896	56.3249	56.1537	55.389	47.1585	10.0949
Chr10_3B_Tb427v10:555001-565000	10_3B_Tb427v10	555001	565000	63.4219	64.1635	69.0559	67.8464	70.5734	58.5287	66.5586	67.0746	74.7438	70.0973	70.2902	66.92	71.3104	72.4452	64.5014	67.1101	11.537
Chr10_3B_Tb427v10:557501-567500	10_3B_Tb427v10	557501	567500	30.7176	29.8011	34.8324	33.3116	34.4584	26.533	33.9726	34.7437	35.6646	35.179	33.9487	31.3301	34.6217	32.2364	29.6599	36.5349	12.9791
Chr10_3B_Tb427v10:560001-570000	10_3B_Tb427v10	560001	570000	28.8837	26.7601	31.1787	29.7357	32.1391	24.9723	31.546	31.1245	32.819	32.0519	29.9107	29.1315	30.7461	29.4634	26.4438	34.9802	10.8159
Chr10_3B_Tb427v10:562501-572500	10_3B_Tb427v10	562501	572500	67.7009	54.7367	62.3574	65.4939	68.7511	61.8453	69.6786	71.1763	62.2233	71.9214	62.2143	66.6452	66.6597	74.525	61.4639	70.2195	11.537
Chr10_3B_Tb427v10:565001-575000	10_3B_Tb427v10	565001	575000	51.3488	41.3566	42.2617	52.414	48.2086	49.1641	50.959	51.1504	42.8734	53.6805	46.9598	50.9801	51.4158	59.2734	47.3487	50.786	12.258
Chr10_3B_Tb427v10:567501-577500	10_3B_Tb427v10	567501	577500	57.9202	47.2864	49.3256	58.3423	55.0009	55.7974	55.4655	55.0108	47.0469	60.1951	54.2879	58.1256	57.6167	66.2059	56.6397	58.0412	10.0949
Chr10_3B_Tb427v10:570001-580000	10_3B_Tb427v10	570001	580000	60.5182	50.1753	51.6397	62.8591	57.4859	57.7483	57.5455	57.6648	50.6513	61.7586	58.0268	61.1487	61.2339	72.4452	58.9625	60.1141	9.37379
Chr10_3B_Tb427v10:572501-582500	10_3B_Tb427v10	572501	582500	49.2092	44.3975	45.5501	49.4969	43.9013	40.5799	43.3324	41.2581	45.7189	47.1659	54.587	48.3693	46.2484	49.9144	47.8847	47.4176	10.0949
Chr10_3B_Tb427v10:575001-585000	10_3B_Tb427v10	575001	585000	70.2989	60.5144	68.2034	68.6933	63.7811	58.3336	59.9721	62.2491	65.4483	68.0127	79.4129	67.4697	63.5593	63.7795	65.5735	66.851	13.7002
Chr10_3B_Tb427v10:577501-587500	10_3B_Tb427v10	577501	587500	87.7208	75.1109	80.6261	90.1483	81.5073	77.8432	78.3451	87.1004	87.0746	83.1266	97.6585	89.3183	82.4203	87.3502	86.657	79.0293	16.5844
Chr10_3B_Tb427v10:580001-590000	10_3B_Tb427v10	580001	590000	107.282	91.5319	99.6256	109.157	97.4112	93.6459	100.878	106.644	102.061	108.403	119.194	110.48	103.865	107.455	107.562	99.4992	20.1897
Chr10_3B_Tb427v10:582501-592500	10_3B_Tb427v10	582501	592500	91.9999	79.5202	86.9593	97.2999	81.0103	84.6715	83.1983	96.0276	89.1614	93.8106	104.687	97.7005	95.3389	97.4024	99.5216	89.6529	19.4687
Chr10_3B_Tb427v10:585001-595000	10_3B_Tb427v10	585001	595000	85.8869	79.5202	75.998	90.3365	72.7271	77.2579	75.9184	90.237	81.1938	83.6478	91.5268	93.7155	87.8461	95.3226	91.3025	81.8795	18.7476
Chr10_3B_Tb427v10:587501-597500	10_3B_Tb427v10	587501	597500	79.9268	77.9997	72.3443	78.4798	62.4558	66.3325	67.9453	78.8971	72.8468	75.309	86.442	84.0966	86.2959	82.4974	77.902	74.1062	13.7002
Chr10_3B_Tb427v10:590001-600000	10_3B_Tb427v10	590001	600000	88.1793	88.1868	77.3377	82.8084	69.2481	77.6481	67.9453	85.6528	80.0556	77.1331	92.8727	89.3183	93.0135	82.1508	79.3314	79.8066	11.537
Chr10_3B_Tb427v10:592501-602500	10_3B_Tb427v10	592501	602500	101.933	99.2862	92.3181	100.593	89.1279	97.3528	92.5581	102.542	95.4217	96.9376	110.52	102.51	110.324	97.749	95.5907	97.4263	11.537
Chr10_3B_Tb427v10:595001-605000	10_3B_Tb427v10	595001	605000	85.4285	83.1693	81.4787	85.255	77.8627	84.2814	80.7717	87.1004	79.2967	85.4719	97.808	89.4557	101.798	82.1508	84.8703	86.0253	15.8633
Chr10_3B_Tb427v10:597501-607500	10_3B_Tb427v10	597501	607500	93.681	89.0991	90.7348	98.5232	90.2876	92.4754	85.6249	90.9608	85.557	98.2405	98.4062	95.7767	102.832	95.3226	95.4121	98.981	25.9582
Chr10_3B_Tb427v10:600001-610000	10_3B_Tb427v10	600001	610000	92.764	86.5143	92.0745	98.6173	94.9262	88.3784	92.2114	89.0306	86.8849	99.2828	97.808	94.6774	99.2144	103.642	101.666	98.2036	30.2846
Chr10_3B_Tb427v10:602501-612500	10_3B_Tb427v10	602501	612500	80.8438	76.3272	78.1903	85.9137	80.8447	69.259	74.5318	74.5541	74.1747	83.1266	81.2076	85.3333	84.2289	94.2827	82.7262	79.8066	31.0056
Chr10_3B_Tb427v10:605001-615000	10_3B_Tb427v10	605001	615000	83.1361	76.9354	79.2864	87.4193	81.8387	71.6001	78.6917	76.0018	78.9173	82.866	82.5536	85.3333	79.8366	96.3625	83.9769	82.3978	23.074
Chr10_3B_Tb427v10:607501-617500	10_3B_Tb427v10	607501	617500	79.4683	72.222	78.4339	80.9264	76.206	66.7227	81.8116	76.7256	73.985	82.0842	83.75	79.562	80.095	89.0833	77.1873	76.6973	14.4212
Chr10_3B_Tb427v10:610001-620000	10_3B_Tb427v10	610001	620000	61.588	59.7542	68.0816	67.8464	59.4738	56.968	61.0121	63.938	59.7571	63.8433	69.9911	65.2711	71.3104	67.5924	61.2853	63.2234	8.65273
Chr10_3B_Tb427v10:612501-622500	10_3B_Tb427v10	612501	622500	59.1428	56.7133	64.5496	62.1063	58.3142	56.5778	62.7454	61.7665	54.4454	58.6316	69.2433	61.8358	71.3104	59.62	58.2478	63.4826	5.76849
Chr10_3B_Tb427v10:615001-625000	10_3B_Tb427v10	615001	625000	80.0796	76.1752	85.0106	81.6792	76.703	71.0148	75.5718	79.1384	70.0012	77.1331	91.3772	80.5239	94.5638	73.1385	74.5072	77.4746	5.04743
Chr10_3B_Tb427v10:617501-627500	10_3B_Tb427v10	617501	627500	79.9268	78.76	88.0554	86.196	88.9623	76.8677	76.2651	86.1353	76.4512	79.9996	93.6205	86.1578	99.7312	79.7244	85.4063	81.1022	7.21061
Chr10_3B_Tb427v10:620001-630000	10_3B_Tb427v10	620001	630000	83.2889	74.8068	85.0106	86.7606	90.2876	75.8922	81.465	83.4813	80.2453	78.6966	92.4241	87.5319	93.2719	77.9912	85.585	81.8795	7.93167
Chr10_3B_Tb427v10:622501-632500	10_3B_Tb427v10	622501	632500	101.628	92.4441	98.8949	104.169	108.014	95.2067	95.3314	100.853	98.2673	101.889	111.716	103.472	112.391	98.4423	103.81	98.2036	11.537
Chr10_3B_Tb427v10:625001-635000	10_3B_Tb427v10	625001	635000	90.0132	78.3038	83.0619	93.4418	97.0799	87.2078	90.4781	90.9608	95.8011	93.8106	99.154	92.3414	101.54	92.5496	98.6282	90.6894	13.7002
Chr10_3B_Tb427v10:627501-637500	10_3B_Tb427v10	627501	637500	66.784	56.2571	56.8767	67.8464	67.7571	64.3816	65.8653	64.9031	71.8982	66.4492	75.375	69.9431	73.8941	68.9789	70.219	66.851	20.1897
Chr10_3B_Tb427v10:630001-640000	10_3B_Tb427v10	630001	640000	61.2823	50.4794	49.3256	59.7538	61.7932	57.163	54.0789	59.1125	62.2233	61.2375	65.9531	62.3854	68.4683	62.0464	61.2853	59.0776	28.8424
Chr10_3B_Tb427v10:632501-642500	10_3B_Tb427v10	632501	642500	62.8106	59.6021	58.0946	68.317	64.7751	64.5767	67.2519	61.0427	68.6733	70.0973	70.8884	68.2942	64.5927	68.6323	70.219	65.8146	38.2162
Chr10_3B_Tb427v10:635001-645000	10_3B_Tb427v10	635001	645000	57.9202	55.801	56.3896	59.942	59.3082	61.6502	60.6654	50.9091	58.6189	65.6674	61.3169	61.0113	56.3249	62.393	64.5014	61.6688	35.332
Chr10_3B_Tb427v10:637501-647500	10_3B_Tb427v10	637501	647500	99.1826	89.0991	94.3886	97.6763	92.9382	93.2558	98.1046	91.6847	96.1805	100.846	97.5089	97.2883	93.7887	106.761	108.277	96.9081	33.8899
Chr10_3B_Tb427v10:640001-650000	10_3B_Tb427v10	640001	650000	113.242	102.479	107.298	111.227	108.179	106.522	120.984	103.99	111.926	114.918	114.708	109.655	109.549	120.28	127.395	114.269	29.5635
Chr10_3B_Tb427v10:642501-652500	10_3B_Tb427v10	642501	652500	88.6378	76.7834	84.1581	84.2199	85.4833	80.3794	93.9447	86.3766	84.4188	90.423	88.8348	88.219	90.9466	93.5895	104.524	89.1347	27.4003
Chr10_3B_Tb427v10:645001-655000	10_3B_Tb427v10	645001	655000	112.02	96.5494	110.1	113.485	105.694	102.425	124.451	119.19	109.27	119.087	115.007	115.839	117.559	122.013	126.323	115.046	29.5635
Chr10_3B_Tb427v10:647501-657500	10_3B_Tb427v10	647501	657500	90.7773	80.5845	93.0489	90.2424	88.9623	91.4999	109.891	99.8881	90.1099	107.1	101.547	100.998	100.765	95.6693	102.023	96.649	24.5161
Chr10_3B_Tb427v10:650001-660000	10_3B_Tb427v10	650001	660000	92.764	81.8009	94.145	92.1244	85.649	94.4263	105.384	104.955	88.4026	108.664	101.547	101.136	97.4059	98.0957	94.1613	94.0578	18.0265
Chr10_3B_Tb427v10:652501-662500	10_3B_Tb427v10	652501	662500	115.076	103.848	113.144	111.509	101.884	113.936	118.558	125.463	112.116	126.905	117.1	113.228	118.076	118.893	112.743	109.864	9.37379
Chr10_3B_Tb427v10:655001-665000	10_3B_Tb427v10	655001	665000	110.797	106.889	105.228	109.345	102.878	112.57	116.824	117.501	100.354	121.954	112.315	110.48	113.425	111.268	111.135	104.681	8.65273
Chr10_3B_Tb427v10:657501-667500	10_3B_Tb427v10	657501	667500	129.595	121.485	115.215	128.918	115.8	120.374	122.024	129.324	112.685	129.25	126.223	125.32	121.176	126.519	122.392	123.856	6.48955
Chr10_3B_Tb427v10:660001-670000	10_3B_Tb427v10	660001	670000	139.987	132.736	128.977	143.974	128.391	135.006	136.237	141.87	131.086	142.279	141.627	139.062	140.554	145.237	140.974	139.403	10.8159
Chr10_3B_Tb427v10:662501-672500	10_3B_Tb427v10	662501	672500	106.213	101.871	99.8692	113.673	98.4052	102.62	106.424	103.025	95.8011	107.1	112.315	112.266	106.19	112.307	109.885	111.937	849.41
Chr10_3B_Tb427v10:665001-675000	10_3B_Tb427v10	665001	675000	107.129	101.871	104.01	107.463	96.5829	102.035	99.1446	99.1642	105.097	104.234	109.772	107.869	103.607	110.228	106.669	111.159	1669.98
Chr10_3B_Tb427v10:667501-677500	10_3B_Tb427v10	667501	677500	117.827	110.234	117.651	119.225	109.67	116.862	119.944	104.714	121.411	125.602	119.045	114.19	116.267	126.173	119.533	119.192	1673.58
Chr10_3B_Tb427v10:670001-680000	10_3B_Tb427v10	670001	680000	96.1261	88.4909	94.2668	95.4179	86.3116	91.695	96.718	82.2749	92.9555	102.67	96.1629	96.189	87.5878	95.3226	93.0893	94.0578	1672.86
Chr10_3B_Tb427v10:672501-682500	10_3B_Tb427v10	672501	682500	118.438	106.889	110.343	109.815	104.866	110.814	117.864	100.853	111.547	128.468	115.605	114.327	105.415	115.427	109.885	112.196	832.826
Chr10_3B_Tb427v10:675001-685000	10_3B_Tb427v10	675001	685000	135.249	124.07	130.195	129.576	119.445	131.494	128.957	119.431	123.688	149.576	137.44	127.244	126.602	129.985	126.68	127.224	13.7002
Chr10_3B_Tb427v10:677501-687500	10_3B_Tb427v10	677501	687500	113.854	110.69	114.606	112.921	105.197	111.985	113.011	106.644	109.08	129.771	122.484	111.854	111.616	112.307	112.386	110.641	10.0949
Chr10_3B_Tb427v10:680001-690000	10_3B_Tb427v10	680001	690000	110.492	104	109.613	107.18	103.375	107.303	108.158	101.336	104.528	125.602	114.408	103.06	106.707	108.148	109.527	106.236	7.21061
Chr10_3B_Tb427v10:682501-692500	10_3B_Tb427v10	682501	692500	122.565	114.187	126.542	124.871	116.96	125.447	120.984	113.399	118.945	127.687	126.373	121.885	123.501	110.574	124.536	116.341	9.37379
Chr10_3B_Tb427v10:685001-695000	10_3B_Tb427v10	685001	695000	78.5514	73.7425	81.1133	81.9615	77.2	79.0138	86.3182	73.3478	80.8144	80.5207	85.2455	83.8218	78.028	73.8317	82.0115	76.9564	8.65273
Chr10_3B_Tb427v10:687501-697500	10_3B_Tb427v10	687501	697500	79.4683	76.3272	83.9145	82.3379	77.3657	85.2568	94.6381	75.5192	81.5732	77.1331	82.1049	86.4326	87.8461	77.298	82.0115	82.916	11.537
Chr10_3B_Tb427v10:690001-700000	10_3B_Tb427v10	690001	700000	95.5148	94.7248	102.914	100.876	98.5709	107.498	115.438	101.094	104.528	98.2405	104.089	108.419	109.549	101.909	99.5216	109.605	13.7002
Chr10_3B_Tb427v10:692501-702500	10_3B_Tb427v10	692501	702500	84.0531	80.8886	88.0554	85.6314	82.667	89.5489	102.611	85.6528	89.1614	88.0777	91.5268	85.883	92.2384	100.175	82.3688	99.2401	12.258
Chr10_3B_Tb427v10:695001-705000	10_3B_Tb427v10	695001	705000	87.7208	81.9529	89.2733	90.2424	84.8206	96.5724	104.691	89.7545	93.5246	90.1624	95.1161	90.6924	95.0805	103.642	86.2997	100.795	11.537
Chr10_3B_Tb427v10:697501-707500	10_3B_Tb427v10	697501	707500	64.0332	60.9706	64.306	69.1638	64.2781	72.1854	72.4518	69.0048	69.4321	68.0127	77.6183	73.5158	66.143	73.4851	64.6801	73.5879	11.537
Chr10_3B_Tb427v10:700001-710000	10_3B_Tb427v10	700001	710000	47.0697	41.9648	44.2104	47.6148	40.2567	47.0181	46.4524	42.947	47.4263	42.9965	52.7924	48.2319	44.9565	47.488	43.7752	46.3811	17.3055
Chr10_3B_Tb427v10:702501-712500	10_3B_Tb427v10	702501	712500	34.3853	34.9706	35.8068	38.4871	35.4524	34.5319	39.1725	38.3628	40.5969	38.8272	45.9129	42.0483	39.2724	37.4358	38.5936	38.6078	21.6318
Chr10_3B_Tb427v10:705001-715000	10_3B_Tb427v10	705001	715000	30.2591	28.8888	33.1273	33.688	32.6361	25.5575	33.626	34.0198	34.5263	35.7001	40.8281	37.7885	35.6552	32.2364	34.6628	35.7575	25.9582
Chr10_3B_Tb427v10:707501-717500	10_3B_Tb427v10	707501	717500	53.0298	52.1519	57.8511	53.5432	52.0189	50.3347	55.1189	55.7346	52.5483	56.8075	61.0178	57.1637	61.4923	58.5801	54.4956	54.9318	24.5161
Chr10_3B_Tb427v10:710001-720000	10_3B_Tb427v10	710001	720000	58.2259	58.8419	66.9854	63.9883	61.7932	59.114	66.212	60.5601	62.6027	66.7097	70.2902	69.9431	69.7602	65.5126	63.4294	62.187	21.6318
Chr10_3B_Tb427v10:712501-722500	10_3B_Tb427v10	712501	722500	65.4086	65.5319	71.9789	69.8226	64.7751	63.9914	72.7985	63.4554	68.863	70.3579	78.8147	76.5389	72.3439	74.8716	70.219	68.4057	17.3055
Chr10_3B_Tb427v10:715001-725000	10_3B_Tb427v10	715001	725000	77.3288	78.3038	84.8888	82.0556	73.7211	77.8432	83.1983	72.8652	78.9173	81.8237	89.5826	88.7687	84.7457	90.1232	81.4755	80.584	23.074
Chr10_3B_Tb427v10:717501-727500	10_3B_Tb427v10	717501	727500	52.2657	50.4794	55.4152	56.4603	48.3743	49.7494	57.1988	46.0836	53.4968	58.8922	61.4665	59.912	54.7746	61.3531	55.5677	59.5959	27.4003
Chr10_3B_Tb427v10:720001-730000	10_3B_Tb427v10	720001	730000	42.3322	40.5964	42.6271	42.4393	35.121	37.2633	42.9858	37.639	39.0793	44.56	49.0536	43.0102	42.8896	51.3009	42.1671	48.7131	26.6793
Chr10_3B_Tb427v10:722501-732500	10_3B_Tb427v10	722501	732500	21.0897	21.4385	22.8968	23.3369	17.3949	21.2654	19.4129	20.7497	18.022	21.6285	22.5826	22.9479	22.7366	27.7302	20.7262	27.2068	25.9582
Chr10_3B_Tb427v10:725001-735000	10_3B_Tb427v10	725001	735000	8.40531	7.29822	7.91646	7.15164	6.62661	6.82835	9.70647	7.23826	5.88086	8.33872	7.47768	7.28288	8.26787	11.0921	7.32564	11.4009	18.0265
Chr10_3B_Tb427v10:727501-737500	10_3B_Tb427v10	727501	737500	3.82059	3.04093	4.14092	2.63481	3.47897	3.12153	5.19989	4.10168	3.98381	3.90877	4.1875	3.57273	3.10045	5.19942	4.46686	3.88669	19.4687
Chr10_3B_Tb427v10:730001-740000	10_3B_Tb427v10	730001	740000	3.97342	3.34502	4.3845	3.19942	4.3073	3.70682	5.54655	4.10168	4.36322	4.42994	4.48661	3.71015	3.35882	5.19942	4.46686	4.1458	16.5844
Chr10_3B_Tb427v10:732501-742500	10_3B_Tb427v10	732501	742500	6.57142	5.47367	6.21138	5.45783	5.96395	4.29211	7.27985	6.27316	5.69115	5.73287	6.87946	5.3591	5.68416	7.97244	5.36023	6.99604	18.7476
Chr10_3B_Tb427v10:735001-745000	10_3B_Tb427v10	735001	745000	15.4352	15.2046	15.4675	15.9971	14.7442	13.4616	18.373	13.0289	14.4176	13.5504	18.096	14.8406	15.2439	15.2516	13.0432	15.2876	24.5161
Chr10_3B_Tb427v10:737501-747500	10_3B_Tb427v10	737501	747500	29.3422	27.3683	28.7428	27.195	27.3348	26.3379	33.626	25.0926	24.8514	27.622	30.808	27.8948	30.4878	32.2364	25.3717	26.1704	25.2371
Chr10_3B_Tb427v10:740001-750000	10_3B_Tb427v10	740001	750000	34.3853	33.4502	36.2939	34.5349	33.9614	36.0927	42.2925	31.8484	32.4396	34.1366	40.0804	34.0784	40.5642	41.942	33.0547	32.6482	26.6793
Chr10_3B_Tb427v10:742501-752500	10_3B_Tb427v10	742501	752500	57.6146	54.7367	64.0624	57.3072	52.3502	64.7718	73.4918	55.0108	60.1365	62.801	64.7567	56.8889	64.3344	66.8992	60.3919	63.7417	25.9582
Chr10_3B_Tb427v10:745001-755000	10_3B_Tb427v10	745001	755000	70.2989	63.7074	78.0685	69.3521	62.6215	78.2334	84.9316	69.4873	72.6571	79.4784	76.5714	68.569	75.9611	80.7643	70.3977	81.1022	17.3055
Chr10_3B_Tb427v10:747501-757500	10_3B_Tb427v10	747501	757500	61.1295	55.1928	68.8123	61.824	54.1726	69.0639	74.1851	59.1125	67.9144	68.7944	68.4955	59.6371	63.5593	67.5924	63.072	76.6973	12.258
Chr10_3B_Tb427v10:750001-760000	10_3B_Tb427v10	750001	760000	73.8139	63.8594	76.2416	71.14	61.2962	79.9892	81.8116	69.7286	73.0365	82.0842	74.6272	67.4697	67.4348	75.2182	69.8616	86.2845	11.537
Chr10_3B_Tb427v10:752501-762500	10_3B_Tb427v10	752501	762500	84.5115	73.5904	86.7157	80.6441	74.5494	88.3784	90.1315	72.8652	80.435	86.5142	83.4509	76.8137	67.9516	83.8839	75.0432	84.7298	11.537
Chr10_3B_Tb427v10:755001-765000	10_3B_Tb427v10	755001	765000	66.784	63.0992	70.2738	65.7762	59.4738	71.2099	71.7585	55.0108	64.4997	66.1886	68.4955	64.0344	55.033	67.5924	62.7147	64.519	12.9791
Chr10_3B_Tb427v10:757501-767500	10_3B_Tb427v10	757501	767500	72.8969	71.7659	81.6004	76.3155	67.4258	80.3794	81.465	65.1444	71.3291	79.739	76.8705	69.9431	65.6262	77.298	72.8991	71.515	10.0949
Chr10_3B_Tb427v10:760001-770000	10_3B_Tb427v10	760001	770000	74.2723	82.5611	93.0489	81.3969	74.0524	78.8187	84.5849	73.1065	81.1938	85.2113	86.1428	79.1498	68.9851	83.8839	79.8674	78.252	14.4212
Chr10_3B_Tb427v10:762501-772500	10_3B_Tb427v10	762501	772500	60.9767	74.6547	82.3312	71.3282	67.9228	67.1129	72.7985	66.3508	64.4997	76.3514	75.5245	73.7907	65.3679	72.7918	71.1124	71.515	15.8633
Chr10_3B_Tb427v10:765001-775000	10_3B_Tb427v10	765001	775000	94.1394	107.041	117.285	102.193	100.725	110.619	112.664	99.6468	93.904	111.53	109.623	104.709	97.4059	107.455	107.741	97.1672	22.3529
Chr10_3B_Tb427v10:767501-777500	10_3B_Tb427v10	767501	777500	111.867	125.134	134.702	119.978	119.279	130.714	127.917	122.809	114.392	133.68	127.27	126.42	109.808	122.36	124.179	117.378	25.9582
Chr10_3B_Tb427v10:770001-780000	10_3B_Tb427v10	770001	780000	124.093	134.713	144.689	132.964	129.55	152.175	143.517	128.359	132.224	149.836	137.589	138.237	122.726	131.719	137.043	128.779	21.6318
Chr10_3B_Tb427v10:772501-782500	10_3B_Tb427v10	772501	782500	113.854	126.959	132.022	122.989	118.285	143.786	132.077	122.809	125.585	140.976	129.513	127.519	119.109	123.053	128.288	120.746	18.0265
Chr10_3B_Tb427v10:775001-785000	10_3B_Tb427v10	775001	785000	83.2889	92.5962	96.9462	93.7241	88.1339	107.498	96.3713	95.3038	97.6981	112.833	99.7522	99.0746	87.8461	89.0833	94.876	97.6854	12.258
Chr10_3B_Tb427v10:777501-787500	10_3B_Tb427v10	777501	787500	76.8703	78.4559	82.453	83.5612	77.3657	92.8656	84.2383	80.1035	86.3158	94.8529	92.8727	88.0816	80.8701	80.4176	81.1181	83.6933	7.93167
Chr10_3B_Tb427v10:780001-790000	10_3B_Tb427v10	780001	790000	79.6212	78.1518	80.3825	83.4671	76.703	89.744	83.5449	79.3796	74.7438	94.3317	91.6763	84.9211	81.9036	87.0036	79.5101	79.0293	7.21061
Chr10_3B_Tb427v10:782501-792500	10_3B_Tb427v10	782501	792500	95.9733	86.8184	91.9527	97.394	84.9863	98.7184	90.4781	89.2719	82.7114	104.755	104.538	94.1278	85.0041	94.6294	85.049	88.0982	6.48955
Chr10_3B_Tb427v10:785001-795000	10_3B_Tb427v10	785001	795000	121.648	110.234	118.26	118.096	111.824	128.373	116.824	115.088	103.389	128.208	126.971	116.389	103.865	126.519	110.957	109.605	5.04743
Chr10_3B_Tb427v10:787501-797500	10_3B_Tb427v10	787501	797500	108.811	101.111	107.055	103.322	100.393	119.008	106.078	102.542	89.9202	114.918	113.96	102.785	91.9801	113.347	101.487	99.7583	8.65273
Chr10_3B_Tb427v10:790001-800000	10_3B_Tb427v10	790001	800000	98.1128	88.643	101.94	92.5008	94.2636	110.229	93.9447	98.1991	85.7467	106.579	106.183	93.5781	84.2289	97.749	92.1959	94.8352	7.93167
Chr10_3B_Tb427v10:792501-802500	10_3B_Tb427v10	792501	802500	101.628	94.8769	110.83	92.8772	99.7305	119.789	100.531	103.025	89.1614	116.481	112.913	101.136	94.047	102.602	103.988	98.2036	10.0949
Chr10_3B_Tb427v10:795001-805000	10_3B_Tb427v10	795001	805000	106.518	104	114.728	99.3701	100.228	123.496	105.731	99.4055	95.232	122.475	114.408	103.747	104.899	100.869	107.741	104.941	8.65273
Chr10_3B_Tb427v10:797501-807500	10_3B_Tb427v10	797501	807500	125.315	128.783	141.278	118.661	119.942	143.005	130.691	123.292	116.858	148.012	133.85	127.107	127.635	122.706	133.112	123.078	13.7002
Chr10_3B_Tb427v10:800001-810000	10_3B_Tb427v10	800001	810000	125.621	132.128	143.471	120.543	121.433	145.346	141.09	122.809	121.791	147.491	134.299	130.405	130.736	122.36	135.792	126.965	21.6318
Chr10_3B_Tb427v10:802501-812500	10_3B_Tb427v10	802501	812500	105.754	121.485	122.766	107.086	104.369	126.812	124.104	102.301	106.994	125.862	113.511	111.579	117.042	105.028	112.743	108.05	21.6318
Chr10_3B_Tb427v10:805001-815000	10_3B_Tb427v10	805001	815000	111.103	127.415	127.638	113.956	109.836	135.787	130.691	110.504	110.219	133.941	128.915	116.114	118.851	118.893	115.781	111.418	24.5161
Chr10_3B_Tb427v10:807501-817500	10_3B_Tb427v10	807501	817500	95.2092	110.538	107.177	102.099	95.4232	122.325	109.891	93.1323	96.1805	115.7	115.156	99.212	100.506	110.921	97.7348	92.7623	16.5844
Chr10_3B_Tb427v10:810001-820000	10_3B_Tb427v10	810001	820000	113.854	125.742	123.253	112.638	114.806	140.079	125.837	110.745	108.701	139.934	134.598	111.717	117.3	135.878	115.781	111.937	11.537
Chr10_3B_Tb427v10:812501-822500	10_3B_Tb427v10	812501	822500	109.727	115.403	118.016	106.992	113.149	136.177	122.717	109.057	109.839	136.286	129.812	105.396	106.707	133.452	115.066	109.086	10.0949
Chr10_3B_Tb427v10:815001-825000	10_3B_Tb427v10	815001	825000	92.4584	97.0055	102.427	91.1834	98.5709	112.375	99.1446	90.4783	94.2835	118.045	103.491	89.0435	93.5303	112.307	99.1642	89.3938	8.65273
Chr10_3B_Tb427v10:817501-827500	10_3B_Tb427v10	817501	827500	91.083	95.0289	101.696	87.9839	97.9082	111.985	100.531	88.7894	93.3349	113.354	102.295	90.0054	96.114	106.761	98.9855	89.3938	10.0949
Chr10_3B_Tb427v10:820001-830000	10_3B_Tb427v10	820001	830000	109.269	112.514	124.106	108.121	107.517	143.59	116.478	107.368	109.65	125.602	119.792	114.877	111.616	120.28	110.778	98.2036	9.37379
Chr10_3B_Tb427v10:822501-832500	10_3B_Tb427v10	822501	832500	130.053	133.041	146.028	123.93	126.568	164.466	130.344	124.257	124.447	143.843	136.991	131.367	132.544	132.412	127.752	121.006	398.026
Chr10_3B_Tb427v10:825001-835000	10_3B_Tb427v10	825001	835000	129.442	139.122	150.9	124.683	129.716	166.222	136.237	126.428	131.276	144.885	146.263	130.68	138.745	135.531	131.683	126.447	398.747
Chr10_3B_Tb427v10:827501-837500	10_3B_Tb427v10	827501	837500	146.711	159.953	173.066	141.339	148.933	186.512	154.957	150.556	147.591	167.296	163.312	148.131	151.147	152.516	147.228	147.176	400.91
Chr10_3B_Tb427v10:830001-840000	10_3B_Tb427v10	830001	840000	108.046	125.286	129.099	105.581	115.634	137.738	111.624	113.399	110.408	122.735	128.466	108.556	111.616	114.734	108.991	113.232	401.631
Chr10_3B_Tb427v10:832501-842500	10_3B_Tb427v10	832501	842500	85.1228	102.023	103.888	85.9137	90.6189	109.644	91.5181	92.8911	87.8335	99.5434	109.025	89.5931	90.1715	100.175	89.6945	87.0618	14.4212
Chr10_3B_Tb427v10:835001-845000	10_3B_Tb427v10	835001	845000	93.3753	113.731	112.657	99.5583	99.3992	120.764	111.624	107.368	93.7143	115.96	114.408	101.411	93.2719	107.801	98.9855	100.536	15.1423
Chr10_3B_Tb427v10:837501-847500	10_3B_Tb427v10	837501	847500	73.5082	94.5728	88.0554	81.3028	76.0404	97.3528	88.3982	79.8622	74.7438	92.5076	94.9665	81.4858	75.7027	85.9637	80.9394	76.9564	11.537
Chr10_3B_Tb427v10:840001-850000	10_3B_Tb427v10	840001	850000	67.7009	86.6664	84.4017	79.3267	70.0764	87.2078	86.6649	69.0048	73.7953	89.9018	85.096	74.2029	74.9276	80.071	76.2939	75.6608	10.0949
Chr10_3B_Tb427v10:842501-852500	10_3B_Tb427v10	842501	852500	90.166	119.204	117.894	107.839	98.5709	123.886	116.131	98.4404	97.6981	120.911	109.772	102.098	109.033	107.108	110.421	104.163	10.0949
Chr10_3B_Tb427v10:845001-855000	10_3B_Tb427v10	845001	855000	61.1295	84.8418	81.6004	74.0571	68.7511	89.3538	72.1052	65.6269	67.9144	82.0842	78.3661	75.577	81.3869	71.4053	77.5446	70.2195	9.37379
Chr10_3B_Tb427v10:847501-857500	10_3B_Tb427v10	847501	857500	73.9667	93.5085	93.7796	84.5022	83.164	102.425	85.6249	76.4843	81.0041	98.5011	91.0781	88.9061	92.7552	87.3502	89.6945	79.5475	10.0949
Chr10_3B_Tb427v10:850001-860000	10_3B_Tb427v10	850001	860000	87.1095	106.889	103.279	92.3126	96.0859	113.156	94.6381	85.1702	90.4893	111.53	100.051	98.1127	100.765	94.976	96.6628	85.248	10.8159
Chr10_3B_Tb427v10:852501-862500	10_3B_Tb427v10	852501	862500	90.9301	111.45	100.113	90.807	100.89	111.985	98.4513	83.24	95.0423	108.664	101.248	94.54	90.4298	98.7889	90.2305	84.9889	11.537
Chr10_3B_Tb427v10:855001-865000	10_3B_Tb427v10	855001	865000	112.631	137.45	131.048	113.956	125.243	146.322	123.064	106.644	121.032	135.765	128.915	112.404	116.267	121.666	119.354	107.532	12.9791
Chr10_3B_Tb427v10:857501-867500	10_3B_Tb427v10	857501	867500	133.109	156.152	145.176	127.883	138.331	165.246	135.197	120.879	136.777	148.794	138.187	123.534	127.119	138.651	131.683	122.56	14.4212
Chr10_3B_Tb427v10:860001-870000	10_3B_Tb427v10	860001	870000	142.585	178.35	162.47	144.256	147.608	180.268	153.57	134.39	146.452	165.993	153.741	138.375	143.138	154.249	144.547	143.548	16.5844
Chr10_3B_Tb427v10:862501-872500	10_3B_Tb427v10	862501	872500	124.399	153.567	143.958	127.224	123.918	154.321	126.531	116.295	128.43	143.843	136.094	118.999	127.894	129.639	123.821	126.188	18.0265
Chr10_3B_Tb427v10:865001-875000	10_3B_Tb427v10	865001	875000	124.857	153.263	141.766	125.248	121.433	147.102	125.837	115.33	122.36	143.322	129.513	122.847	120.401	128.599	121.499	121.524	14.4212
Chr10_3B_Tb427v10:867501-877500	10_3B_Tb427v10	867501	877500	112.937	149.918	135.432	120.825	116.463	140.469	125.837	112.193	114.961	147.752	126.373	119.824	117.042	127.906	120.605	119.969	12.9791
Chr10_3B_Tb427v10:870001-880000	10_3B_Tb427v10	870001	880000	92.9168	127.111	114.606	99.4642	101.553	115.692	100.878	97.234	101.682	120.911	102.893	98.6624	103.09	112.307	105.418	94.3169	10.0949
Chr10_3B_Tb427v10:872501-882500	10_3B_Tb427v10	872501	882500	123.176	166.339	145.785	126.565	136.508	155.296	140.397	129.806	131.466	156.872	132.504	129.305	128.41	148.01	135.792	120.228	7.21061
Chr10_3B_Tb427v10:875001-885000	10_3B_Tb427v10	875001	885000	115.84	154.023	137.137	117.155	126.237	147.102	136.584	119.19	127.482	150.357	125.924	116.389	123.243	145.237	123.643	112.973	10.0949
Chr10_3B_Tb427v10:877501-887500	10_3B_Tb427v10	877501	887500	128.066	164.97	149.804	128.918	134.023	167.392	147.677	131.736	134.501	159.217	133.103	125.046	132.544	145.237	130.968	121.524	11.537
Chr10_3B_Tb427v10:880001-890000	10_3B_Tb427v10	880001	890000	126.08	164.97	148.342	129.953	131.373	172.66	141.437	130.53	128.62	155.569	135.645	122.572	125.827	142.811	128.824	121.265	13.7002
Chr10_3B_Tb427v10:882501-892500	10_3B_Tb427v10	882501	892500	102.392	142.163	129.465	115.744	109.339	157.442	119.944	112.676	113.254	135.244	117.25	103.06	113.683	122.36	115.424	106.495	12.9791
Chr10_3B_Tb427v10:885001-895000	10_3B_Tb427v10	885001	895000	109.88	155.087	131.048	126.471	118.616	172.855	130.344	120.638	119.325	142.019	129.214	114.74	128.927	134.492	123.285	120.746	11.537
Chr10_3B_Tb427v10:887501-897500	10_3B_Tb427v10	887501	897500	101.016	148.549	122.035	116.214	113.315	158.613	118.211	111.469	116.858	131.074	124.877	108.144	124.018	126.866	118.104	108.309	7.93167
Chr10_3B_Tb427v10:890001-900000	10_3B_Tb427v10	890001	900000	106.365	152.959	121.305	118.661	119.279	164.466	125.837	116.054	119.135	136.025	129.364	115.427	122.985	136.918	129.003	116.601	7.21061
Chr10_3B_Tb427v10:892501-902500	10_3B_Tb427v10	892501	902500	80.9966	115.099	88.6644	87.8898	90.1219	119.203	92.9048	85.1702	86.5055	102.931	97.9576	90.6924	92.2384	104.682	95.4121	88.0982	7.21061
Chr10_3B_Tb427v10:895001-905000	10_3B_Tb427v10	895001	905000	78.0929	108.105	82.0876	78.9503	85.649	111.205	86.3182	76.243	81.7629	94.5923	88.9844	81.7606	79.8366	90.8165	89.1585	82.916	10.0949
Chr10_3B_Tb427v10:897501-907500	10_3B_Tb427v10	897501	907500	72.2856	104.608	83.0619	77.3506	80.3477	103.596	81.1183	71.9001	70.3806	95.6346	81.6562	73.1036	68.4683	91.1631	80.9394	84.4707	8.65273
Chr10_3B_Tb427v10:900001-910000	10_3B_Tb427v10	900001	910000	76.4119	102.327	85.6196	80.6441	82.17	104.766	82.8516	74.5541	78.5379	101.368	77.9174	73.241	68.2099	85.9637	74.8645	82.6569	8.65273
Chr10_3B_Tb427v10:902501-912500	10_3B_Tb427v10	902501	912500	113.701	155.695	133.24	121.766	125.906	162.905	125.837	118.225	118.376	153.745	118.895	109.518	105.674	135.531	118.104	130.334	12.258
Chr10_3B_Tb427v10:905001-915000	10_3B_Tb427v10	905001	915000	91.2358	126.502	113.266	101.817	101.884	130.324	98.798	101.336	94.2835	126.905	94.6674	90.0054	84.2289	114.387	97.9135	106.236	10.8159
Chr10_3B_Tb427v10:907501-917500	10_3B_Tb427v10	907501	917500	78.3986	105.216	92.3181	84.6904	87.3056	109.839	82.1583	85.8941	81.0041	105.016	82.1049	77.3634	74.9276	94.6294	81.8328	92.5032	20.9108
Chr10_3B_Tb427v10:910001-920000	10_3B_Tb427v10	910001	920000	55.6278	77.5436	68.4469	59.4715	59.4738	79.5991	59.6254	59.8363	54.8248	70.6185	59.2232	55.7896	53.2244	68.2857	60.5706	66.3328	28.8424
Chr10_3B_Tb427v10:912501-922500	10_3B_Tb427v10	912501	922500	17.4219	21.1344	16.8073	16.0912	13.4189	17.5586	12.4797	13.5114	12.3308	15.1139	15.2545	15.8025	14.7271	14.2117	15.1873	15.5467	36.0531
Chr10_3B_Tb427v10:915001-925000	10_3B_Tb427v10	915001	925000	14.6711	23.7192	16.1983	15.5266	14.0816	17.7537	14.5597	14.7178	14.9867	14.0716	16.3013	16.7644	13.1769	14.2117	15.5447	16.5832	46.869
Chr10_3B_Tb427v10:917501-927500	10_3B_Tb427v10	917501	927500	14.5183	23.111	16.1983	15.6207	14.9099	18.5341	16.293	14.4765	15.5558	13.811	18.096	17.8637	12.4018	14.2117	15.7233	13.2147	49.7532
Chr10_3B_Tb427v10:920001-930000	10_3B_Tb427v10	920001	930000	11.309	19.766	13.3971	13.8328	14.2472	16.7782	16.6397	14.7178	14.4176	14.3322	16.6004	13.8787	11.8851	13.5185	15.1873	15.0285	44.7058
Chr10_3B_Tb427v10:922501-932500	10_3B_Tb427v10	922501	932500	36.6777	48.8069	43.9668	38.0166	35.4524	55.7974	44.3724	37.1564	37.941	35.179	40.9777	37.9259	36.947	41.5953	39.3083	38.8669	38.2162
Chr10_3B_Tb427v10:925001-935000	10_3B_Tb427v10	925001	935000	65.1029	89.5553	74.6583	69.8226	65.6035	90.5244	63.092	57.1823	64.1203	71.1397	68.0469	63.6221	58.3918	66.8992	64.5014	63.4826	29.5635
Chr10_3B_Tb427v10:927501-937500	10_3B_Tb427v10	927501	937500	80.6909	113.274	89.3951	85.0668	81.8387	109.839	76.6118	70.6937	81.0041	92.2471	85.6942	78.0505	74.4108	88.3901	78.438	83.4342	16.5844
Chr10_3B_Tb427v10:930001-940000	10_3B_Tb427v10	930001	940000	101.933	147.485	114.971	111.415	106.357	145.541	111.971	94.3387	106.614	127.165	112.614	106.77	106.707	110.921	101.487	107.013	13.7002
Chr10_3B_Tb427v10:932501-942500	10_3B_Tb427v10	932501	942500	85.4285	132.128	97.4334	98.0527	95.2575	120.374	99.1446	83.24	96.3702	120.13	100.949	96.6012	94.047	97.4024	88.0864	89.912	13.7002
Chr10_3B_Tb427v10:935001-945000	10_3B_Tb427v10	935001	945000	69.6876	106.889	84.767	80.0795	79.3537	104.766	97.758	76.243	85.557	107.622	89.8817	87.2571	88.3629	85.9637	77.7233	81.1022	9.37379
Chr10_3B_Tb427v10:937501-947500	10_3B_Tb427v10	937501	947500	75.4949	117.988	98.6513	87.7957	83.9923	116.667	111.278	84.929	92.3864	114.136	95.7143	94.1278	95.3389	91.8564	86.8357	84.9889	10.8159
Chr10_3B_Tb427v10:940001-950000	10_3B_Tb427v10	940001	950000	61.2823	94.4207	80.6261	71.4223	66.4318	94.2312	80.425	68.7635	76.4512	90.1624	80.1607	75.3022	73.119	77.6446	69.683	64.7781	9.37379
Chr10_3B_Tb427v10:942501-952500	10_3B_Tb427v10	942501	952500	106.213	149.766	132.266	113.862	114.806	169.343	135.197	105.196	121.601	148.012	122.634	125.87	113.683	121.32	113.994	113.232	7.21061
Chr10_3B_Tb427v10:945001-955000	10_3B_Tb427v10	945001	955000	124.551	175.309	148.464	125.812	130.876	187.097	144.21	118.225	132.224	156.872	131.607	137.001	127.894	135.878	128.109	123.338	8.65273
Chr10_3B_Tb427v10:947501-955175	10_3B_Tb427v10	947501	955175	98.7241	135.321	115.093	98.335	105.86	149.834	111.971	92.1672	105.666	124.299	102.594	109.93	99.9896	103.642	100.415	96.3898	7.21061
Chr10_3B_Tb427v10:950001-955175	10_3B_Tb427v10	950001	955175	90.6245	123.31	106.568	87.8898	97.0799	136.957	103.651	82.2749	94.2835	113.094	91.0781	101.273	91.2049	92.5496	92.3746	89.6529	5.76849
Chr10_3B_Tb427v10:952501-955175	10_3B_Tb427v10	952501	955175	32.7043	48.0466	38.608	29.6416	34.9554	41.9456	31.546	30.8833	31.3013	34.6578	30.2098	32.5668	33.0715	32.2364	33.4121	31.0935	2.88424
Chr10_3B_Tb427v10:955001-955175	10_3B_Tb427v10	955001	955175	0.458471	0.152046	0.365375	0.376402	0.331331	0	0.34666	0.482551	0.758821	0.260585	0.747768	0.824477	0.516742	0.693256	0.178674	0	0
Chr10_5A_Tb427v10:1-10000	10_5A_Tb427v10	1	10000	117.827	131.52	129.099	122.519	128.888	145.932	147.33	136.562	138.485	145.146	130.71	131.779	148.563	176.434	134.899	139.403	23.074
Chr10_5A_Tb427v10:2501-12500	10_5A_Tb427v10	2501	12500	117.216	118.14	119.721	119.508	131.207	136.567	144.21	133.425	138.295	138.11	125.924	134.802	148.305	156.329	135.971	138.625	10.8159
Chr10_5A_Tb427v10:5001-15000	10_5A_Tb427v10	5001	15000	77.4816	80.2804	78.0685	78.8562	79.8507	78.8187	77.3051	83.4813	87.4541	82.3448	80.4598	83.2721	95.3389	90.4698	84.1556	84.4707	13.7002
Chr10_5A_Tb427v10:7501-17500	10_5A_Tb427v10	7501	17500	75.3421	81.0407	74.4147	74.9981	78.194	77.453	74.5318	76.9669	78.3482	81.8237	81.5067	79.9742	88.1045	83.8839	77.0086	82.3978	12.9791
Chr10_5A_Tb427v10:10001-20000	10_5A_Tb427v10	10001	20000	71.5215	81.0407	71.7353	77.1624	78.3597	75.6971	73.8385	74.5541	77.5894	79.2178	82.404	80.7987	89.138	83.8839	73.4351	82.916	13.7002
Chr10_5A_Tb427v10:12501-22500	10_5A_Tb427v10	12501	22500	62.9634	68.2688	62.6009	66.2467	65.7691	69.6492	66.212	62.2491	68.2938	72.182	72.8326	69.5309	83.1954	70.0188	66.6455	73.3288	16.5844
Chr10_5A_Tb427v10:15001-25000	10_5A_Tb427v10	15001	25000	44.9302	48.6548	44.3322	51.8494	49.2026	54.8219	53.0389	44.1534	52.3586	53.4199	56.3817	53.8658	60.9755	51.9942	48.5994	55.7092	15.1423
Chr10_5A_Tb427v10:17501-27500	10_5A_Tb427v10	17501	27500	32.8571	38.4677	33.3709	42.7216	36.7777	42.5309	42.9858	37.1564	42.4939	41.433	42.6228	41.0864	51.9326	42.2886	36.4496	43.79	14.4212
Chr10_5A_Tb427v10:20001-30000	10_5A_Tb427v10	20001	30000	36.0664	39.532	35.5632	41.4042	35.2867	44.2867	42.2925	40.293	41.3557	41.1724	43.0714	44.2469	51.9326	41.942	39.487	46.3811	18.0265
Chr10_5A_Tb427v10:22501-32500	10_5A_Tb427v10	22501	32500	46.3056	54.8887	48.2295	52.1317	52.3502	54.8219	48.879	55.0108	51.5998	49.7717	56.2321	55.5148	58.9086	52.6874	48.7781	55.9683	15.1423
Chr10_5A_Tb427v10:25001-35000	10_5A_Tb427v10	25001	35000	63.4219	73.1343	65.0368	64.5529	64.6095	72.3805	61.7054	69.9699	62.6027	58.371	74.1786	70.0805	74.6692	63.4329	62.3573	72.0333	14.4212
Chr10_5A_Tb427v10:27501-37500	10_5A_Tb427v10	27501	37500	77.7873	85.45	82.453	80.6441	84.8206	93.0606	79.7317	87.3417	77.21	73.4849	93.6205	85.4708	88.1045	75.9115	80.5821	83.4342	12.9791
Chr10_5A_Tb427v10:30001-40000	10_5A_Tb427v10	30001	40000	80.6909	91.2278	90.8566	86.196	86.3116	101.645	83.1983	88.7894	82.7114	78.1755	99.0044	90.9673	94.8221	84.5772	84.1556	84.2116	12.258
Chr10_5A_Tb427v10:32501-42500	10_5A_Tb427v10	32501	42500	82.9833	92.4441	91.5874	85.1609	81.0103	99.889	90.4781	85.1702	83.0908	79.9996	96.3125	90.8298	93.7887	82.844	83.0835	81.8795	13.7002
Chr10_5A_Tb427v10:35001-45000	10_5A_Tb427v10	35001	45000	94.9035	104	104.01	98.9937	93.6009	108.473	95.678	96.5102	101.303	97.9799	100.35	100.586	110.841	101.562	100.594	88.6165	15.1423
Chr10_5A_Tb427v10:37501-47500	10_5A_Tb427v10	37501	47500	96.5846	105.064	102.792	93.7241	87.8026	101.06	92.2114	87.3417	96.7496	97.1982	95.7143	94.4026	109.291	100.175	92.3746	88.6165	58.4059
Chr10_5A_Tb427v10:40001-50000	10_5A_Tb427v10	40001	50000	93.681	98.526	93.2925	89.3955	85.9803	89.5489	86.3182	82.7575	92.7658	93.2894	88.2366	88.7687	99.2144	90.4698	88.2651	85.5071	142.77
Chr10_5A_Tb427v10:42501-52500	10_5A_Tb427v10	42501	52500	81.9135	82.257	81.4787	77.6329	75.3777	77.0628	70.0252	71.9001	82.332	81.0419	74.6272	75.8519	83.7122	82.1508	75.9366	77.9929	267.514
Chr10_5A_Tb427v10:45001-55000	10_5A_Tb427v10	45001	55000	59.4484	57.1694	59.4344	57.4013	55.6635	52.8709	56.5055	52.5981	55.5836	60.7163	58.9241	60.599	54.2579	52.6874	50.3861	55.4501	876.81
Chr10_5A_Tb427v10:47501-57500	10_5A_Tb427v10	47501	57500	53.4883	49.7191	53.5884	54.4842	51.3562	47.0181	47.839	46.8074	50.841	54.7228	50.25	57.576	51.1574	46.1015	48.5994	48.7131	1470.24
Chr10_5A_Tb427v10:50001-58775	10_5A_Tb427v10	50001	58775	58.2259	57.7776	60.1651	60.9771	57.6515	56.7729	54.4255	55.4934	56.3424	64.8856	56.8303	62.3854	56.5832	53.3807	53.0663	52.8589	1658.44
Chr10_5A_Tb427v10:52501-58775	10_5A_Tb427v10	52501	58775	47.0697	48.5028	47.9859	51.0966	46.8833	45.6524	44.7191	45.1185	45.3395	53.6805	46.3616	50.5679	47.7986	41.2487	43.2392	40.1624	1531.53
Chr10_5A_Tb427v10:55001-58775	10_5A_Tb427v10	55001	58775	33.774	35.4268	33.6145	36.2287	33.7957	35.5074	30.8527	31.6071	33.1984	38.306	31.8549	33.3913	36.4303	30.5032	31.6253	31.6117	915.748
Chr10_5A_Tb427v10:57501-58775	10_5A_Tb427v10	57501	58775	18.186	20.6783	18.147	20.9844	18.7202	21.4605	17.6796	19.302	20.2984	23.1921	17.9464	20.0623	19.3778	18.7179	17.8674	17.6196	284.098
Chr10_5B_Tb427v10:1-10000	10_5B_Tb427v10	1	10000	28.1196	23.4151	26.7942	28.5124	37.7717	37.8486	31.546	34.0198	34.716	35.7001	35.4442	34.4906	34.8801	46.4481	31.6253	30.3162	59.8481
Chr10_5B_Tb427v10:2501-12500	10_5B_Tb427v10	2501	12500	26.5913	29.0408	26.4288	28.2301	35.618	33.3614	37.0926	31.3658	39.269	39.3483	33.6495	36.8266	35.6552	45.4082	35.1988	32.9073	11.537
Chr10_5B_Tb427v10:5001-15000	10_5B_Tb427v10	5001	15000	40.0398	40.9004	39.7041	38.6753	47.5459	45.2622	51.6523	43.6709	51.5998	53.4199	48.0067	50.5679	50.6407	59.62	48.4207	43.79	15.1423
Chr10_5B_Tb427v10:7501-17500	10_5B_Tb427v10	7501	17500	57.9202	61.7308	61.5048	60.1302	70.7391	67.5031	73.1452	65.1444	74.1747	76.3514	71.9352	68.0193	76.7362	84.9238	72.0057	62.187	13.7002
Chr10_5B_Tb427v10:10001-20000	10_5B_Tb427v10	10001	20000	68.7707	72.6781	72.1007	73.7748	84.3236	78.4285	83.1983	77.932	87.0746	90.6835	85.2455	81.0735	89.138	98.7889	85.049	74.8835	15.1423
Chr10_5B_Tb427v10:12501-22500	10_5B_Tb427v10	12501	22500	74.1195	74.5027	77.2159	76.9742	82.8327	85.4519	78.3451	78.8971	85.1776	90.6835	92.8727	83.8218	93.5303	92.5496	83.2622	81.3613	18.0265
Chr10_5B_Tb427v10:15001-25000	10_5B_Tb427v10	15001	25000	77.3288	80.8886	79.53	81.1146	87.4713	89.1587	81.1183	87.3417	91.0585	96.9376	97.5089	87.5319	96.8891	90.1232	83.0835	86.2845	18.0265
Chr10_5B_Tb427v10:17501-27500	10_5B_Tb427v10	17501	27500	65.4086	71.4618	68.6905	68.5051	74.2181	77.8432	66.212	71.9001	77.7791	82.866	86.2924	85.7456	79.8366	72.4452	66.8242	78.5111	16.5844
Chr10_5B_Tb427v10:20001-30000	10_5B_Tb427v10	20001	30000	68.0066	73.5904	69.9084	67.9405	74.8807	80.1843	74.1851	71.9001	77.9688	82.866	86.5915	86.9823	79.8366	70.7121	65.7521	79.8066	13.7002
Chr10_5B_Tb427v10:22501-32500	10_5B_Tb427v10	22501	32500	57.4617	66.5963	60.5305	60.883	65.2721	66.3325	61.7054	60.8014	64.8791	69.055	74.3281	76.8137	67.4348	58.5801	58.9625	64.7781	15.1423
Chr10_5B_Tb427v10:25001-35000	10_5B_Tb427v10	25001	35000	69.2292	80.7366	71.1264	74.3394	76.3717	81.9402	65.5186	66.8333	73.0365	80.2601	84.7969	88.3564	77.2529	71.0587	71.291	71.515	14.4212
Chr10_5B_Tb427v10:27501-37500	10_5B_Tb427v10	27501	37500	71.3687	79.0641	71.6135	76.4096	76.5374	84.8666	69.3319	70.935	71.5188	80.2601	83.75	82.1728	78.028	75.5649	72.0057	69.9604	23.795
Chr10_5B_Tb427v10:30001-40000	10_5B_Tb427v10	30001	40000	73.5082	86.6664	77.3377	83.0907	81.0103	88.3784	67.2519	74.0716	77.5894	79.9996	87.4888	84.6463	87.3294	82.4974	76.1152	73.847	27.4003
Chr10_5B_Tb427v10:32501-42500	10_5B_Tb427v10	32501	42500	83.9002	93.8126	88.299	91.0893	91.9442	98.9135	82.505	84.929	88.9717	91.4653	98.5558	90.1428	100.765	94.2827	84.8703	87.0618	25.9582
Chr10_5B_Tb427v10:35001-45000	10_5B_Tb427v10	35001	45000	84.2059	97.0055	96.459	94.2887	96.5829	106.912	88.3982	92.8911	98.0775	89.6412	97.9576	93.8529	107.482	103.642	87.9077	94.0578	21.6318
Chr10_5B_Tb427v10:37501-47500	10_5B_Tb427v10	37501	47500	83.4418	96.5494	96.2155	93.1595	95.0919	106.522	92.9048	93.1323	98.8364	88.5989	94.9665	95.7767	111.1	108.148	87.5504	93.0214	14.4212
Chr10_5B_Tb427v10:40001-50000	10_5B_Tb427v10	40001	50000	86.1926	95.6371	95.3629	91.4657	95.5889	107.498	96.3713	93.3736	96.3702	95.3741	98.5558	98.6624	110.066	111.961	88.9798	95.6125	12.258
Chr10_5B_Tb427v10:42501-52500	10_5B_Tb427v10	42501	52500	70.7574	84.2336	78.921	78.5739	81.673	92.4754	77.3051	82.0337	79.8658	80.7813	77.1696	90.4176	88.6212	92.8962	75.4005	78.7702	74.9904
Chr10_5B_Tb427v10:45001-55000	10_5B_Tb427v10	45001	55000	57.9202	64.6197	59.7997	61.2594	61.6275	71.2099	68.2919	65.8682	61.0851	70.3579	65.5045	72.6914	74.1525	68.9789	55.2103	63.2234	123.301
Chr10_5B_Tb427v10:47501-57500	10_5B_Tb427v10	47501	57500	56.8504	65.2279	55.9024	60.5066	60.6335	63.6012	66.9053	62.0078	56.9115	69.5762	65.2053	68.1567	69.2434	62.0464	52.8876	59.0776	133.396
Chr10_5B_Tb427v10:50001-60000	10_5B_Tb427v10	50001	60000	46.7641	52.9121	46.6462	47.4266	48.2086	50.5298	54.4255	46.8074	46.8572	58.6316	50.25	52.9039	53.4828	44.715	40.9164	44.3082	166.565
Chr10_5B_Tb427v10:52501-62500	10_5B_Tb427v10	52501	62500	52.5714	62.0349	57.9729	55.237	52.1846	60.2846	60.6654	55.9759	53.4968	60.4557	57.8772	55.927	62.7841	53.7273	46.4553	48.9723	683.566
Chr10_5B_Tb427v10:55001-65000	10_5B_Tb427v10	55001	65000	59.7541	71.6138	67.3508	61.824	58.6455	63.6012	64.132	63.6967	56.5321	59.4134	62.5134	56.6141	61.7507	63.7795	55.5677	54.4136	1289.98
Chr10_5B_Tb427v10:57501-67500	10_5B_Tb427v10	57501	67500	66.0199	74.5027	74.2929	66.0585	69.2481	71.405	71.4119	71.4175	65.638	65.1462	67.7477	62.9351	67.6932	68.9789	60.9279	66.5919	1461.59
Chr10_5B_Tb427v10:60001-70000	10_5B_Tb427v10	60001	70000	61.7408	69.029	70.152	62.765	65.6035	68.4786	68.6386	68.7635	60.5159	57.8498	64.0089	58.4004	63.3009	64.8194	57.8905	63.2234	1434.19
Chr10_5B_Tb427v10:62501-72500	10_5B_Tb427v10	62501	72500	42.6378	46.9823	45.3065	43.1921	47.2146	42.3358	49.2257	50.1853	42.6837	41.1724	43.6696	39.0252	44.1814	43.3285	40.3804	44.8265	902.047
Chr10_5B_Tb427v10:65001-75000	10_5B_Tb427v10	65001	75000	26.897	26.152	27.8903	25.9717	28.6601	24.7772	31.546	28.9531	26.1793	24.2344	26.1719	25.8336	29.7127	27.7302	25.0144	27.4659	244.44
Chr10_5B_Tb427v10:67501-76247	10_5B_Tb427v10	67501	76247	15.588	13.5321	16.6855	15.5266	13.7502	13.6567	15.253	16.1655	11.3823	13.2898	15.1049	14.7032	16.019	14.905	16.2594	13.2147	59.8481
Chr10_5B_Tb427v10:70001-76247	10_5B_Tb427v10	70001	76247	15.588	13.5321	16.6855	15.5266	13.7502	13.6567	15.253	16.1655	11.3823	13.2898	15.1049	14.7032	16.019	14.905	16.2594	13.2147	54.0796
Chr10_5B_Tb427v10:72501-76247	10_5B_Tb427v10	72501	76247	11.7674	8.97073	12.6663	10.7275	8.44893	9.94988	10.3998	9.16847	8.15732	8.33872	10.3192	9.20666	9.8181	10.0522	10.8991	8.80982	14.4212
Chr10_5B_Tb427v10:75001-76247	10_5B_Tb427v10	75001	76247	7.94683	6.2339	7.79467	7.15164	5.79829	6.43816	8.31983	6.75571	4.55292	5.73287	7.02902	5.90875	6.2009	7.97244	6.61095	6.2187	7.21061
Chr10_core_Tb427v10:1-10000	10_core_Tb427v10	1	10000	354.093	393.952	361.234	370.662	353.695	373.608	370.232	358.294	365.562	392.962	346.815	353.838	373.088	360.493	332.692	364.312	1760.11
Chr10_core_Tb427v10:2501-12500	10_core_Tb427v10	2501	12500	439.521	465.11	444.54	447.071	427.748	455.744	451.351	426.575	441.064	467.229	412.469	421.445	436.647	413.18	402.374	441.269	528.538
Chr10_core_Tb427v10:5001-15000	10_core_Tb427v10	5001	15000	374.113	381.94	379.868	379.884	369.765	399.361	381.672	357.57	370.494	392.18	367.752	371.702	376.705	358.413	341.804	379.341	60.5691
Chr10_core_Tb427v10:7501-17500	10_core_Tb427v10	7501	17500	390.312	384.677	388.15	392.964	374.404	401.702	378.899	364.085	374.478	388.271	370.444	379.397	372.829	363.613	344.663	384.523	32.4477
Chr10_core_Tb427v10:10001-20000	10_core_Tb427v10	10001	20000	373.96	360.502	375.727	372.261	355.352	378.681	352.899	352.503	359.681	367.164	355.339	363.045	351.385	342.468	336.98	368.717	28.1214
Chr10_core_Tb427v10:12501-22500	10_core_Tb427v10	12501	22500	253.535	249.508	257.468	260.094	245.516	263.184	235.382	252.615	250.6	246.253	253.792	258.061	247.003	241.6	231.741	256.262	22.3529
Chr10_core_Tb427v10:15001-25000	10_core_Tb427v10	15001	25000	287.461	274.9	284.749	283.807	269.703	275.67	275.594	275.054	269.571	266.057	282.357	277.849	270.514	255.118	261.043	272.327	22.3529
Chr10_core_Tb427v10:17501-27500	10_core_Tb427v10	17501	27500	268.206	269.882	278.903	257.835	261.42	263.184	255.488	264.438	264.07	258.5	267.551	263.695	275.423	253.038	246.57	253.412	20.9108
Chr10_core_Tb427v10:20001-30000	10_core_Tb427v10	20001	30000	211.967	217.274	231.77	212.855	211.389	220.068	207.649	214.011	214.367	207.686	227.77	217.25	229.433	211.096	198.864	200.553	20.1897
Chr10_core_Tb427v10:22501-32500	10_core_Tb427v10	22501	32500	246.963	254.982	267.211	247.296	248.332	252.064	244.048	245.86	252.308	248.337	257.083	252.702	259.921	251.652	232.098	239.161	20.9108
Chr10_core_Tb427v10:25001-35000	10_core_Tb427v10	25001	35000	196.684	208.455	222.27	207.115	204.1	209.728	180.956	207.738	215.505	197.002	215.058	217.524	218.065	211.096	179.746	204.44	21.6318
Chr10_core_Tb427v10:27501-37500	10_core_Tb427v10	27501	37500	155.88	167.555	176.842	180.391	167.653	175.001	146.984	164.55	174.149	158.957	182.455	183.034	171.817	164.648	145.798	170.755	20.1897
Chr10_core_Tb427v10:30001-40000	10_core_Tb427v10	30001	40000	153.282	163.906	165.028	164.488	158.542	156.467	144.21	160.207	166.561	144.103	171.089	173.552	158.123	146.277	139.009	164.536	24.5161
Chr10_core_Tb427v10:32501-42500	10_core_Tb427v10	32501	42500	154.199	165.122	164.662	167.593	155.228	157.052	145.944	164.791	162.008	146.97	176.025	171.903	161.999	154.596	139.187	164.018	28.1214
Chr10_core_Tb427v10:35001-45000	10_core_Tb427v10	35001	45000	177.734	191.122	195.232	194.412	178.919	186.316	183.036	196.157	179.84	182.409	199.205	190.042	187.577	184.059	177.424	192.78	27.4003
Chr10_core_Tb427v10:37501-47500	10_core_Tb427v10	37501	47500	191.488	203.59	208.142	200.152	188.693	194.51	192.049	211.357	191.033	191.79	209.076	196.775	194.553	191.685	187.787	203.144	29.5635
Chr10_core_Tb427v10:40001-50000	10_core_Tb427v10	40001	50000	259.8	279.309	294.249	282.396	258.107	279.572	272.128	272.159	269.002	276.741	274.73	272.215	272.84	263.09	247.821	269.218	22.3529
Chr10_core_Tb427v10:42501-52500	10_core_Tb427v10	42501	52500	351.495	367.8	378.285	359.746	343.258	367.56	347.353	344.059	352.282	371.073	347.562	348.204	363.786	345.241	322.864	345.397	20.1897
Chr10_core_Tb427v10:45001-55000	10_core_Tb427v10	45001	55000	376.558	388.022	393.144	373.391	369.268	380.242	360.873	362.637	372.771	393.744	367.154	360.296	379.03	368.812	331.977	361.462	20.1897
Chr10_core_Tb427v10:47501-57500	10_core_Tb427v10	47501	57500	387.714	398.969	411.412	391.834	378.711	386.29	382.019	375.425	395.156	414.851	380.763	372.251	397.116	388.223	342.34	384.523	18.7476
Chr10_core_Tb427v10:50001-60000	10_core_Tb427v10	50001	60000	326.584	328.724	336.632	324.176	318.906	316.055	313.727	317.519	327.052	342.148	325.578	305.469	336.141	331.029	293.562	325.445	23.074
Chr10_core_Tb427v10:52501-62500	10_core_Tb427v10	52501	62500	192.405	195.075	207.168	202.222	193.828	185.146	191.703	201.465	200.139	203.777	206.384	184.408	202.304	200.351	175.815	201.849	31.0056
Chr10_core_Tb427v10:55001-65000	10_core_Tb427v10	55001	65000	128.219	136.69	152.24	149.337	126.071	133.25	139.357	143.559	146.263	142.279	149.254	140.711	153.989	140.731	130.79	145.621	36.7741
Chr10_core_Tb427v10:57501-67500	10_core_Tb427v10	57501	67500	167.189	163.906	180.617	178.226	164.009	158.613	160.503	163.343	169.217	164.429	175.576	171.216	188.094	172.621	163.487	167.905	39.6584
Chr10_core_Tb427v10:60001-70000	10_core_Tb427v10	60001	70000	175.136	170.596	185.123	184.249	166.825	160.174	162.583	172.995	173.201	168.598	178.866	180.423	192.228	175.394	166.524	178.269	36.7741
Chr10_core_Tb427v10:62501-72500	10_core_Tb427v10	62501	72500	226.332	222.14	234.327	236.192	217.519	213.825	219.435	226.799	221.955	218.11	230.462	235.113	237.185	227.734	219.055	225.169	29.5635
Chr10_core_Tb427v10:65001-75000	10_core_Tb427v10	65001	75000	236.877	229.438	241.148	247.296	232.428	218.507	222.555	232.348	232.389	222.8	242.725	238.686	242.869	230.161	224.236	232.424	28.1214
Chr10_core_Tb427v10:67501-77500	10_core_Tb427v10	67501	77500	186.292	189.146	194.867	204.198	180.244	187.097	186.849	196.157	184.204	172.247	200.103	193.065	195.587	188.912	181.533	189.411	25.2371
Chr10_core_Tb427v10:70001-80000	10_core_Tb427v10	70001	80000	238.711	240.385	254.666	269.127	245.682	252.064	259.995	253.339	247.945	232.702	261.868	247.068	252.17	245.759	240.674	241.234	25.9582
Chr10_core_Tb427v10:72501-82500	10_core_Tb427v10	72501	82500	314.053	310.022	322.139	326.999	312.942	314.494	315.807	321.379	317.566	301.757	319.446	302.171	332.782	299.833	308.213	309.899	25.9582
Chr10_core_Tb427v10:75001-85000	10_core_Tb427v10	75001	85000	363.415	357.613	370.612	364.922	370.759	354.489	360.526	369.393	363.665	359.607	358.629	352.464	388.332	354.6	352.167	359.389	22.3529
Chr10_core_Tb427v10:77501-87500	10_core_Tb427v10	77501	87500	456.026	455.531	460.616	455.823	470.986	449.305	464.524	471.935	463.829	466.186	445.221	451.676	488.579	447.843	436.68	455.261	23.074
Chr10_core_Tb427v10:80001-90000	10_core_Tb427v10	80001	90000	467.488	472.56	459.642	460.245	478.276	447.55	462.097	481.345	479.385	473.483	444.324	461.844	498.656	454.082	442.04	475.731	25.9582
Chr10_core_Tb427v10:82501-92500	10_core_Tb427v10	82501	92500	417.056	417.215	416.162	422.793	430.564	394.093	430.551	432.366	437.27	424.753	411.87	421.17	459.384	421.499	399.694	424.944	25.9582
Chr10_core_Tb427v10:85001-95000	10_core_Tb427v10	85001	95000	328.724	330.397	327.863	341.773	327.52	317.616	346.66	341.646	347.919	334.591	329.018	336.661	361.461	328.95	316.611	337.364	28.1214
Chr10_core_Tb427v10:87501-97500	10_core_Tb427v10	87501	97500	286.392	279.157	282.679	299.898	276.827	269.232	292.234	277.708	291.197	274.396	297.911	289.529	305.653	279.729	270.513	281.137	27.4003
Chr10_core_Tb427v10:90001-100000	10_core_Tb427v10	90001	100000	247.116	228.374	245.288	263.575	227.79	225.14	237.462	233.796	239.218	229.315	258.279	248.03	258.113	245.412	229.418	228.019	29.5635
Chr10_core_Tb427v10:92501-102500	10_core_Tb427v10	92501	102500	261.329	250.876	270.134	284.089	248.829	255.38	262.421	249.479	269.95	251.986	277.272	270.978	273.873	261.011	233.706	249.266	34.6109
Chr10_core_Tb427v10:95001-105000	10_core_Tb427v10	95001	105000	358.524	336.63	358.189	372.073	342.264	335.37	367.806	332.96	359.491	341.627	358.629	362.083	356.294	356.333	316.611	345.915	33.1688
Chr10_core_Tb427v10:97501-107500	10_core_Tb427v10	97501	107500	354.245	321.882	357.215	366.521	345.578	336.54	357.059	340.922	360.25	340.324	347.862	358.373	358.102	359.8	321.256	350.838	32.4477
Chr10_core_Tb427v10:100001-110000	10_core_Tb427v10	100001	110000	343.242	307.133	344.792	346.29	342.264	337.32	369.192	333.925	363.475	334.591	343.973	354.8	350.868	351.134	308.928	349.802	31.0056
Chr10_core_Tb427v10:102501-112500	10_core_Tb427v10	102501	112500	300.604	253.917	289.377	295.476	295.381	283.474	298.474	286.394	302.959	289.249	299.107	308.354	300.485	314.045	274.086	302.384	26.6793
Chr10_core_Tb427v10:105001-115000	10_core_Tb427v10	105001	115000	395.966	348.642	382.426	376.12	393.952	371.072	369.192	387.006	393.638	378.89	380.913	390.939	402.8	418.033	368.962	396.701	24.5161
Chr10_core_Tb427v10:107501-117500	10_core_Tb427v10	107501	117500	457.249	418.279	444.54	429.098	457.733	417.31	439.564	454.08	465.347	452.375	436.248	450.439	452.149	471.414	422.029	458.888	35.332
Chr10_core_Tb427v10:110001-120000	10_core_Tb427v10	110001	120000	481.853	439.566	462.321	450.083	471.483	427.845	450.311	474.106	469.52	462.017	453.745	468.028	474.111	501.57	441.325	470.289	35.332
Chr10_core_Tb427v10:112501-122500	10_core_Tb427v10	112501	122500	482.312	461.917	468.654	465.891	471.152	435.063	462.097	485.205	471.038	467.489	453.297	469.677	480.828	501.917	439.539	480.135	33.1688
Chr10_core_Tb427v10:115001-125000	10_core_Tb427v10	115001	125000	425.156	403.075	409.586	413.383	419.133	393.898	409.405	428.023	428.354	407.555	405.44	418.422	445.432	439.524	389.51	431.94	32.4477
Chr10_core_Tb427v10:117501-127500	10_core_Tb427v10	117501	127500	305.189	288.432	289.986	302.815	296.872	289.522	291.194	298.94	308.271	282.474	297.312	302.583	331.748	322.364	278.375	312.749	26.6793
Chr10_core_Tb427v10:120001-130000	10_core_Tb427v10	120001	130000	270.192	264.408	274.762	280.137	284.613	271.963	264.501	266.368	283.419	272.832	272.337	276.749	316.246	291.514	256.398	301.089	28.1214
Chr10_core_Tb427v10:122501-132500	10_core_Tb427v10	122501	132500	320.624	293.449	318.242	307.144	334.147	304.349	304.02	302.801	321.55	311.92	313.614	321.134	355.002	324.444	299.101	326.223	26.6793
Chr10_core_Tb427v10:125001-135000	10_core_Tb427v10	125001	135000	196.073	179.111	203.636	197.893	208.407	187.097	195.863	189.16	197.293	199.869	206.234	207.906	214.965	207.977	188.323	196.925	27.4003
Chr10_core_Tb427v10:127501-137500	10_core_Tb427v10	127501	137500	207.229	186.409	210.943	204.48	209.567	186.512	201.756	195.433	200.708	205.862	205.935	212.578	225.558	216.296	192.79	197.444	25.2371
Chr10_core_Tb427v10:130001-140000	10_core_Tb427v10	130001	140000	197.448	178.654	190.848	190.742	186.208	166.612	187.196	178.544	187.239	186.318	189.634	198.699	205.147	197.924	181.712	173.605	22.3529
Chr10_core_Tb427v10:132501-142500	10_core_Tb427v10	132501	142500	172.538	158.584	167.951	175.591	157.548	148.273	166.397	149.108	169.596	158.696	156.882	170.529	181.893	176.087	169.741	165.573	23.074
Chr10_core_Tb427v10:135001-145000	10_core_Tb427v10	135001	145000	201.88	183.824	195.354	204.198	185.379	175.781	192.396	182.163	199.57	179.543	189.335	201.997	219.357	193.765	192.254	199.776	21.6318
Chr10_core_Tb427v10:137501-147500	10_core_Tb427v10	137501	147500	190.266	177.438	185.002	197.235	182.563	170.904	183.036	176.372	189.136	171.725	186.194	191.416	211.089	184.406	191.003	195.112	17.3055
Chr10_core_Tb427v10:140001-150000	10_core_Tb427v10	140001	150000	211.967	200.397	207.898	217.466	202.277	196.852	208.689	213.529	217.212	190.227	212.516	212.99	231.759	211.096	206.011	220.764	15.1423
Chr10_core_Tb427v10:142501-152500	10_core_Tb427v10	142501	152500	241.767	233.847	243.705	250.495	240.712	226.311	233.649	257.441	250.6	219.152	246.016	247.893	264.572	236.747	234.242	259.372	18.7476
Chr10_core_Tb427v10:145001-155000	10_core_Tb427v10	145001	155000	272.332	267.297	269.89	273.55	268.046	246.211	266.581	280.121	263.69	245.992	263.364	274.001	279.299	258.931	255.147	278.287	18.0265
Chr10_core_Tb427v10:147501-157500	10_core_Tb427v10	147501	157500	372.737	350.011	369.881	369.909	366.12	339.662	359.833	375.425	353.8	338.239	351.002	376.648	372.054	353.907	353.239	365.089	21.6318
Chr10_core_Tb427v10:150001-160000	10_core_Tb427v10	150001	160000	446.857	399.73	423.835	426.369	423.938	402.092	414.258	424.162	409.384	392.18	398.411	430.102	432.255	392.729	403.804	419.244	24.5161
Chr10_core_Tb427v10:152501-162500	10_core_Tb427v10	152501	162500	453.581	399.426	423.226	424.393	426.423	405.994	429.858	423.68	423.042	398.174	410.375	443.019	434.063	403.128	402.374	424.426	22.3529
Chr10_core_Tb427v10:155001-165000	10_core_Tb427v10	155001	165000	543.594	474.536	504.339	511.436	511.574	494.958	517.563	505.955	525.673	490.681	487.844	527.39	530.694	493.598	490.997	517.188	25.2371
Chr10_core_Tb427v10:157501-167500	10_core_Tb427v10	157501	167500	509.056	460.7	474.379	481.7	484.737	464.718	504.736	480.862	505.944	472.701	458.98	501.144	503.565	479.04	462.052	505.269	24.5161
Chr10_core_Tb427v10:160001-170000	10_core_Tb427v10	160001	170000	436.77	412.958	414.214	431.357	434.374	407.945	449.964	426.575	449.411	427.359	416.058	451.676	455.766	430.165	417.383	445.414	25.9582
Chr10_core_Tb427v10:162501-172500	10_core_Tb427v10	162501	172500	332.697	323.859	315.928	336.033	337.46	318.981	349.086	330.065	343.746	334.591	320.194	344.906	354.485	339.002	324.115	344.101	32.4477
Chr10_core_Tb427v10:165001-175000	10_core_Tb427v10	165001	175000	246.81	251.028	243.096	252.942	260.592	236.066	265.195	248.031	255.153	260.324	249.007	263.008	276.199	258.931	249.965	258.076	38.2162
Chr10_core_Tb427v10:167501-177500	10_core_Tb427v10	167501	177500	240.392	233.239	235.545	238.451	249.492	225.14	240.235	238.38	238.649	246.253	235.248	238.686	264.313	233.28	237.637	240.456	41.1005
Chr10_core_Tb427v10:170001-180000	10_core_Tb427v10	170001	180000	250.631	244.49	260.147	249.837	265.893	229.628	248.902	246.342	264.07	260.846	246.614	256.962	265.864	249.919	242.64	254.448	39.6584
Chr10_core_Tb427v10:172501-182500	10_core_Tb427v10	172501	182500	387.561	365.215	384.375	374.426	404.389	362.098	382.019	388.695	407.297	390.877	377.324	386.542	400.217	382.677	372.714	386.078	31.7267
Chr10_core_Tb427v10:175001-185000	10_core_Tb427v10	175001	185000	402.691	379.203	403.496	398.704	427.582	397.8	408.712	417.165	429.113	395.828	397.962	404.543	420.628	385.797	386.83	405.252	25.9582
Chr10_core_Tb427v10:177501-187500	10_core_Tb427v10	177501	187500	524.797	500.536	520.051	522.728	558.126	518.76	549.802	565.308	565.321	544.101	522.69	541.681	551.622	519.595	517.977	543.1	20.9108
Chr10_core_Tb427v10:180001-190000	10_core_Tb427v10	180001	190000	572.019	536.571	554.274	561.309	589.106	548.219	585.855	604.154	590.931	574.59	544.824	562.293	589.344	546.979	548.887	562.274	20.1897
Chr10_core_Tb427v10:182501-192500	10_core_Tb427v10	182501	192500	642.165	617.612	638.432	642.8	656.2	610.65	662.813	673.159	669.659	665.273	594.924	631.549	680.032	623.583	624.645	626.793	22.3529
Chr10_core_Tb427v10:185001-195000	10_core_Tb427v10	185001	195000	751.893	711.272	738.058	738.312	745.328	708.393	753.984	762.189	761.287	777.325	686.301	723.341	780.28	741.09	721.308	720.333	23.795
Chr10_core_Tb427v10:187501-197500	10_core_Tb427v10	187501	197500	830.444	789.424	820.145	809.264	797.016	757.947	807.717	795.726	803.022	812.764	722.643	757.144	821.361	794.124	757.579	763.864	28.1214
Chr10_core_Tb427v10:190001-200000	10_core_Tb427v10	190001	200000	876.444	854.044	875.439	860.078	862.785	824.475	872.195	856.045	869.608	874.002	784.558	826.675	892.413	875.235	819.936	832.269	31.7267
Chr10_core_Tb427v10:192501-202500	10_core_Tb427v10	192501	202500	774.358	754.15	772.281	756.097	763.22	735.316	759.878	759.053	751.801	762.211	709.332	730.486	774.855	760.501	717.02	740.803	31.0056
Chr10_core_Tb427v10:195001-205000	10_core_Tb427v10	195001	205000	627.341	614.419	622.112	610.994	616.772	585.092	616.361	619.595	609.523	613.417	566.359	588.402	617.765	627.05	576.939	605.287	38.9373
Chr10_core_Tb427v10:197501-207500	10_core_Tb427v10	197501	207500	380.837	379.507	381.817	379.037	390.473	379.461	387.565	396.174	397.812	391.399	377.024	383.519	404.609	411.101	364.495	391.001	41.8215
Chr10_core_Tb427v10:200001-210000	10_core_Tb427v10	200001	210000	287.156	270.794	277.563	280.137	278.152	273.914	274.208	289.531	278.487	288.207	280.263	276.887	293.251	306.419	264.259	289.17	80.0378
Chr10_core_Tb427v10:202501-212500	10_core_Tb427v10	202501	212500	305.495	277.028	286.819	294.723	301.014	291.863	310.26	309.315	312.824	311.138	291.779	293.101	305.911	343.508	285.879	306.271	746.298
Chr10_core_Tb427v10:205001-215000	10_core_Tb427v10	205001	215000	303.202	277.637	296.076	295.946	302.339	298.496	308.527	309.315	312.065	315.047	300.154	306.156	309.012	340.042	286.951	310.935	2011.76
Chr10_core_Tb427v10:207501-217500	10_core_Tb427v10	207501	217500	323.986	295.73	318.851	317.401	322.053	317.226	322.393	330.789	337.675	334.852	329.018	329.791	331.232	352.867	311.787	337.105	3238.29
Chr10_core_Tb427v10:210001-220000	10_core_Tb427v10	210001	220000	391.687	366.279	386.323	384.306	384.178	378.876	401.432	406.549	418.49	387.49	389.288	402.345	395.308	398.969	383.435	418.985	3619.73
Chr10_core_Tb427v10:212501-222500	10_core_Tb427v10	212501	222500	367.083	361.87	367.202	366.521	356.346	346.49	370.926	371.805	378.841	350.226	362.966	385.718	372.054	355.987	358.957	396.96	2982.31
Chr10_core_Tb427v10:215001-225000	10_core_Tb427v10	215001	225000	452.511	442.759	438.937	437.191	435.865	416.92	455.511	444.912	452.447	417.196	435.799	447.691	448.79	419.766	429.712	471.844	1722.62
Chr10_core_Tb427v10:217501-227500	10_core_Tb427v10	217501	227500	533.66	516.349	516.762	515.671	532.283	495.153	534.202	527.428	531.933	497.717	510.426	528.077	538.445	498.451	519.942	550.873	477.342
Chr10_core_Tb427v10:220001-230000	10_core_Tb427v10	220001	230000	465.96	441.086	450.264	449.33	475.128	439.356	462.444	453.598	457.379	437.783	448.511	459.371	467.135	430.512	449.366	471.067	50.4743
Chr10_core_Tb427v10:222501-232500	10_core_Tb427v10	222501	232500	508.292	478.49	501.416	497.603	517.041	499.445	495.376	499.682	505.185	497.717	489.04	501.694	514.417	491.172	486.351	525.221	35.332
Chr10_core_Tb427v10:225001-235000	10_core_Tb427v10	225001	235000	505.694	484.419	501.904	507.954	521.514	506.859	491.91	508.85	517.895	510.486	485.002	509.664	533.019	517.515	489.925	531.44	31.7267
Chr10_core_Tb427v10:227501-237500	10_core_Tb427v10	227501	237500	532.438	511.94	532.108	540.889	540.069	533.392	543.215	542.146	540.849	543.319	489.788	537.834	554.206	539.699	501.36	549.059	31.7267
Chr10_core_Tb427v10:230001-240000	10_core_Tb427v10	230001	240000	557.96	529.729	546.358	560.18	563.096	551.341	568.175	573.029	563.045	560.258	512.67	547.727	574.359	570.549	520.836	568.493	25.9582
Chr10_core_Tb427v10:232501-242500	10_core_Tb427v10	232501	242500	547.109	509.355	528.82	533.173	554.813	528.319	559.855	575.925	579.17	544.883	494.873	529.589	557.306	556.684	510.651	546.727	27.4003
Chr10_core_Tb427v10:235001-245000	10_core_Tb427v10	235001	245000	562.086	518.478	545.018	547.853	576.35	542.171	585.855	580.509	588.845	541.235	514.913	542.368	557.564	568.123	523.516	557.351	25.2371
Chr10_core_Tb427v10:237501-247500	10_core_Tb427v10	237501	247500	493.774	445.496	464.026	475.584	505.776	477.789	502.31	506.92	522.068	470.877	467.803	475.311	484.962	507.116	469.735	486.354	20.9108
Chr10_core_Tb427v10:240001-250000	10_core_Tb427v10	240001	250000	468.71	429.531	449.533	460.245	488.216	456.134	487.057	477.243	509.548	459.672	448.212	466.379	476.436	493.251	455.083	465.107	21.6318
Chr10_core_Tb427v10:242501-252500	10_core_Tb427v10	242501	252500	402.079	370.993	393.631	405.103	414.992	395.459	414.951	398.587	417.351	381.757	403.645	403.581	419.853	427.392	394.513	390.223	20.9108
Chr10_core_Tb427v10:245001-255000	10_core_Tb427v10	245001	255000	357.913	338.303	355.632	372.45	369.434	357.025	365.726	365.532	387.947	349.705	358.031	367.717	390.915	393.769	363.066	355.502	24.5161
Chr10_core_Tb427v10:247501-257500	10_core_Tb427v10	247501	257500	284.099	275.508	294.371	305.45	296.872	289.522	290.154	292.426	316.808	274.656	285.946	299.422	319.605	322.364	289.095	288.91	29.5635
Chr10_core_Tb427v10:250001-260000	10_core_Tb427v10	250001	260000	218.079	216.362	229.699	237.51	226.299	228.457	220.475	227.281	248.514	210.031	226.873	232.228	249.586	252.345	222.985	231.906	34.6109
Chr10_core_Tb427v10:252501-262500	10_core_Tb427v10	252501	262500	160.006	164.514	167.22	178.509	170.304	170.514	163.623	171.306	183.635	160.52	163.163	175.888	181.635	192.725	164.916	183.193	51.9164
Chr10_core_Tb427v10:255001-265000	10_core_Tb427v10	255001	265000	129.136	123.614	131.413	124.495	134.852	135.592	142.477	142.594	137.536	127.687	137.888	129.305	137.97	160.142	130.79	138.107	62.7323
Chr10_core_Tb427v10:257501-267500	10_core_Tb427v10	257501	267500	224.345	213.777	215.815	209.75	225.47	220.263	224.635	231.142	219.679	218.631	220.442	217.524	237.185	249.919	217.625	224.132	63.4534
Chr10_core_Tb427v10:260001-270000	10_core_Tb427v10	260001	270000	391.382	376.619	378.772	368.874	388.816	371.267	384.099	391.108	386.809	376.545	375.379	376.236	401.25	431.898	382.72	388.15	62.7323
Chr10_core_Tb427v10:262501-272500	10_core_Tb427v10	262501	272500	547.72	521.975	534.422	517.458	547.027	522.076	553.962	551.556	558.302	524.036	525.382	530.963	557.048	593.08	548.709	557.092	46.1479
Chr10_core_Tb427v10:265001-275000	10_core_Tb427v10	265001	275000	659.434	630.688	641.842	630.285	649.574	628.013	649.64	669.539	672.315	630.355	615.712	644.054	663.755	705.734	658.236	666.956	31.0056
Chr10_core_Tb427v10:267501-277500	10_core_Tb427v10	267501	277500	686.79	655.319	662.669	650.423	672.767	646.937	696.092	713.21	706.462	654.85	633.06	667.277	689.85	717.866	690.04	698.308	26.6793
Chr10_core_Tb427v10:270001-280000	10_core_Tb427v10	270001	280000	772.83	745.027	738.91	731.443	754.605	726.927	793.85	810.203	791.639	749.442	700.957	753.984	775.888	795.511	762.046	769.823	20.9108
Chr10_core_Tb427v10:272501-282500	10_core_Tb427v10	272501	282500	749.142	710.056	711.02	706.412	724.786	697.467	745.665	763.878	750.284	731.722	668.205	723.341	746.434	752.529	714.161	716.964	20.1897
Chr10_core_Tb427v10:275001-285000	10_core_Tb427v10	275001	285000	663.408	629.624	629.663	627.462	649.408	605.187	660.733	664.714	666.813	644.687	603.897	645.428	659.104	646.114	641.619	634.566	22.3529
Chr10_core_Tb427v10:277501-287500	10_core_Tb427v10	277501	287500	738.444	704.43	711.507	712.717	747.813	691.809	726.945	735.649	756.165	736.673	677.478	723.891	749.534	747.676	721.487	707.377	25.9582
Chr10_core_Tb427v10:280001-290000	10_core_Tb427v10	280001	290000	624.896	577.32	598.85	601.773	633.835	592.115	595.908	611.392	640.634	614.199	578.024	615.197	627.583	631.902	617.498	609.951	28.1214
Chr10_core_Tb427v10:282501-292500	10_core_Tb427v10	282501	292500	680.83	664.746	671.072	674.042	697.285	649.279	672.519	680.638	704.375	659.28	630.518	666.452	700.444	704.348	682	675.506	26.6793
Chr10_core_Tb427v10:285001-295000	10_core_Tb427v10	285001	295000	708.797	692.267	696.161	710.082	723.46	681.274	708.572	720.931	726.381	699.41	648.315	698.881	746.175	731.385	697.723	713.077	24.5161
Chr10_core_Tb427v10:287501-297500	10_core_Tb427v10	287501	297500	634.066	627.343	626.253	640.73	641.787	604.407	644.787	646.86	651.637	611.853	591.036	627.014	667.372	644.728	615.533	638.971	19.4687
Chr10_core_Tb427v10:290001-300000	10_core_Tb427v10	290001	300000	512.876	522.127	520.538	530.444	523.668	500.421	537.669	538.768	538.573	503.45	493.527	516.535	560.148	525.488	501.36	528.59	15.8633
Chr10_core_Tb427v10:292501-302500	10_core_Tb427v10	292501	302500	385.269	376.467	379.138	396.257	388.154	376.73	411.832	396.898	405.21	381.236	381.062	393.55	421.145	387.876	375.752	408.102	20.9108
Chr10_core_Tb427v10:295001-305000	10_core_Tb427v10	295001	305000	385.421	383.461	379.138	399.645	394.118	382.778	407.325	392.073	399.14	374.2	373.734	403.169	404.867	395.156	358.957	406.029	21.6318
Chr10_core_Tb427v10:297501-307500	10_core_Tb427v10	297501	307500	328.418	321.426	323.844	342.62	330.834	325.81	332.1	328.376	334.45	325.731	319.895	341.746	347.251	334.496	302.496	346.692	23.795
Chr10_core_Tb427v10:300001-310000	10_core_Tb427v10	300001	310000	390.006	376.315	379.625	399.645	389.148	381.607	395.192	373.253	396.294	382.539	370.594	397.26	395.824	383.024	348.951	395.406	25.2371
Chr10_core_Tb427v10:302501-312500	10_core_Tb427v10	302501	312500	492.857	458.42	465.975	489.322	483.246	451.061	469.377	455.046	485.645	472.44	450.306	479.296	489.096	470.374	427.746	466.143	20.1897
Chr10_core_Tb427v10:305001-315000	10_core_Tb427v10	305001	315000	355.01	320.209	336.389	344.784	342.264	318.006	329.673	317.036	357.404	343.451	328.868	335.562	352.16	332.416	312.68	329.332	15.8633
Chr10_core_Tb427v10:307501-317500	10_core_Tb427v10	307501	317500	278.139	242.514	258.564	262.164	259.763	242.504	256.181	238.621	272.417	257.197	247.362	254.351	259.921	255.118	240.496	249.007	18.0265
Chr10_core_Tb427v10:310001-320000	10_core_Tb427v10	310001	320000	231.222	194.771	211.187	214.643	216.359	188.267	207.302	194.709	221.576	207.165	203.692	213.677	218.582	222.188	204.046	207.29	22.3529
Chr10_core_Tb427v10:312501-322500	10_core_Tb427v10	312501	322500	150.99	139.731	140.304	148.208	143.135	129.934	146.29	145.972	146.073	141.498	139.234	154.315	153.731	154.943	145.798	150.544	23.795
Chr10_core_Tb427v10:315001-325000	10_core_Tb427v10	315001	325000	210.744	196.9	198.642	212.949	206.419	189.438	210.769	214.976	210.004	199.087	203.542	216.563	225.816	222.188	202.081	204.958	28.8424
Chr10_core_Tb427v10:317501-327500	10_core_Tb427v10	317501	327500	239.475	219.707	224.706	244.191	229.943	214.995	237.462	238.38	234.855	219.673	229.266	241.984	253.979	250.612	225.487	226.723	29.5635
Chr10_core_Tb427v10:320001-330000	10_core_Tb427v10	320001	330000	201.575	191.426	196.572	214.831	195.651	194.12	205.222	204.843	198.432	185.536	200.103	203.646	217.29	211.096	188.859	191.225	28.8424
Chr10_core_Tb427v10:322501-332500	10_core_Tb427v10	322501	332500	206.618	181.391	199.251	210.126	194.657	198.998	194.129	193.985	199.949	179.543	201.149	206.257	218.323	203.47	185.643	191.743	26.6793
Chr10_core_Tb427v10:325001-335000	10_core_Tb427v10	325001	335000	334.226	308.35	329.081	324.929	315.261	326.785	320.313	317.036	329.138	325.21	314.212	339.272	338.724	342.468	313.037	344.62	25.2371
Chr10_core_Tb427v10:327501-337500	10_core_Tb427v10	327501	337500	437.076	419.952	431.021	416.959	425.594	431.942	409.058	426.816	430.251	431.268	413.665	445.08	449.049	439.871	417.204	446.192	28.8424
Chr10_core_Tb427v10:330001-340000	10_core_Tb427v10	330001	340000	449.76	430.899	440.764	426.087	437.356	442.672	413.911	438.88	442.582	437.783	422.339	453.187	467.91	453.043	428.997	458.37	27.4003
Chr10_core_Tb427v10:332501-342500	10_core_Tb427v10	332501	342500	511.807	502.057	511.16	503.532	517.538	515.443	504.043	514.158	531.933	516.219	482.31	513.786	545.679	527.567	495.821	532.994	27.4003
Chr10_core_Tb427v10:335001-345000	10_core_Tb427v10	335001	345000	514.71	507.835	493.987	501.367	530.129	513.102	492.95	506.196	525.293	481.561	473.486	503.755	545.421	494.638	476.524	503.456	28.8424
Chr10_core_Tb427v10:337501-347500	10_core_Tb427v10	337501	347500	581.189	575.799	568.037	577.024	608.82	579.629	587.934	572.547	605.728	554.525	529.569	582.493	605.621	571.243	540.49	573.157	20.9108
Chr10_core_Tb427v10:340001-350000	10_core_Tb427v10	340001	350000	689.235	675.694	662.303	678.276	704.077	669.373	693.319	683.051	703.427	660.322	617.357	678.132	698.635	667.952	636.259	681.207	24.5161
Chr10_core_Tb427v10:342501-352500	10_core_Tb427v10	342501	352500	746.85	744.723	721.859	724.103	740.358	712.88	755.024	730.1	720.879	723.905	661.774	736.533	735.065	706.774	685.394	717.482	23.795
Chr10_core_Tb427v10:345001-355000	10_core_Tb427v10	345001	355000	558.876	566.676	559.146	560.839	548.352	539.83	582.388	552.28	542.936	564.166	503.547	560.782	552.914	540.739	524.945	543.1	21.6318
Chr10_core_Tb427v10:347501-357500	10_core_Tb427v10	347501	357500	459.388	452.794	448.315	454.693	432.221	428.82	464.87	445.153	434.994	459.151	406.486	442.881	461.967	430.858	416.847	444.637	24.5161
Chr10_core_Tb427v10:350001-360000	10_core_Tb427v10	350001	360000	461.528	473.624	469.872	469.467	446.137	444.038	479.43	446.601	452.067	483.124	414.861	459.234	475.144	443.337	433.464	449.56	20.1897
Chr10_core_Tb427v10:352501-362500	10_core_Tb427v10	352501	362500	408.804	416.911	420.79	418.747	406.211	393.898	415.645	412.34	431.2	423.19	374.183	411.139	436.647	418.726	388.974	408.88	19.4687
Chr10_core_Tb427v10:355001-365000	10_core_Tb427v10	355001	365000	620.464	611.378	619.92	614.947	616.606	579.044	622.6	610.186	648.792	617.847	569.35	606.815	636.626	610.758	582.299	617.724	20.1897
Chr10_core_Tb427v10:357501-367500	10_core_Tb427v10	357501	367500	623.827	631.448	635.144	636.778	622.405	608.113	640.973	631.9	659.794	631.658	581.015	616.434	644.119	605.212	601.596	633.271	22.3529
Chr10_core_Tb427v10:360001-370000	10_core_Tb427v10	360001	370000	643.846	630.992	641.842	641.201	630.853	613.771	644.787	644.206	666.624	632.7	588.792	623.579	651.87	606.252	599.452	643.895	22.3529
Chr10_core_Tb427v10:362501-372500	10_core_Tb427v10	362501	372500	582.106	557.402	574.735	576.083	566.575	565.973	584.468	572.788	601.365	567.293	535.701	556.659	583.66	524.794	531.735	572.12	32.4477
Chr10_core_Tb427v10:365001-375000	10_core_Tb427v10	365001	375000	559.793	550.408	550.62	550.676	549.346	539.83	561.935	563.861	572.909	546.707	500.257	537.696	558.34	517.862	507.614	542.841	165.844
Chr10_core_Tb427v10:367501-377500	10_core_Tb427v10	367501	377500	520.059	506.01	504.461	499.203	510.746	492.031	519.296	507.885	528.898	502.668	472.888	504.442	511.316	491.518	466.34	497.755	1158.02
Chr10_core_Tb427v10:370001-380000	10_core_Tb427v10	370001	380000	401.01	399.426	399.842	392.964	413.169	386.68	417.378	397.863	419.817	395.828	382.558	401.795	408.226	394.462	370.749	383.486	2391.76
Chr10_core_Tb427v10:372501-382500	10_core_Tb427v10	372501	382500	420.265	425.273	421.886	413.101	426.091	405.994	443.031	423.68	446.376	412.506	397.364	423.781	426.57	418.033	384.864	408.361	3542.57
Chr10_core_Tb427v10:375001-385000	10_core_Tb427v10	375001	385000	284.711	276.572	297.294	286.348	286.104	285.815	298.127	285.67	301.631	274.396	282.208	294.888	295.835	285.275	255.504	276.214	3836.77
Chr10_core_Tb427v10:377501-387500	10_core_Tb427v10	377501	387500	293.88	282.35	310.812	300.18	300.351	296.155	306.1	301.836	308.84	281.432	286.844	299.56	300.227	290.127	261.043	294.352	4013.43
Chr10_core_Tb427v10:380001-390000	10_core_Tb427v10	380001	390000	335.142	316.56	341.626	342.62	343.258	334.394	344.926	342.37	340.521	317.914	326.027	333.913	344.925	309.885	296.957	338.401	3930.5
Chr10_core_Tb427v10:382501-392500	10_core_Tb427v10	382501	392500	327.196	305.613	324.21	332.645	343.258	327.371	323.78	352.986	325.534	310.357	328.719	331.714	352.418	306.419	303.21	349.543	3336.35
Chr10_core_Tb427v10:385001-395000	10_core_Tb427v10	385001	395000	349.355	325.379	337.85	349.866	360.819	351.562	344.926	368.91	350.575	336.676	348.011	354.937	387.298	334.149	322.864	370.272	2952.75
Chr10_core_Tb427v10:387501-397500	10_core_Tb427v10	387501	397500	438.604	400.946	415.553	413.948	438.682	414.578	420.151	433.572	431.579	409.379	409.328	416.773	488.579	421.153	402.553	459.406	1812.75
Chr10_core_Tb427v10:390001-400000	10_core_Tb427v10	390001	400000	678.232	648.629	662.79	639.601	662.993	650.059	673.213	678.708	689.388	664.231	599.859	655.459	726.281	720.639	652.697	693.126	666.981
Chr10_core_Tb427v10:392501-402500	10_core_Tb427v10	392501	402500	747.461	714.77	740.006	701.425	737.376	708.002	756.758	721.414	749.525	725.208	645.772	720.455	780.797	804.87	717.556	760.495	310.056
Chr10_core_Tb427v10:395001-405000	10_core_Tb427v10	395001	405000	703.448	685.121	707.001	664.349	696.291	668.008	720.012	681.362	711.394	681.429	614.366	675.246	728.348	753.569	682.536	721.628	1214.27
Chr10_core_Tb427v10:397501-407500	10_core_Tb427v10	397501	407500	583.175	582.337	585.574	561.592	577.675	564.802	603.534	571.34	592.639	568.336	519.549	579.058	588.052	634.329	571.579	596.218	2254.76
Chr10_core_Tb427v10:400001-410000	10_core_Tb427v10	400001	410000	307.176	300.139	311.909	298.204	313.439	294.595	313.727	294.356	309.788	286.643	295.368	315.775	309.787	317.858	289.452	331.664	3468.3
Chr10_core_Tb427v10:402501-412500	10_core_Tb427v10	402501	412500	184.764	187.473	194.989	199.211	193.828	177.732	189.276	190.125	189.515	170.944	196.663	202.134	198.171	184.059	170.455	205.994	4603.98
Chr10_core_Tb427v10:405001-415000	10_core_Tb427v10	405001	415000	222.817	218.338	223.488	237.792	237.233	207.972	227.062	228.97	225.939	218.631	229.266	239.785	238.993	225.655	210.836	251.598	4552.06
Chr10_core_Tb427v10:407501-417500	10_core_Tb427v10	407501	417500	366.318	366.888	366.228	373.767	369.931	348.831	361.913	381.698	381.497	352.311	358.48	384.618	394.791	369.505	354.49	391.778	3582.23
Chr10_core_Tb427v10:410001-420000	10_core_Tb427v10	410001	420000	458.471	463.589	454.039	465.139	468.17	438.575	457.244	466.627	479.195	444.037	431.462	476.96	496.589	464.481	441.504	484.022	2372.29
Chr10_core_Tb427v10:412501-422500	10_core_Tb427v10	412501	422500	456.637	457.811	444.053	459.869	462.538	440.916	448.231	460.595	486.214	452.115	440.136	473.662	489.613	450.963	454.369	478.84	994.343
Chr10_core_Tb427v10:415001-425000	10_core_Tb427v10	415001	425000	583.481	571.542	558.293	567.332	574.693	543.537	570.948	569.169	595.105	549.574	541.683	584.142	614.406	558.764	549.245	593.886	110.322
Chr10_core_Tb427v10:417501-427500	10_core_Tb427v10	417501	427500	566.059	545.39	548.672	562.344	569.06	526.368	553.269	557.829	578.601	565.99	532.56	564.904	596.579	548.019	529.412	573.934	29.5635
Chr10_core_Tb427v10:420001-430000	10_core_Tb427v10	420001	430000	559.488	515.893	531.499	532.138	547.689	490.08	531.776	540.457	555.457	541.495	521.044	537.834	569.708	524.101	510.651	554.242	25.2371
Chr10_core_Tb427v10:422501-432500	10_core_Tb427v10	422501	432500	580.577	550.103	551.838	557.075	571.545	511.931	556.389	570.616	573.668	561.821	539.589	567.652	588.311	572.976	525.838	576.007	24.5161
Chr10_core_Tb427v10:425001-435000	10_core_Tb427v10	425001	435000	543.594	511.028	517.858	515.577	540.069	498.079	493.99	538.768	544.074	545.404	512.969	531.238	539.22	531.38	505.469	523.666	24.5161
Chr10_core_Tb427v10:427501-437500	10_core_Tb427v10	427501	437500	465.654	437.741	439.303	445.001	468.501	437.795	431.938	454.563	467.054	447.685	439.687	466.791	460.675	452.003	432.57	467.18	28.1214
Chr10_core_Tb427v10:430001-440000	10_core_Tb427v10	430001	440000	507.528	476.665	476.449	498.168	510.912	471.546	468.684	488.342	495.889	483.385	473.038	512.137	495.039	485.626	456.513	498.532	25.2371
Chr10_core_Tb427v10:432501-442500	10_core_Tb427v10	432501	442500	492.551	456.443	469.263	485.464	504.285	461.792	456.551	469.522	482.041	462.017	460.475	497.847	484.187	451.656	448.83	487.131	25.9582
Chr10_core_Tb427v10:435001-445000	10_core_Tb427v10	435001	445000	487.813	457.051	460.738	496.098	500.475	458.67	465.91	477.002	486.404	452.897	461.223	496.472	486.513	449.923	462.945	495.423	28.1214
Chr10_core_Tb427v10:437501-447500	10_core_Tb427v10	437501	447500	542.524	502.513	501.051	546.253	545.204	481.106	521.029	540.698	537.055	507.619	511.174	547.727	546.713	508.503	519.049	525.998	22.3529
Chr10_core_Tb427v10:440001-450000	10_core_Tb427v10	440001	450000	549.707	509.963	518.346	546.253	564.919	509.005	536.629	572.788	560.199	525.079	531.364	550.476	554.464	527.567	545.135	535.326	21.6318
Chr10_core_Tb427v10:442501-452500	10_core_Tb427v10	442501	452500	630.551	587.355	595.805	616.64	643.941	578.264	620.174	665.679	654.103	619.671	598.962	622.342	654.195	610.065	609.994	620.833	22.3529
Chr10_core_Tb427v10:445001-455000	10_core_Tb427v10	445001	455000	599.68	554.057	566.697	589.916	605.507	542.756	599.374	609.944	631.528	589.443	557.685	597.746	626.033	580.255	569.435	588.704	23.795
Chr10_core_Tb427v10:447501-457500	10_core_Tb427v10	447501	457500	468.252	433.484	449.168	453.188	477.116	438.185	460.017	469.04	494.561	460.454	429.966	460.745	481.862	445.07	438.467	464.07	25.2371
Chr10_core_Tb427v10:450001-460000	10_core_Tb427v10	450001	460000	413.847	391.367	381.939	406.796	407.537	374.389	397.272	400.276	439.736	408.597	368.949	409.353	435.872	387.183	399.158	403.956	27.4003
Chr10_core_Tb427v10:452501-462500	10_core_Tb427v10	452501	462500	274.624	253.461	241.269	269.41	258.438	245.625	250.635	247.549	285.506	256.155	239.585	273.039	271.806	250.265	267.475	264.813	25.9582
Chr10_core_Tb427v10:455001-465000	10_core_Tb427v10	455001	465000	171.163	159.497	151.387	169.287	164.34	154.516	152.877	169.375	176.995	163.126	158.078	170.667	174.142	163.262	177.245	163.759	23.074
Chr10_core_Tb427v10:457501-467500	10_core_Tb427v10	457501	467500	218.232	202.526	198.642	220.854	218.844	190.218	202.796	226.075	226.129	221.758	204.44	214.639	231.5	217.336	225.308	210.14	24.5161
Chr10_core_Tb427v10:460001-470000	10_core_Tb427v10	460001	470000	139.528	131.216	138.599	148.302	150.093	127.983	136.237	156.829	156.696	156.351	139.683	146.619	156.056	144.197	144.726	144.585	27.4003
Chr10_core_Tb427v10:462501-472500	10_core_Tb427v10	462501	472500	239.322	218.338	221.417	232.899	239.055	205.436	227.062	253.098	246.427	253.289	222.835	224.67	256.304	234.667	225.844	229.574	25.9582
Chr10_core_Tb427v10:465001-475000	10_core_Tb427v10	465001	475000	342.478	317.016	316.049	331.234	333.319	292.253	326.553	353.227	345.263	347.62	304.94	324.569	361.978	332.069	324.472	338.919	25.9582
Chr10_core_Tb427v10:467501-477500	10_core_Tb427v10	467501	477500	452.358	419.496	401.304	435.121	433.877	402.678	446.151	452.392	452.067	438.043	400.803	435.324	460.675	443.337	432.034	450.856	26.6793
Chr10_core_Tb427v10:470001-480000	10_core_Tb427v10	470001	480000	619.242	559.378	536.127	579.565	584.136	528.514	596.254	598.604	599.089	583.45	552.6	574.66	617.765	579.908	578.905	601.4	23.795
Chr10_core_Tb427v10:472501-482500	10_core_Tb427v10	472501	482500	686.026	616.7	599.946	643.553	648.414	593.286	653.8	656.993	666.244	646.772	604.944	651.749	677.449	645.768	644.657	670.065	25.2371
Chr10_core_Tb427v10:475001-485000	10_core_Tb427v10	475001	485000	589.136	521.063	519.442	556.51	559.286	508.224	559.855	565.791	579.739	551.398	529.27	561.469	586.76	554.604	549.602	574.193	28.1214
Chr10_core_Tb427v10:477501-487500	10_core_Tb427v10	477501	487500	420.724	365.367	370.734	388.635	392.461	348.441	385.485	397.863	412.04	389.574	375.23	393.688	416.236	378.171	385.579	399.033	27.4003
Chr10_core_Tb427v10:480001-490000	10_core_Tb427v10	480001	490000	230.611	199.485	211.43	218.219	217.022	198.998	210.769	222.456	234.476	213.419	203.542	227.693	233.567	216.989	210.3	222.059	28.8424
Chr10_core_Tb427v10:482501-492500	10_core_Tb427v10	482501	492500	40.6511	32.69	42.3835	44.6977	40.588	33.5565	37.4392	42.4645	49.513	29.7067	41.2768	42.4606	47.5403	37.0892	34.8415	38.8669	30.2846
Chr10_core_Tb427v10:485001-495000	10_core_Tb427v10	485001	495000	2.598	2.88888	2.80121	3.19942	2.65064	3.70682	2.77328	2.65403	2.27646	3.12702	2.84152	3.29791	3.35882	2.07977	3.75216	2.33201	26.6793
Chr10_core_Tb427v10:487501-497500	10_core_Tb427v10	487501	497500	2.29236	2.28069	2.67942	2.91711	2.15365	3.31663	2.07996	2.41275	2.08676	3.12702	2.54241	2.1986	3.10045	2.07977	3.57349	2.33201	25.2371
Chr10_core_Tb427v10:490001-500000	10_core_Tb427v10	490001	500000	6.26577	6.08185	7.67288	7.33984	8.94593	8.19402	9.01315	6.99699	7.3985	9.38106	9.87053	8.51959	9.04298	6.93255	8.04034	9.32805	23.795
Chr10_core_Tb427v10:492501-502500	10_core_Tb427v10	492501	502500	6.26577	5.9298	7.06392	6.86933	8.28327	7.41364	8.31983	6.51444	6.63968	9.38106	9.87053	7.83253	8.0095	6.2393	7.68299	8.55071	24.5161
Chr10_core_Tb427v10:495001-505000	10_core_Tb427v10	495001	505000	6.87707	6.53799	8.28184	8.28084	9.11159	7.80383	11.7864	7.47954	8.53673	9.38106	10.4687	8.93183	10.5932	8.31907	7.50432	10.6236	26.6793
Chr10_core_Tb427v10:497501-507500	10_core_Tb427v10	497501	507500	66.0199	61.5787	61.8702	66.2467	71.2361	60.0895	67.2519	63.2142	71.1394	63.3221	63.1116	72.8288	69.5018	71.7519	62.3573	57.2639	26.6793
Chr10_core_Tb427v10:500001-510000	10_core_Tb427v10	500001	510000	171.315	160.105	155.041	168.158	159.204	162.515	158.423	171.547	176.805	165.732	156.283	170.942	173.884	171.927	156.876	157.022	26.6793
Chr10_core_Tb427v10:502501-512500	10_core_Tb427v10	502501	512500	288.378	270.338	263.192	286.348	286.601	262.599	273.861	300.629	309.409	281.432	265.158	292.277	298.16	291.514	272.836	278.028	23.795
Chr10_core_Tb427v10:505001-515000	10_core_Tb427v10	505001	515000	356.538	342.864	335.78	364.263	362.31	325.81	339.033	373.012	387.188	344.754	339.187	371.702	383.423	368.465	348.057	355.243	20.9108
Chr10_core_Tb427v10:507501-517500	10_core_Tb427v10	507501	517500	441.508	413.87	411.778	433.803	438.516	385.119	403.858	456.011	461.742	419.021	409.777	451.264	461.967	454.429	418.812	429.349	19.4687
Chr10_core_Tb427v10:510001-520000	10_core_Tb427v10	510001	520000	367.235	343.32	348.568	363.604	376.06	313.909	334.18	374.46	387.188	341.627	345.618	382.42	392.982	387.53	352.524	359.648	18.7476
Chr10_core_Tb427v10:512501-522500	10_core_Tb427v10	512501	522500	302.438	277.332	284.14	294.534	301.18	251.088	264.501	294.115	298.406	266.318	286.096	311.652	322.189	313.351	281.948	291.242	19.4687
Chr10_core_Tb427v10:515001-525000	10_core_Tb427v10	515001	525000	319.249	283.262	286.211	301.404	318.243	267.476	270.741	315.83	312.255	286.643	297.312	319.76	334.074	328.95	287.308	294.87	20.9108
Chr10_core_Tb427v10:517501-527500	10_core_Tb427v10	517501	527500	275.388	235.52	242	261.035	275.17	239.382	233.995	273.606	270.33	237.132	257.98	268.917	295.318	266.557	244.784	270.513	21.6318
Chr10_core_Tb427v10:520001-530000	10_core_Tb427v10	520001	530000	398.106	347.882	341.139	379.695	403.726	339.467	360.526	406.308	389.085	352.05	368.799	384.893	417.011	392.729	359.493	385.3	25.9582
Chr10_core_Tb427v10:522501-532500	10_core_Tb427v10	522501	532500	482.312	438.349	433.578	470.502	507.433	431.942	452.044	512.228	504.426	446.903	450.754	479.571	517	499.837	467.233	497.755	23.795
Chr10_core_Tb427v10:525001-535000	10_core_Tb427v10	525001	535000	588.524	535.355	528.698	573.542	595.07	517.004	577.188	600.535	606.487	547.228	528.971	579.745	611.822	616.304	567.827	598.032	23.074
Chr10_core_Tb427v10:527501-537500	10_core_Tb427v10	527501	537500	523.116	488.525	475.718	526.304	539.572	465.108	522.416	541.905	547.489	501.887	482.161	528.49	550.847	561.19	521.014	539.472	25.9582
Chr10_core_Tb427v10:530001-540000	10_core_Tb427v10	530001	540000	427.295	404.595	391.56	429.757	437.356	380.632	426.391	437.432	455.292	411.724	389.736	439.171	452.408	456.855	425.066	451.633	19.4687
Chr10_core_Tb427v10:532501-542500	10_core_Tb427v10	532501	542500	424.239	398.361	375.362	433.144	419.63	371.462	414.258	428.264	436.511	394.004	382.707	421.857	450.082	450.269	407.199	431.163	23.074
Chr10_core_Tb427v10:535001-545000	10_core_Tb427v10	535001	545000	377.933	344.385	325.062	389.576	360.985	317.811	337.3	370.84	369.546	312.181	336.196	352.601	383.164	355.987	352.167	381.673	22.3529
Chr10_core_Tb427v10:537501-547500	10_core_Tb427v10	537501	547500	479.867	428.923	410.316	479.348	456.077	400.727	437.138	470.487	474.263	410.161	420.844	450.989	485.996	472.454	449.008	482.467	21.6318
Chr10_core_Tb427v10:540001-550000	10_core_Tb427v10	540001	550000	574.006	493.694	497.032	564.415	546.364	481.106	522.416	563.137	573.479	491.202	497.415	541.269	594.253	570.203	535.844	571.602	22.3529
Chr10_core_Tb427v10:542501-552500	10_core_Tb427v10	542501	552500	524.033	439.87	448.193	502.497	490.701	435.259	465.91	499.682	514.291	446.382	447.315	495.236	523.976	502.957	474.023	510.452	22.3529
Chr10_core_Tb427v10:545001-555000	10_core_Tb427v10	545001	555000	541.607	460.092	464.392	517.553	530.957	459.255	496.07	539.733	559.63	491.202	472.888	545.254	558.598	546.632	499.752	539.731	23.074
Chr10_core_Tb427v10:547501-557500	10_core_Tb427v10	547501	557500	493.621	429.075	425.906	476.337	488.878	421.602	461.057	498.475	514.67	442.734	440.136	503.206	516.484	496.371	454.905	499.31	22.3529
Chr10_core_Tb427v10:550001-560000	10_core_Tb427v10	550001	560000	372.279	331.765	321.408	367.368	370.262	320.152	344.58	378.079	389.844	336.676	338.739	380.908	384.456	369.505	341.447	374.418	24.5161
Chr10_core_Tb427v10:552501-562500	10_core_Tb427v10	552501	562500	338.657	303.028	303.505	337.538	336.301	288.547	321.7	342.852	364.234	308.272	312.268	353.013	361.203	361.879	317.683	346.952	23.074
Chr10_core_Tb427v10:555001-565000	10_core_Tb427v10	555001	565000	254.604	228.374	237.372	256.988	259.598	229.823	244.742	260.577	279.246	230.878	250.801	270.703	292.993	289.434	250.501	272.845	23.074
Chr10_core_Tb427v10:557501-567500	10_core_Tb427v10	557501	567500	278.445	246.619	257.833	283.431	280.306	246.601	262.421	270.47	303.149	255.373	259.027	284.444	310.045	315.778	266.939	279.323	20.9108
Chr10_core_Tb427v10:560001-570000	10_core_Tb427v10	560001	570000	277.069	246.467	253.57	279.855	276.164	240.163	266.235	271.676	294.991	255.373	262.616	283.62	299.71	316.125	265.51	277.769	23.074
Chr10_core_Tb427v10:562501-572500	10_core_Tb427v10	562501	572500	267.594	243.274	241.148	270.351	274.839	239.578	262.768	264.197	280.194	251.725	259.625	273.451	292.218	304.339	264.795	268.959	29.5635
Chr10_core_Tb427v10:565001-575000	10_core_Tb427v10	565001	575000	264.538	242.514	238.346	260.941	268.212	225.336	263.808	259.371	267.484	264.494	251.699	258.199	285.242	296.367	250.68	262.74	31.7267
Chr10_core_Tb427v10:567501-577500	10_core_Tb427v10	567501	577500	293.269	252.701	255.275	270.915	284.944	244.26	270.048	278.673	272.037	283.256	270.991	273.177	311.595	316.125	271.942	293.834	36.0531
Chr10_core_Tb427v10:570001-580000	10_core_Tb427v10	570001	580000	392.757	334.046	336.023	357.394	380.865	324.249	365.379	362.154	374.857	374.721	338.589	359.472	408.226	407.981	366.282	385.3	37.4952
Chr10_core_Tb427v10:572501-582500	10_core_Tb427v10	572501	582500	509.209	424.665	420.912	454.411	483.411	409.311	443.031	459.389	480.523	470.356	424.732	456.898	518.551	497.411	458.121	491.795	51.9164
Chr10_core_Tb427v10:575001-585000	10_core_Tb427v10	575001	585000	471.614	394.712	386.81	430.98	439.841	376.145	404.552	417.889	455.861	426.838	394.373	426.942	473.077	444.03	422.386	455.261	490.322
Chr10_core_Tb427v10:577501-587500	10_core_Tb427v10	577501	587500	381.142	323.554	315.562	358.993	359.494	302.008	327.94	345.024	392.12	341.887	322.737	353.7	384.198	359.453	343.412	368.717	1500.53
Chr10_core_Tb427v10:580001-590000	10_core_Tb427v10	580001	590000	315.123	265.625	264.166	299.71	302.173	261.038	261.035	283.016	315.669	274.656	276.225	299.835	323.48	301.566	277.302	316.117	2306.67
Chr10_core_Tb427v10:582501-592500	10_core_Tb427v10	582501	592500	189.96	165.122	171.483	193.941	187.699	162.125	164.317	177.579	198.242	164.69	182.455	187.156	205.147	191.685	172.063	195.371	3419.99
Chr10_core_Tb427v10:585001-595000	10_core_Tb427v10	585001	595000	210.133	180.935	185.123	205.233	205.922	182.61	179.57	198.328	214.746	168.859	197.56	199.936	223.749	211.096	186.893	204.181	4156.92
Chr10_core_Tb427v10:587501-597500	10_core_Tb427v10	587501	597500	204.478	181.847	183.54	198.74	203.768	183.585	180.956	192.297	197.483	173.028	198.458	201.997	217.032	197.231	185.643	200.812	3898.78
Chr10_core_Tb427v10:590001-600000	10_core_Tb427v10	590001	600000	222.664	195.988	191.578	214.361	222.157	189.048	195.169	213.77	216.074	191.79	218.946	223.021	229.433	211.79	200.473	210.399	3244.05
Chr10_core_Tb427v10:592501-602500	10_core_Tb427v10	592501	602500	261.94	225.789	224.462	251.625	260.094	216.946	232.955	244.653	255.343	229.315	250.502	263.695	270.256	243.333	234.778	244.602	2124.97
Chr10_core_Tb427v10:595001-605000	10_core_Tb427v10	595001	605000	272.638	235.064	236.154	259.247	274.507	224.36	240.928	266.851	258.378	247.295	260.373	278.948	282.141	263.09	249.251	268.959	951.801
Chr10_core_Tb427v10:597501-607500	10_core_Tb427v10	597501	607500	302.744	256.958	257.589	289.547	303.333	247.381	264.848	297.251	288.541	271.269	282.955	306.705	324.514	298.447	274.444	286.06	198.292
Chr10_core_Tb427v10:600001-610000	10_core_Tb427v10	600001	610000	314.97	272.011	278.659	305.074	307.475	257.526	279.754	306.179	312.444	286.904	292.676	311.24	328.389	293.94	295.885	302.902	34.6109
Chr10_core_Tb427v10:602501-612500	10_core_Tb427v10	602501	612500	329.641	283.414	285.114	319.283	324.207	274.695	290.154	333.443	329.518	305.145	308.23	325.394	334.59	317.164	304.818	331.405	26.6793
Chr10_core_Tb427v10:605001-615000	10_core_Tb427v10	605001	615000	300.91	264.104	263.435	299.804	297.535	254.405	273.168	303.283	311.116	281.692	287.591	300.797	309.27	291.514	278.017	301.089	31.0056
Chr10_core_Tb427v10:607501-617500	10_core_Tb427v10	607501	617500	360.97	319.449	312.883	349.019	358.831	304.544	337.646	373.494	375.806	334.591	341.879	362.77	371.021	340.735	337.516	377.009	28.8424
Chr10_core_Tb427v10:610001-620000	10_core_Tb427v10	610001	620000	301.98	263.344	253.327	289.829	303.664	257.721	282.181	317.76	316.618	279.347	288.937	309.041	324.256	292.207	277.66	312.749	30.2846
Chr10_core_Tb427v10:612501-622500	10_core_Tb427v10	612501	622500	213.342	190.21	181.713	203.822	215.862	183.78	203.836	224.869	225.18	191.009	201.299	220.135	232.534	203.124	199.222	216.618	24.5161
Chr10_core_Tb427v10:615001-625000	10_core_Tb427v10	615001	625000	187.668	165.578	159.669	177.003	192.834	160.564	173.676	190.608	195.965	168.598	174.08	195.951	209.022	173.314	180.104	188.634	19.4687
Chr10_core_Tb427v10:617501-627500	10_core_Tb427v10	617501	627500	66.1727	58.8419	58.9472	64.3647	69.2481	62.0404	56.1588	61.0427	74.1747	60.7163	66.4018	71.8669	76.7362	60.6599	64.1441	64.2599	23.074
Chr10_core_Tb427v10:620001-630000	10_core_Tb427v10	620001	630000	41.7209	38.9238	41.1656	42.4393	45.2266	39.4093	34.3193	39.0866	46.0983	41.9542	44.8661	46.7204	49.6072	40.9021	41.0951	43.0127	18.0265
Chr10_core_Tb427v10:622501-632500	10_core_Tb427v10	622501	632500	151.448	129.087	129.708	138.704	152.578	118.813	132.771	148.626	162.388	132.638	137.739	148.543	154.506	140.384	133.291	144.844	21.6318
Chr10_core_Tb427v10:625001-635000	10_core_Tb427v10	625001	635000	259.495	221.988	221.783	240.427	258.935	217.922	248.902	253.581	276.021	238.435	233.902	262.184	268.706	234.32	235.671	263.517	23.795
Chr10_core_Tb427v10:627501-637500	10_core_Tb427v10	627501	637500	352.564	296.338	296.319	326.246	343.093	285.815	334.526	336.097	374.288	313.744	313.913	349.578	352.676	329.296	304.64	352.393	26.6793
Chr10_core_Tb427v10:630001-640000	10_core_Tb427v10	630001	640000	393.521	333.438	330.299	365.204	387.988	318.981	371.619	374.942	423.991	354.135	354.891	391.077	394.274	360.146	341.804	396.442	28.8424
Chr10_core_Tb427v10:632501-642500	10_core_Tb427v10	632501	642500	346.146	290.712	298.268	326.34	338.123	288.742	321.7	329.1	364.234	317.392	316.904	353.288	351.643	317.858	304.282	353.948	30.2846
Chr10_core_Tb427v10:635001-645000	10_core_Tb427v10	635001	645000	365.402	313.367	321.408	347.513	360.653	287.766	334.526	360.707	379.979	328.858	326.027	355.349	366.37	348.361	329.833	360.425	28.1214
Chr10_core_Tb427v10:637501-647500	10_core_Tb427v10	637501	647500	398.106	339.367	358.555	377.343	399.916	330.687	367.112	398.346	405.02	371.855	358.031	381.595	413.652	375.398	377.717	391.519	25.2371
Chr10_core_Tb427v10:640001-650000	10_core_Tb427v10	640001	650000	539.621	472.712	476.815	515.388	538.578	463.157	506.47	544.076	546.351	519.346	469.449	519.695	572.55	532.767	530.126	533.254	25.2371
Chr10_core_Tb427v10:642501-652500	10_core_Tb427v10	642501	652500	570.185	497.647	497.763	548.606	564.919	486.764	535.589	562.896	583.154	546.186	493.078	540.994	611.047	565.35	556.749	554.501	26.6793
Chr10_core_Tb427v10:645001-655000	10_core_Tb427v10	645001	655000	593.567	515.133	507.384	570.155	578.835	525.003	565.402	583.163	616.162	573.808	508.332	564.079	636.368	611.105	566.219	576.525	28.1214
Chr10_core_Tb427v10:647501-657500	10_core_Tb427v10	647501	657500	567.282	486.7	468.167	540.325	545.37	495.543	541.829	545.765	593.398	538.889	477.375	542.918	602.521	592.387	524.23	548.541	28.1214
Chr10_core_Tb427v10:650001-660000	10_core_Tb427v10	650001	660000	561.169	477.577	467.437	533.832	537.418	478.375	523.803	550.349	575.945	500.844	481.114	536.597	586.244	557.031	513.331	544.654	29.5635
Chr10_core_Tb427v10:652501-662500	10_core_Tb427v10	652501	662500	580.883	500.232	481.93	549.076	556.635	506.859	541.135	571.34	595.674	515.176	496.817	559.82	608.722	558.417	528.34	577.821	29.5635
Chr10_core_Tb427v10:655001-665000	10_core_Tb427v10	655001	665000	467.946	399.73	393.022	448.765	458.562	405.019	437.831	470.487	473.883	409.9	416.806	457.859	498.656	431.552	431.141	482.208	26.6793
Chr10_core_Tb427v10:657501-667500	10_core_Tb427v10	657501	667500	480.631	417.063	405.81	457.046	465.851	408.335	444.417	485.446	482.989	415.894	432.509	470.639	500.465	433.631	449.902	488.427	26.6793
Chr10_core_Tb427v10:660001-670000	10_core_Tb427v10	660001	670000	384.352	332.677	333.831	371.979	379.705	325.615	358.793	384.111	395.345	335.633	358.629	381.595	397.116	356.68	343.412	384.523	23.074
Chr10_core_Tb427v10:662501-672500	10_core_Tb427v10	662501	672500	370.445	328.724	336.267	374.896	393.786	318.786	371.272	387.006	392.12	342.93	364.312	384.069	384.973	375.051	358.778	397.219	26.6793
Chr10_core_Tb427v10:665001-675000	10_core_Tb427v10	665001	675000	500.192	435.917	442.347	493.557	509.752	423.553	462.79	513.434	519.033	454.721	457.036	500.045	502.532	495.678	470.449	500.087	27.4003
Chr10_core_Tb427v10:667501-677500	10_core_Tb427v10	667501	677500	494.69	435.917	446.488	501.367	524.828	424.918	455.511	528.635	523.966	467.489	456.138	506.091	496.072	492.558	469.735	505.269	23.074
Chr10_core_Tb427v10:670001-680000	10_core_Tb427v10	670001	680000	558.265	487.308	490.577	557.734	581.485	474.473	519.989	584.852	591.69	533.157	509.379	561.469	556.273	556.684	533.521	571.602	25.2371
Chr10_core_Tb427v10:672501-682500	10_core_Tb427v10	672501	682500	536.87	466.326	461.834	523.105	538.412	444.818	486.363	550.832	552.99	497.457	484.553	525.604	520.359	519.942	493.498	517.707	20.9108
Chr10_core_Tb427v10:675001-685000	10_core_Tb427v10	675001	685000	493.315	454.314	438.572	493.839	497.327	421.017	479.777	514.399	523.586	477.913	467.056	503.206	490.905	493.251	478.311	492.055	23.074
Chr10_core_Tb427v10:677501-687500	10_core_Tb427v10	677501	687500	493.315	452.642	439.79	487.252	486.393	418.09	481.857	492.443	525.293	474.264	461.223	491.8	500.206	494.291	469.377	488.168	21.6318
Chr10_core_Tb427v10:680001-690000	10_core_Tb427v10	680001	690000	423.627	392.431	383.279	422.135	413.832	364.244	415.991	419.096	451.119	401.561	393.027	428.865	437.164	431.898	409.879	416.135	23.795
Chr10_core_Tb427v10:682501-692500	10_core_Tb427v10	682501	692500	577.674	538.7	523.461	572.507	577.178	509.59	564.015	573.994	624.699	549.313	522.989	596.371	608.722	596.893	554.069	585.335	21.6318
Chr10_core_Tb427v10:685001-695000	10_core_Tb427v10	685001	695000	538.092	480.01	479.859	524.798	535.265	465.693	506.816	516.812	571.202	500.584	480.665	531.788	566.349	539.353	497.429	536.104	24.5161
Chr10_core_Tb427v10:687501-697500	10_core_Tb427v10	687501	697500	496.524	443.823	440.521	488.476	500.806	441.697	465.217	483.034	516.567	451.854	446.716	495.785	518.034	494.984	470.449	501.901	25.9582
Chr10_core_Tb427v10:690001-700000	10_core_Tb427v10	690001	700000	509.973	449.449	448.802	491.016	511.574	452.427	463.137	493.167	533.64	467.229	456.886	505.129	537.928	500.184	477.954	518.225	25.2371
Chr10_core_Tb427v10:692501-702500	10_core_Tb427v10	692501	702500	446.551	377.683	388.15	422.417	444.811	383.753	401.085	430.918	454.344	400.519	400.504	424.468	473.594	416.3	416.132	435.309	25.9582
Chr10_core_Tb427v10:695001-705000	10_core_Tb427v10	695001	705000	431.574	375.098	366.958	405.103	440.504	376.73	391.032	421.508	440.875	392.441	400.953	434.774	470.235	409.714	401.838	416.135	18.7476
Chr10_core_Tb427v10:697501-707500	10_core_Tb427v10	697501	707500	489.647	435.765	416.284	458.363	507.764	434.088	474.577	496.786	511.255	471.659	450.455	492.075	537.67	485.279	465.804	473.917	16.5844
Chr10_core_Tb427v10:700001-710000	10_core_Tb427v10	700001	710000	395.049	359.437	336.145	376.966	417.642	357.61	398.312	409.203	413.367	386.969	369.995	398.36	434.063	398.969	374.859	381.154	11.537
Chr10_core_Tb427v10:702501-712500	10_core_Tb427v10	702501	712500	238.099	223.964	200.591	230.828	257.444	224.75	251.675	256.717	256.861	247.556	228.518	248.992	264.83	249.572	232.098	233.979	12.258
Chr10_core_Tb427v10:705001-715000	10_core_Tb427v10	705001	715000	178.345	167.555	151.509	173.992	188.361	171.489	185.81	197.846	192.361	176.677	163.312	178.087	196.362	189.952	177.245	182.674	15.8633
Chr10_core_Tb427v10:707501-717500	10_core_Tb427v10	707501	717500	126.691	114.795	108.76	128.541	132.698	120.569	119.251	131.013	132.414	115.439	125.625	127.382	132.286	133.798	122.035	129.297	20.9108
Chr10_core_Tb427v10:710001-720000	10_core_Tb427v10	710001	720000	175.442	163.754	155.893	190.742	178.587	162.71	170.903	183.369	183.635	159.217	177.221	180.148	180.601	180.246	169.919	178.269	24.5161
Chr10_core_Tb427v10:712501-722500	10_core_Tb427v10	712501	722500	312.219	294.666	282.191	333.774	303.664	280.743	298.82	321.62	324.965	301.497	292.676	310.69	323.222	327.91	300.53	312.49	24.5161
Chr10_core_Tb427v10:715001-725000	10_core_Tb427v10	715001	725000	444.106	423.601	401.913	457.893	448.622	402.287	424.658	459.63	469.141	439.086	417.703	448.378	462.742	473.494	438.467	450.856	27.4003
Chr10_core_Tb427v10:717501-727500	10_core_Tb427v10	717501	727500	420.265	401.25	384.253	430.886	410.519	372.828	394.499	432.366	441.254	415.372	388.391	420.071	441.814	437.444	406.305	428.572	24.5161
Chr10_core_Tb427v10:720001-730000	10_core_Tb427v10	720001	730000	464.584	437.741	420.181	465.421	459.556	413.993	430.204	468.557	480.902	454.199	413.067	458.134	486.771	480.773	445.614	470.03	25.2371
Chr10_core_Tb427v10:722501-732500	10_core_Tb427v10	722501	732500	356.996	336.478	324.331	350.242	367.777	326.2	331.753	362.154	368.787	345.536	330.962	361.945	383.164	361.879	345.02	370.013	24.5161
Chr10_core_Tb427v10:725001-735000	10_core_Tb427v10	725001	735000	325.056	296.186	293.762	323.517	311.782	289.912	305.754	324.274	320.222	306.448	288.489	323.057	337.433	314.738	294.098	327	20.1897
Chr10_core_Tb427v10:727501-737500	10_core_Tb427v10	727501	737500	392.604	354.724	353.805	377.437	374.404	340.247	373.699	380.491	380.169	362.734	348.161	384.893	407.451	361.186	358.957	377.527	21.6318
Chr10_core_Tb427v10:730001-740000	10_core_Tb427v10	730001	740000	465.501	403.379	419.694	433.709	443.32	402.678	440.604	446.601	445.807	430.747	415.011	454.424	471.527	425.659	425.066	453.188	23.795
Chr10_core_Tb427v10:732501-742500	10_core_Tb427v10	732501	742500	530.757	459.94	476.936	502.497	501.966	461.987	499.536	506.196	512.583	479.997	471.094	511.313	520.617	484.586	480.634	503.456	23.795
Chr10_core_Tb427v10:735001-745000	10_core_Tb427v10	735001	745000	399.94	346.209	361.721	373.014	381.527	346.1	371.966	370.117	384.912	355.177	358.181	380.496	386.265	353.907	366.282	374.936	34.6109
Chr10_core_Tb427v10:737501-747500	10_core_Tb427v10	737501	747500	271.415	230.046	244.923	258.024	262.911	238.602	247.515	253.822	259.327	240.78	238.239	255.725	254.237	248.532	245.498	259.113	37.4952
Chr10_core_Tb427v10:740001-750000	10_core_Tb427v10	740001	750000	109.88	99.2862	98.5295	109.815	101.387	98.3282	97.758	102.06	108.891	91.9865	99.4531	99.0746	95.0805	99.1355	96.4841	95.6125	36.7741
Chr10_core_Tb427v10:742501-752500	10_core_Tb427v10	742501	752500	16.8106	16.573	12.301	15.8089	8.94593	7.21854	6.58653	10.8574	6.26027	9.12047	6.58036	8.10735	8.0095	9.01232	8.57636	6.2187	41.8215
Chr10_core_Tb427v10:745001-755000	10_core_Tb427v10	745001	755000	33.1628	30.7133	29.23	31.6178	22.6961	18.1439	20.4529	23.8863	19.7293	21.368	16.0022	19.1004	21.1864	20.1044	20.0115	18.6561	34.6109
Chr10_core_Tb427v10:747501-757500	10_core_Tb427v10	747501	757500	87.4152	83.1693	78.6774	85.9137	56.3262	51.1151	48.5323	51.8742	56.9115	51.5958	44.2678	52.2169	55.8081	55.1138	50.9222	56.4865	39.6584
Chr10_core_Tb427v10:750001-760000	10_core_Tb427v10	750001	760000	121.342	111.754	110.465	119.508	75.3777	71.2099	72.7985	73.8303	77.7791	74.0061	68.7946	75.0274	80.095	79.0311	69.8616	75.1426	48.3111
Chr10_core_Tb427v10:752501-762500	10_core_Tb427v10	752501	762500	119.203	103.239	105.959	113.391	73.5554	69.8443	70.7185	69.7286	79.6762	74.2667	65.8036	72.1417	75.7027	75.9115	67.7175	75.92	51.9164
Chr10_core_Tb427v10:755001-765000	10_core_Tb427v10	755001	765000	100.1	87.2746	88.4208	94.9474	59.8052	58.9189	56.8522	56.6997	66.2071	62.0192	56.3817	61.1487	62.5258	64.8194	56.2824	63.4826	49.0322
Chr10_core_Tb427v10:757501-767500	10_core_Tb427v10	757501	767500	44.4717	34.8186	40.8002	41.0278	27.3348	26.1428	31.1994	29.4356	29.594	30.749	29.462	29.956	29.1959	30.8499	27.1585	26.4295	45.4269
Chr10_core_Tb427v10:760001-770000	10_core_Tb427v10	760001	770000	27.0498	23.8713	30.0826	25.313	23.8558	23.4115	22.8795	25.5752	26.9381	25.5373	21.5357	25.4214	25.3204	30.1566	24.6571	24.8748	39.6584
Chr10_core_Tb427v10:762501-772500	10_core_Tb427v10	762501	772500	35.4551	38.7718	42.0181	37.9225	36.115	36.2878	30.8527	40.7756	40.0278	35.4395	35.4442	36.4144	39.014	47.8346	35.9135	37.0531	33.1688
Chr10_core_Tb427v10:765001-775000	10_core_Tb427v10	765001	775000	75.4949	77.8477	80.1389	77.1624	81.176	75.6971	70.7185	82.0337	82.332	69.055	74.4777	80.5239	82.4203	89.0833	77.5446	75.92	38.9373
Chr10_core_Tb427v10:767501-777500	10_core_Tb427v10	767501	777500	84.5115	87.7307	90.9784	88.8308	92.9382	86.2323	80.425	93.8562	94.6629	79.4784	85.8437	95.0896	94.8221	102.255	88.2651	88.3573	38.2162
Chr10_core_Tb427v10:770001-780000	10_core_Tb427v10	770001	780000	124.551	128.023	132.022	131.176	132.367	120.764	114.744	138.975	138.105	118.827	128.616	143.734	145.463	134.145	128.645	128.779	64.1744
Chr10_core_Tb427v10:772501-782500	10_core_Tb427v10	772501	782500	197.295	195.988	192.431	204.574	193.331	180.854	181.303	203.878	202.036	174.852	189.335	213.402	218.065	194.458	199.4	191.484	281.935
Chr10_core_Tb427v10:775001-785000	10_core_Tb427v10	775001	785000	328.571	331.613	321.165	322.106	314.433	299.472	312.34	334.649	322.688	296.546	288.937	324.432	363.528	326.523	319.112	315.34	1249.6
Chr10_core_Tb427v10:777501-787500	10_core_Tb427v10	777501	787500	349.966	356.549	341.382	346.29	334.478	329.322	337.3	360.224	352.093	326.252	316.754	347.792	390.399	344.895	337.158	341.51	2638.36
Chr10_core_Tb427v10:780001-790000	10_core_Tb427v10	780001	790000	351.953	360.046	335.658	351.089	341.436	333.614	339.033	352.262	356.456	324.949	315.259	350.815	393.241	352.52	337.873	349.284	3814.41
Chr10_core_Tb427v10:782501-792500	10_core_Tb427v10	782501	792500	364.637	364.455	349.664	353.253	352.536	341.418	341.806	354.675	373.719	334.07	324.681	368.404	404.351	356.68	334.121	369.235	3877.87
Chr10_core_Tb427v10:785001-795000	10_core_Tb427v10	785001	795000	265.455	260.303	258.442	275.432	264.236	250.698	247.168	260.819	286.834	252.507	268.299	289.254	305.394	258.931	250.323	284.505	2925.34
Chr10_core_Tb427v10:787501-797500	10_core_Tb427v10	787501	797500	331.475	318.537	313.492	333.963	342.264	303.764	296.047	332.719	350.006	304.103	325.877	347.792	368.179	313.698	316.432	342.547	1532.25
Chr10_core_Tb427v10:790001-800000	10_core_Tb427v10	790001	800000	373.501	349.098	356.606	360.123	371.753	338.491	337.646	373.977	383.394	334.852	363.714	370.053	391.69	355.293	343.591	381.673	320.151
Chr10_core_Tb427v10:792501-802500	10_core_Tb427v10	792501	802500	401.774	374.338	382.426	393.246	404.389	356.245	357.406	407.032	401.606	370.552	383.007	378.984	410.035	384.064	367.712	397.997	38.9373
Chr10_core_Tb427v10:795001-805000	10_core_Tb427v10	795001	805000	430.199	397.601	391.56	402.938	417.808	375.949	378.552	423.68	414.126	382.278	391.232	397.535	414.685	403.821	377.181	419.244	25.2371
Chr10_core_Tb427v10:797501-807500	10_core_Tb427v10	797501	807500	463.514	418.735	416.893	429.945	433.215	408.921	412.178	448.29	437.27	409.118	411.123	422.957	458.092	446.803	402.553	453.965	21.6318
Chr10_core_Tb427v10:800001-810000	10_core_Tb427v10	800001	810000	451.441	419.04	408.489	429.475	435.865	405.604	413.218	444.671	438.598	405.731	403.645	431.614	462.742	441.257	408.985	441.787	24.5161
Chr10_core_Tb427v10:802501-812500	10_core_Tb427v10	802501	812500	384.963	351.835	351.978	367.462	367.114	354.099	366.072	373.494	377.324	341.106	352.946	373.488	408.226	380.944	351.452	377.786	23.795
Chr10_core_Tb427v10:805001-815000	10_core_Tb427v10	805001	815000	391.993	359.894	360.382	382.142	384.509	367.17	377.859	392.555	384.912	348.663	358.629	379.122	427.087	408.327	367.176	380.636	24.5161
Chr10_core_Tb427v10:807501-817500	10_core_Tb427v10	807501	817500	299.229	277.941	285.723	302.721	296.872	281.133	297.087	292.667	300.493	269.445	273.982	294.201	324.514	322.017	278.911	288.91	23.795
Chr10_core_Tb427v10:810001-820000	10_core_Tb427v10	810001	820000	223.887	202.83	209.847	230.64	216.525	205.436	217.702	216.183	216.643	202.996	203.393	210.791	237.185	239.866	204.761	214.804	22.3529
Chr10_core_Tb427v10:812501-822500	10_core_Tb427v10	812501	822500	242.531	219.555	220.443	242.779	238.227	232.944	242.662	245.136	236.752	220.715	223.583	238.549	245.711	262.051	220.305	238.124	22.3529
Chr10_core_Tb427v10:815001-825000	10_core_Tb427v10	815001	825000	215.787	197.052	193.283	215.584	208.738	202.704	205.569	212.564	216.074	202.214	200.103	213.677	214.965	215.256	192.79	221.541	23.795
Chr10_core_Tb427v10:817501-827500	10_core_Tb427v10	817501	827500	203.561	189.754	182.322	205.986	195.982	190.999	186.503	206.773	205.261	189.445	201.897	204.882	196.104	205.897	185.643	210.14	21.6318
Chr10_core_Tb427v10:820001-830000	10_core_Tb427v10	820001	830000	250.172	240.841	230.186	254.918	250.155	235.871	243.008	254.063	256.481	230.357	243.772	255.176	241.318	245.759	228.524	261.704	25.9582
Chr10_core_Tb427v10:822501-832500	10_core_Tb427v10	822501	832500	284.099	280.982	271.474	291.9	300.683	262.989	289.461	290.978	299.544	268.402	285.348	296.537	291.442	298.793	268.369	312.749	27.4003
Chr10_core_Tb427v10:825001-835000	10_core_Tb427v10	825001	835000	274.471	268.818	264.166	284.936	296.707	261.623	286.687	280.121	296.509	261.627	277.721	288.567	292.734	296.02	259.256	294.87	27.4003
Chr10_core_Tb427v10:827501-837500	10_core_Tb427v10	827501	837500	370.445	331.461	329.568	360.217	377.717	329.126	373.352	359.983	379.979	332.506	346.216	366.068	379.805	359.8	330.726	365.867	29.5635
Chr10_core_Tb427v10:830001-840000	10_core_Tb427v10	830001	840000	456.637	401.25	390.83	437.944	475.294	395.264	438.524	439.604	457.189	414.069	415.759	438.759	464.551	436.404	413.452	439.196	28.8424
Chr10_core_Tb427v10:832501-842500	10_core_Tb427v10	832501	842500	460.611	412.045	396.554	447.26	480.926	400.727	436.791	451.185	468.951	424.232	412.917	436.423	468.168	430.165	429.712	431.163	24.5161
Chr10_core_Tb427v10:835001-845000	10_core_Tb427v10	835001	845000	451.441	398.361	387.054	435.403	457.236	384.339	410.792	436.467	460.983	411.985	399.308	427.629	444.14	412.487	414.346	418.726	21.6318
Chr10_core_Tb427v10:837501-847500	10_core_Tb427v10	837501	847500	343.242	321.426	310.691	340.644	360.819	298.692	316.5	349.126	361.009	330.682	314.661	337.761	345.959	325.483	327.331	333.219	24.5161
Chr10_core_Tb427v10:840001-850000	10_core_Tb427v10	840001	850000	233.973	224.116	224.949	234.404	237.398	209.338	215.969	249.479	259.327	239.738	231.958	245.282	241.318	246.452	225.13	233.979	25.9582
Chr10_core_Tb427v10:842501-852500	10_core_Tb427v10	842501	852500	264.079	238.865	244.314	259.059	258.604	231.969	238.502	262.025	283.799	267.36	258.279	266.443	270.514	263.437	239.781	272.586	27.4003
Chr10_core_Tb427v10:845001-855000	10_core_Tb427v10	845001	855000	270.651	243.73	255.275	273.08	267.052	236.261	253.755	287.842	278.677	275.438	268.299	281.559	281.366	279.035	257.112	297.72	32.4477
Chr10_core_Tb427v10:847501-857500	10_core_Tb427v10	847501	857500	335.754	299.531	305.819	337.538	333.153	292.058	308.874	336.338	339.382	322.344	319.895	333.363	335.882	347.668	310.715	349.802	28.8424
Chr10_core_Tb427v10:850001-860000	10_core_Tb427v10	850001	860000	398.87	351.227	361.234	404.256	387.491	349.026	367.112	394.003	396.673	371.594	377.772	383.244	407.968	394.462	365.21	410.434	25.9582
Chr10_core_Tb427v10:852501-862500	10_core_Tb427v10	852501	862500	287.156	258.935	263.923	304.415	276.827	255.575	266.235	293.15	289.869	262.409	278.17	280.047	299.71	292.207	263.366	299.793	23.074
Chr10_core_Tb427v10:855001-865000	10_core_Tb427v10	855001	865000	260.717	242.058	240.417	279.761	258.107	239.187	248.208	252.615	273.175	236.351	252.147	250.229	278.782	273.836	236.922	261.185	20.9108
Chr10_core_Tb427v10:857501-867500	10_core_Tb427v10	857501	867500	181.402	174.397	175.867	200.905	177.759	172.074	182.69	182.404	199.759	171.986	183.801	182.622	207.989	194.112	170.277	194.593	19.4687
Chr10_core_Tb427v10:860001-870000	10_core_Tb427v10	860001	870000	89.7075	95.333	94.7539	109.439	89.6249	92.6705	98.1046	93.6149	112.875	84.4295	97.0602	98.525	106.707	104.682	88.8011	103.645	19.4687
Chr10_core_Tb427v10:862501-872500	10_core_Tb427v10	862501	872500	150.379	146.421	147.977	158.277	148.27	145.932	138.664	154.175	166.94	141.498	148.507	154.727	169.75	174.354	143.654	148.471	21.6318
Chr10_core_Tb427v10:865001-875000	10_core_Tb427v10	865001	875000	172.08	157.368	157.72	177.379	171.629	159.198	154.61	179.509	178.133	161.041	175.875	176.026	196.104	183.713	163.844	177.492	16.5844
Chr10_core_Tb427v10:867501-877500	10_core_Tb427v10	867501	877500	231.07	207.695	208.873	234.028	234.085	214.605	210.076	231.866	232.958	217.067	234.051	234.289	260.955	248.532	219.233	232.683	17.3055
Chr10_core_Tb427v10:870001-880000	10_core_Tb427v10	870001	880000	301.827	266.841	270.012	308.744	317.083	278.402	272.821	297.01	308.65	278.826	298.21	307.667	334.849	317.511	295.706	293.315	16.5844
Chr10_core_Tb427v10:872501-882500	10_core_Tb427v10	872501	882500	370.445	332.373	337.485	386.659	389.976	344.734	354.286	367.463	384.532	339.021	368.649	374.175	402.025	381.637	365.032	364.83	17.3055
Chr10_core_Tb427v10:875001-885000	10_core_Tb427v10	875001	885000	425.92	378.899	384.253	438.508	438.019	396.435	399.352	405.584	445.428	381.757	402.449	424.743	453.183	442.99	403.625	411.212	19.4687
Chr10_core_Tb427v10:877501-887500	10_core_Tb427v10	877501	887500	515.016	455.835	452.213	514.918	509.918	464.133	468.337	488.824	536.296	454.199	472.14	503.618	535.086	513.009	472.057	507.342	17.3055
Chr10_core_Tb427v10:880001-890000	10_core_Tb427v10	880001	890000	615.268	535.507	537.223	597.444	596.726	549.975	547.029	593.055	630.39	534.46	554.544	593.074	622.416	611.451	535.308	612.024	15.8633
Chr10_core_Tb427v10:882501-892500	10_core_Tb427v10	882501	892500	538.092	461.765	454.161	511.436	516.876	474.083	473.884	516.33	546.92	458.369	471.991	516.26	540.254	519.248	464.017	547.246	17.3055
Chr10_core_Tb427v10:885001-895000	10_core_Tb427v10	885001	895000	462.292	396.993	388.881	432.298	440.173	404.628	404.552	456.976	466.105	388.011	412.17	448.653	458.867	442.297	407.377	468.994	21.6318
Chr10_core_Tb427v10:887501-897500	10_core_Tb427v10	887501	897500	346.299	292.385	298.268	329.352	336.632	302.203	304.02	350.815	347.35	285.34	314.362	343.257	342.342	331.723	315.181	348.765	25.2371
Chr10_core_Tb427v10:890001-900000	10_core_Tb427v10	890001	900000	200.963	176.982	179.521	202.316	200.289	181.049	189.623	216.424	209.814	174.331	194.719	213.952	220.649	198.271	203.331	211.177	26.6793
Chr10_core_Tb427v10:892501-902500	10_core_Tb427v10	892501	902500	254.452	222.14	227.02	247.108	254.793	223.97	226.369	247.549	265.587	210.553	251.1	264.382	275.165	254.771	240.674	252.376	26.6793
Chr10_core_Tb427v10:895001-905000	10_core_Tb427v10	895001	905000	268.358	232.631	242.974	264.893	272.685	236.846	238.155	255.028	280.953	238.435	263.513	281.421	302.036	270.716	253.36	279.064	21.6318
Chr10_core_Tb427v10:897501-907500	10_core_Tb427v10	897501	907500	309.01	270.338	273.301	297.828	304.824	272.939	265.195	283.016	314.341	267.1	288.638	313.713	336.399	310.232	280.519	306.012	22.3529
Chr10_core_Tb427v10:900001-910000	10_core_Tb427v10	900001	910000	426.684	372.665	373.901	401.621	418.305	360.342	363.299	390.866	429.113	373.679	385.699	412.376	450.857	426.352	385.936	416.135	20.1897
Chr10_core_Tb427v10:902501-912500	10_core_Tb427v10	902501	912500	457.554	419.04	400.329	449.142	459.224	396.825	414.258	445.877	467.623	423.711	409.178	456.485	494.005	471.76	431.141	456.038	21.6318
Chr10_core_Tb427v10:905001-915000	10_core_Tb427v10	905001	915000	457.249	430.595	397.772	455.823	454.586	391.752	416.338	452.15	461.553	417.718	414.861	450.164	486.771	465.868	437.216	451.633	22.3529
Chr10_core_Tb427v10:907501-917500	10_core_Tb427v10	907501	917500	417.514	389.391	364.644	422.605	425.925	367.755	392.765	428.023	429.492	393.744	388.69	419.384	457.058	441.95	412.916	426.24	20.1897
Chr10_core_Tb427v10:910001-920000	10_core_Tb427v10	910001	920000	366.471	329.636	312.152	366.804	356.677	318.396	349.433	375.666	372.391	338.239	345.917	378.435	413.394	398.969	375.931	379.859	25.2371
Chr10_core_Tb427v10:912501-922500	10_core_Tb427v10	912501	922500	243.907	203.894	203.879	238.545	216.028	202.119	217.009	233.796	235.614	218.11	234.5	243.221	275.94	270.023	254.253	243.566	20.1897
Chr10_core_Tb427v10:915001-925000	10_core_Tb427v10	915001	925000	257.508	212.713	210.212	240.991	236.736	210.703	221.169	240.31	253.446	231.399	235.846	251.878	286.017	306.072	265.331	258.335	23.795
Chr10_core_Tb427v10:917501-927500	10_core_Tb427v10	917501	927500	272.638	234.455	228.116	258.306	253.302	220.458	236.768	252.374	273.365	242.344	252.745	270.978	311.595	319.937	279.447	273.882	23.795
Chr10_core_Tb427v10:920001-930000	10_core_Tb427v10	920001	930000	338.046	301.812	280.852	313.637	333.816	265.33	300.9	307.626	326.103	297.067	297.612	329.928	359.911	377.131	313.931	339.696	20.1897
Chr10_core_Tb427v10:922501-932500	10_core_Tb427v10	922501	932500	449.149	393.952	366.106	424.581	454.254	356.44	406.285	418.613	442.203	404.167	402.598	434.224	478.761	493.251	421.493	455.779	24.5161
Chr10_core_Tb427v10:925001-935000	10_core_Tb427v10	925001	935000	390.312	336.326	322.504	371.509	394.449	315.275	369.539	364.567	389.085	351.008	359.975	383.794	428.896	417.686	366.64	397.479	26.6793
Chr10_core_Tb427v10:927501-937500	10_core_Tb427v10	927501	937500	437.076	369.32	357.215	418.747	443.155	350.392	404.898	417.889	441.823	400.78	399.906	428.59	480.312	469.681	415.418	455.261	28.8424
Chr10_core_Tb427v10:930001-940000	10_core_Tb427v10	930001	940000	313.594	263.496	259.538	317.777	317.415	267.086	295.007	314.865	337.296	302.539	304.94	319.21	358.361	345.935	313.395	338.66	28.1214
Chr10_core_Tb427v10:932501-942500	10_core_Tb427v10	932501	942500	231.528	202.982	204.123	242.685	240.712	199.778	212.502	239.345	253.067	225.927	226.723	250.366	270.773	254.771	241.032	254.448	20.9108
Chr10_core_Tb427v10:935001-945000	10_core_Tb427v10	935001	945000	270.651	230.654	235.667	280.702	277.489	230.798	231.222	280.362	292.905	260.585	253.493	279.91	301.519	298.447	281.055	282.951	15.1423
Chr10_core_Tb427v10:937501-947500	10_core_Tb427v10	937501	947500	244.212	214.385	214.597	248.708	241.54	207.777	208.689	240.069	247.565	220.455	229.116	244.183	256.046	264.13	242.282	234.497	15.1423
Chr10_core_Tb427v10:940001-950000	10_core_Tb427v10	940001	950000	296.172	261.672	256.737	298.769	300.848	243.479	255.835	300.87	303.338	267.1	277.87	294.063	318.055	316.818	294.098	282.173	16.5844
Chr10_core_Tb427v10:942501-952500	10_core_Tb427v10	942501	952500	357.149	311.695	303.992	344.784	355.352	294.595	310.607	350.573	363.854	316.089	328.12	353.288	370.246	361.186	336.086	350.32	21.6318
Chr10_core_Tb427v10:945001-955000	10_core_Tb427v10	945001	955000	420.418	365.367	354.292	404.538	426.588	339.271	377.166	405.343	419.817	361.431	384.053	404.268	435.613	404.168	368.248	430.127	21.6318
Chr10_core_Tb427v10:947501-957500	10_core_Tb427v10	947501	957500	385.574	332.981	322.992	371.979	395.774	311.568	343.193	380.974	393.638	335.373	352.348	375.274	398.15	367.425	340.911	404.734	19.4687
Chr10_core_Tb427v10:950001-960000	10_core_Tb427v10	950001	960000	373.348	324.771	313.857	361.158	375.563	303.179	327.593	359.259	368.028	316.871	340.384	362.907	371.537	349.401	336.98	392.555	20.9108
Chr10_core_Tb427v10:952501-962500	10_core_Tb427v10	952501	962500	354.245	297.707	297.659	339.891	364.629	296.155	323.78	349.849	348.868	303.581	329.616	336.524	370.504	356.333	335.55	366.126	20.9108
Chr10_core_Tb427v10:955001-965000	10_core_Tb427v10	955001	965000	291.129	247.227	244.314	275.997	291.405	248.747	260.688	290.254	287.593	258.5	267.252	279.223	302.811	296.713	289.274	295.129	20.1897
Chr10_core_Tb427v10:957501-967500	10_core_Tb427v10	957501	967500	393.98	329.484	329.447	361.158	387.988	326.005	356.019	386.765	389.085	346.317	344.721	379.397	406.159	402.435	383.078	391.778	25.2371
Chr10_core_Tb427v10:960001-970000	10_core_Tb427v10	960001	970000	472.378	377.531	383.887	419.312	464.857	392.923	435.404	470.97	466.295	416.415	409.627	445.63	500.206	475.227	436.859	471.844	21.6318
Chr10_core_Tb427v10:962501-972500	10_core_Tb427v10	962501	972500	493.009	399.122	409.098	452.812	489.21	407.75	446.844	494.132	486.214	432.571	426.228	467.753	514.933	479.733	446.328	496.2	20.9108
Chr10_core_Tb427v10:965001-975000	10_core_Tb427v10	965001	975000	563.614	468.15	474.988	528.845	562.599	461.401	523.109	575.925	563.993	498.499	496.966	548.277	589.086	551.138	518.87	568.752	22.3529
Chr10_core_Tb427v10:967501-977500	10_core_Tb427v10	967501	977500	566.976	478.338	483.269	548.229	580.326	470.961	538.016	588.471	588.655	507.359	523.288	549.376	610.272	546.632	531.735	577.821	22.3529
Chr10_core_Tb427v10:970001-980000	10_core_Tb427v10	970001	980000	526.172	443.215	450.142	514.541	526.153	426.089	490.523	525.498	549.386	466.708	481.712	510.076	548.005	496.371	502.789	525.739	25.2371
Chr10_core_Tb427v10:972501-982500	10_core_Tb427v10	972501	982500	494.996	422.537	420.06	474.831	477.282	390.972	446.844	478.208	512.963	432.571	453.297	478.334	509.249	454.776	470.628	487.65	23.074
Chr10_core_Tb427v10:975001-985000	10_core_Tb427v10	975001	985000	482.923	397.145	398.624	450.271	459.556	371.852	423.965	447.083	489.439	416.154	437.145	459.234	486.254	436.751	440.253	466.662	28.8424
Chr10_core_Tb427v10:977501-987500	10_core_Tb427v10	977501	987500	492.245	398.361	398.381	442.178	459.556	369.316	431.938	441.293	467.623	423.19	422.19	462.119	477.47	430.858	425.245	464.07	27.4003
Chr10_core_Tb427v10:980001-990000	10_core_Tb427v10	980001	990000	575.229	480.466	474.013	534.773	557.629	437.209	501.27	518.984	551.093	501.887	491.732	543.742	575.134	510.929	495.285	539.731	24.5161
Chr10_core_Tb427v10:982501-992500	10_core_Tb427v10	982501	992500	684.956	571.39	558.05	634.614	666.803	535.733	606.308	656.993	660.743	598.042	583.408	654.085	688.559	628.09	595.343	657.887	28.1214
Chr10_core_Tb427v10:985001-995000	10_core_Tb427v10	985001	995000	647.973	550.103	540.268	602.902	629.362	521.296	583.428	628.764	631.718	569.899	556.489	623.717	662.205	594.12	581.406	627.83	27.4003
Chr10_core_Tb427v10:987501-997500	10_core_Tb427v10	987501	997500	579.202	502.513	491.308	557.075	563.096	478.375	518.256	566.756	582.205	510.746	514.315	570.4	592.186	543.859	529.233	567.975	31.7267
Chr10_core_Tb427v10:990001-1000000	10_core_Tb427v10	990001	1000000	435.7	382.7	370.003	413.666	422.281	375.559	400.392	439.604	439.357	388.271	394.373	437.935	445.173	413.18	403.447	442.305	30.2846
Chr10_core_Tb427v10:992501-1002500	10_core_Tb427v10	992501	1002500	387.255	345.297	344.183	384.306	380.202	334.004	359.486	372.771	405.21	359.347	365.06	387.092	400.733	379.557	355.383	410.434	28.8424
Chr10_core_Tb427v10:995001-1005000	10_core_Tb427v10	995001	1005000	450.983	417.215	398.137	453.376	457.071	385.314	414.951	452.15	481.851	431.529	416.207	453.6	451.374	459.282	420.063	474.435	25.9582
Chr10_core_Tb427v10:997501-1007500	10_core_Tb427v10	997501	1007500	486.591	451.273	439.668	484.806	489.375	414.188	425.698	491.478	510.117	466.447	442.828	483.556	484.187	495.678	458.121	514.597	23.795
Chr10_core_Tb427v10:1000001-1010000	10_core_Tb427v10	1000001	1010000	505.694	465.414	457.084	501.461	499.647	420.236	441.644	512.469	528.898	468.792	463.466	503.618	495.555	506.423	466.519	520.039	22.3529
Chr10_core_Tb427v10:1002501-1012500	10_core_Tb427v10	1002501	1012500	459.388	413.262	398.868	445.095	439.013	377.51	388.952	465.179	460.604	416.675	411.272	454.287	446.982	439.177	422.207	446.71	18.7476
Chr10_core_Tb427v10:1005001-1015000	10_core_Tb427v10	1005001	1015000	353.481	308.046	309.351	342.714	322.385	284.84	287.034	347.195	338.813	302.018	324.83	344.356	348.026	319.591	308.749	331.664	23.795
Chr10_core_Tb427v10:1007501-1017500	10_core_Tb427v10	1007501	1017500	312.525	272.011	276.224	314.39	292.234	255.575	287.034	309.798	310.737	262.93	309.127	317.011	321.672	268.637	272.836	299.275	18.0265
Chr10_core_Tb427v10:1010001-1020000	10_core_Tb427v10	1010001	1020000	274.166	237.648	245.045	284.654	261.917	230.798	248.555	267.333	272.986	230.878	271.29	278.123	295.06	243.333	245.32	265.59	19.4687
Chr10_core_Tb427v10:1012501-1022500	10_core_Tb427v10	1012501	1022500	203.714	191.426	197.181	230.452	208.241	180.659	201.063	203.154	212.849	182.149	220.591	225.22	230.725	186.486	188.501	210.658	30.2846
Chr10_core_Tb427v10:1015001-1025000	10_core_Tb427v10	1015001	1025000	234.89	216.818	220.687	256.424	259.101	227.091	250.288	254.304	262.931	245.21	267.402	263.695	279.041	236.747	248.179	255.226	28.1214
Chr10_core_Tb427v10:1017501-1027500	10_core_Tb427v10	1017501	1027500	180.638	170.596	162.957	195.447	196.479	184.561	180.956	202.671	203.364	192.833	196.364	198.149	219.099	197.231	199.222	201.849	32.4477
Chr10_core_Tb427v10:1020001-1030000	10_core_Tb427v10	1020001	1030000	273.555	245.555	228.968	264.046	296.044	257.721	265.195	289.048	291.956	280.129	274.879	276.887	308.237	296.02	277.481	290.724	34.6109
Chr10_core_Tb427v10:1022501-1032500	10_core_Tb427v10	1022501	1032500	241.003	216.362	200.713	229.323	261.586	230.798	234.342	260.095	261.793	241.562	241.23	240.335	271.031	265.517	248.536	253.93	30.2846
Chr10_core_Tb427v10:1025001-1035000	10_core_Tb427v10	1025001	1035000	199.282	174.853	164.541	193.659	202.94	175.976	173.33	193.503	199.19	182.931	189.335	191.828	209.28	219.762	192.075	209.363	28.1214
Chr10_core_Tb427v10:1027501-1037500	10_core_Tb427v10	1027501	1037500	171.774	149.614	147.612	173.239	177.759	154.711	152.53	161.896	174.339	167.296	175.277	171.354	183.185	195.845	162.415	181.897	25.2371
Chr10_core_Tb427v10:1030001-1040000	10_core_Tb427v10	1030001	1040000	159.395	146.421	152.483	175.497	146.614	128.373	149.064	149.591	162.957	152.963	168.098	171.766	163.549	176.087	151.516	175.419	23.795
Chr10_core_Tb427v10:1032501-1042500	10_core_Tb427v10	1032501	1042500	315.734	280.677	296.928	325.588	308.966	264.745	294.661	298.699	328	306.969	303.893	334.6	319.347	348.708	310.893	334.514	17.3055
Chr10_core_Tb427v10:1035001-1045000	10_core_Tb427v10	1035001	1045000	438.146	391.975	396.919	438.696	425.925	360.342	400.392	419.578	453.016	399.998	400.355	449.34	451.116	456.509	416.847	448.005	16.5844
Chr10_core_Tb427v10:1037501-1047500	10_core_Tb427v10	1037501	1047500	510.737	452.794	456.597	499.297	499.978	423.163	474.23	494.856	521.689	468.532	463.466	527.665	522.943	536.233	492.248	519.002	15.1423
Chr10_core_Tb427v10:1040001-1050000	10_core_Tb427v10	1040001	1050000	408.498	363.087	365.375	400.774	406.211	352.343	373.352	399.552	418.869	378.109	370.444	424.606	423.47	437.098	400.409	414.58	13.7002
Chr10_core_Tb427v10:1042501-1052500	10_core_Tb427v10	1042501	1052500	334.378	291.625	283.531	315.613	320.894	274.89	291.887	320.173	325.534	287.946	298.509	325.256	345.442	345.588	313.573	326.223	15.8633
Chr10_core_Tb427v10:1045001-1055000	10_core_Tb427v10	1045001	1055000	281.196	252.245	244.558	268.845	288.258	240.163	254.795	273.124	275.262	255.373	262.018	276.887	285.758	289.088	269.619	271.291	12.9791
Chr10_core_Tb427v10:1047501-1057500	10_core_Tb427v10	1047501	1057500	354.857	316.408	312.396	347.795	367.446	294.79	315.113	333.443	358.163	319.216	329.018	345.044	359.652	360.839	331.619	346.952	19.4687
Chr10_core_Tb427v10:1050001-1060000	10_core_Tb427v10	1050001	1060000	531.215	461.308	454.892	504.096	545.867	453.988	485.323	479.173	531.743	485.73	471.243	503.48	515.45	518.555	486.709	510.192	23.795
Chr10_core_Tb427v10:1052501-1062500	10_core_Tb427v10	1052501	1062500	551.541	486.396	484	532.044	571.711	484.618	514.443	511.021	566.27	512.049	502.799	542.643	530.694	534.153	507.792	540.768	24.5161
Chr10_core_Tb427v10:1055001-1065000	10_core_Tb427v10	1055001	1065000	618.478	538.396	548.063	594.056	623.233	547.048	582.388	585.576	641.014	574.59	551.853	600.906	607.172	623.583	567.47	598.809	26.6793
Chr10_core_Tb427v10:1057501-1067500	10_core_Tb427v10	1057501	1067500	525.866	463.133	464.27	503.155	529.798	476.229	502.656	504.99	544.643	487.294	469.598	506.504	520.617	526.528	475.631	503.974	22.3529
Chr10_core_Tb427v10:1060001-1070000	10_core_Tb427v10	1060001	1070000	430.81	382.092	387.785	418.935	433.546	379.071	406.632	430.918	450.36	395.047	397.513	419.109	440.264	432.591	390.046	412.248	22.3529
Chr10_core_Tb427v10:1062501-1072500	10_core_Tb427v10	1062501	1072500	445.023	388.326	395.701	423.734	433.712	379.266	424.658	431.401	452.067	405.991	403.645	415.811	451.632	435.018	388.259	418.726	23.795
Chr10_core_Tb427v10:1065001-1075000	10_core_Tb427v10	1065001	1075000	419.196	365.975	366.106	393.905	418.305	353.904	393.112	390.866	418.679	379.933	388.241	409.078	427.862	381.984	373.251	410.434	26.6793
Chr10_core_Tb427v10:1067501-1077500	10_core_Tb427v10	1067501	1077500	559.488	483.963	481.443	528.562	548.849	470.571	533.509	509.574	549.196	504.232	500.406	523.13	552.397	501.224	496.357	539.472	30.2846
Chr10_core_Tb427v10:1070001-1080000	10_core_Tb427v10	1070001	1080000	602.89	527.449	530.525	564.791	589.106	500.03	561.242	553.727	595.864	533.157	541.085	562.293	596.579	535.887	537.452	577.821	278.33
Chr10_core_Tb427v10:1072501-1082500	10_core_Tb427v10	1072501	1082500	541.607	483.203	481.93	517.082	542.388	454.183	500.923	499.199	540.28	476.87	491.732	514.748	539.995	486.319	494.213	536.363	1364.97
Chr10_core_Tb427v10:1075001-1085000	10_core_Tb427v10	1075001	1085000	438.604	392.584	389.125	428.816	441.829	363.463	408.018	409.686	443.531	386.969	405.888	406.879	429.413	402.088	398.801	431.681	2754.45
Chr10_core_Tb427v10:1077501-1087500	10_core_Tb427v10	1077501	1087500	348.744	317.929	313.248	336.409	346.572	285.23	315.113	323.309	353.421	306.448	334.402	333.913	342.342	316.471	318.755	353.689	3758.89
Chr10_core_Tb427v10:1080001-1090000	10_core_Tb427v10	1080001	1090000	268.817	243.122	232.013	264.046	266.555	229.237	243.702	238.863	272.417	238.175	258.429	262.733	263.28	256.505	253.003	280.36	4912.59
Chr10_core_Tb427v10:1082501-1092500	10_core_Tb427v10	1082501	1092500	268.358	247.835	237.007	267.151	262.082	232.164	250.981	247.066	272.417	244.168	261.719	262.871	266.38	266.903	261.936	273.623	5002.72
Chr10_core_Tb427v10:1085001-1095000	10_core_Tb427v10	1085001	1095000	323.986	294.97	294.614	312.696	316.089	281.133	284.607	289.289	317.377	288.728	307.632	315.362	331.748	319.937	303.032	321.559	3916.8
Chr10_core_Tb427v10:1087501-1097500	10_core_Tb427v10	1087501	1097500	298.465	271.099	277.685	298.393	308.303	276.06	265.541	284.223	296.319	275.178	288.19	306.568	326.064	320.631	288.559	297.202	2913.81
Chr10_core_Tb427v10:1090001-1100000	10_core_Tb427v10	1090001	1100000	323.069	288.584	303.748	322.765	336.963	302.593	299.86	316.795	318.894	301.236	323.185	338.173	351.901	337.962	314.645	325.445	1525.04
Chr10_core_Tb427v10:1092501-1102500	10_core_Tb427v10	1092501	1102500	435.7	390.151	389.125	431.827	441.167	393.703	396.232	412.822	438.978	400.519	413.665	430.926	460.417	450.616	407.377	432.718	351.157
Chr10_core_Tb427v10:1095001-1105000	10_core_Tb427v10	1095001	1105000	451.594	398.361	408.246	448.765	457.733	406.97	427.431	431.159	468.761	415.633	422.638	448.79	478.503	460.668	439.717	451.115	40.3794
Chr10_core_Tb427v10:1097501-1107500	10_core_Tb427v10	1097501	1107500	480.172	420.104	427.002	473.514	476.785	425.894	450.657	467.592	497.786	437.001	445.37	478.884	507.441	484.932	466.519	472.362	33.8899
Chr10_core_Tb427v10:1100001-1110000	10_core_Tb427v10	1100001	1110000	504.166	444.735	450.873	488.476	490.866	437.99	464.87	488.1	513.721	463.32	456.437	493.587	529.919	533.114	480.098	497.496	38.9373
Chr10_core_Tb427v10:1102501-1112500	10_core_Tb427v10	1102501	1112500	390.465	343.777	366.837	377.155	386	349.026	364.686	391.349	399.519	366.643	364.163	399.596	432.771	436.404	382.006	386.337	45.4269
Chr10_core_Tb427v10:1105001-1115000	10_core_Tb427v10	1105001	1115000	325.973	297.25	313.005	315.142	310.954	302.789	311.994	346.23	339.003	329.119	317.951	331.44	369.987	394.809	314.109	330.887	38.2162
Chr10_core_Tb427v10:1107501-1117500	10_core_Tb427v10	1107501	1117500	258.883	239.625	254.179	250.684	249.161	241.333	245.088	262.749	263.88	254.852	268.598	252.84	291.184	317.164	249.608	270.773	37.4952
Chr10_core_Tb427v10:1110001-1120000	10_core_Tb427v10	1110001	1120000	174.219	165.122	182.566	181.426	168.482	171.879	170.556	181.922	188.567	173.81	195.766	176.575	213.931	213.176	174.565	188.375	29.5635
Chr10_core_Tb427v10:1112501-1122500	10_core_Tb427v10	1112501	1122500	147.781	140.187	155.163	156.113	138.662	148.663	144.21	155.14	157.266	143.843	171.388	157.063	179.051	171.581	143.118	164.536	21.6318
Chr10_core_Tb427v10:1115001-1125000	10_core_Tb427v10	1115001	1125000	184.917	176.982	181.713	207.68	185.048	189.828	179.916	187.712	192.171	175.113	196.962	207.493	212.381	179.553	174.029	195.63	25.2371
Chr10_core_Tb427v10:1117501-1127500	10_core_Tb427v10	1117501	1127500	290.518	272.467	275.249	300.275	277.655	270.988	275.594	279.88	296.13	263.712	280.263	307.805	309.012	285.621	264.617	305.494	28.8424
Chr10_core_Tb427v10:1120001-1130000	10_core_Tb427v10	1120001	1130000	346.91	328.116	326.524	353.724	339.614	316.445	332.793	337.062	352.282	324.689	331.411	364.419	360.169	338.309	318.576	359.13	26.6793
Chr10_core_Tb427v10:1122501-1132500	10_core_Tb427v10	1122501	1132500	524.491	487.156	473.648	520.376	510.083	466.474	492.95	520.673	530.795	480.519	476.926	521.069	530.694	501.57	483.493	516.67	25.2371
Chr10_core_Tb427v10:1125001-1135000	10_core_Tb427v10	1125001	1135000	563.614	524.256	514.205	555.193	548.683	492.226	534.896	555.899	565.321	520.649	505.042	558.995	574.617	548.365	528.697	570.825	23.074
Chr10_core_Tb427v10:1127501-1137500	10_core_Tb427v10	1127501	1137500	530.604	497.039	498.006	538.537	537.584	471.937	531.429	542.629	545.212	513.352	492.928	540.17	560.665	533.807	519.585	531.958	23.795
Chr10_core_Tb427v10:1130001-1140000	10_core_Tb427v10	1130001	1140000	536.87	490.653	499.468	539.196	536.59	476.814	527.962	542.629	547.489	522.473	495.77	536.734	565.057	546.285	514.403	538.436	28.8424
Chr10_core_Tb427v10:1132501-1142500	10_core_Tb427v10	1132501	1142500	475.74	438.654	461.591	480.853	475.625	432.917	463.484	474.348	480.902	474.786	452.998	479.296	501.24	483.546	450.08	489.982	25.9582
Chr10_core_Tb427v10:1135001-1145000	10_core_Tb427v10	1135001	1145000	432.186	392.736	413.97	430.321	432.386	393.313	422.925	429.47	438.598	419.542	428.022	428.59	452.408	449.923	411.666	431.681	29.5635
Chr10_core_Tb427v10:1137501-1147500	10_core_Tb427v10	1137501	1147500	327.807	296.49	308.864	321.259	314.598	297.716	305.754	322.344	327.621	311.92	317.203	313.713	336.141	333.109	298.565	325.186	27.4003
Chr10_core_Tb427v10:1140001-1150000	10_core_Tb427v10	1140001	1150000	244.671	228.83	234.449	240.803	237.895	229.237	229.835	244.171	246.806	227.23	237.491	236.35	253.72	243.333	229.06	240.715	26.6793
Chr10_core_Tb427v10:1142501-1152500	10_core_Tb427v10	1142501	1152500	109.269	102.631	104.01	111.133	108.179	103.011	114.398	106.885	113.633	100.065	112.763	109.243	122.209	119.24	112.922	107.273	25.2371
Chr10_core_Tb427v10:1145001-1155000	10_core_Tb427v10	1145001	1155000	25.98	28.4327	27.2813	27.5714	24.6841	30.0447	26.3461	24.1275	27.6969	22.9315	29.462	25.5588	32.038	26.3437	24.121	24.8748	22.3529
Chr10_core_Tb427v10:1147501-1157500	10_core_Tb427v10	1147501	1157500	104.837	100.807	106.324	105.581	96.4172	109.059	106.078	108.333	115.151	100.065	98.8549	104.021	107.224	103.642	92.7319	106.495	22.3529
Chr10_core_Tb427v10:1150001-1160000	10_core_Tb427v10	1150001	1160000	186.292	180.783	184.027	183.778	182.066	190.413	188.929	196.881	203.743	181.628	181.259	194.714	197.395	192.725	168.668	188.375	19.4687
Chr10_core_Tb427v10:1152501-1162500	10_core_Tb427v10	1152501	1162500	277.528	264.561	274.153	281.36	279.809	285.425	283.221	299.664	306.184	277.262	269.346	288.704	296.868	292.554	248.357	287.097	20.1897
Chr10_core_Tb427v10:1155001-1165000	10_core_Tb427v10	1155001	1165000	449.455	437.437	457.206	456.011	453.592	451.061	457.937	477.243	487.732	458.89	427.873	458.959	470.235	474.187	419.885	478.581	18.0265
Chr10_core_Tb427v10:1157501-1167500	10_core_Tb427v10	1157501	1167500	475.282	468.759	484.609	486.594	499.647	476.424	485.67	510.298	509.358	499.02	455.241	490.976	506.665	502.61	448.472	500.346	16.5844
Chr10_core_Tb427v10:1160001-1170000	10_core_Tb427v10	1160001	1170000	506.916	492.174	509.82	512.377	519.858	504.713	514.096	529.358	523.396	523.515	474.085	509.252	533.019	517.515	477.775	527.294	17.3055
Chr10_core_Tb427v10:1162501-1172500	10_core_Tb427v10	1162501	1172500	502.637	489.589	507.993	501.65	506.107	487.154	502.656	515.847	512.204	514.655	471.841	510.076	527.335	500.184	482.957	516.929	18.7476
Chr10_core_Tb427v10:1165001-1175000	10_core_Tb427v10	1165001	1175000	430.963	413.718	434.187	430.039	434.043	423.748	455.857	449.979	440.495	442.213	419.647	444.805	459.642	418.38	407.377	431.163	20.1897
Chr10_core_Tb427v10:1167501-1177500	10_core_Tb427v10	1167501	1177500	406.358	383.765	399.842	403.315	392.461	390.191	422.925	417.165	411.091	407.034	396.766	414.712	428.637	376.091	390.046	411.212	21.6318
Chr10_core_Tb427v10:1170001-1180000	10_core_Tb427v10	1170001	1180000	317.873	304.701	326.645	329.728	311.948	309.617	341.806	337.544	338.055	323.907	327.522	338.997	336.916	303.299	311.787	329.591	25.2371
Chr10_core_Tb427v10:1172501-1182500	10_core_Tb427v10	1172501	1182500	311.913	294.514	315.197	318.53	303.333	302.984	331.753	322.344	323.827	304.884	317.203	321.683	327.098	299.486	296.957	314.303	27.4003
Chr10_core_Tb427v10:1175001-1185000	10_core_Tb427v10	1175001	1185000	254.604	241.145	247.846	262.634	252.64	249.332	242.662	257.923	260.845	238.175	265.458	262.871	276.457	246.452	250.859	248.489	24.5161
Chr10_core_Tb427v10:1177501-1187500	10_core_Tb427v10	1177501	1187500	250.784	239.929	237.25	252.283	248.664	248.942	223.942	243.206	250.98	221.758	261.27	261.497	260.696	253.038	231.919	240.975	28.1214
Chr10_core_Tb427v10:1180001-1190000	10_core_Tb427v10	1180001	1190000	320.319	306.373	301.191	313.637	317.249	312.348	288.421	304.731	316.238	286.904	317.951	322.37	327.356	307.112	289.631	299.275	22.3529
Chr10_core_Tb427v10:1182501-1192500	10_core_Tb427v10	1182501	1192500	323.834	315.192	301.556	312.884	317.415	311.178	297.087	308.35	321.55	297.849	313.464	319.76	327.614	301.566	285.521	297.72	24.5161
Chr10_core_Tb427v10:1185001-1195000	10_core_Tb427v10	1185001	1195000	371.973	368.104	355.023	358.24	367.777	358.976	352.206	359.259	376.944	359.086	359.377	376.099	374.896	347.321	330.547	354.466	32.4477
Chr10_core_Tb427v10:1187501-1197500	10_core_Tb427v10	1187501	1197500	465.501	462.221	462.2	444.719	469.992	447.159	456.897	465.662	489.819	456.545	443.725	461.157	471.269	445.763	441.325	455.779	29.5635
Chr10_core_Tb427v10:1190001-1200000	10_core_Tb427v10	1190001	1200000	500.345	507.378	507.506	485.088	518.864	485.203	495.03	515.606	536.865	495.893	485.899	495.785	507.957	489.785	484.922	498.532	30.2846
Chr10_core_Tb427v10:1192501-1202500	10_core_Tb427v10	1192501	1202500	534.272	533.074	544.409	524.234	557.464	517.199	508.203	546.971	567.408	519.606	512.221	531.788	541.029	531.034	521.55	527.812	28.8424
Chr10_core_Tb427v10:1195001-1205000	10_core_Tb427v10	1195001	1205000	582.717	578.536	589.35	579.753	596.892	548.024	552.229	591.849	614.645	568.075	540.636	561.331	577.459	586.494	560.144	565.124	25.9582
Chr10_core_Tb427v10:1197501-1207500	10_core_Tb427v10	1197501	1207500	491.787	491.414	495.083	494.874	491.86	454.573	463.137	490.996	509.927	475.567	458.232	467.616	489.355	496.024	457.763	475.99	31.0056
Chr10_core_Tb427v10:1200001-1210000	10_core_Tb427v10	1200001	1210000	489.647	476.209	496.788	496.851	485.068	467.644	463.137	479.173	493.044	482.082	457.634	479.296	499.173	498.451	454.369	481.431	175.939
Chr10_core_Tb427v10:1202501-1212500	10_core_Tb427v10	1202501	1212500	430.963	431.355	443.931	442.178	426.423	424.918	417.378	436.226	448.463	439.346	419.049	427.629	443.106	437.791	403.089	441.009	1310.17
Chr10_core_Tb427v10:1205001-1215000	10_core_Tb427v10	1205001	1215000	314.206	311.543	327.132	323.8	314.267	327.566	302.287	317.277	321.93	310.357	320.643	324.019	326.064	309.192	295.349	332.441	2680.18
Chr10_core_Tb427v10:1207501-1217500	10_core_Tb427v10	1207501	1217500	350.425	339.063	359.042	362.663	367.114	371.267	349.086	357.329	374.478	357.783	357.283	377.885	365.595	363.266	350.023	382.968	3585.84
Chr10_core_Tb427v10:1210001-1220000	10_core_Tb427v10	1210001	1220000	294.644	296.186	297.781	302.439	313.273	310.592	297.434	305.696	327.621	301.757	312.118	316.736	306.686	313.005	301.066	329.073	3675.25
Chr10_core_Tb427v10:1212501-1222500	10_core_Tb427v10	1212501	1222500	337.588	336.935	332.613	342.714	354.524	347.856	335.566	331.754	362.716	337.197	344.123	353.151	342.342	346.974	340.196	362.498	3828.83
Chr10_core_Tb427v10:1215001-1225000	10_core_Tb427v10	1215001	1225000	342.478	344.841	341.139	349.207	356.677	351.367	349.779	338.268	374.478	349.184	350.105	355.212	349.318	366.732	354.668	376.75	3829.56
Chr10_core_Tb427v10:1217501-1227500	10_core_Tb427v10	1217501	1227500	284.405	306.677	287.916	297.169	303.168	300.642	283.914	289.289	305.046	291.334	308.08	295.3	287.825	298.1	289.452	306.53	4033.62
Chr10_core_Tb427v10:1220001-1230000	10_core_Tb427v10	1220001	1230000	267.747	284.022	265.628	285.595	278.152	279.767	262.768	279.638	281.333	265.015	290.433	280.597	275.94	282.502	267.475	281.914	3934.11
Chr10_core_Tb427v10:1222501-1232500	10_core_Tb427v10	1222501	1232500	263.774	285.087	265.019	286.63	275.501	270.988	270.048	281.81	280.574	263.712	289.386	282.383	267.672	269.33	261.579	278.546	2678.74
Chr10_core_Tb427v10:1225001-1235000	10_core_Tb427v10	1225001	1235000	306.717	320.057	294.736	314.86	311.782	312.934	305.407	319.931	316.997	295.503	324.98	316.049	304.619	304.686	286.415	303.162	1313.77
Chr10_core_Tb427v10:1227501-1237500	10_core_Tb427v10	1227501	1237500	354.398	350.315	335.293	354.476	346.075	342.588	351.166	346.23	347.35	328.076	345.469	346.555	350.868	341.775	320.899	340.215	168.728
Chr10_core_Tb427v10:1230001-1240000	10_core_Tb427v10	1230001	1240000	405.747	395.928	383.157	400.303	392.461	378.681	403.858	391.831	400.088	381.757	380.016	390.527	400.217	387.53	358.063	380.377	43.9847
Chr10_core_Tb427v10:1232501-1242500	10_core_Tb427v10	1232501	1242500	345.84	326.139	325.549	338.385	328.514	320.347	345.966	331.271	335.399	318.435	319.297	327.455	345.7	337.615	298.207	315.858	23.074
Chr10_core_Tb427v10:1235001-1245000	10_core_Tb427v10	1235001	1245000	391.229	387.262	389.49	411.407	385.503	372.048	418.765	387.488	395.535	377.066	364.611	385.855	408.485	389.956	360.029	374.677	23.795
Chr10_core_Tb427v10:1237501-1247500	10_core_Tb427v10	1237501	1247500	407.734	403.227	408.124	432.768	406.211	377.51	423.618	407.997	426.457	392.18	379.118	398.909	426.57	406.594	370.749	385.041	25.2371
Chr10_core_Tb427v10:1240001-1250000	10_core_Tb427v10	1240001	1250000	322.152	324.467	335.78	358.146	328.349	308.837	343.193	326.446	343.177	316.089	311.37	321.409	342.342	324.097	301.423	310.676	22.3529
Chr10_core_Tb427v10:1242501-1252500	10_core_Tb427v10	1242501	1252500	364.637	364.455	377.433	398.704	375.066	360.147	383.752	374.218	395.156	365.861	351.002	368.541	384.973	368.812	358.957	354.466	25.2371
Chr10_core_Tb427v10:1245001-1255000	10_core_Tb427v10	1245001	1255000	242.684	236.432	250.404	264.328	245.185	232.944	242.315	247.066	262.742	242.865	238.388	243.358	255.012	245.412	234.599	232.424	21.6318
Chr10_core_Tb427v10:1247501-1257500	10_core_Tb427v10	1247501	1257500	111.561	117.988	124.228	132.305	111.327	121.935	122.024	124.257	130.327	124.56	125.176	125.183	124.793	118.2	117.925	113.491	18.7476
Chr10_core_Tb427v10:1250001-1260000	10_core_Tb427v10	1250001	1260000	98.877	105.52	105.959	113.203	100.228	114.131	109.891	108.091	117.427	107.1	106.931	111.579	109.033	104.682	106.311	104.163	21.6318
Chr10_core_Tb427v10:1252501-1262500	10_core_Tb427v10	1252501	1262500	157.256	153.567	158.573	161.382	149.761	153.54	169.517	158.035	167.889	159.217	166.154	161.048	186.285	162.568	150.801	162.723	22.3529
Chr10_core_Tb427v10:1255001-1265000	10_core_Tb427v10	1255001	1265000	236.724	224.876	236.032	232.993	237.067	234.115	243.355	246.342	253.256	236.872	235.098	237.174	260.955	245.412	227.81	246.416	23.795
Chr10_core_Tb427v10:1257501-1267500	10_core_Tb427v10	1257501	1267500	327.043	302.116	313.735	313.166	321.888	317.031	332.446	329.582	337.675	315.568	320.344	321.546	351.643	324.097	315.181	327.259	23.074
Chr10_core_Tb427v10:1260001-1270000	10_core_Tb427v10	1260001	1270000	380.226	353.812	365.74	367.839	378.214	367.56	388.259	382.904	392.5	365.861	374.931	367.717	412.877	371.932	367.712	382.45	29.5635
Chr10_core_Tb427v10:1262501-1272500	10_core_Tb427v10	1262501	1272500	258.119	247.987	254.788	260.752	266.887	262.989	265.541	271.917	272.606	250.161	260.821	253.114	278.007	259.278	253.181	268.959	28.8424
Chr10_core_Tb427v10:1265001-1275000	10_core_Tb427v10	1265001	1275000	293.727	274.444	285.845	297.922	289.914	288.156	300.207	289.289	301.441	281.171	288.19	282.246	313.662	280.075	281.055	299.275	26.6793
Chr10_core_Tb427v10:1267501-1277500	10_core_Tb427v10	1267501	1277500	296.631	286.455	300.217	314.296	294.056	286.791	297.087	295.08	308.081	291.334	289.835	286.093	323.739	298.1	282.127	310.935	27.4003
Chr10_core_Tb427v10:1270001-1280000	10_core_Tb427v10	1270001	1280000	303.814	282.35	292.3	312.508	295.713	282.303	282.527	292.185	306.753	291.334	283.404	292.689	319.088	301.22	281.412	304.716	21.6318
Chr10_core_Tb427v10:1272501-1282500	10_core_Tb427v10	1272501	1282500	350.731	322.946	330.908	356.17	339.614	316.25	321.353	330.789	350.196	329.64	329.317	344.631	362.494	351.827	323.936	350.061	19.4687
Chr10_core_Tb427v10:1275001-1285000	10_core_Tb427v10	1275001	1285000	432.033	399.73	402.156	419.312	413.335	374.194	390.685	402.447	421.335	394.004	397.513	416.223	437.939	426.352	393.441	433.754	18.7476
Chr10_core_Tb427v10:1277501-1287500	10_core_Tb427v10	1277501	1287500	457.707	421.624	414.579	442.649	452.432	404.824	414.258	425.369	455.292	413.288	426.377	452.363	465.843	446.457	412.738	463.811	17.3055
Chr10_core_Tb427v10:1280001-1290000	10_core_Tb427v10	1280001	1290000	403.455	375.706	378.407	398.327	398.425	363.854	379.245	381.698	410.142	368.988	386.147	400.558	417.269	396.889	371.464	420.799	17.3055
Chr10_core_Tb427v10:1282501-1292500	10_core_Tb427v10	1282501	1292500	519.142	470.127	490.333	502.214	507.267	463.547	483.243	484.481	523.017	481.3	472.739	494.411	505.632	525.834	482.599	519.52	17.3055
Chr10_core_Tb427v10:1285001-1295000	10_core_Tb427v10	1285001	1295000	320.93	294.058	310.325	329.258	321.059	295.18	299.86	310.763	336.157	308.793	306.136	317.286	314.437	344.548	306.784	320.004	21.6318
Chr10_core_Tb427v10:1287501-1297500	10_core_Tb427v10	1287501	1297500	202.033	183.368	205.95	212.197	191.178	185.536	188.583	200.5	212.659	198.305	194.719	196.363	191.453	229.814	201.009	200.553	29.5635
Chr10_core_Tb427v10:1290001-1300000	10_core_Tb427v10	1290001	1300000	247.574	225.789	253.449	253.883	247.835	226.896	229.489	247.307	265.777	244.689	234.5	240.198	240.802	275.222	242.64	235.533	27.4003
Chr10_core_Tb427v10:1292501-1302500	10_core_Tb427v10	1292501	1302500	184.611	176.526	184.271	192.059	189.355	176.367	179.223	194.468	200.139	183.712	189.933	185.645	198.429	182.326	174.922	173.346	26.6793
Chr10_core_Tb427v10:1295001-1305000	10_core_Tb427v10	1295001	1305000	230.917	212.105	224.706	233.087	237.564	220.458	218.742	233.796	243.581	219.673	233.902	224.67	256.562	221.495	217.983	213.768	23.795
Chr10_core_Tb427v10:1297501-1307500	10_core_Tb427v10	1297501	1307500	363.721	336.478	343.453	356.547	367.28	332.833	349.433	354.916	364.803	350.226	347.114	350.128	386.006	350.094	336.086	350.838	17.3055
Chr10_core_Tb427v10:1300001-1310000	10_core_Tb427v10	1300001	1310000	452.511	409.005	413.361	442.555	447.462	409.896	431.938	447.566	439.547	429.183	427.574	435.461	484.187	433.978	410.057	455.002	18.0265
Chr10_core_Tb427v10:1302501-1312500	10_core_Tb427v10	1302501	1312500	427.754	390.151	393.509	417.053	423.275	386.875	408.365	426.334	416.023	409.9	403.047	421.445	458.867	415.953	391.654	435.568	17.3055
Chr10_core_Tb427v10:1305001-1315000	10_core_Tb427v10	1305001	1315000	412.471	378.139	379.868	409.431	412.01	375.364	405.592	414.029	402.934	397.131	385.549	416.361	437.68	411.794	380.219	424.167	17.3055
Chr10_core_Tb427v10:1307501-1317500	10_core_Tb427v10	1307501	1317500	374.877	333.894	338.581	376.59	371.919	337.906	364.339	375.183	368.028	353.614	353.694	386.13	399.958	372.971	347.164	375.195	20.9108
Chr10_core_Tb427v10:1310001-1320000	10_core_Tb427v10	1310001	1320000	291.893	261.824	268.794	299.051	295.547	264.55	293.967	287.842	297.647	283.777	288.339	317.973	306.428	311.272	282.484	287.097	21.6318
Chr10_core_Tb427v10:1312501-1322500	10_core_Tb427v10	1312501	1322500	316.192	277.789	288.525	320.412	324.538	290.107	305.754	300.629	326.672	292.897	309.127	332.402	340.016	325.83	297.135	310.676	21.6318
Chr10_core_Tb427v10:1315001-1325000	10_core_Tb427v10	1315001	1325000	382.518	330.853	349.786	380.542	373.244	340.247	350.473	367.704	384.912	353.614	378.969	398.222	395.049	382.677	351.095	370.79	24.5161
Chr10_core_Tb427v10:1317501-1327500	10_core_Tb427v10	1317501	1327500	376.863	328.42	341.382	370.379	366.949	331.273	341.806	363.843	381.307	346.839	373.734	384.206	391.174	378.171	342.876	367.421	18.7476
Chr10_core_Tb427v10:1320001-1330000	10_core_Tb427v10	1320001	1330000	401.162	355.332	362.939	390.611	390.639	360.732	364.339	388.695	399.709	362.995	390.185	403.032	419.336	389.61	365.568	393.333	19.4687
Chr10_core_Tb427v10:1322501-1332500	10_core_Tb427v10	1322501	1332500	333.309	303.788	311.421	335.186	324.538	303.959	312.34	334.649	338.813	314.787	337.692	350.952	350.351	340.388	315.717	332.441	18.7476
Chr10_core_Tb427v10:1325001-1335000	10_core_Tb427v10	1325001	1335000	270.804	253.765	249.308	271.103	275.667	251.478	265.888	276.984	284.747	263.191	270.243	281.147	296.61	284.235	266.761	282.173	16.5844
Chr10_core_Tb427v10:1327501-1337500	10_core_Tb427v10	1327501	1337500	268.97	252.549	255.275	270.633	289.252	257.721	272.474	288.565	292.146	267.621	282.208	290.628	295.318	282.502	277.302	300.83	22.3529
Chr10_core_Tb427v10:1330001-1340000	10_core_Tb427v10	1330001	1340000	245.129	229.59	233.475	247.014	255.456	223.19	236.768	265.886	265.587	233.223	258.877	261.634	269.739	245.412	249.608	272.327	24.5161
Chr10_core_Tb427v10:1332501-1342500	10_core_Tb427v10	1332501	1342500	322	292.385	291.082	308.085	330.171	289.327	308.527	346.23	331.605	296.024	316.754	332.402	340.791	314.045	308.034	337.364	26.6793
Chr10_core_Tb427v10:1335001-1345000	10_core_Tb427v10	1335001	1345000	368.152	336.022	342.113	359.84	375.895	329.712	352.206	389.66	371.632	343.711	371.192	389.428	385.231	358.067	346.271	378.304	27.4003
Chr10_core_Tb427v10:1337501-1347500	10_core_Tb427v10	1337501	1347500	404.372	364.759	378.041	392.964	404.555	359.366	380.979	426.575	399.519	371.594	386.596	407.841	407.968	394.116	374.144	406.029	28.8424
Chr10_core_Tb427v10:1340001-1350000	10_core_Tb427v10	1340001	1350000	466.418	424.057	432.848	445.189	468.17	418.285	454.124	493.167	469.71	431.529	442.828	477.647	463.518	468.294	439.539	470.03	31.0056
Chr10_core_Tb427v10:1342501-1352500	10_core_Tb427v10	1342501	1352500	472.073	418.279	434.796	454.223	464.526	411.067	453.084	486.894	478.247	437.522	452.549	461.982	461.192	474.88	456.155	471.067	28.8424
Chr10_core_Tb427v10:1345001-1355000	10_core_Tb427v10	1345001	1355000	491.481	434.7	458.18	467.303	493.848	438.38	478.043	505.713	506.513	456.024	472.29	483.143	496.072	503.997	489.389	498.273	25.9582
Chr10_core_Tb427v10:1347501-1357500	10_core_Tb427v10	1347501	1357500	474.212	413.262	438.45	452.435	462.372	413.018	452.737	476.519	472.555	434.395	453.745	469.127	480.053	479.04	466.697	466.921	25.9582
Chr10_core_Tb427v10:1350001-1360000	10_core_Tb427v10	1350001	1360000	417.973	354.876	385.958	408.867	411.016	365.024	397.965	408.962	415.454	392.18	404.243	415.949	428.121	436.751	411.487	409.916	23.074
Chr10_core_Tb427v10:1352501-1362500	10_core_Tb427v10	1352501	1362500	396.425	331.613	360.138	381.295	385.503	333.419	381.325	385.317	387.378	354.917	373.884	393.001	401.25	407.981	380.576	383.746	21.6318
Chr10_core_Tb427v10:1355001-1365000	10_core_Tb427v10	1355001	1365000	373.96	303.028	326.036	361.91	345.909	299.862	333.833	357.088	357.974	324.949	337.542	358.235	358.619	355.987	339.302	350.32	25.2371
Chr10_core_Tb427v10:1357501-1367500	10_core_Tb427v10	1357501	1367500	349.202	285.847	303.748	338.95	334.975	293.229	317.54	334.649	350.954	304.363	330.214	342.433	349.059	342.815	320.542	336.587	26.6793
Chr10_core_Tb427v10:1360001-1370000	10_core_Tb427v10	1360001	1370000	321.388	266.689	277.685	312.32	306.315	273.914	292.581	310.28	322.119	276.741	302.846	311.515	321.93	301.913	293.026	308.862	28.1214
Chr10_core_Tb427v10:1362501-1372500	10_core_Tb427v10	1362501	1372500	259.495	221.075	234.693	260.941	254.131	225.921	232.262	262.508	266.156	238.175	256.036	269.192	280.849	240.56	239.245	252.635	29.5635
Chr10_core_Tb427v10:1365001-1375000	10_core_Tb427v10	1365001	1375000	247.727	213.321	218.494	240.333	242.534	215.581	225.329	248.514	249.652	242.865	246.614	264.52	270.256	245.412	228.167	250.562	28.1214
Chr10_core_Tb427v10:1367501-1377500	10_core_Tb427v10	1367501	1377500	227.096	198.116	202.174	220.383	209.567	191.389	199.329	239.828	234.476	227.491	222.087	244.595	245.711	213.523	205.833	223.614	28.1214
Chr10_core_Tb427v10:1370001-1380000	10_core_Tb427v10	1370001	1380000	269.123	233.543	239.564	255.295	250.983	224.945	243.355	288.083	272.986	265.015	263.962	294.338	289.634	254.771	251.395	266.627	25.2371
Chr10_core_Tb427v10:1372501-1382500	10_core_Tb427v10	1372501	1382500	284.099	249.204	259.66	273.832	270.366	251.869	263.115	294.597	288.731	277.523	278.618	312.339	296.093	264.477	272.121	289.947	22.3529
Chr10_core_Tb427v10:1375001-1385000	10_core_Tb427v10	1375001	1385000	343.395	301.508	316.415	337.444	328.349	303.764	326.553	361.189	351.334	327.034	325.877	363.869	355.002	325.483	328.225	338.919	22.3529
Chr10_core_Tb427v10:1377501-1387500	10_core_Tb427v10	1377501	1387500	349.049	305.765	323.357	342.996	336.963	310.397	335.913	353.951	348.868	336.415	339.786	371.427	363.528	345.588	340.911	354.725	20.9108
Chr10_core_Tb427v10:1380001-1390000	10_core_Tb427v10	1380001	1390000	316.192	279.613	292.3	311.661	311.948	284.059	308.527	313.176	314.721	305.927	302.696	324.844	321.413	326.523	307.677	326.741	21.6318
Chr10_core_Tb427v10:1382501-1392500	10_core_Tb427v10	1382501	1392500	255.98	226.701	232.744	254.071	251.314	223.385	250.635	254.304	254.015	252.246	245.417	259.573	266.122	277.302	250.144	265.331	24.5161
Chr10_core_Tb427v10:1385001-1395000	10_core_Tb427v10	1385001	1395000	134.638	121.789	125.689	137.01	136.011	119.594	135.544	132.46	134.122	135.504	137.739	140.573	139.004	154.596	134.72	147.953	25.2371
Chr10_core_Tb427v10:1387501-1397500	10_core_Tb427v10	1387501	1397500	152.977	125.742	137.99	143.974	153.903	125.251	156.343	142.111	140.382	146.188	135.795	154.04	154.506	164.995	139.366	142.253	18.7476
Chr10_core_Tb427v10:1390001-1400000	10_core_Tb427v10	1390001	1400000	157.256	134.409	142.618	148.773	154.731	135.396	146.29	144.524	155.368	147.491	147.759	164.621	173.625	152.516	143.297	148.471	18.0265
Chr10_core_Tb427v10:1392501-1402500	10_core_Tb427v10	1392501	1402500	229.541	213.017	214.475	222.265	235.907	205.046	217.702	230.177	235.045	228.272	224.779	239.785	249.328	240.213	233.527	221.8	20.1897
Chr10_core_Tb427v10:1395001-1405000	10_core_Tb427v10	1395001	1405000	300.91	277.18	282.557	297.169	312.279	270.208	290.154	304.972	318.705	310.357	296.864	311.515	330.715	316.125	300.887	293.834	19.4687
Chr10_core_Tb427v10:1397501-1407500	10_core_Tb427v10	1397501	1407500	259.8	263.496	255.763	278.632	288.092	244.26	257.915	278.432	299.734	281.953	287.591	278.261	309.787	278.689	275.873	275.177	24.5161
Chr10_core_Tb427v10:1400001-1410000	10_core_Tb427v10	1400001	1410000	247.269	252.093	246.75	272.233	277.489	230.213	256.875	276.502	284.937	276.741	276.076	267.268	304.361	299.14	264.259	264.036	25.9582
Chr10_core_Tb427v10:1402501-1412500	10_core_Tb427v10	1402501	1412500	256.285	243.122	239.442	273.174	271.028	225.726	254.101	257.682	280.005	265.536	274.58	272.077	317.28	300.873	245.856	264.036	24.5161
Chr10_core_Tb427v10:1405001-1415000	10_core_Tb427v10	1405001	1415000	243.601	224.724	226.411	251.719	251.48	210.898	235.728	235.002	254.205	231.921	257.531	253.527	304.103	289.088	235.85	249.784	23.074
Chr10_core_Tb427v10:1407501-1417500	10_core_Tb427v10	1407501	1417500	246.352	212.865	218.007	243.814	241.706	209.143	230.182	235.485	246.617	230.878	243.623	247.618	287.05	296.367	231.204	247.452	25.9582
Chr10_core_Tb427v10:1410001-1420000	10_core_Tb427v10	1410001	1420000	310.844	266.537	272.204	302.533	315.427	266.696	286.341	285.911	310.927	295.243	291.48	314.4	338.983	345.241	292.311	297.979	25.9582
Chr10_core_Tb427v10:1412501-1422500	10_core_Tb427v10	1412501	1422500	272.485	238.104	244.436	272.233	279.312	240.163	261.381	261.543	280.764	267.36	260.971	277.574	300.227	300.526	262.115	274.918	25.2371
Chr10_core_Tb427v10:1415001-1425000	10_core_Tb427v10	1415001	1425000	285.016	247.075	251.378	279.572	291.571	249.332	267.274	269.263	287.403	273.354	273.683	298.323	296.61	298.793	259.614	282.692	31.0056
Chr10_core_Tb427v10:1417501-1427500	10_core_Tb427v10	1417501	1427500	298.159	272.011	277.076	291.241	306.315	265.915	287.034	282.051	309.219	284.298	293.125	314.4	318.83	312.312	278.375	297.979	25.2371
Chr10_core_Tb427v10:1420001-1430000	10_core_Tb427v10	1420001	1430000	268.97	248.9	256.859	269.598	264.402	239.382	275.248	263.473	278.867	253.549	277.721	285.132	297.643	282.848	262.115	274.4	24.5161
Chr10_core_Tb427v10:1422501-1432500	10_core_Tb427v10	1422501	1432500	414.916	373.426	379.625	405.197	397.597	372.048	393.112	404.619	410.142	396.61	397.364	425.155	451.374	439.524	407.913	414.839	23.074
Chr10_core_Tb427v10:1425001-1435000	10_core_Tb427v10	1425001	1435000	514.405	466.174	468.898	499.015	498.984	458.475	509.243	511.504	526.242	491.202	478.272	507.328	571.517	548.365	503.504	526.517	18.0265
Chr10_core_Tb427v10:1427501-1437500	10_core_Tb427v10	1427501	1437500	542.983	477.273	483.513	529.315	519.195	487.544	529.696	539.251	545.023	516.219	495.62	528.352	580.043	573.322	525.481	554.501	19.4687
Chr10_core_Tb427v10:1430001-1440000	10_core_Tb427v10	1430001	1440000	577.062	509.051	517.249	560.274	555.476	518.174	549.109	568.686	575.755	548.01	527.625	559.408	623.449	596.893	554.069	593.108	19.4687
Chr10_core_Tb427v10:1432501-1442500	10_core_Tb427v10	1432501	1442500	542.219	472.408	495.692	520.187	532.117	487.349	520.336	525.981	545.402	509.704	503.547	515.435	577.201	540.739	507.971	558.128	22.3529
Chr10_core_Tb427v10:1435001-1445000	10_core_Tb427v10	1435001	1445000	488.425	431.507	446.976	467.397	476.288	439.941	463.484	463.49	484.697	470.356	464.663	477.922	506.407	489.785	466.519	491.018	22.3529
Chr10_core_Tb427v10:1437501-1447500	10_core_Tb427v10	1437501	1447500	526.478	471.8	487.898	505.037	528.969	469.791	503.696	498.716	535.917	504.492	504.594	525.466	567.641	525.834	506.006	527.553	24.5161
Chr10_core_Tb427v10:1440001-1450000	10_core_Tb427v10	1440001	1450000	520.212	458.267	473.039	491.487	514.391	457.499	495.03	486.653	525.673	484.688	500.705	515.435	542.837	512.316	496.893	509.933	23.795
Chr10_core_Tb427v10:1442501-1452500	10_core_Tb427v10	1442501	1452500	467.182	419.8	423.957	448.295	468.501	399.751	452.391	440.81	482.23	437.522	457.185	479.433	503.307	464.481	458.121	452.41	22.3529
Chr10_core_Tb427v10:1445001-1455000	10_core_Tb427v10	1445001	1455000	367.083	330.397	340.651	367.18	378.877	317.811	345.62	356.123	379.979	331.464	368.5	383.382	414.685	366.039	368.069	361.462	22.3529
Chr10_core_Tb427v10:1447501-1457500	10_core_Tb427v10	1447501	1457500	348.591	318.233	325.062	349.113	372.084	316.835	336.26	357.329	366.89	327.555	353.096	370.465	411.327	373.318	360.565	358.612	20.9108
Chr10_core_Tb427v10:1450001-1460000	10_core_Tb427v10	1450001	1460000	291.741	270.034	279.634	296.887	319.071	273.134	287.034	306.902	319.274	286.904	297.911	321.821	359.136	332.416	299.637	315.34	23.795
Chr10_core_Tb427v10:1452501-1462500	10_core_Tb427v10	1452501	1462500	323.069	284.479	298.633	308.838	328.017	296.546	311.3	331.995	341.09	309.835	314.96	335.012	371.021	343.161	305.533	338.401	21.6318
Chr10_core_Tb427v10:1455001-1465000	10_core_Tb427v10	1455001	1465000	383.588	338.759	354.901	365.486	383.846	356.44	371.272	400.035	400.278	371.594	376.277	391.214	423.728	401.742	362.887	405.77	20.9108
Chr10_core_Tb427v10:1457501-1467500	10_core_Tb427v10	1457501	1467500	335.907	298.315	316.537	323.8	324.373	306.69	318.927	342.37	339.952	316.089	340.384	342.02	357.844	330.336	321.078	350.579	20.9108
Chr10_core_Tb427v10:1460001-1470000	10_core_Tb427v10	1460001	1470000	461.528	404.899	423.835	440.014	444.48	417.7	438.524	465.42	463.26	435.959	445.221	461.844	478.761	463.788	443.112	470.03	20.1897
Chr10_core_Tb427v10:1462501-1472500	10_core_Tb427v10	1462501	1472500	485.368	424.969	445.758	466.832	481.258	442.672	461.057	490.513	488.491	447.945	470.944	486.991	505.632	488.745	473.308	496.2	23.074
Chr10_core_Tb427v10:1465001-1475000	10_core_Tb427v10	1465001	1475000	405.289	355.028	370.369	387.694	403.229	366.39	392.072	405.584	409.763	369.249	387.942	410.315	424.245	409.367	396.836	409.916	21.6318
Chr10_core_Tb427v10:1467501-1477500	10_core_Tb427v10	1467501	1477500	340.338	287.672	299.242	315.895	331.496	301.423	325.513	334.89	344.125	309.575	313.614	334.738	348.542	340.388	320.184	338.66	24.5161
Chr10_core_Tb427v10:1470001-1480000	10_core_Tb427v10	1470001	1480000	167.189	139.578	144.81	151.69	167.156	145.932	155.303	164.55	168.079	142.279	160.321	160.498	172.075	151.476	154.017	161.427	20.9108
Chr10_core_Tb427v10:1472501-1482500	10_core_Tb427v10	1472501	1482500	43.5548	41.2045	40.3131	41.4983	40.9193	37.0682	47.839	49.944	44.391	32.5731	45.6138	44.934	43.148	47.1414	37.3429	41.1989	18.7476
Chr10_core_Tb427v10:1475001-1485000	10_core_Tb427v10	1475001	1485000	39.5814	37.8595	40.5566	43.1921	39.9253	37.8486	47.839	43.9121	43.6322	33.876	48.4553	46.0333	40.8226	52.3408	36.8069	42.4944	46.1479
Chr10_core_Tb427v10:1477501-1487500	10_core_Tb427v10	1477501	1487500	82.0663	76.3272	87.9336	92.689	89.6249	76.6726	86.3182	84.6877	89.1614	72.9638	92.125	89.1809	86.5543	98.4423	77.1873	82.916	48.3111
Chr10_core_Tb427v10:1480001-1490000	10_core_Tb427v10	1480001	1490000	132.498	124.374	137.625	146.891	147.276	123.886	141.437	144.041	146.073	123.778	147.161	149.368	139.779	157.369	127.216	145.621	47.59
Chr10_core_Tb427v10:1482501-1492500	10_core_Tb427v10	1482501	1492500	160.006	148.701	163.688	178.885	179.913	158.418	166.05	172.271	178.133	162.344	178.567	183.996	167.683	184.753	160.271	173.087	50.4743
Chr10_core_Tb427v10:1485001-1495000	10_core_Tb427v10	1485001	1495000	237.182	217.882	233.109	249.366	253.799	223.97	239.195	243.688	249.083	231.66	247.212	262.871	250.62	267.25	233.527	250.044	25.2371
Chr10_core_Tb427v10:1487501-1497500	10_core_Tb427v10	1487501	1497500	248.797	230.958	245.776	258.87	258.107	231.579	252.021	252.857	262.931	242.083	260.373	278.398	270.256	281.462	255.504	266.368	24.5161
Chr10_core_Tb427v10:1490001-1500000	10_core_Tb427v10	1490001	1500000	391.84	340.128	360.382	374.802	372.084	342.783	371.272	370.84	372.771	361.431	363.116	389.703	395.824	401.048	373.251	372.863	26.6793
Chr10_core_Tb427v10:1492501-1502500	10_core_Tb427v10	1492501	1502500	441.966	381.788	401.913	415.171	419.299	379.656	417.378	417.889	409.004	407.815	394.971	429.69	440.264	436.751	418.455	413.803	24.5161
Chr10_core_Tb427v10:1495001-1505000	10_core_Tb427v10	1495001	1505000	507.833	441.694	461.225	475.113	482.252	444.038	484.283	494.373	470.089	471.919	460.027	489.19	506.149	490.478	481.706	470.548	25.2371
Chr10_core_Tb427v10:1497501-1507500	10_core_Tb427v10	1497501	1507500	588.83	517.261	536.371	557.734	564.587	520.32	575.455	596.674	570.254	559.215	534.056	569.301	600.712	568.816	547.815	549.318	21.6318
Chr10_core_Tb427v10:1500001-1510000	10_core_Tb427v10	1500001	1510000	450.066	413.566	426.393	445.66	446.634	411.262	446.497	474.589	461.363	440.388	434.752	454.424	479.795	442.644	433.642	425.463	20.1897
Chr10_core_Tb427v10:1502501-1512500	10_core_Tb427v10	1502501	1512500	494.538	461.917	463.417	485.653	479.104	438.965	488.097	513.193	513.152	475.567	473.636	483.693	527.077	497.064	465.268	481.949	20.9108
Chr10_core_Tb427v10:1505001-1515000	10_core_Tb427v10	1505001	1515000	539.009	502.361	511.282	523.01	507.267	467.84	517.216	554.21	557.164	507.619	508.332	516.397	561.698	533.807	502.075	517.448	16.5844
Chr10_core_Tb427v10:1507501-1517500	10_core_Tb427v10	1507501	1517500	507.222	475.449	472.186	487.44	469.164	435.844	457.244	508.126	507.271	462.278	475.58	476.273	500.723	490.825	463.481	480.395	18.0265
Chr10_core_Tb427v10:1510001-1520000	10_core_Tb427v10	1510001	1520000	504.777	466.934	467.558	490.734	456.739	429.601	459.671	502.336	503.477	454.721	471.094	471.876	489.871	485.972	455.798	475.212	20.9108
Chr10_core_Tb427v10:1512501-1522500	10_core_Tb427v10	1512501	1522500	472.99	445.8	444.783	472.478	443.652	437.99	446.844	489.789	494.941	443.255	462.12	466.791	479.536	466.214	441.325	448.524	22.3529
Chr10_core_Tb427v10:1515001-1525000	10_core_Tb427v10	1515001	1525000	388.784	383.309	369.881	414.607	391.798	382.973	390.685	417.889	435.942	386.447	393.027	409.49	415.719	400.355	379.504	395.665	25.2371
Chr10_core_Tb427v10:1517501-1527500	10_core_Tb427v10	1517501	1527500	433.408	425.425	420.547	442.649	435.7	441.502	456.204	465.42	481.851	439.346	440.435	461.02	467.393	448.536	430.069	443.082	26.6793
Chr10_core_Tb427v10:1520001-1530000	10_core_Tb427v10	1520001	1530000	530.91	513.46	502.634	513.224	534.436	538.074	554.655	540.698	579.928	525.6	513.417	552.125	559.373	532.074	511.187	534.29	29.5635
Chr10_core_Tb427v10:1522501-1532500	10_core_Tb427v10	1522501	1532500	611.295	591.308	585.331	589.539	610.477	593.481	626.067	608.014	641.772	612.114	579.969	612.037	614.665	599.319	587.302	608.396	25.9582
Chr10_core_Tb427v10:1525001-1535000	10_core_Tb427v10	1525001	1535000	526.019	501.601	501.904	500.803	511.243	503.152	520.336	509.574	546.161	513.873	493.228	518.321	520.876	509.543	489.21	505.269	25.2371
Chr10_core_Tb427v10:1527501-1537500	10_core_Tb427v10	1527501	1537500	470.086	437.285	440.155	451.024	451.769	441.892	464.177	444.188	482.989	461.235	437.444	454.699	452.149	459.282	434.357	446.71	22.3529
Chr10_core_Tb427v10:1530001-1540000	10_core_Tb427v10	1530001	1540000	422.71	396.537	405.566	422.511	418.471	403.848	417.378	411.375	436.322	427.359	403.196	423.369	413.394	439.524	400.23	413.544	18.0265
Chr10_core_Tb427v10:1532501-1542500	10_core_Tb427v10	1532501	1542500	381.142	354.116	374.266	379.225	377.054	380.827	387.219	372.288	405.969	385.144	372.089	392.176	402.8	398.969	375.037	374.158	20.1897
Chr10_core_Tb427v10:1535001-1545000	10_core_Tb427v10	1535001	1545000	472.531	441.39	447.95	454.411	466.348	464.133	477.697	463.249	486.404	465.405	445.071	482.869	491.422	490.132	466.697	468.734	21.6318
Chr10_core_Tb427v10:1537501-1547500	10_core_Tb427v10	1537501	1547500	500.192	491.718	487.898	485.935	510.912	499.25	513.056	492.202	513.911	488.336	483.357	523.955	526.56	534.5	506.542	505.528	20.9108
Chr10_core_Tb427v10:1540001-1550000	10_core_Tb427v10	1540001	1550000	501.262	499.776	499.833	488.287	508.924	508.419	510.283	497.993	518.085	485.47	499.658	517.634	533.536	528.954	509.043	517.448	23.795
Chr10_core_Tb427v10:1542501-1552500	10_core_Tb427v10	1542501	1552500	539.774	531.706	529.794	526.21	544.873	542.366	536.976	540.457	541.418	522.994	522.091	552.262	552.397	565.003	530.484	558.906	20.1897
Chr10_core_Tb427v10:1545001-1555000	10_core_Tb427v10	1545001	1555000	601.361	594.197	609.689	600.079	612.63	618.649	623.64	599.087	607.436	605.86	584.156	611.487	624.741	618.037	584.801	624.461	21.6318
Chr10_core_Tb427v10:1547501-1557500	10_core_Tb427v10	1547501	1557500	611.142	585.074	608.959	610.712	606.998	614.161	635.08	610.186	614.834	613.677	588.194	613.686	612.598	590.307	567.47	620.056	25.9582
Chr10_core_Tb427v10:1550001-1560000	10_core_Tb427v10	1550001	1560000	619.242	597.998	618.215	618.805	618.594	616.112	646.867	634.554	624.699	637.13	594.625	624.129	623.966	594.467	591.412	626.275	21.6318
Chr10_core_Tb427v10:1552501-1562500	10_core_Tb427v10	1552501	1562500	520.365	502.817	523.948	523.105	520.852	514.663	552.575	527.187	523.966	533.938	510.277	531.1	531.469	505.73	492.069	520.816	21.6318
Chr10_core_Tb427v10:1555001-1565000	10_core_Tb427v10	1555001	1565000	419.501	419.04	429.072	431.262	418.471	425.894	437.484	438.88	426.457	434.656	429.817	431.064	429.154	412.834	400.409	419.762	18.0265
Chr10_core_Tb427v10:1557501-1567500	10_core_Tb427v10	1557501	1567500	386.186	389.238	392.291	393.716	389.645	389.216	386.525	389.419	386.24	388.532	392.279	398.909	405.901	383.024	373.429	379.859	13.7002
Chr10_core_Tb427v10:1560001-1570000	10_core_Tb427v10	1560001	1570000	392.757	386.198	395.579	398.515	388.319	396.044	392.419	384.593	393.448	388.793	390.783	407.429	405.384	389.956	377.003	376.75	15.8633
Chr10_core_Tb427v10:1562501-1572500	10_core_Tb427v10	1562501	1572500	432.186	429.835	440.033	438.226	418.802	416.724	423.271	420.302	431.389	418.76	414.413	433.537	435.872	423.926	397.193	418.208	20.1897
Chr10_core_Tb427v10:1565001-1575000	10_core_Tb427v10	1565001	1575000	368.917	361.414	373.535	368.027	354.689	342.198	360.873	351.538	368.407	352.571	347.114	374.587	366.628	363.266	335.729	352.393	20.9108
Chr10_core_Tb427v10:1567501-1577500	10_core_Tb427v10	1567501	1577500	260.717	260.455	274.153	267.81	252.64	246.211	265.888	260.819	269.381	265.536	249.156	269.192	274.648	271.063	246.213	263.517	23.074
Chr10_core_Tb427v10:1570001-1580000	10_core_Tb427v10	1570001	1580000	290.518	300.748	292.544	289.359	278.815	278.206	295.354	279.88	294.422	289.249	266.504	280.047	304.878	275.222	276.588	279.323	24.5161
Chr10_core_Tb427v10:1572501-1582500	10_core_Tb427v10	1572501	1582500	285.933	299.379	284.384	283.807	297.369	297.716	306.1	288.324	297.268	290.552	290.732	289.391	308.753	261.011	290.167	284.505	25.9582
Chr10_core_Tb427v10:1575001-1585000	10_core_Tb427v10	1575001	1585000	389.548	400.49	383.035	387.506	396.106	403.653	404.898	394.727	395.535	394.265	383.754	389.29	396.599	351.481	384.328	387.373	25.9582
Chr10_core_Tb427v10:1577501-1587500	10_core_Tb427v10	1577501	1587500	511.501	523.039	509.82	512.942	514.391	532.416	525.189	524.533	522.448	513.092	501.752	519.97	515.192	472.8	507.078	513.561	29.5635
Chr10_core_Tb427v10:1580001-1590000	10_core_Tb427v10	1580001	1590000	504.318	511.94	516.64	506.731	520.686	530.27	521.723	530.082	514.67	510.486	512.67	526.428	512.091	496.371	495.821	517.966	29.5635
Chr10_core_Tb427v10:1582501-1592500	10_core_Tb427v10	1582501	1592500	536.564	523.495	544.287	518.211	527.81	552.316	525.536	546.73	521.879	533.157	510.426	538.796	533.536	513.009	504.755	541.804	27.4003
Chr10_core_Tb427v10:1585001-1595000	10_core_Tb427v10	1585001	1595000	568.963	561.811	574.248	553.123	567.238	588.214	547.375	585.576	581.826	559.215	540.187	566.278	581.851	545.245	537.631	570.307	28.8424
Chr10_core_Tb427v10:1587501-1597500	10_core_Tb427v10	1587501	1597500	608.697	603.472	612.856	573.825	608.157	621.38	578.921	610.668	614.075	586.837	568.453	596.921	624.741	574.362	556.749	595.181	25.2371
Chr10_core_Tb427v10:1590001-1600000	10_core_Tb427v10	1590001	1600000	604.265	608.185	606.888	577.306	601.696	630.354	569.562	610.427	607.625	588.401	557.236	591.837	612.339	566.043	536.559	588.963	25.9582
Chr10_core_Tb427v10:1592501-1602500	10_core_Tb427v10	1592501	1602500	601.82	603.472	592.273	581.165	597.389	625.867	572.335	594.02	625.078	588.401	568.004	589.638	611.564	576.095	531.556	564.347	24.5161
Chr10_core_Tb427v10:1595001-1605000	10_core_Tb427v10	1595001	1605000	594.79	599.062	585.087	574.295	599.046	628.793	585.161	584.611	610.471	592.57	577.576	580.706	601.488	581.988	528.519	560.979	28.1214
Chr10_core_Tb427v10:1597501-1607500	10_core_Tb427v10	1597501	1607500	507.222	513.46	502.147	511.812	514.722	549.194	526.229	503.059	523.396	520.127	506.986	497.984	510.799	505.383	456.691	486.095	35.332
Chr10_core_Tb427v10:1600001-1610000	10_core_Tb427v10	1600001	1610000	385.116	383.917	380.356	388.07	388.651	411.262	408.018	377.114	402.554	396.089	391.082	376.923	391.174	381.637	351.274	372.604	36.0531
Chr10_core_Tb427v10:1602501-1612500	10_core_Tb427v10	1602501	1612500	249.103	265.017	258.686	265.834	263.077	282.694	281.141	266.368	265.777	268.924	260.821	255.176	259.921	255.465	239.245	258.594	41.1005
Chr10_core_Tb427v10:1605001-1615000	10_core_Tb427v10	1605001	1615000	220.677	237.952	237.494	231.017	230.44	247.772	243.702	227.281	223.093	223.321	225.078	217.112	226.333	222.535	212.801	224.391	220.645
Chr10_core_Tb427v10:1607501-1617500	10_core_Tb427v10	1607501	1617500	195.003	204.806	205.584	194.412	199.627	216.166	196.209	215.459	208.296	196.22	203.243	188.393	207.989	203.817	199.222	193.816	1350.55
Chr10_core_Tb427v10:1610001-1620000	10_core_Tb427v10	1610001	1620000	232.292	239.017	237.737	230.17	230.109	252.844	228.795	247.307	241.115	229.054	239.585	219.448	239.51	237.093	228.882	223.614	2756.62
Chr10_core_Tb427v10:1612501-1622500	10_core_Tb427v10	1612501	1622500	330.711	337.239	338.946	328.411	333.484	358.781	330.367	335.132	341.09	338.76	334.103	311.652	329.94	331.029	321.256	309.121	3644.24
Chr10_core_Tb427v10:1615001-1625000	10_core_Tb427v10	1615001	1625000	290.518	293.753	294.371	290.018	298.695	308.056	290.154	300.147	296.319	301.757	301.5	282.383	291.701	288.394	282.841	270.773	3554.83
Chr10_core_Tb427v10:1617501-1627500	10_core_Tb427v10	1617501	1627500	314.817	315.648	318.242	313.26	315.592	334.394	318.233	297.975	314.721	323.386	314.81	302.446	303.844	297.407	284.807	289.429	2780.41
Chr10_core_Tb427v10:1620001-1630000	10_core_Tb427v10	1620001	1630000	340.95	339.671	351.978	339.232	345.743	362.098	353.246	326.928	348.109	358.565	339.935	332.539	347.767	329.296	311.072	322.077	2641.97
Chr10_core_Tb427v10:1622501-1632500	10_core_Tb427v10	1622501	1632500	275.847	275.812	285.358	280.231	279.312	289.717	291.194	273.606	283.23	280.389	287.292	278.123	292.218	271.063	254.075	281.137	3090.47
Chr10_core_Tb427v10:1625001-1635000	10_core_Tb427v10	1625001	1635000	272.638	270.034	279.877	274.773	265.396	293.229	269.701	270.952	280.574	289.77	281.908	276.337	287.308	270.37	249.965	268.181	4032.89
Chr10_core_Tb427v10:1627501-1637500	10_core_Tb427v10	1627501	1637500	294.95	298.923	309.351	305.356	295.381	317.616	302.287	309.798	301.252	324.689	302.846	302.858	311.337	307.112	283.913	294.87	3811.53
Chr10_core_Tb427v10:1630001-1640000	10_core_Tb427v10	1630001	1640000	310.079	304.853	310.691	310.061	305.321	317.421	305.06	317.277	301.631	322.083	311.52	306.018	307.461	310.925	300.53	304.975	2551.84
Chr10_core_Tb427v10:1632501-1642500	10_core_Tb427v10	1632501	1642500	276.305	263.8	269.89	265.928	264.567	275.085	259.648	273.365	260.086	284.298	266.205	261.771	264.83	264.824	256.398	252.635	1198.4
Chr10_core_Tb427v10:1635001-1645000	10_core_Tb427v10	1635001	1645000	206.312	198.116	200.956	198.552	196.479	196.852	203.489	200.259	190.843	201.953	193.373	190.454	196.362	194.805	189.752	192.78	167.286
Chr10_core_Tb427v10:1637501-1647500	10_core_Tb427v10	1637501	1647500	105.296	94.1166	94.0232	95.0415	95.2575	92.0852	91.8648	99.6468	93.5246	94.3317	100.65	90.9673	100.248	92.5496	92.9106	97.4263	38.9373
Chr10_core_Tb427v10:1640001-1650000	10_core_Tb427v10	1640001	1650000	116.452	114.795	110.952	110.662	113.646	104.376	112.664	97.234	115.91	109.446	114.259	114.327	118.334	108.841	90.4092	102.868	28.1214
Chr10_core_Tb427v10:1642501-1652500	10_core_Tb427v10	1642501	1652500	213.189	210.736	213.866	211.444	208.904	204.655	204.182	196.881	210.383	204.82	209.973	208.043	219.357	204.164	174.386	203.144	23.074
Chr10_core_Tb427v10:1645001-1655000	10_core_Tb427v10	1645001	1655000	398.411	393.496	409.707	390.046	382.19	405.799	382.365	369.393	396.104	387.49	376.426	386.405	413.652	372.971	360.922	372.863	22.3529
Chr10_core_Tb427v10:1647501-1657500	10_core_Tb427v10	1647501	1657500	480.172	476.969	490.699	472.667	457.733	487.544	466.95	437.915	462.501	462.799	446.268	462.944	495.555	448.883	432.213	440.75	18.0265
Chr10_core_Tb427v10:1650001-1660000	10_core_Tb427v10	1650001	1660000	488.119	485.028	505.192	484.429	467.342	509.395	474.23	459.63	473.883	474.004	463.167	467.203	502.532	455.122	455.262	453.706	23.074
Chr10_core_Tb427v10:1652501-1662500	10_core_Tb427v10	1652501	1662500	446.398	450.817	467.924	439.92	429.404	473.497	436.791	421.026	447.894	435.437	423.685	429.552	467.91	425.659	429.533	413.544	23.074
Chr10_core_Tb427v10:1655001-1665000	10_core_Tb427v10	1655001	1665000	326.432	334.654	339.312	330.104	321.391	345.124	327.593	318.484	337.865	320.78	324.83	324.019	353.71	326.87	306.069	305.753	19.4687
Chr10_core_Tb427v10:1657501-1667500	10_core_Tb427v10	1657501	1667500	323.528	338.151	354.048	336.503	338.62	356.245	333.833	336.579	353.99	339.282	351.451	327.455	360.686	339.695	331.262	326.741	24.5161
Chr10_core_Tb427v10:1660001-1670000	10_core_Tb427v10	1660001	1670000	381.754	402.314	412.874	398.704	407.04	436.819	405.592	411.857	431.389	419.021	412.768	402.894	431.48	420.806	402.91	414.839	25.2371
Chr10_core_Tb427v10:1662501-1672500	10_core_Tb427v10	1662501	1672500	412.777	411.893	435.527	416.395	430.233	453.988	423.618	436.709	450.36	445.6	442.678	434.637	447.24	429.472	420.957	437.641	28.1214
Chr10_core_Tb427v10:1665001-1675000	10_core_Tb427v10	1665001	1675000	486.591	489.437	519.685	490.358	517.538	544.512	509.936	525.015	529.846	544.101	522.39	507.603	527.852	501.57	512.795	526.517	35.332
Chr10_core_Tb427v10:1667501-1677500	10_core_Tb427v10	1667501	1677500	530.451	522.887	543.922	515.106	540.069	566.948	534.202	551.556	560.958	565.209	533.009	545.529	547.23	533.114	520.657	552.687	30.2846
Chr10_core_Tb427v10:1670001-1680000	10_core_Tb427v10	1670001	1680000	514.863	512.548	535.762	496.38	513.728	530.075	514.789	522.603	536.486	528.727	496.069	512.275	517.517	490.825	484.386	516.411	25.9582
Chr10_core_Tb427v10:1672501-1682500	10_core_Tb427v10	1672501	1682500	476.963	480.01	494.596	461.845	475.625	498.079	496.416	480.138	493.613	495.632	456.886	472.013	481.862	457.549	450.259	483.763	25.9582
Chr10_core_Tb427v10:1675001-1685000	10_core_Tb427v10	1675001	1685000	419.96	414.022	423.104	398.892	408.862	415.749	421.538	408.479	419.059	414.591	393.625	410.452	415.719	391.689	367.176	414.321	19.4687
Chr10_core_Tb427v10:1677501-1687500	10_core_Tb427v10	1677501	1687500	440.744	431.203	452.7	415.454	445.143	448.33	467.644	435.985	449.981	455.502	414.712	427.354	451.116	420.806	402.196	440.75	24.5161
Chr10_core_Tb427v10:1680001-1690000	10_core_Tb427v10	1680001	1690000	359.441	343.625	368.298	344.031	363.801	367.56	383.752	356.846	365.372	377.848	355.04	362.907	383.164	363.266	332.155	364.312	27.4003
Chr10_core_Tb427v10:1682501-1692500	10_core_Tb427v10	1682501	1692500	468.252	465.11	502.513	472.949	488.878	479.935	497.456	495.339	486.594	495.372	457.783	476.135	497.364	479.733	439.181	475.731	23.074
Chr10_core_Tb427v10:1685001-1695000	10_core_Tb427v10	1685001	1695000	453.428	443.823	481.93	451.87	466.845	463.157	483.59	470.246	473.125	467.489	443.277	448.653	472.044	472.454	424.53	455.261	30.2846
Chr10_core_Tb427v10:1687501-1697500	10_core_Tb427v10	1687501	1697500	316.651	310.326	339.433	325.117	320.231	322.688	327.247	334.408	330.656	312.441	317.502	315.637	334.332	331.723	294.634	321.04	29.5635
Chr10_core_Tb427v10:1690001-1700000	10_core_Tb427v10	1690001	1700000	260.106	256.046	275.493	263.481	265.727	266.111	270.741	278.673	269.192	258.24	254.839	251.465	269.223	264.477	239.424	261.445	31.7267
Chr10_core_Tb427v10:1692501-1702500	10_core_Tb427v10	1692501	1702500	95.9733	90.1634	91.4656	88.5485	92.6069	94.4263	95.678	91.2021	98.2673	84.1689	99.3036	88.219	99.9896	99.8288	84.1556	93.7987	38.2162
Chr10_core_Tb427v10:1695001-1705000	10_core_Tb427v10	1695001	1705000	54.5581	54.2805	61.0176	58.7187	53.6756	57.7483	65.8653	55.7346	55.5836	51.5958	60.1205	55.3774	56.5832	57.8868	52.8876	59.3368	33.8899
Chr10_core_Tb427v10:1697501-1707500	10_core_Tb427v10	1697501	1707500	121.342	117.836	129.708	126.001	119.279	121.154	135.891	121.12	122.36	113.876	128.616	120.236	118.334	123.053	114.352	118.155	29.5635
Chr10_core_Tb427v10:1700001-1710000	10_core_Tb427v10	1700001	1710000	349.355	353.66	377.92	363.228	344.915	358.781	375.086	354.916	361.009	360.128	354.292	346.418	332.782	354.6	344.841	342.028	29.5635
Chr10_core_Tb427v10:1702501-1712500	10_core_Tb427v10	1702501	1712500	547.262	542.805	579.85	558.298	542.885	558.559	590.014	551.797	563.993	562.082	544.225	534.811	534.569	563.617	543.348	533.513	21.6318
Chr10_core_Tb427v10:1705001-1715000	10_core_Tb427v10	1705001	1715000	618.019	620.805	657.797	627.086	625.884	631.525	665.586	632.383	642.531	644.687	623.19	611.487	619.574	638.835	625.003	612.283	22.3529
Chr10_core_Tb427v10:1707501-1717500	10_core_Tb427v10	1707501	1717500	586.385	591.46	630.881	600.455	597.555	597.578	631.267	604.878	607.436	616.283	590.886	583.317	597.095	605.212	591.769	578.08	23.074
Chr10_core_Tb427v10:1710001-1720000	10_core_Tb427v10	1710001	1720000	442.578	444.735	471.456	452.812	454.751	446.964	479.777	469.04	456.051	457.848	460.625	439.584	481.862	458.935	445.971	446.969	20.1897
Chr10_core_Tb427v10:1712501-1722500	10_core_Tb427v10	1712501	1722500	314.817	325.683	348.69	331.704	327.852	317.031	339.726	340.44	325.534	322.083	346.216	330.89	357.844	316.818	317.861	325.964	25.2371
Chr10_core_Tb427v10:1715001-1725000	10_core_Tb427v10	1715001	1725000	281.349	277.028	302.043	295.664	279.643	285.815	298.474	296.769	284.178	274.917	303.145	290.353	314.696	285.621	273.729	287.615	23.074
Chr10_core_Tb427v10:1717501-1727500	10_core_Tb427v10	1717501	1727500	355.468	351.531	378.894	372.073	367.28	369.706	374.392	358.777	365.941	357.001	393.326	374.312	399.7	367.425	360.386	381.932	25.9582
Chr10_core_Tb427v10:1720001-1730000	10_core_Tb427v10	1720001	1730000	382.518	374.794	412.265	399.268	395.609	398.19	418.765	381.698	402.175	391.138	406.337	402.482	418.561	384.757	382.72	396.183	25.2371
Chr10_core_Tb427v10:1722501-1732500	10_core_Tb427v10	1722501	1732500	312.525	304.245	335.049	328.317	327.852	331.077	343.193	315.106	333.312	325.471	333.654	324.432	338.983	322.71	311.965	328.036	22.3529
Chr10_core_Tb427v10:1725001-1735000	10_core_Tb427v10	1725001	1735000	355.315	348.794	387.663	371.226	379.539	384.143	403.858	358.777	385.291	377.587	372.089	373.9	386.265	375.398	357.349	371.567	25.2371
Chr10_core_Tb427v10:1727501-1737500	10_core_Tb427v10	1727501	1737500	285.933	278.701	306.915	292.747	296.872	313.519	324.127	296.045	312.634	302.8	286.993	293.101	304.361	296.02	281.412	296.166	25.9582
Chr10_core_Tb427v10:1730001-1740000	10_core_Tb427v10	1730001	1740000	181.249	172.573	190.482	182.743	190.184	204.265	196.903	185.541	194.637	187.882	180.362	185.645	194.553	198.964	183.677	194.075	25.9582
Chr10_core_Tb427v10:1732501-1742500	10_core_Tb427v10	1732501	1742500	242.226	238.713	265.506	249.46	253.137	269.037	265.541	248.996	264.639	263.712	250.951	256.137	260.696	262.051	250.859	260.667	29.5635
Chr10_core_Tb427v10:1735001-1745000	10_core_Tb427v10	1735001	1745000	390.77	387.87	435.284	393.716	395.112	421.992	426.391	385.076	414.316	434.395	384.203	394.65	415.202	409.021	384.15	407.325	23.074
Chr10_core_Tb427v10:1737501-1747500	10_core_Tb427v10	1737501	1747500	349.355	349.25	393.387	350.807	355.683	376.34	388.605	346.954	370.304	392.701	344.422	353.975	378.255	371.932	345.735	360.685	20.1897
Chr10_core_Tb427v10:1740001-1750000	10_core_Tb427v10	1740001	1750000	351.495	352.595	397.406	354.665	359.825	380.827	391.379	350.091	377.513	398.695	353.096	360.434	380.839	376.438	351.988	367.94	18.7476
Chr10_core_Tb427v10:1742501-1752500	10_core_Tb427v10	1742501	1752500	285.78	282.958	318.12	281.455	290.246	312.348	317.887	280.121	301.631	316.089	276.076	284.307	309.27	307.112	281.769	296.684	15.8633
Chr10_core_Tb427v10:1745001-1755000	10_core_Tb427v10	1745001	1755000	69.382	64.4676	72.4661	63.8001	67.2601	69.259	65.172	67.0746	77.21	69.055	67.8973	69.3935	71.5688	75.5649	71.6484	67.8875	21.6318
Chr10_core_Tb427v10:1747501-1757500	10_core_Tb427v10	1747501	1757500	52.7242	46.5262	52.9794	46.7679	48.0429	50.7249	50.959	49.7027	56.7218	52.117	46.8103	52.0794	46.5068	55.4604	46.8127	46.3811	21.6318
Chr10_core_Tb427v10:1750001-1760000	10_core_Tb427v10	1750001	1760000	50.5847	45.3098	49.0821	42.4393	43.7356	46.0426	50.6123	48.2551	52.3586	49.2505	41.875	46.4455	43.4063	51.6475	43.4178	42.7536	22.3529
Chr10_core_Tb427v10:1752501-1762500	10_core_Tb427v10	1752501	1762500	87.7208	86.5143	95.2411	86.9488	82.0043	85.0617	97.4113	86.3766	94.8526	93.8106	88.6852	90.2802	85.0041	95.6693	81.2968	84.7298	26.6793
Chr10_core_Tb427v10:1755001-1765000	10_core_Tb427v10	1755001	1765000	141.056	142.163	165.15	149.055	144.626	153.54	161.197	138.975	141.899	156.351	147.46	142.222	138.487	145.237	142.761	144.585	27.4003
Chr10_core_Tb427v10:1757501-1767500	10_core_Tb427v10	1757501	1767500	281.349	272.619	318.607	282.866	276.992	294.79	301.594	282.775	283.419	306.969	291.779	274.276	289.634	273.489	272.3	277.509	30.2846
Chr10_core_Tb427v10:1760001-1770000	10_core_Tb427v10	1760001	1770000	362.039	346.666	412.387	363.698	356.512	374.194	394.152	366.497	369.356	398.955	372.986	357.411	379.805	353.214	360.029	354.466	31.0056
Chr10_core_Tb427v10:1762501-1772500	10_core_Tb427v10	1762501	1772500	458.93	447.168	511.403	456.011	452.432	478.18	485.67	463.731	454.344	495.632	448.511	453.874	465.326	461.362	459.908	441.269	26.6793
Chr10_core_Tb427v10:1765001-1775000	10_core_Tb427v10	1765001	1775000	459.235	449.449	505.679	458.552	444.149	483.447	496.763	482.792	478.247	502.929	460.326	463.768	481.862	478.346	466.519	444.896	29.5635
Chr10_core_Tb427v10:1767501-1777500	10_core_Tb427v10	1767501	1777500	486.744	483.355	549.159	492.145	490.369	527.929	541.135	514.882	517.705	557.912	493.975	515.023	529.144	540.739	529.054	488.686	26.6793
Chr10_core_Tb427v10:1770001-1780000	10_core_Tb427v10	1770001	1780000	577.674	575.191	629.054	571.849	562.931	618.258	613.587	571.582	591.501	641.821	551.853	592.249	590.636	619.077	588.91	582.744	23.795
Chr10_core_Tb427v10:1772501-1782500	10_core_Tb427v10	1772501	1782500	575.381	572.15	620.163	571.284	568.895	623.916	618.441	562.413	589.414	641.299	564.864	571.637	598.387	616.304	584.086	592.331	26.6793
Chr10_core_Tb427v10:1775001-1785000	10_core_Tb427v10	1775001	1785000	549.249	548.583	584.113	537.596	547.192	596.408	578.921	529.358	541.418	598.563	527.625	543.33	558.598	585.108	552.997	566.42	18.7476
Chr10_core_Tb427v10:1777501-1787500	10_core_Tb427v10	1777501	1787500	387.255	394.56	396.31	379.507	373.078	416.529	397.965	358.777	371.822	399.737	363.415	369.228	373.088	402.088	371.642	400.329	23.074
Chr10_core_Tb427v10:1780001-1790000	10_core_Tb427v10	1780001	1790000	265.608	281.59	279.634	274.021	273.182	306.886	290.847	271.917	268.433	286.904	279.067	262.184	283.433	311.272	275.873	285.542	24.5161
Chr10_core_Tb427v10:1782501-1792500	10_core_Tb427v10	1782501	1792500	179.874	188.537	195.719	189.612	174.777	207.582	199.676	193.503	184.393	192.833	198.458	195.264	193.52	222.882	190.109	203.922	23.795
Chr10_core_Tb427v10:1785001-1795000	10_core_Tb427v10	1785001	1795000	246.658	253.157	265.141	245.508	226.299	261.233	255.141	241.275	251.549	256.155	247.362	243.908	242.352	287.701	235.493	249.784	24.5161
Chr10_core_Tb427v10:1787501-1797500	10_core_Tb427v10	1787501	1797500	414.611	434.092	453.552	416.583	404.72	451.061	433.671	422.715	432.907	441.431	418.002	422.407	414.427	492.211	405.591	422.094	19.4687
Chr10_core_Tb427v10:1790001-1800000	10_core_Tb427v10	1790001	1800000	464.431	484.724	515.179	473.514	474.3	508.224	493.643	478.932	490.388	499.802	473.038	477.235	467.135	536.233	463.124	465.884	22.3529
Chr10_core_Tb427v10:1792501-1802500	10_core_Tb427v10	1792501	1802500	500.039	528.361	544.774	499.203	506.936	549.78	534.549	507.644	526.621	533.417	491.582	498.259	515.45	588.921	495.285	494.646	31.7267
Chr10_core_Tb427v10:1795001-1805000	10_core_Tb427v10	1795001	1805000	433.408	459.18	473.404	440.296	458.727	491.641	477.697	450.944	459.656	486.512	441.632	444.53	472.56	534.153	450.974	443.86	54.0796
Chr10_core_Tb427v10:1797501-1807500	10_core_Tb427v10	1797501	1807500	292.505	295.122	311.665	292.37	305.321	326.785	324.127	299.664	302.769	323.125	291.629	288.842	322.189	355.64	306.069	296.943	59.127
Chr10_core_Tb427v10:1800001-1810000	10_core_Tb427v10	1800001	1810000	349.202	353.66	360.991	340.455	347.069	385.314	389.645	337.062	337.296	388.532	329.018	327.867	381.872	413.874	349.844	345.915	56.2428
Chr10_core_Tb427v10:1802501-1812500	10_core_Tb427v10	1802501	1812500	359.289	369.472	388.759	360.875	361.482	399.946	391.379	350.815	346.022	404.688	344.721	343.944	390.14	413.18	361.815	343.583	48.3111
Chr10_core_Tb427v10:1805001-1815000	10_core_Tb427v10	1805001	1815000	371.209	395.624	413.239	381.766	372.25	423.553	403.858	369.151	369.925	407.294	364.163	364.556	407.709	423.926	373.608	369.235	22.3529
Chr10_core_Tb427v10:1807501-1817500	10_core_Tb427v10	1807501	1817500	485.674	540.22	540.755	497.321	496.83	562.461	542.522	484.24	486.783	534.199	473.337	472.837	531.986	555.298	492.248	483.763	23.074
Chr10_core_Tb427v10:1810001-1820000	10_core_Tb427v10	1810001	1820000	512.876	593.437	584.966	535.244	533.608	611.04	578.575	559.518	532.313	566.772	512.221	512.137	567.383	590.307	538.524	542.841	28.8424
Chr10_core_Tb427v10:1812501-1822500	10_core_Tb427v10	1812501	1822500	622.91	704.43	683.739	623.416	632.344	709.758	685.692	653.133	625.268	668.921	592.98	609.975	653.42	683.55	630.542	647.522	27.4003
Chr10_core_Tb427v10:1815001-1825000	10_core_Tb427v10	1815001	1825000	695.348	778.477	758.032	686.087	713.355	781.163	757.104	718.76	691.096	743.97	652.652	672.498	730.415	734.158	700.76	704.268	31.7267
Chr10_core_Tb427v10:1817501-1827500	10_core_Tb427v10	1817501	1827500	733.401	794.746	789.576	713.282	746.985	815.5	772.357	744.576	724.863	783.839	686.75	713.035	762.97	763.621	734.887	752.722	28.1214
Chr10_core_Tb427v10:1820001-1830000	10_core_Tb427v10	1820001	1830000	725.149	790.184	793.229	713.093	735.554	823.889	762.304	704.766	722.397	785.663	682.114	702.454	750.826	754.609	722.559	728.365	22.3529
Chr10_core_Tb427v10:1822501-1832500	10_core_Tb427v10	1822501	1832500	664.325	735.904	735.865	668.019	702.09	789.747	742.891	672.917	694.89	747.879	655.643	661.505	700.96	704.001	675.567	694.421	24.5161
Chr10_core_Tb427v10:1825001-1835000	10_core_Tb427v10	1825001	1835000	707.88	781.518	780.198	720.151	733.4	841.838	795.584	712.969	746.3	803.904	691.835	693.66	724.731	753.915	701.832	736.139	23.074
Chr10_core_Tb427v10:1827501-1837500	10_core_Tb427v10	1827501	1837500	606.863	683.144	678.502	640.165	638.474	729.268	701.986	619.354	646.515	693.416	612.123	607.365	634.301	650.62	599.274	630.162	23.074
Chr10_core_Tb427v10:1830001-1840000	10_core_Tb427v10	1830001	1840000	602.89	674.021	667.418	623.227	625.884	707.027	684.653	598.122	637.978	669.703	596.868	595.547	607.689	623.93	588.374	599.327	28.1214
Chr10_core_Tb427v10:1832501-1842500	10_core_Tb427v10	1832501	1842500	474.059	526.84	530.038	494.122	479.767	548.999	514.789	461.801	499.494	514.134	464.364	464.867	475.403	490.132	460.086	460.961	28.8424
Chr10_core_Tb427v10:1835001-1845000	10_core_Tb427v10	1835001	1845000	358.83	408.092	416.893	381.483	367.777	430.771	390.339	354.192	375.806	388.793	372.239	367.167	377.997	371.238	350.916	349.802	30.2846
Chr10_core_Tb427v10:1837501-1847500	10_core_Tb427v10	1837501	1847500	362.498	429.531	427.367	382.33	369.765	437.014	394.152	352.986	372.771	399.737	370.295	363.319	383.423	370.892	351.988	346.692	33.8899
Chr10_core_Tb427v10:1840001-1850000	10_core_Tb427v10	1840001	1850000	264.385	308.806	300.825	277.408	258.935	310.787	273.514	258.647	267.105	291.855	276.076	260.535	284.208	266.21	229.06	265.331	31.0056
Chr10_core_Tb427v10:1842501-1852500	10_core_Tb427v10	1842501	1852500	450.219	527.297	500.077	467.021	439.676	512.712	464.524	427.54	443.341	493.027	442.379	425.98	451.632	441.604	392.726	431.681	31.7267
Chr10_core_Tb427v10:1845001-1855000	10_core_Tb427v10	1845001	1855000	574.006	672.197	625.644	583.141	574.859	646.547	597.641	541.181	568.167	628.791	550.357	543.055	571	568.816	525.838	544.136	28.1214
Chr10_core_Tb427v10:1847501-1857500	10_core_Tb427v10	1847501	1857500	579.66	673.565	634.657	584.364	579.829	677.567	612.201	552.038	581.826	647.032	561.274	554.323	579.009	576.789	543.884	563.57	25.9582
Chr10_core_Tb427v10:1850001-1860000	10_core_Tb427v10	1850001	1860000	706.046	823.331	778.127	703.025	722.632	838.131	765.771	683.051	699.253	789.833	662.522	671.949	701.219	714.4	682.357	672.656	23.795
Chr10_core_Tb427v10:1852501-1862500	10_core_Tb427v10	1852501	1862500	757.853	872.442	824.164	729.749	769.847	904.659	844.809	729.617	724.484	844.556	703.649	710.562	751.86	750.796	729.706	700.899	16.5844
Chr10_core_Tb427v10:1855001-1865000	10_core_Tb427v10	1855001	1865000	749.6	863.167	815.761	720.998	751.292	904.074	829.21	726.239	713.86	839.605	691.536	693.66	754.702	744.556	719.343	693.385	18.7476
Chr10_core_Tb427v10:1857501-1867500	10_core_Tb427v10	1857501	1867500	827.235	951.81	886.4	790.914	817.724	963.968	878.782	793.796	778.17	897.976	742.234	747.8	814.644	819.081	774.374	753.758	19.4687
Chr10_core_Tb427v10:1860001-1870000	10_core_Tb427v10	1860001	1870000	771.454	875.33	810.037	740.759	754.274	880.662	813.957	734.201	722.018	835.175	694.676	704.378	763.228	765.008	709.515	697.531	21.6318
Chr10_core_Tb427v10:1862501-1872500	10_core_Tb427v10	1862501	1872500	684.345	788.664	718.693	657.386	660.508	785.065	698.172	642.758	646.325	731.462	617.656	632.236	687.267	691.176	628.397	627.052	23.074
Chr10_core_Tb427v10:1865001-1875000	10_core_Tb427v10	1865001	1875000	601.82	698.501	635.022	582.482	581.651	697.077	602.841	571.099	559.63	632.7	548.263	555.697	593.736	609.718	536.023	548.282	27.4003
Chr10_core_Tb427v10:1867501-1877500	10_core_Tb427v10	1867501	1877500	564.684	653.647	600.068	540.419	548.849	651.034	574.761	535.632	527.001	596.218	523.138	527.39	554.464	561.537	502.253	507.601	41.8215
Chr10_core_Tb427v10:1870001-1880000	10_core_Tb427v10	1870001	1880000	546.039	646.045	597.388	531.856	534.768	641.67	569.908	515.606	516.947	557.652	523.437	504.855	535.861	531.034	489.031	494.127	496.09
Chr10_core_Tb427v10:1872501-1882500	10_core_Tb427v10	1872501	1882500	435.089	519.694	486.558	436.626	444.149	519.93	451.351	419.578	424.56	444.818	438.192	418.972	437.939	421.499	388.795	415.098	1892.79
Chr10_core_Tb427v10:1875001-1885000	10_core_Tb427v10	1875001	1885000	388.631	467.694	432.969	390.329	393.621	452.427	411.832	376.39	383.584	399.998	396.616	377.198	390.915	375.051	349.844	373.122	3239.73
Chr10_core_Tb427v10:1877501-1887500	10_core_Tb427v10	1877501	1887500	343.701	427.402	391.682	353.536	353.53	412.042	370.232	328.376	337.296	353.093	356.386	340.509	345.7	360.839	311.429	333.996	3900.94
Chr10_core_Tb427v10:1880001-1890000	10_core_Tb427v10	1880001	1890000	379.003	477.729	425.662	382.707	399.916	464.523	395.538	380.733	382.446	420.323	382.109	378.847	394.016	421.499	354.847	371.308	3464.7
Chr10_core_Tb427v10:1882501-1892500	10_core_Tb427v10	1882501	1892500	496.677	634.033	571.812	509.084	527.644	639.329	530.389	509.574	513.532	580.062	483.955	500.595	522.168	579.562	496.178	482.208	2088.19
Chr10_core_Tb427v10:1885001-1895000	10_core_Tb427v10	1885001	1895000	541.302	693.787	623.695	549.547	576.35	701.174	567.482	544.317	543.695	627.228	524.783	549.514	574.1	624.623	541.919	528.33	744.135
Chr10_core_Tb427v10:1887501-1897500	10_core_Tb427v10	1887501	1897500	661.88	861.798	755.717	683.264	708.385	851.983	703.719	669.781	689.957	781.234	632.911	670.162	703.544	751.142	663.596	630.162	54.0796
Chr10_core_Tb427v10:1890001-1900000	10_core_Tb427v10	1890001	1900000	631.468	833.214	722.347	658.233	677.24	817.646	676.333	631.177	655.621	748.4	610.777	656.696	665.822	699.841	630.72	610.21	75.7114
Chr10_core_Tb427v10:1892501-1902500	10_core_Tb427v10	1892501	1902500	621.534	822.57	691.655	638.189	664.152	785.846	668.706	633.107	651.258	730.159	602.551	632.236	646.961	667.952	609.637	596.218	69.2219
Chr10_core_Tb427v10:1895001-1905000	10_core_Tb427v10	1895001	1905000	686.943	919.728	773.621	709.8	738.867	870.907	762.304	716.829	744.213	821.103	670.598	708.638	705.094	727.225	678.962	652.704	63.4534
Chr10_core_Tb427v10:1897501-1907500	10_core_Tb427v10	1897501	1907500	644.305	859.67	730.263	661.526	700.102	832.668	719.665	692.943	684.646	773.937	634.257	682.942	660.655	661.712	634.472	632.753	59.8481
Chr10_core_Tb427v10:1900001-1910000	10_core_Tb427v10	1900001	1910000	666.923	886.126	759.006	671.313	709.213	855.3	734.225	704.766	692.044	782.276	649.81	689.125	673.056	672.804	645.729	657.627	28.8424
Chr10_core_Tb427v10:1902501-1912500	10_core_Tb427v10	1902501	1912500	613.282	804.629	704.565	623.698	652.39	786.236	659	631.177	622.612	715.566	599.56	633.748	606.913	607.292	585.516	605.805	35.332
Chr10_core_Tb427v10:1905001-1915000	10_core_Tb427v10	1905001	1915000	579.202	743.658	649.637	585.87	602.69	730.048	603.188	573.029	569.684	661.625	549.759	579.745	562.99	568.123	539.954	563.829	58.4059
Chr10_core_Tb427v10:1907501-1917500	10_core_Tb427v10	1907501	1917500	512.876	637.834	561.703	513.694	526.816	639.914	516.523	497.51	509.358	574.329	487.245	501.282	494.522	496.024	486.351	501.642	558.101
Chr10_core_Tb427v10:1910001-1920000	10_core_Tb427v10	1910001	1920000	448.538	550.712	476.936	449.236	461.544	558.364	440.258	432.607	457	492.505	422.638	436.835	435.355	427.739	420.599	422.094	1850.24
Chr10_core_Tb427v10:1912501-1922500	10_core_Tb427v10	1912501	1922500	407.887	492.934	423.104	393.716	405.714	498.079	385.832	383.869	403.692	432.832	384.951	392.451	400.992	383.024	376.467	368.717	3315.44
Chr10_core_Tb427v10:1915001-1925000	10_core_Tb427v10	1915001	1925000	394.744	471.495	406.175	374.238	386.994	466.279	361.913	366.015	382.825	400.519	364.163	366.205	386.781	367.079	352.882	344.62	3853.35
Chr10_core_Tb427v10:1917501-1927500	10_core_Tb427v10	1917501	1927500	372.737	453.25	389.125	349.866	358.665	444.233	350.126	341.405	359.871	371.594	345.469	343.807	374.638	377.131	328.939	328.814	3376.73
Chr10_core_Tb427v10:1920001-1930000	10_core_Tb427v10	1920001	1930000	411.249	509.963	450.873	393.905	408.696	501.786	403.512	387.006	398.57	441.431	397.364	377.336	421.145	443.684	389.689	378.563	2124.25
Chr10_core_Tb427v10:1922501-1932500	10_core_Tb427v10	1922501	1932500	447.009	583.554	508.115	444.719	466.679	568.509	462.097	440.81	449.411	495.893	439.837	415.949	459.642	507.116	431.498	418.985	664.818
Chr10_core_Tb427v10:1925001-1935000	10_core_Tb427v10	1925001	1935000	443.8	590.092	503.974	452.435	467.176	585.482	479.43	449.014	448.463	509.965	457.335	431.476	472.302	526.181	436.501	434.273	85.0852
Chr10_core_Tb427v10:1927501-1937500	10_core_Tb427v10	1927501	1937500	441.966	580.361	493.987	452.153	472.974	588.409	484.977	454.08	454.723	528.987	469	438.484	485.479	534.5	432.749	437.382	67.0587
Chr10_core_Tb427v10:1930001-1940000	10_core_Tb427v10	1930001	1940000	483.534	612.442	519.076	491.581	505.113	630.159	521.376	488.583	485.645	561.039	490.685	477.235	519.067	562.577	454.369	469.512	31.0056
Chr10_core_Tb427v10:1932501-1942500	10_core_Tb427v10	1932501	1942500	493.468	594.349	516.031	496.004	504.285	624.111	516.176	491.478	484.507	560.518	486.797	480.533	525.785	546.979	449.902	491.795	20.9108
Chr10_core_Tb427v10:1935001-1945000	10_core_Tb427v10	1935001	1945000	475.129	565.308	509.333	476.713	483.411	608.113	478.737	467.351	476.16	540.714	472.29	456.623	498.914	513.356	440.968	465.884	16.5844
Chr10_core_Tb427v10:1937501-1947500	10_core_Tb427v10	1937501	1947500	580.577	691.963	628.323	567.426	583.97	714.441	595.908	549.143	571.202	629.834	548.413	545.666	577.459	591	530.484	549.837	18.0265
Chr10_core_Tb427v10:1940001-1950000	10_core_Tb427v10	1940001	1950000	591.275	726.021	658.041	584.646	627.871	742.534	619.827	580.268	613.127	654.329	574.585	583.043	590.894	604.865	544.778	579.375	22.3529
Chr10_core_Tb427v10:1942501-1952500	10_core_Tb427v10	1942501	1952500	583.939	723.132	657.675	574.954	617.435	733.95	632.307	577.131	616.921	639.996	578.174	579.195	589.344	597.586	549.781	568.752	24.5161
Chr10_core_Tb427v10:1945001-1955000	10_core_Tb427v10	1945001	1955000	625.508	782.886	692.386	621.345	674.092	790.918	698.519	626.11	671.177	694.198	609.431	626.327	643.861	647.501	599.452	627.57	28.1214
Chr10_core_Tb427v10:1947501-1957500	10_core_Tb427v10	1947501	1957500	610.531	748.828	673.752	614.288	658.685	778.237	658.653	631.418	647.653	683.254	598.214	614.647	629.133	637.795	579.262	613.837	27.4003
Chr10_core_Tb427v10:1950001-1960000	10_core_Tb427v10	1950001	1960000	561.627	674.325	621.259	562.25	562.102	696.492	592.094	562.413	568.546	602.993	540.636	548.002	575.65	558.417	531.377	541.027	24.5161
Chr10_core_Tb427v10:1952501-1962500	10_core_Tb427v10	1952501	1962500	548.026	654.103	597.997	542.301	541.063	681.469	569.215	531.289	547.489	592.831	530.167	531.925	551.105	541.433	523.873	527.812	26.6793
Chr10_core_Tb427v10:1955001-1965000	10_core_Tb427v10	1955001	1965000	477.269	552.992	527.602	474.831	459.059	576.508	478.737	465.179	459.086	510.486	471.692	466.242	463.259	468.987	448.472	460.184	24.5161
Chr10_core_Tb427v10:1957501-1967500	10_core_Tb427v10	1957501	1967500	392.299	473.32	447.097	407.267	367.28	482.277	402.818	383.628	390.603	434.395	404.841	391.489	384.714	383.717	383.614	395.406	26.6793
Chr10_core_Tb427v10:1960001-1970000	10_core_Tb427v10	1960001	1970000	366.624	437.893	409.586	381.672	351.376	453.207	374.739	347.678	356.835	410.421	389.587	355.487	358.877	358.067	364.853	375.195	21.6318
Chr10_core_Tb427v10:1962501-1972500	10_core_Tb427v10	1962501	1972500	345.687	410.981	384.984	365.298	326.692	425.699	360.873	333.443	335.778	391.399	355.638	339.272	343.375	348.014	333.585	347.988	16.5844
Chr10_core_Tb427v10:1965001-1975000	10_core_Tb427v10	1965001	1975000	437.534	539.156	478.885	441.896	416.483	543.732	457.244	424.886	434.804	500.844	427.873	419.659	441.556	442.99	417.026	429.349	22.3529
Chr10_core_Tb427v10:1967501-1977500	10_core_Tb427v10	1967501	1977500	472.684	577.32	519.563	462.692	468.833	590.75	490.523	471.211	470.658	534.72	457.185	452.363	481.862	484.586	456.155	463.811	23.795
Chr10_core_Tb427v10:1970001-1980000	10_core_Tb427v10	1970001	1980000	441.355	533.53	481.443	429.098	435.368	554.462	453.777	451.909	450.17	496.675	423.685	430.926	456.283	467.254	417.204	429.09	25.2371
Chr10_core_Tb427v10:1972501-1982500	10_core_Tb427v10	1972501	1982500	554.903	690.594	631.246	551.335	600.371	733.365	605.614	602.706	613.127	672.83	549.759	561.056	595.028	620.81	556.57	558.906	31.0056
Chr10_core_Tb427v10:1975001-1985000	10_core_Tb427v10	1975001	1985000	544.205	646.501	619.676	543.712	584.633	707.807	594.521	585.576	598.14	654.329	545.123	560.232	583.143	591	537.095	537.14	25.2371
Chr10_core_Tb427v10:1977501-1987500	10_core_Tb427v10	1977501	1987500	607.016	724.805	681.546	612.5	638.971	783.309	665.586	636.485	668.9	732.765	608.683	611.899	642.31	667.952	588.017	595.441	23.074
Chr10_core_Tb427v10:1980001-1990000	10_core_Tb427v10	1980001	1990000	690.916	837.775	782.39	705.754	747.979	890.222	792.81	730.823	757.303	849.767	700.21	694.347	723.18	765.701	680.034	704.527	26.6793
Chr10_core_Tb427v10:1982501-1992500	10_core_Tb427v10	1982501	1992500	643.694	745.787	715.283	638.378	655.041	775.505	705.799	641.793	662.261	753.09	642.033	627.976	636.368	673.498	600.703	637.417	28.1214
Chr10_core_Tb427v10:1985001-1995000	10_core_Tb427v10	1985001	1995000	642.624	750.044	721.372	634.99	659.348	772.969	702.679	639.139	654.483	745.012	645.024	623.579	625.258	677.657	602.49	652.963	30.2846
Chr10_core_Tb427v10:1987501-1997500	10_core_Tb427v10	1987501	1997500	560.099	651.974	640.746	562.533	594.076	690.249	631.614	562.896	559.82	651.462	569.949	561.881	559.632	580.601	530.484	581.707	29.5635
Chr10_core_Tb427v10:1990001-2000000	10_core_Tb427v10	1990001	2000000	505.847	585.53	575.344	491.016	508.095	606.748	531.082	484.964	492.664	575.893	502.649	508.977	504.857	512.663	467.055	499.828	32.4477
Chr10_core_Tb427v10:1992501-2002500	10_core_Tb427v10	1992501	2002500	500.039	580.209	574.126	492.804	501.469	606.357	519.296	484.964	492.854	554.264	503.547	501.007	522.943	493.945	480.455	497.755	25.9582
Chr10_core_Tb427v10:1995001-2005000	10_core_Tb427v10	1995001	2005000	414.916	495.367	481.686	416.771	410.187	507.834	436.098	406.79	415.454	458.629	418.899	421.72	439.747	430.165	411.13	408.88	22.3529
Chr10_core_Tb427v10:1997501-2007500	10_core_Tb427v10	1997501	2007500	374.418	445.8	432.726	371.791	360.322	445.989	374.046	370.599	389.844	425.535	382.259	381.733	394.532	411.447	377.539	366.385	25.2371
Chr10_core_Tb427v10:2000001-2010000	10_core_Tb427v10	2000001	2010000	435.089	516.805	507.262	433.427	431.558	511.931	444.764	434.296	458.517	494.33	438.042	435.186	456.8	473.147	436.859	437.382	20.1897
Chr10_core_Tb427v10:2002501-2012500	10_core_Tb427v10	2002501	2012500	472.837	556.641	542.46	469.844	477.116	557.193	481.163	466.868	495.699	530.29	470.047	473.937	479.536	514.396	458.478	480.654	22.3529
Chr10_core_Tb427v10:2005001-2015000	10_core_Tb427v10	2005001	2015000	586.996	663.986	653.291	564.603	589.934	687.712	592.788	570.375	600.986	638.433	567.406	575.897	588.311	596.546	560.68	578.339	23.074
Chr10_core_Tb427v10:2007501-2017500	10_core_Tb427v10	2007501	2017500	648.737	723.436	713.212	617.017	653.715	757.947	675.986	621.526	659.605	687.423	637.995	631.549	652.128	648.887	616.426	632.753	23.074
Chr10_core_Tb427v10:2010001-2020000	10_core_Tb427v10	2010001	2020000	635.594	708.688	688.367	602.714	622.902	742.729	653.453	625.869	653.155	652.505	625.134	619.319	643.344	617.691	590.876	604.25	23.074
Chr10_core_Tb427v10:2012501-2022500	10_core_Tb427v10	2012501	2022500	620.464	702.302	660.233	575.048	615.115	731.219	647.56	624.18	629.821	646.772	618.105	595.135	653.42	604.172	571.222	594.145	28.8424
Chr10_core_Tb427v10:2015001-2025000	10_core_Tb427v10	2015001	2025000	551.847	632.969	591.664	517.364	552.825	655.912	583.428	569.169	571.202	601.691	565.611	545.391	595.803	558.417	519.942	541.286	28.8424
Chr10_core_Tb427v10:2017501-2027500	10_core_Tb427v10	2017501	2027500	556.431	642.091	604.574	528.186	555.31	646.742	595.561	575.201	566.649	607.684	547.216	563.255	603.296	559.457	530.484	540.509	27.4003
Chr10_core_Tb427v10:2020001-2030000	10_core_Tb427v10	2020001	2030000	609.614	671.588	654.509	565.262	616.109	680.299	655.88	619.113	601.365	665.794	577.277	613.96	641.535	611.105	570.15	592.849	30.2846
Chr10_core_Tb427v10:2022501-2032500	10_core_Tb427v10	2022501	2032500	666.464	733.167	722.712	630.191	663.324	742.924	743.585	660.612	674.971	753.872	615.562	670.987	686.492	676.617	631.792	635.603	25.9582
Chr10_core_Tb427v10:2025001-2035000	10_core_Tb427v10	2025001	2035000	708.338	785.015	768.871	677.053	711.864	782.724	784.837	688.118	714.24	789.833	658.185	706.989	729.123	699.148	663.775	677.579	27.4003
Chr10_core_Tb427v10:2027501-2037500	10_core_Tb427v10	2027501	2037500	754.644	825.611	802.607	710.741	740.69	831.303	808.063	724.792	765.46	819.018	693.928	725.677	763.486	736.584	690.219	729.143	30.2846
Chr10_core_Tb427v10:2030001-2040000	10_core_Tb427v10	2030001	2040000	779.248	859.518	833.664	757.038	768.356	878.126	856.596	745.783	788.414	847.683	728.625	746.426	793.457	775.753	727.919	763.086	25.2371
Chr10_core_Tb427v10:2032501-2042500	10_core_Tb427v10	2032501	2042500	680.066	738.793	721.007	664.82	671.773	763.605	722.785	668.816	673.833	711.918	642.183	653.947	674.865	658.593	630.363	673.952	27.4003
Chr10_core_Tb427v10:2035001-2045000	10_core_Tb427v10	2035001	2045000	593.109	641.331	625.035	584.082	571.214	667.032	649.987	596.433	581.636	627.749	568.902	570.95	589.086	590.307	550.138	588.704	30.2846
Chr10_core_Tb427v10:2037501-2047500	10_core_Tb427v10	2037501	2047500	474.976	524.408	509.942	487.346	466.016	537.879	539.056	490.272	460.794	515.437	474.683	468.715	464.034	473.494	445.971	478.322	28.8424
Chr10_core_Tb427v10:2040001-2050000	10_core_Tb427v10	2040001	2050000	416.445	444.127	430.777	406.138	400.413	457.304	448.577	414.029	401.226	439.086	425.031	403.719	405.384	391.689	383.078	407.584	432.637
Chr10_core_Tb427v10:2042501-2052500	10_core_Tb427v10	2042501	2052500	350.119	376.619	369.272	342.62	327.852	377.315	369.539	341.163	336.157	366.904	364.312	345.456	359.394	326.523	322.15	333.478	1750.74
Chr10_core_Tb427v10:2045001-2055000	10_core_Tb427v10	2045001	2055000	305.8	321.122	321.165	297.64	289.417	331.468	310.26	286.394	302.011	316.611	319.297	301.346	319.605	285.275	273.908	294.352	3127.96
Chr10_core_Tb427v10:2047501-2057500	10_core_Tb427v10	2047501	2057500	404.83	430.747	421.886	392.775	390.639	438.575	411.138	391.831	401.416	434.916	405.589	406.055	420.886	406.594	379.683	387.114	3547.62
Chr10_core_Tb427v10:2050001-2060000	10_core_Tb427v10	2050001	2060000	452.817	487.764	499.468	454.976	449.45	519.345	482.897	447.566	463.26	506.316	454.344	474.624	486.254	473.494	439.539	443.86	3557.72
Chr10_core_Tb427v10:2052501-2062500	10_core_Tb427v10	2052501	2062500	434.325	462.373	479.738	437.85	436.197	508.029	464.177	433.813	446.945	489.378	439.687	454.424	460.934	465.521	419.527	437.9	3745.19
Chr10_core_Tb427v10:2055001-2065000	10_core_Tb427v10	2055001	2065000	431.269	464.653	474.5	438.32	440.173	501.786	459.671	438.639	450.36	481.3	438.641	455.111	464.034	459.628	424.351	439.196	3637.75
Chr10_core_Tb427v10:2057501-2067500	10_core_Tb427v10	2057501	2067500	389.395	415.086	434.675	398.139	399.916	455.158	405.938	401.724	404.641	429.183	399.906	404.955	421.661	398.622	369.498	401.106	3524.55
Chr10_core_Tb427v10:2060001-2070000	10_core_Tb427v10	2060001	2070000	329.182	353.66	356.119	343.09	346.572	367.365	332.1	336.821	337.485	353.614	340.384	337.623	341.566	340.735	315.36	344.101	3143.83
Chr10_core_Tb427v10:2062501-2072500	10_core_Tb427v10	2062501	2072500	440.438	475.145	476.327	456.387	467.673	486.179	453.777	456.011	448.273	464.623	460.774	447.141	468.685	443.684	439.896	445.155	1649.79
Chr10_core_Tb427v10:2065001-2075000	10_core_Tb427v10	2065001	2075000	583.023	619.741	617.362	582.858	606.004	624.892	573.721	580.509	573.289	602.472	582.661	577.409	610.531	590.654	572.83	570.307	376.394
Chr10_core_Tb427v10:2067501-2077500	10_core_Tb427v10	2067501	2077500	658.212	680.863	681.181	636.778	667.797	689.273	639.587	626.834	643.29	667.618	644.426	632.786	675.64	647.501	641.083	630.68	33.1688
Chr10_core_Tb427v10:2070001-2080000	10_core_Tb427v10	2070001	2080000	618.172	634.641	640.746	597.162	625.055	641.865	598.681	603.671	602.693	626.186	618.404	591.15	643.344	602.439	608.386	591.554	28.8424
Chr10_core_Tb427v10:2072501-2082500	10_core_Tb427v10	2072501	2082500	629.328	635.858	647.932	588.316	628.368	646.547	604.228	584.369	606.108	621.495	607.935	590.051	628.875	613.531	591.769	596.218	24.5161
Chr10_core_Tb427v10:2075001-2085000	10_core_Tb427v10	2075001	2085000	649.501	661.553	683.495	613.253	658.023	670.739	661.08	625.627	639.496	654.85	633.658	621.106	636.368	637.102	613.567	626.275	28.1214
Chr10_core_Tb427v10:2077501-2087500	10_core_Tb427v10	2077501	2087500	592.039	602.863	626.375	569.308	608.986	620.014	621.561	583.163	584.292	599.085	589.241	585.928	584.435	592.04	557.821	573.934	31.7267
Chr10_core_Tb427v10:2080001-2090000	10_core_Tb427v10	2080001	2090000	514.863	523.191	541.121	489.793	529.632	542.171	542.522	498.475	511.635	520.649	502.051	515.71	505.89	510.929	480.812	500.605	28.1214
Chr10_core_Tb427v10:2082501-2092500	10_core_Tb427v10	2082501	2092500	364.637	370.689	380.964	353.724	378.877	379.461	389.645	365.532	365.941	379.672	355.339	376.786	361.203	357.373	347.343	355.502	28.1214
Chr10_core_Tb427v10:2085001-2095000	10_core_Tb427v10	2085001	2095000	168.412	162.385	167.707	160.159	168.647	175.196	177.836	164.309	165.992	172.507	166.004	178.774	167.166	156.329	154.553	160.909	26.6793
Chr10_core_Tb427v10:2087501-2097500	10_core_Tb427v10	2087501	2097500	38.3588	34.8186	34.9542	32.9352	37.2747	36.8731	41.2525	35.2262	33.3881	38.5666	34.5469	40.6742	38.4973	33.6229	37.8789	36.2757	27.4003
Chr10_core_Tb427v10:2090001-2100000	10_core_Tb427v10	2090001	2100000	0.458471	0.456139	0.73075	0	0	0	0	0.723826	0.569115	0.260585	0.299107	0.687064	0	0.346628	0	0.259112	24.5161
Chr10_core_Tb427v10:2092501-2102500	10_core_Tb427v10	2092501	2102500	0	0	0	0	0	0	0	0	0	0	0	0	0	0	0	0	25.9582
Chr10_core_Tb427v10:2095001-2105000	10_core_Tb427v10	2095001	2105000	5.19601	5.62571	5.96779	6.30473	4.96996	6.24306	4.50657	6.03189	7.3985	4.95111	5.38393	5.22169	5.16742	3.81291	5.00288	4.40491	29.5635
Chr10_core_Tb427v10:2097501-2107500	10_core_Tb427v10	2097501	2107500	5.19601	5.62571	5.96779	6.30473	4.96996	6.24306	4.50657	6.03189	7.3985	4.95111	5.38393	5.22169	5.16742	3.81291	5.00288	4.40491	26.6793
Chr10_core_Tb427v10:2100001-2110000	10_core_Tb427v10	2100001	2110000	5.19601	5.77776	5.96779	6.49293	5.30129	6.43816	4.50657	6.03189	7.58821	5.2117	5.38393	5.22169	5.16742	3.81291	5.36023	4.40491	31.7267
Chr10_core_Tb427v10:2102501-2112500	10_core_Tb427v10	2102501	2112500	5.19601	5.77776	5.96779	6.49293	5.30129	6.43816	4.50657	6.03189	7.58821	5.2117	5.38393	5.22169	5.16742	3.81291	5.36023	4.40491	25.2371
Chr10_core_Tb427v10:2105001-2115000	10_core_Tb427v10	2105001	2115000	60.2126	54.8887	65.5239	58.3423	57.6515	56.968	52.6922	56.941	63.3615	63.8433	58.0268	58.8127	59.6837	56.847	62.3573	57.2639	19.4687
Chr10_core_Tb427v10:2107501-2117500	10_core_Tb427v10	2107501	2117500	188.279	173.941	199.495	184.061	175.605	184.365	168.13	172.512	184.963	187.882	168.098	178.224	183.185	172.621	176.351	164.277	18.7476
Chr10_core_Tb427v10:2110001-2120000	10_core_Tb427v10	2110001	2120000	303.508	283.718	328.107	304.227	295.381	293.619	285.301	305.455	298.216	312.441	286.993	295.163	298.16	291.167	295.17	273.364	20.1897
Chr10_core_Tb427v10:2112501-2122500	10_core_Tb427v10	2112501	2122500	450.677	424.969	481.443	452.341	438.019	444.818	434.711	445.395	453.016	465.144	422.937	443.706	443.623	436.404	442.04	421.835	24.5161
Chr10_core_Tb427v10:2115001-2125000	10_core_Tb427v10	2115001	2125000	450.524	432.115	472.795	456.952	441.829	453.402	446.151	446.842	458.138	460.193	427.125	443.568	448.015	448.19	443.469	420.799	29.5635
Chr10_core_Tb427v10:2117501-2127500	10_core_Tb427v10	2117501	2127500	496.524	488.525	526.14	505.978	508.095	506.078	510.629	518.742	515.049	518.043	482.609	504.717	510.283	520.288	510.651	488.427	31.7267
Chr10_core_Tb427v10:2120001-2130000	10_core_Tb427v10	2120001	2130000	544.511	549.647	573.395	565.45	559.452	573.581	567.828	558.553	579.739	575.632	529.27	551.025	569.708	595.507	548.53	545.691	36.0531
Chr10_core_Tb427v10:2122501-2132500	10_core_Tb427v10	2122501	2132500	591.734	591.612	618.215	597.444	611.471	609.869	628.147	613.322	617.49	610.811	576.978	582.63	620.865	656.166	578.905	588.444	32.4477
Chr10_core_Tb427v10:2125001-2135000	10_core_Tb427v10	2125001	2135000	621.381	613.659	655.97	630.473	638.308	639.524	659	641.069	651.068	644.687	609.879	619.869	650.061	685.976	613.389	624.461	30.2846
Chr10_core_Tb427v10:2127501-2137500	10_core_Tb427v10	2127501	2137500	589.441	570.63	618.824	592.457	592.419	605.577	627.454	598.363	611.989	596.739	573.388	576.859	620.09	637.795	569.077	580.153	26.6793
Chr10_core_Tb427v10:2130001-2140000	10_core_Tb427v10	2130001	2140000	512.265	480.162	529.428	497.886	520.686	508.419	544.255	518.26	522.448	495.632	499.21	492.762	534.828	524.101	492.962	498.532	19.4687
Chr10_core_Tb427v10:2132501-2142500	10_core_Tb427v10	2132501	2142500	408.345	375.706	422.252	411.313	405.217	399.946	412.525	410.651	411.281	381.236	406.636	399.322	413.91	395.502	398.444	389.705	26.6793
Chr10_core_Tb427v10:2135001-2145000	10_core_Tb427v10	2135001	2145000	419.96	383.309	427.732	410.749	413.004	399.946	412.872	421.75	403.313	387.49	412.618	407.704	420.37	390.303	388.438	389.964	26.6793
Chr10_core_Tb427v10:2137501-2147500	10_core_Tb427v10	2137501	2147500	323.834	289.192	323.966	324.553	318.409	302.984	318.927	326.204	312.824	296.285	328.12	321.958	316.504	296.02	295.17	303.421	28.1214
Chr10_core_Tb427v10:2140001-2150000	10_core_Tb427v10	2140001	2150000	359.747	319.449	358.92	360.593	341.933	331.468	349.433	350.332	350.954	334.591	359.826	345.593	353.193	337.269	327.331	322.336	30.2846
Chr10_core_Tb427v10:2142501-2152500	10_core_Tb427v10	2142501	2152500	352.106	315.648	349.055	342.996	348.725	320.737	356.713	350.573	349.437	340.845	359.975	343.944	363.27	349.747	330.547	324.409	25.2371
Chr10_core_Tb427v10:2145001-2155000	10_core_Tb427v10	2145001	2155000	277.222	251.941	280.365	281.455	281.465	257.331	289.807	281.568	287.214	269.966	294.172	274.001	298.677	291.514	267.118	262.999	25.2371
Chr10_core_Tb427v10:2147501-2157500	10_core_Tb427v10	2147501	2157500	310.232	290.865	321.895	314.107	317.083	301.228	326.9	322.103	325.344	304.884	333.355	308.217	344.15	339.349	307.141	300.83	25.9582
Chr10_core_Tb427v10:2150001-2160000	10_core_Tb427v10	2150001	2160000	268.664	260.607	295.345	274.303	279.809	272.744	282.874	291.702	291.008	266.318	299.406	284.032	299.452	287.701	274.98	277.509	23.795
Chr10_core_Tb427v10:2152501-2162500	10_core_Tb427v10	2152501	2162500	325.667	308.806	350.638	337.538	347.4	346.1	337.646	341.887	359.871	323.646	349.806	342.982	357.844	337.962	335.014	323.372	20.1897
Chr10_core_Tb427v10:2155001-2165000	10_core_Tb427v10	2155001	2165000	468.405	450.969	493.865	470.973	487.719	482.862	487.057	484.964	508.599	455.242	478.272	485.617	474.886	471.414	473.308	461.998	20.1897
Chr10_core_Tb427v10:2157501-2167500	10_core_Tb427v10	2157501	2167500	508.445	487.004	528.698	512.377	524.662	509.005	512.363	515.606	546.54	489.118	506.837	510.763	492.455	481.466	503.325	490.241	20.9108
Chr10_core_Tb427v10:2160001-2170000	10_core_Tb427v10	2160001	2170000	557.96	538.852	579.241	567.049	579.829	558.559	589.321	567.48	599.468	544.101	554.245	562.98	550.588	551.485	559.429	549.318	22.3529
Chr10_core_Tb427v10:2162501-2172500	10_core_Tb427v10	2162501	2172500	572.325	551.624	596.049	571.002	573.202	546.658	589.321	580.991	597.381	549.834	552.002	557.759	540.254	559.111	551.925	574.712	23.795
Chr10_core_Tb427v10:2165001-2175000	10_core_Tb427v10	2165001	2175000	510.737	482.595	550.255	517.176	519.692	494.373	517.563	513.917	532.313	506.316	500.107	498.534	511.058	507.116	497.608	521.075	21.6318
Chr10_core_Tb427v10:2167501-2177500	10_core_Tb427v10	2167501	2177500	529.534	493.238	558.659	525.739	534.105	505.688	533.162	535.149	533.071	529.248	509.529	518.871	521.393	535.887	509.579	547.246	22.3529
Chr10_core_Tb427v10:2170001-2180000	10_core_Tb427v10	2170001	2180000	480.478	445.039	500.077	476.995	476.95	460.621	467.297	485.929	479.954	482.082	469.449	470.364	480.57	480.079	460.086	486.095	19.4687
Chr10_core_Tb427v10:2172501-2182500	10_core_Tb427v10	2172501	2182500	338.352	324.619	366.593	356.453	344.584	345.319	348.393	353.469	348.488	352.571	355.489	349.578	359.911	353.56	336.98	348.506	32.4477
Chr10_core_Tb427v10:2175001-2185000	10_core_Tb427v10	2175001	2185000	299.076	280.525	301.434	308.085	303.168	292.839	299.167	321.62	308.65	298.63	320.792	306.43	301.777	303.646	291.239	301.866	33.8899
Chr10_core_Tb427v10:2177501-2187500	10_core_Tb427v10	2177501	2187500	255.674	248.9	265.628	273.926	268.709	258.892	267.621	278.191	280.574	256.937	291.779	274.413	277.49	263.09	250.144	256.78	33.1688
Chr10_core_Tb427v10:2180001-2190000	10_core_Tb427v10	2180001	2190000	224.04	216.362	233.596	239.956	240.546	225.336	230.529	250.203	245.668	226.188	266.504	244.732	243.644	235.014	214.945	233.46	33.8899
Chr10_core_Tb427v10:2182501-2192500	10_core_Tb427v10	2182501	2192500	244.365	237.496	260.147	259.717	265.064	248.162	248.208	272.883	269.571	243.907	286.545	267.68	275.94	254.771	238.709	257.299	20.1897
Chr10_core_Tb427v10:2185001-2195000	10_core_Tb427v10	2185001	2195000	215.481	223.204	241.391	240.427	234.582	216.556	226.022	237.415	234.096	220.455	251.699	238.961	257.337	226.695	212.622	221.541	18.7476
Chr10_core_Tb427v10:2187501-2197500	10_core_Tb427v10	2187501	2197500	141.668	151.134	168.194	165.711	156.388	144.566	146.29	155.864	159.732	150.618	181.259	160.223	182.152	150.783	145.441	149.249	20.1897
Chr10_core_Tb427v10:2190001-2200000	10_core_Tb427v10	2190001	2200000	145.335	148.245	170.143	167.311	156.222	145.932	141.437	150.797	164.474	153.484	173.781	159.124	183.185	150.09	152.23	140.957	23.795
Chr10_core_Tb427v10:2192501-2202500	10_core_Tb427v10	2192501	2202500	121.342	128.175	141.522	146.514	127.397	120.179	120.291	127.876	136.588	130.292	151.647	136.176	152.439	125.826	128.824	115.564	33.8899
Chr10_core_Tb427v10:2195001-2205000	10_core_Tb427v10	2195001	2205000	185.222	172.725	202.54	200.058	182.894	183.39	188.929	200.741	194.637	182.67	211.02	200.897	212.639	185.446	191.539	184.229	34.6109
Chr10_core_Tb427v10:2197501-2207500	10_core_Tb427v10	2197501	2207500	340.797	304.397	345.523	346.478	320.397	317.811	335.22	338.992	343.177	327.295	333.355	345.456	358.361	334.842	337.873	324.927	35.332
Chr10_core_Tb427v10:2200001-2210000	10_core_Tb427v10	2200001	2210000	351.953	314.736	352.587	359.276	333.319	333.028	349.779	351.78	357.594	336.676	343.824	366.755	374.638	341.428	348.772	352.652	29.5635
Chr10_core_Tb427v10:2202501-2212500	10_core_Tb427v10	2202501	2212500	415.222	370.233	421.886	417.806	397.1	388.045	408.018	412.099	427.216	398.695	409.178	429.14	437.68	398.969	411.13	416.653	23.074
Chr10_core_Tb427v10:2205001-2215000	10_core_Tb427v10	2205001	2215000	449.302	414.934	455.501	457.611	445.308	422.968	451.697	458.906	475.022	455.502	434.453	456.21	476.178	450.616	443.827	450.856	23.074
Chr10_core_Tb427v10:2207501-2217500	10_core_Tb427v10	2207501	2217500	320.777	302.572	326.036	327.376	325.532	301.423	331.06	341.163	345.074	329.379	330.065	336.936	352.935	329.99	310.179	336.069	21.6318
Chr10_core_Tb427v10:2210001-2220000	10_core_Tb427v10	2210001	2220000	277.069	263.04	283.896	284.183	283.95	254.6	291.194	300.388	296.699	291.594	288.19	287.193	300.744	289.088	269.262	284.765	25.2371
Chr10_core_Tb427v10:2212501-2222500	10_core_Tb427v10	2212501	2222500	224.192	205.567	219.347	228.288	231.434	207.582	240.235	245.618	231.63	238.696	228.667	227.143	239.768	235.707	213.516	233.201	24.5161
Chr10_core_Tb427v10:2215001-2225000	10_core_Tb427v10	2215001	2225000	169.176	139.883	160.887	171.639	162.352	157.052	170.556	172.271	167.13	159.739	168.846	173.552	176.467	163.608	157.412	167.646	23.074
Chr10_core_Tb427v10:2217501-2227500	10_core_Tb427v10	2217501	2227500	254.757	218.795	254.91	262.729	252.64	241.333	259.995	249.238	257.62	234.266	253.045	252.84	247.778	231.201	241.032	252.635	23.795
Chr10_core_Tb427v10:2220001-2230000	10_core_Tb427v10	2220001	2230000	359.747	310.935	361.234	354.571	351.21	325.225	352.899	346.23	351.334	324.949	346.516	346.692	338.983	329.99	327.331	354.466	19.4687
Chr10_core_Tb427v10:2222501-2232500	10_core_Tb427v10	2222501	2232500	502.943	454.01	507.019	494.31	495.174	455.744	492.257	477.967	503.667	465.405	480.964	484.38	493.23	468.641	466.161	491.795	21.6318
Chr10_core_Tb427v10:2225001-2235000	10_core_Tb427v10	2225001	2235000	518.225	467.846	524.922	505.696	512.568	457.109	496.07	483.275	516.567	483.385	504.743	489.19	511.833	478.693	475.274	507.342	21.6318
Chr10_core_Tb427v10:2227501-2237500	10_core_Tb427v10	2227501	2237500	558.724	505.098	554.396	537.502	541.726	487.154	523.456	513.434	548.438	538.368	522.989	530.551	555.239	508.156	505.648	541.027	22.3529
Chr10_core_Tb427v10:2230001-2240000	10_core_Tb427v10	2230001	2240000	548.484	492.478	535.275	544.371	532.117	494.763	509.936	502.094	541.418	532.375	516.857	529.589	563.507	506.423	497.429	527.812	27.4003
Chr10_core_Tb427v10:2232501-2242500	10_core_Tb427v10	2232501	2242500	535.189	465.566	519.076	527.057	519.526	477.985	505.776	498.234	517.895	521.691	495.172	519.558	548.005	493.945	480.276	509.933	23.074
Chr10_core_Tb427v10:2235001-2245000	10_core_Tb427v10	2235001	2245000	607.627	547.215	583.748	606.572	599.874	551.731	592.441	578.337	589.983	597.521	564.265	606.265	616.99	571.243	560.144	594.922	25.2371
Chr10_core_Tb427v10:2237501-2247500	10_core_Tb427v10	2237501	2247500	561.933	498.56	541.973	562.627	560.28	520.125	539.749	546.489	548.817	559.215	538.542	563.392	572.292	539.699	535.129	559.683	25.2371
Chr10_core_Tb427v10:2240001-2250000	10_core_Tb427v10	2240001	2250000	501.873	453.402	486.558	490.452	496.996	449.696	488.79	490.754	495.13	500.844	485.152	499.77	499.948	483.199	478.132	501.383	23.795
Chr10_core_Tb427v10:2242501-2252500	10_core_Tb427v10	2242501	2252500	398.259	367.496	380.843	401.621	394.449	364.439	384.099	384.834	401.226	407.294	399.906	411.002	402.284	389.61	388.795	415.357	24.5161
Chr10_core_Tb427v10:2245001-2255000	10_core_Tb427v10	2245001	2255000	341.714	310.783	324.331	339.515	337.792	311.958	331.753	336.821	361.199	357.001	354.143	353.975	350.351	339.349	346.985	362.239	23.074
Chr10_core_Tb427v10:2247501-2257500	10_core_Tb427v10	2247501	2257500	312.983	281.742	294.127	310.908	307.972	277.036	319.62	315.588	336.537	311.399	325.279	325.531	325.289	313.351	319.827	335.032	21.6318
Chr10_core_Tb427v10:2250001-2260000	10_core_Tb427v10	2250001	2260000	382.671	334.198	346.985	378.19	377.883	343.954	385.139	385.799	394.018	379.933	385.699	392.039	391.432	375.398	389.867	398.774	23.074
Chr10_core_Tb427v10:2252501-2262500	10_core_Tb427v10	2252501	2262500	458.013	405.051	428.707	441.519	450.444	414.578	436.444	460.595	474.832	447.424	449.109	463.356	467.393	448.883	454.905	462.775	24.5161
Chr10_core_Tb427v10:2255001-2265000	10_core_Tb427v10	2255001	2265000	476.81	424.969	454.405	461.563	479.767	454.573	457.937	492.202	493.992	457.848	473.038	486.029	498.656	469.681	464.732	484.54	23.074
Chr10_core_Tb427v10:2257501-2267500	10_core_Tb427v10	2257501	2267500	534.73	475.753	506.532	512.754	544.045	519.345	519.989	553.968	559.82	524.297	531.364	556.384	562.732	536.58	513.331	542.063	26.6793
Chr10_core_Tb427v10:2260001-2270000	10_core_Tb427v10	2260001	2270000	493.468	453.706	484.122	482.547	508.758	496.519	492.257	529.6	530.985	498.499	503.547	525.329	546.455	511.276	483.85	510.97	25.9582
Chr10_core_Tb427v10:2262501-2272500	10_core_Tb427v10	2262501	2272500	504.93	451.425	476.571	486.782	508.261	490.471	501.963	524.533	520.171	483.906	516.259	530.413	539.995	505.383	478.668	518.743	26.6793
Chr10_core_Tb427v10:2265001-2275000	10_core_Tb427v10	2265001	2275000	513.182	454.618	476.936	494.686	513.562	481.886	492.95	528.876	524.724	503.711	515.062	521.069	526.56	516.822	480.455	515.893	25.9582
Chr10_core_Tb427v10:2267501-2277500	10_core_Tb427v10	2267501	2277500	469.322	421.32	443.565	462.316	459.556	432.527	441.298	462.284	464.398	459.411	464.812	458.272	473.852	462.055	441.504	464.589	20.9108
Chr10_core_Tb427v10:2270001-2280000	10_core_Tb427v10	2270001	2280000	459.388	410.981	424.566	441.049	445.308	409.896	425.351	433.813	449.601	441.17	450.306	442.194	450.857	441.257	426.495	450.337	21.6318
Chr10_core_Tb427v10:2272501-2282500	10_core_Tb427v10	2272501	2282500	334.684	310.022	323.601	338.574	338.62	314.104	329.327	331.03	343.935	347.099	337.243	322.096	340.791	336.576	327.153	336.587	17.3055
Chr10_core_Tb427v10:2275001-2285000	10_core_Tb427v10	2275001	2285000	291.893	266.841	279.756	298.487	292.068	273.524	299.167	283.257	302.011	293.419	296.565	286.918	314.696	293.94	291.06	300.311	18.0265
Chr10_core_Tb427v10:2277501-2287500	10_core_Tb427v10	2277501	2287500	250.325	237.344	248.942	263.387	253.799	243.284	250.288	270.952	269.192	244.95	264.71	257.374	286.275	266.903	248.179	266.368	23.074
Chr10_core_Tb427v10:2280001-2290000	10_core_Tb427v10	2280001	2290000	264.844	244.795	270.378	290.3	280.803	269.232	272.128	297.493	287.024	258.5	275.926	276.475	312.629	282.155	268.19	281.914	22.3529
Chr10_core_Tb427v10:2282501-2292500	10_core_Tb427v10	2282501	2292500	329.029	309.718	338.216	354.665	337.46	322.883	336.26	367.704	350.006	323.907	346.665	352.189	382.906	346.281	331.977	350.32	25.9582
[truncated: 15,024 more rows]
