# Supplementary material for: Genetic Interaction Between Site-Specific Epigenetic Marks and Roles of H4v in Transcription Termination in Trypanosoma brucei
Source: Front Cell Dev Biol. 2021 Oct 14;9:744878. doi: 10.3389/fcell.2021.744878 (PMC8551723; doi:10.3389/fcell.2021.744878)
Supplement: Supplementary file 10 [file Table_9.XLSX]

## Sheet: A. Lister427 ribo- DS TS For
Supplementary Table 9. rRNA-depleted stranded RNA-seq mapped to Lister 427 and analyzed with sliding window for DS and TS clones
A. RPM values obtained from rRNA-depleted stranded RNA-seq samples analyzed with sliding window (10kb bin, 2.5kb step): Forward reads only
Probe	Chromosome	Start	End	WT	J	H3v	H3v J	H4v	H4v J	DKO-	DKO+	TKO-	TKO+	DS2	DS3	DS5	TS1	TS3	TS5	H4K10ac m1
Chr10_core_Tb427v10:1-10000	10_core_Tb427v10	1	10000	172.615	192.064	147.002	235.666	262.515	272.523	265.067	304.826	262.03	287.445	267.376	305.345	201.893	226.751	211.262	233.011	887.626
Chr10_core_Tb427v10:2501-12500	10_core_Tb427v10	2501	12500	171.191	187.57	147.361	234.706	261.165	269.73	262.861	302.985	260.376	286.219	266.013	300.582	201.013	225.155	210.221	230.748	266.072
Chr10_core_Tb427v10:5001-15000	10_core_Tb427v10	5001	15000	173.159	194.589	155.387	256.288	279.791	292.853	297.2	321.93	294.263	319.084	292.037	352.481	219.068	250.858	242.967	256.89	31.7267
Chr10_core_Tb427v10:7501-17500	10_core_Tb427v10	7501	17500	124.635	136.888	112.391	182.827	201.778	208.754	222.509	240.356	214.514	244.202	213.187	261.14	159.394	184.839	180.13	189.541	18.0265
Chr10_core_Tb427v10:10001-20000	10_core_Tb427v10	10001	20000	78.2505	85.0859	72.5809	125.78	136.186	143.601	153.449	163.232	148.353	167.082	150.237	163.571	108.238	130.443	125.779	130.291	15.1423
Chr10_core_Tb427v10:12501-22500	10_core_Tb427v10	12501	22500	74.0523	81.4045	67.8818	120.884	132.251	138.616	146.429	153.11	140.933	157.833	142.709	158.076	102.775	125.245	119.219	125.884	11.537
Chr10_core_Tb427v10:15001-25000	10_core_Tb427v10	15001	25000	16.9301	18.599	14.0926	23.3638	26.2993	27.7208	26.5308	26.6174	26.2965	30.3513	24.6609	26.926	20.0921	24.9671	22.4382	25.9034	12.258
Chr10_core_Tb427v10:17501-27500	10_core_Tb427v10	17501	27500	15.0577	15.5217	12.5837	21.0956	24.9779	24.3756	22.784	22.5094	23.2373	24.2368	24.8556	24.5448	18.194	22.1839	20.9284	25.1888	9.37379
Chr10_core_Tb427v10:20001-30000	10_core_Tb427v10	20001	30000	10.0961	10.7132	8.64842	15.5725	17.979	17.7172	16.2029	17.2052	16.0368	18.198	19.4691	18.317	13.6108	15.0621	15.462	18.9958	10.8159
Chr10_core_Tb427v10:22501-32500	10_core_Tb427v10	22501	32500	9.99047	10.5412	9.32323	16.6917	18.039	17.8597	17.5526	18.9691	17.6395	20.5923	23.8172	20.0266	14.4441	15.2668	15.6182	19.234	10.8159
Chr10_core_Tb427v10:25001-35000	10_core_Tb427v10	25001	35000	12.1364	12.9649	11.947	19.2035	22.9654	20.4719	20.5844	22.5514	21.4099	24.2908	28.0355	24.3006	16.9903	18.4184	16.6594	21.6159	10.0949
Chr10_core_Tb427v10:27501-37500	10_core_Tb427v10	27501	37500	17.0267	17.2097	16.9313	28.3076	32.0929	28.5097	27.9729	26.9002	31.573	29.4879	34.071	28.2693	23.4253	25.9085	21.449	26.4393	10.8159
Chr10_core_Tb427v10:30001-40000	10_core_Tb427v10	30001	40000	17.5831	18.2686	17.5173	28.9003	33.3724	29.6647	29.9695	29.0983	32.8683	31.639	34.5252	30.8337	24.9531	26.3588	22.7505	26.7371	13.7002
Chr10_core_Tb427v10:32501-42500	10_core_Tb427v10	32501	42500	16.7	16.9395	15.7085	25.6592	30.4347	26.565	27.6313	27.0072	30.4214	27.3669	31.7347	27.9029	21.805	24.1076	20.3037	24.1765	14.4212
Chr10_core_Tb427v10:35001-45000	10_core_Tb427v10	35001	45000	18.7322	17.993	16.045	27.9886	30.6018	29.6829	29.8082	30.076	32.5966	29.6104	34.8497	28.0861	22.8698	26.0722	23.8959	23.4619	15.1423
Chr10_core_Tb427v10:37501-47500	10_core_Tb427v10	37501	47500	18.3771	19.601	14.3773	23.0467	29.168	29.9859	32.4029	36.3591	29.8779	35.7492	34.0061	32.6043	23.7494	25.9495	26.2906	22.2114	15.1423
Chr10_core_Tb427v10:40001-50000	10_core_Tb427v10	40001	50000	18.5793	19.7023	15.2623	23.2136	27.6446	29.4163	30.901	34.8256	28.6718	33.8511	32.9677	30.8947	23.055	25.7448	25.5618	22.8069	10.8159
Chr10_core_Tb427v10:42501-52500	10_core_Tb427v10	42501	52500	22.0653	22.8741	18.9893	27.586	33.4557	34.064	34.7252	37.9705	32.2268	37.8388	33.5518	36.4509	29.4437	30.861	29.8828	27.2134	9.37379
Chr10_core_Tb427v10:45001-55000	10_core_Tb427v10	45001	55000	19.0555	20.4257	16.8984	23.8025	30.6278	29.9245	31.7046	33.5204	26.9524	34.0686	27.9706	33.8865	27.2678	27.7094	26.2386	25.6056	10.0949
Chr10_core_Tb427v10:47501-57500	10_core_Tb427v10	47501	57500	12.568	12.5739	11.2785	16.2215	18.8474	18.104	19.5249	20.2719	16.4642	19.606	15.3157	20.6982	17.5458	16.904	16.1909	18.4599	11.537
Chr10_core_Tb427v10:50001-60000	10_core_Tb427v10	50001	60000	12.2743	11.8972	10.9612	16.717	19.2891	18.9567	20.1219	20.2464	16.7121	20.0442	14.7965	20.5151	17.9162	17.3951	16.8156	18.4003	10.8159
Chr10_core_Tb427v10:52501-62500	10_core_Tb427v10	52501	62500	7.08727	7.10037	6.40003	9.93028	10.8648	11.7534	13.509	13.7155	10.7315	13.205	10.1888	12.2724	9.99974	10.6008	10.0998	11.0164	19.4687
Chr10_core_Tb427v10:55001-65000	10_core_Tb427v10	55001	65000	10.0105	9.74967	9.50476	14.3041	15.294	16.2889	19.1548	19.1129	15.6815	19.2919	18.7553	17.6454	13.6108	14.0389	14.6811	15.7207	21.6318
Chr10_core_Tb427v10:57501-67500	10_core_Tb427v10	57501	67500	36.3487	33.2354	31.1925	52.5618	59.1648	59.8537	62.7833	63.6481	51.7871	63.0694	65.8705	69.5437	46.1562	52.3901	51.3839	52.2236	20.9108
Chr10_core_Tb427v10:60001-70000	10_core_Tb427v10	60001	70000	43.7735	37.6855	37.3106	66.1317	71.6945	71.942	69.5501	66.9049	63.8769	66.692	72.1655	76.9926	54.2116	58.8979	58.7245	59.8457	20.1897
Chr10_core_Tb427v10:62501-72500	10_core_Tb427v10	62501	72500	55.2185	47.3852	45.0232	80.8278	89.3598	87.6188	82.5705	75.8454	77.674	76.4494	84.1715	91.7073	63.7483	70.5629	67.783	70.088	11.537
Chr10_core_Tb427v10:65001-75000	10_core_Tb427v10	65001	75000	74.1599	61.7178	58.6925	111.752	125.419	120.65	107.924	92.0243	107.824	94.5344	111.298	114.848	86.4329	96.5942	89.4403	95.4554	7.93167
Chr10_core_Tb427v10:67501-77500	10_core_Tb427v10	67501	77500	50.0418	39.0909	38.5116	76.7699	84.0942	78.5414	63.3922	46.6508	73.0438	50.7689	65.0918	65.6971	54.906	58.857	53.8828	58.8334	6.48955
Chr10_core_Tb427v10:70001-80000	10_core_Tb427v10	70001	80000	61.9332	55.9843	49.9755	98.2959	105.323	101.959	97.1814	83.1974	96.3437	85.3919	90.0122	103.797	82.9608	81.7776	78.6116	77.2338	7.93167
Chr10_core_Tb427v10:72501-82500	10_core_Tb427v10	72501	82500	54.3262	49.6677	45.7748	89.6744	94.7126	93.0199	90.1865	79.9201	87.9047	82.1228	84.496	96.2865	79.2572	75.5972	74.0824	72.1722	10.8159
Chr10_core_Tb427v10:75001-85000	10_core_Tb427v10	75001	85000	37.3121	38.4147	34.5516	63.5118	64.2798	63.8216	68.903	70.2169	60.293	69.203	60.3543	77.5421	59.5818	53.2087	55.8091	51.8663	9.37379
Chr10_core_Tb427v10:77501-87500	10_core_Tb427v10	77501	87500	34.0096	35.9243	32.0501	58.3374	59.8174	60.284	65.2684	66.5974	56.4237	64.7576	55.3572	71.9249	57.6837	50.4664	52.4772	47.6979	9.37379
Chr10_core_Tb427v10:80001-90000	10_core_Tb427v10	80001	90000	20.2544	21.3789	20.4249	29.8225	37.6487	34.3315	34.5784	40.7031	28.9058	37.7704	36.8615	37.4889	28.0085	30.2471	27.9045	29.6549	12.9791
Chr10_core_Tb427v10:82501-92500	10_core_Tb427v10	82501	92500	20.1968	21.6499	20.0866	28.575	36.4865	34.1352	33.963	40.7003	28.2674	37.773	35.4338	36.0846	26.5734	28.0369	27.0716	28.9999	12.258
Chr10_core_Tb427v10:85001-95000	10_core_Tb427v10	85001	95000	13.6352	15.2621	13.7213	19.1595	24.5624	23.7215	24.0843	29.1054	20.0533	26.3305	24.4013	24.4227	18.5643	19.6463	18.9501	18.6385	12.9791
Chr10_core_Tb427v10:87501-97500	10_core_Tb427v10	87501	97500	12.5756	14.2109	12.48	16.7551	21.825	21.2163	19.902	24.405	17.0785	23.5613	23.0385	20.8814	15.9718	17.3542	16.5553	16.9116	11.537
Chr10_core_Tb427v10:90001-100000	10_core_Tb427v10	90001	100000	9.23888	9.87813	8.52638	13.2207	16.4107	16.5375	15.2548	16.7654	13.9657	17.4043	16.5488	15.3253	13.0089	11.9924	12.6507	11.4928	11.537
Chr10_core_Tb427v10:92501-102500	10_core_Tb427v10	92501	102500	9.58901	9.7136	9.23412	15.4878	18.4725	17.695	17.4616	17.603	17.4757	17.6216	18.1712	17.0348	15.37	14.6938	15.3058	14.2915	15.8633
Chr10_core_Tb427v10:95001-105000	10_core_Tb427v10	95001	105000	16.8559	15.7086	15.2786	25.4064	28.2973	28.0016	28.714	29.0409	27.112	28.5542	28.2951	28.5135	23.1475	22.9207	24.052	22.8069	18.0265
Chr10_core_Tb427v10:97501-107500	10_core_Tb427v10	97501	107500	19.8916	18.4276	18.0434	28.6974	33.3778	32.659	33.8574	35.3512	30.7119	34.0142	33.9412	34.9855	26.203	27.7504	28.7896	25.5461	18.0265
Chr10_core_Tb427v10:100001-110000	10_core_Tb427v10	100001	110000	26.0918	24.8102	23.1482	36.1657	43.0661	40.0368	41.1089	44.7686	37.4918	43.0992	39.9766	43.8388	32.7306	33.767	35.3492	31.62	16.5844
Chr10_core_Tb427v10:102501-112500	10_core_Tb427v10	102501	112500	26.3634	24.0086	21.8573	32.8212	40.2683	37.551	38.8849	43.8344	34.8664	42.5248	38.5489	43.9609	29.2585	30.6564	31.5488	28.6426	11.537
Chr10_core_Tb427v10:105001-115000	10_core_Tb427v10	105001	115000	20.4268	18.842	17.0183	25.2766	32.4647	28.045	29.9997	33.2749	27.0011	33.0177	30.242	33.7644	22.8698	24.2713	24	21.3182	10.0949
Chr10_core_Tb427v10:107501-117500	10_core_Tb427v10	107501	117500	18.2745	16.5496	15.0344	22.8798	28.1221	24.332	26.035	29.1515	23.9434	29.2896	25.7641	28.3303	19.9532	20.7514	20.8243	19.889	17.3055
Chr10_core_Tb427v10:110001-120000	10_core_Tb427v10	110001	120000	18.3863	15.752	14.9293	24.279	28.8788	24.4938	24.8957	25.6436	24.3939	25.3127	25.3099	26.6818	20.4161	19.9328	18.1692	18.6385	15.8633
Chr10_core_Tb427v10:112501-122500	10_core_Tb427v10	112501	122500	18.1028	16.0002	15.0139	25.4472	28.6886	25.5278	25.5008	24.0068	25.8446	24.9013	23.7523	24.9722	23.1013	19.6872	21.0325	19.1745	15.1423
Chr10_core_Tb427v10:115001-125000	10_core_Tb427v10	115001	125000	19.1482	16.4589	16.2024	28.0999	30.9512	29.5822	27.4232	27.2153	27.6684	27.3908	26.2184	25.766	27.4067	20.5877	22.4902	20.6036	15.8633
Chr10_core_Tb427v10:117501-127500	10_core_Tb427v10	117501	127500	22.68	21.6996	20.7223	34.9129	39.0356	38.0217	34.877	36.0974	35.916	36.9725	34.0061	33.2149	33.5177	28.0369	27.8004	26.4989	12.9791
Chr10_core_Tb427v10:120001-130000	10_core_Tb427v10	120001	130000	17.5282	18.7417	18.1685	29.5176	33.8172	34.5414	31.8993	34.5791	32.1568	36.2668	32.124	29.9178	28.6567	25.3764	26.1865	25.0697	15.8633
Chr10_core_Tb427v10:122501-132500	10_core_Tb427v10	122501	132500	18.9825	20.4425	19.6005	30.0402	33.7316	34.6814	32.0396	34.6709	31.8609	36.7928	33.0326	29.063	27.5919	26.7681	26.3948	25.9034	15.8633
Chr10_core_Tb427v10:125001-135000	10_core_Tb427v10	125001	135000	18.2556	20.0733	18.4294	26.8548	30.4932	32.0564	28.8299	31.6421	30.1253	34.9003	29.7229	26.4986	22.4068	26.1541	24.833	26.2011	13.7002
Chr10_core_Tb427v10:127501-137500	10_core_Tb427v10	127501	137500	19.2945	19.9535	18.4103	28.4719	33.7327	33.5318	30.5547	31.7063	30.8928	35.4729	33.6816	28.6356	22.4068	25.0081	27.2277	26.5584	11.537
Chr10_core_Tb427v10:130001-140000	10_core_Tb427v10	130001	140000	20.4133	20.2301	17.8991	28.004	34.0852	33.8597	30.5418	32.6753	30.6991	37.2865	34.5901	30.7726	23.0087	25.7039	26.4468	27.6898	8.65273
Chr10_core_Tb427v10:132501-142500	10_core_Tb427v10	132501	142500	20.9976	20.5533	18.2891	29.5851	38.2712	36.6762	33.7475	37.9089	30.947	40.0034	37.8999	36.573	22.9624	28.4871	28.5813	29.8931	9.37379
Chr10_core_Tb427v10:135001-145000	10_core_Tb427v10	135001	145000	29.5663	27.9974	27.1236	41.1961	51.0494	50.8466	48.1084	53.933	41.3554	54.2369	53.0858	49.8223	34.9991	40.1112	41.8568	41.505	9.37379
Chr10_core_Tb427v10:137501-147500	10_core_Tb427v10	137501	147500	34.5146	30.154	30.9292	46.7072	54.5942	54.0984	48.5393	51.5993	46.4841	51.0504	52.0474	48.2959	38.7027	41.8302	42.7939	45.316	8.65273
Chr10_core_Tb427v10:140001-150000	10_core_Tb427v10	140001	150000	34.2062	29.6614	31.1939	47.6436	53.087	53.0717	47.8125	47.0071	45.3085	45.3374	46.9206	45.121	39.536	38.3921	42.9501	42.9341	8.65273
Chr10_core_Tb427v10:142501-152500	10_core_Tb427v10	142501	152500	29.911	25.643	27.245	44.2391	46.3895	47.9423	40.4736	37.8354	42.7937	37.6544	39.9766	35.1076	38.1472	34.0535	36.7548	38.7062	10.8159
Chr10_core_Tb427v10:145001-155000	10_core_Tb427v10	145001	155000	22.444	19.9306	19.3538	35.3467	37.7993	38.8471	28.4726	22.9334	33.6344	24.8185	27.5164	24.3617	30.277	23.9848	25.5618	28.4639	10.0949
Chr10_core_Tb427v10:147501-157500	10_core_Tb427v10	147501	157500	12.1114	12.6091	10.921	21.9373	24.464	26.5452	19.7329	16.2992	20.8033	17.7193	18.5606	17.7675	20.8328	16.2082	18.4295	18.1621	10.8159
Chr10_core_Tb427v10:150001-160000	10_core_Tb427v10	150001	160000	9.27451	10.0432	8.38824	16.6427	19.434	21.368	15.556	14.6927	15.3177	15.7082	16.3541	14.6536	17.0829	13.5887	13.692	14.7084	10.8159
Chr10_core_Tb427v10:152501-162500	10_core_Tb427v10	152501	162500	15.9401	15.1619	12.0192	23.2262	27.4485	29.191	22.1571	20.4818	22.2582	20.6957	20.5724	21.0035	22.592	18.5821	17.9089	19.4126	10.0949
Chr10_core_Tb427v10:155001-165000	10_core_Tb427v10	155001	165000	29.8033	22.4571	23.669	41.6647	46.5067	45.2432	34.6137	30.981	38.2066	32.6133	32.1889	33.2759	38.3786	32.5391	31.8091	35.2524	10.8159
Chr10_core_Tb427v10:157501-167500	10_core_Tb427v10	157501	167500	40.6987	29.3402	31.5932	54.8237	60.0938	57.7912	45.4633	40.5088	52.6597	42.9154	48.0887	47.9296	47.4062	43.7948	41.2841	44.3633	9.37379
Chr10_core_Tb427v10:160001-170000	10_core_Tb427v10	160001	170000	49.7197	36.178	38.4382	67.9122	73.5019	69.4828	55.5283	51.3695	66.7505	53.6363	63.5991	63.6822	54.906	55.4598	50.9674	56.0942	10.8159
Chr10_core_Tb427v10:162501-172500	10_core_Tb427v10	162501	172500	42.5175	30.8405	33.8984	58.9642	64.1187	58.5864	47.1879	43.9906	57.992	46.8899	57.8882	56.1722	46.6655	48.2562	45.0325	49.5439	12.258
Chr10_core_Tb427v10:165001-175000	10_core_Tb427v10	165001	175000	27.2348	20.2806	20.672	37.8382	39.8552	36.7954	31.8706	32.0811	40.4259	33.3666	43.1566	41.946	27.1289	32.9894	29.3102	30.8459	18.7476
Chr10_core_Tb427v10:167501-177500	10_core_Tb427v10	167501	177500	19.6348	14.6824	14.6109	28.6967	30.1308	25.9669	23.9658	26.0486	29.1333	26.0923	33.4869	31.9327	19.3051	26.5634	22.4902	24.8315	20.9108
Chr10_core_Tb427v10:170001-180000	10_core_Tb427v10	170001	180000	11.8627	8.82932	9.13242	19.0016	18.3852	17.6754	17.2363	17.8152	18.8705	17.773	20.5724	20.3319	14.2126	17.8454	14.9935	17.1498	19.4687
Chr10_core_Tb427v10:172501-182500	10_core_Tb427v10	172501	182500	13.9406	10.2021	10.7295	21.9087	22.4407	22.6173	22.5948	24.1612	23.6676	23.1091	25.5694	25.3386	18.981	22.0202	20.6681	20.7227	15.8633
Chr10_core_Tb427v10:175001-185000	10_core_Tb427v10	175001	185000	17.2913	14.5044	13.9221	25.4919	27.0633	28.9931	29.4998	32.4696	29.0164	30.792	33.1624	34.3139	25.2308	27.1774	25.6659	25.1888	9.37379
Chr10_core_Tb427v10:177501-187500	10_core_Tb427v10	177501	187500	27.9767	25.7808	25.1457	39.1545	42.3166	45.5821	40.0919	47.3199	42.0012	45.4295	44.3896	48.6623	40.786	38.2693	39.5661	36.6816	7.93167
Chr10_core_Tb427v10:180001-190000	10_core_Tb427v10	180001	190000	29.6372	28.2108	27.9982	41.4994	47.5656	49.6512	45.923	53.9653	45.0394	51.6539	49.5165	53.0583	48.1006	42.4441	43.2104	40.1354	10.0949
Chr10_core_Tb427v10:182501-192500	10_core_Tb427v10	182501	192500	30.9636	29.1956	29.4261	42.4818	48.706	49.7561	45.5865	54.6556	44.4487	52.8444	49.0622	55.7448	47.4525	40.9297	43.2624	42.6959	10.8159
Chr10_core_Tb427v10:185001-195000	10_core_Tb427v10	185001	195000	30.4372	28.0192	28.9635	42.3834	48.1547	47.7887	42.5298	50.6519	42.6698	49.4688	45.1035	49.8223	46.434	39.5791	43.1063	41.1477	12.258
Chr10_core_Tb427v10:187501-197500	10_core_Tb427v10	187501	197500	27.1731	23.1809	25.7482	42.5688	45.0213	46.8156	41.411	47.8542	42.4297	46.7664	43.0917	47.0748	42.2674	38.9651	40.5553	40.3735	12.258
Chr10_core_Tb427v10:190001-200000	10_core_Tb427v10	190001	200000	33.6087	26.2268	28.4266	52.3542	53.2197	56.4757	44.8437	50.0481	48.9448	50.2765	47.6345	54.7069	45.0914	44.8181	48.5206	49.3653	10.0949
Chr10_core_Tb427v10:192501-202500	10_core_Tb427v10	192501	202500	32.7846	25.8845	27.5455	51.7519	51.9365	54.9805	43.2518	48.279	48.2761	49.1516	46.4663	50.1887	44.2118	44.9818	47.2711	46.507	10.8159
Chr10_core_Tb427v10:195001-205000	10_core_Tb427v10	195001	205000	32.1199	26.1192	27.7575	51.103	52.1347	55.722	43.6378	47.4852	48.0273	47.6604	45.9471	49.8223	43.3785	44.3678	46.5943	46.1497	15.8633
Chr10_core_Tb427v10:197501-207500	10_core_Tb427v10	197501	207500	24.7765	23.8791	21.5347	42.0149	43.2763	45.6511	36.8897	40.291	38.0053	40.1591	38.0946	40.6028	33.7491	35.7317	37.6919	37.0389	16.5844
Chr10_core_Tb427v10:200001-210000	10_core_Tb427v10	200001	210000	12.6883	17.0091	12.7417	23.6408	24.4563	25.6976	22.9612	25.9694	22.3069	25.9803	21.2213	22.7742	20.1384	20.9151	22.282	19.1745	40.3794
Chr10_core_Tb427v10:202501-212500	10_core_Tb427v10	202501	212500	9.08703	13.3211	9.76503	19.0864	18.3047	20.5267	16.5189	18.9732	17.4041	18.6885	15.1859	16.5464	14.9533	15.3896	15.6703	14.0533	417.494
Chr10_core_Tb427v10:205001-215000	10_core_Tb427v10	205001	215000	13.029	17.7706	12.1367	24.389	23.5019	26.4754	22.6708	28.0066	24.8029	26.6835	21.4809	21.492	22.0365	22.4704	17.9089	19.9486	1059.24
Chr10_core_Tb427v10:207501-217500	10_core_Tb427v10	207501	217500	11.9085	15.1337	10.969	20.7601	20.2353	22.9957	19.9858	25.7389	25.183	23.9866	20.183	18.3781	19.9532	22.5114	14.9935	19.0554	1633.92
Chr10_core_Tb427v10:210001-220000	10_core_Tb427v10	210001	220000	15.4278	17.6978	13.6463	23.4043	25.8056	27.4473	25.7215	30.362	30.1483	30.573	25.6343	23.1405	22.5457	25.9904	18.846	23.8787	1814.91
Chr10_core_Tb427v10:212501-222500	10_core_Tb427v10	212501	222500	16.5033	19.0165	14.4777	25.8042	28.0047	29.189	28.1172	31.8526	32.4974	33.4777	27.3217	26.0102	24.4901	28.2006	20.564	27.0348	1453.66
Chr10_core_Tb427v10:215001-225000	10_core_Tb427v10	215001	225000	20.2633	20.1738	17.4448	34.6164	36.9499	37.1898	32.3317	32.0341	40.5555	36.771	33.4869	33.0928	27.4993	32.5801	28.2169	32.275	814.078
Chr10_core_Tb427v10:217501-227500	10_core_Tb427v10	217501	227500	34.447	25.8599	25.3387	58.6299	59.9806	59.3385	47.7771	43.3138	61.2582	52.4596	53.7348	52.692	43.7489	48.9929	47.0108	52.1045	229.297
Chr10_core_Tb427v10:220001-230000	10_core_Tb427v10	220001	230000	45.3798	34.5778	34.0411	74.3984	76.9365	77.7723	61.633	59.6724	77.71	68.3349	69.8941	71.3143	55.23	65.2011	61.0672	67.587	28.1214
Chr10_core_Tb427v10:222501-232500	10_core_Tb427v10	222501	232500	50.9592	40.103	40.2974	85.4926	88.0433	89.102	71.376	71.9041	88.8967	80.5292	80.4075	81.1445	65.0909	76.8661	72.2082	76.8765	20.1897
Chr10_core_Tb427v10:225001-235000	10_core_Tb427v10	225001	235000	44.9401	36.4466	35.7368	72.78	75.3494	77.8551	63.4303	67.515	75.2024	72.909	68.8558	72.7186	57.1744	69.0485	63.6182	65.9792	19.4687
Chr10_core_Tb427v10:227501-237500	10_core_Tb427v10	227501	237500	33.2494	31.3978	29.2636	51.0382	54.8132	57.0121	49.6157	55.8796	55.4688	59.4036	49.776	57.5155	41.6656	53.4133	47.167	47.162	21.6318
Chr10_core_Tb427v10:230001-240000	10_core_Tb427v10	230001	240000	24.1098	24.4835	23.2391	35.3512	39.5498	41.2675	37.1447	41.9201	39.7058	44.555	34.5252	40.6638	32.2214	40.1112	35.6616	30.8459	15.8633
Chr10_core_Tb427v10:232501-242500	10_core_Tb427v10	232501	242500	21.2931	20.4234	19.1446	27.4437	31.6344	32.4053	29.9267	33.3234	31.6863	35.8108	28.0355	34.6803	25.0919	31.7615	27.8004	24.772	13.7002
Chr10_core_Tb427v10:235001-245000	10_core_Tb427v10	235001	245000	20.5966	19.1889	18.2989	26.2743	30.4305	30.4133	27.4201	30.4927	27.8265	35.3512	26.7376	32.6043	23.7031	28.569	25.9783	23.8192	12.258
Chr10_core_Tb427v10:237501-247500	10_core_Tb427v10	237501	247500	18.674	16.7266	16.6825	23.9169	26.9232	27.0545	24.8882	28.5681	25.1075	31.9597	25.245	29.9178	23.4716	25.1309	24.7809	21.735	7.21061
Chr10_core_Tb427v10:240001-250000	10_core_Tb427v10	240001	250000	172.934	166.865	155.67	264.541	270.807	280.941	272.488	310.635	268.568	302.93	295.152	354.373	205.967	243.491	240.26	237.12	6.48955
Chr10_core_Tb427v10:242501-252500	10_core_Tb427v10	242501	252500	173.836	168.555	157.264	269.844	274.985	285.808	279.523	317.723	274.803	308.733	301.058	357.671	211.846	245.578	243.852	241.05	8.65273
Chr10_core_Tb427v10:245001-255000	10_core_Tb427v10	245001	255000	179.301	171.842	161.534	279.36	284.964	295.471	288.321	322.829	283.18	311.747	310.922	366.157	218.235	251.268	249.215	246.291	10.8159
Chr10_core_Tb427v10:247501-257500	10_core_Tb427v10	247501	257500	183.499	174.928	163.466	285.143	290.061	299.235	291.154	322.634	287.939	311.51	313.258	368.294	219.578	254.501	251.453	249.923	13.7002
Chr10_core_Tb427v10:250001-260000	10_core_Tb427v10	250001	260000	44.6937	42.575	36.9014	80.1344	79.4267	78.9536	79.5201	78.9732	80.2372	78.9499	79.9532	80.9002	59.2577	61.8039	58.8286	61.394	18.0265
Chr10_core_Tb427v10:252501-262500	10_core_Tb427v10	252501	262500	25.4742	24.2463	19.0741	39.2246	40.0305	39.4124	33.1345	29.8571	38.3756	31.1966	38.4191	37.1225	30.2307	29.5513	29.5184	31.0841	33.1688
Chr10_core_Tb427v10:255001-265000	10_core_Tb427v10	255001	265000	68.954	70.3245	69.2166	96.5381	88.1483	85.4607	79.4021	68.3492	98.5733	70.9291	83.847	78.3358	77.5443	85.2976	80.7982	88.7861	34.6109
Chr10_core_Tb427v10:257501-267500	10_core_Tb427v10	257501	267500	193.727	181.163	195.26	227.746	213.421	197.108	186.253	164.184	229.858	176.111	194.821	184.147	199.208	210.829	211.366	212.289	36.7741
Chr10_core_Tb427v10:260001-270000	10_core_Tb427v10	260001	270000	243.978	231.077	250.107	266.924	262.185	240.795	252.676	234.09	276.221	242.472	249.075	245.692	257.354	264.856	266.603	259.153	34.6109
Chr10_core_Tb427v10:262501-272500	10_core_Tb427v10	262501	272500	348.042	321.596	363.944	363.246	360.354	332.175	363.256	347.91	365.436	342.636	347.07	351.992	359.111	365.052	366.403	350.678	20.1897
Chr10_core_Tb427v10:265001-275000	10_core_Tb427v10	265001	275000	458.727	429.473	481.336	445.624	459.325	421.223	473.764	471.308	446.248	456.228	454.279	475.999	459.942	462.956	472.971	443.275	14.4212
Chr10_core_Tb427v10:267501-277500	10_core_Tb427v10	267501	277500	410.647	406.818	441.35	361.789	395.288	366.612	432.471	458.993	369.361	426.876	417.872	445.104	407.397	401.398	406.906	382.655	11.537
Chr10_core_Tb427v10:270001-280000	10_core_Tb427v10	270001	280000	398.936	400.308	434	358.175	387.248	363.05	418.206	436.468	358.738	407.017	408.203	434.785	392.073	389.692	398.212	376.998	10.0949
Chr10_core_Tb427v10:272501-282500	10_core_Tb427v10	272501	282500	379.79	390.403	414.167	332.337	362.712	342.135	384.69	398.113	338.186	376.444	382.568	397.724	366.796	360.55	368.434	354.072	12.258
Chr10_core_Tb427v10:275001-285000	10_core_Tb427v10	275001	285000	313.746	326.844	346.102	281.515	301.094	288.978	320.002	330.248	289.666	305.84	320.202	329.829	310.223	295.349	301.067	300.003	15.1423
Chr10_core_Tb427v10:277501-287500	10_core_Tb427v10	277501	287500	240.41	243.924	266.201	227.153	241.982	235.488	262.474	264.127	232.528	242.072	259.718	265.902	257.817	240.094	246.559	244.861	13.7002
Chr10_core_Tb427v10:280001-290000	10_core_Tb427v10	280001	290000	356.75	315.331	354.977	314.953	337.672	316.148	355.489	353.223	311.951	319.736	386.981	366.402	332.352	334.601	327.982	333.707	14.4212
Chr10_core_Tb427v10:282501-292500	10_core_Tb427v10	282501	292500	403.243	346.675	387.831	367.39	407.075	367.381	412.949	419.627	358.141	369.793	471.607	457.193	373.416	377.904	379.002	384.859	9.37379
Chr10_core_Tb427v10:285001-295000	10_core_Tb427v10	285001	295000	417.447	357.281	395.759	379.805	427.897	387.11	442.897	456.876	368.701	406.067	504.185	482.715	384.712	391.82	400.034	402.544	7.93167
Chr10_core_Tb427v10:287501-297500	10_core_Tb427v10	287501	297500	462.872	402.386	444.617	425.909	481.662	429.602	493.464	512.265	409.081	464.239	556.817	540.413	427.304	441.55	447.722	450.123	6.48955
Chr10_core_Tb427v10:290001-300000	10_core_Tb427v10	290001	300000	408.461	381.609	411.794	403.733	446.999	408.048	455.749	473.125	405.758	437.376	500.616	494.01	397.212	422.068	431.323	441.906	4.32637
Chr10_core_Tb427v10:292501-302500	10_core_Tb427v10	292501	302500	381.213	401.664	401.059	397.619	423.806	410.273	437.599	448.313	402.883	433.412	450.84	452.431	389.805	416.337	425.648	443.573	9.37379
Chr10_core_Tb427v10:295001-305000	10_core_Tb427v10	295001	305000	534.231	588.311	528.01	547.446	588.049	612.629	588.872	578.263	547.624	555.469	586.41	574.788	536.56	582.88	587.245	606.437	9.37379
Chr10_core_Tb427v10:297501-307500	10_core_Tb427v10	297501	307500	535.094	615.29	536.075	558.049	594.802	629.046	598.059	572.117	561.968	554.179	589.46	561.844	555.078	592.008	595.835	617.513	13.7002
Chr10_core_Tb427v10:300001-310000	10_core_Tb427v10	300001	310000	497.859	581.052	497.301	496.41	541.721	579.791	551.831	531.463	496.351	511.392	528.197	511.595	525.912	529.713	542.368	538.85	15.1423
Chr10_core_Tb427v10:302501-312500	10_core_Tb427v10	302501	312500	437.406	511.984	436.933	437.793	482.17	518.691	494.484	469.268	436.804	451.456	467.129	456.522	474.895	479.001	487.6	478.945	12.9791
Chr10_core_Tb427v10:305001-315000	10_core_Tb427v10	305001	315000	186.571	215.205	200.558	171.963	190.677	192.405	205.265	195.45	182.29	197.553	200.856	196.114	213.467	194.703	204.442	193.948	11.537
Chr10_core_Tb427v10:307501-317500	10_core_Tb427v10	307501	317500	94.217	103.7	99.4515	77.2284	87.8878	89.0364	97.3659	94.4406	87.0232	99.279	93.7114	97.4466	103.47	95.3663	99.1756	90.6321	10.8159
Chr10_core_Tb427v10:310001-320000	10_core_Tb427v10	310001	320000	72.3609	76.846	76.8274	48.7244	52.9951	55.9512	57.2759	50.4008	52.479	62.1331	56.2658	57.5765	68.7019	62.5407	67.5227	61.0367	12.9791
Chr10_core_Tb427v10:312501-322500	10_core_Tb427v10	312501	322500	63.7427	70.8515	68.8511	42.1865	46.4985	44.9995	47.7807	43.2715	43.8709	53.1558	44.1949	44.8157	54.7671	52.3901	51.2277	50.3776	12.258
Chr10_core_Tb427v10:315001-325000	10_core_Tb427v10	315001	325000	115.574	119.239	122.429	82.2356	91.8193	83.496	85.0336	75.236	79.2229	83.6596	78.6552	75.7104	93.4698	85.5841	89.1279	83.3076	15.1423
Chr10_core_Tb427v10:317501-327500	10_core_Tb427v10	317501	327500	144.575	152.814	154.633	123.501	133.983	127.763	122.274	103.27	113.39	117.423	110.714	107.826	130.506	125.081	132.182	122.073	14.4212
Chr10_core_Tb427v10:320001-330000	10_core_Tb427v10	320001	330000	133.701	143.899	147.034	146.553	157.56	152.457	136.098	111.406	125.12	122.874	126.874	120.526	146.246	134.659	145.77	134.102	12.9791
Chr10_core_Tb427v10:322501-332500	10_core_Tb427v10	322501	332500	170.917	179.558	186.143	188.45	197.213	195.795	166.859	140.066	154.16	158.154	163.151	158.381	187.078	167.075	179.87	177.751	10.8159
Chr10_core_Tb427v10:325001-335000	10_core_Tb427v10	325001	335000	215.971	250.382	244.193	240.422	246.215	257.605	220.117	202.375	203.955	223.728	218.703	217.912	238.512	223.968	232.972	243.015	9.37379
Chr10_core_Tb427v10:327501-337500	10_core_Tb427v10	327501	337500	331.683	358.946	340.881	320.83	334.253	371.826	325.803	339.04	302.097	336.4	333.895	341.552	323.14	347.084	344.642	365.089	13.7002
Chr10_core_Tb427v10:330001-340000	10_core_Tb427v10	330001	340000	504.654	541.939	511.725	473.743	530.623	555.268	512.993	517.086	464.105	494.619	524.758	530.217	494.478	541.501	542.42	566.48	13.7002
Chr10_core_Tb427v10:332501-342500	10_core_Tb427v10	332501	342500	616.561	628.583	601.836	546.731	624.076	638.373	590.266	582.439	530.769	543.798	602.699	612.888	563.319	614.437	627.956	646.513	15.1423
Chr10_core_Tb427v10:335001-345000	10_core_Tb427v10	335001	345000	649.185	622.39	607.027	564.749	641.936	656.823	607.617	595.163	549.259	552.02	614.316	631.022	579.337	634.043	658.308	657.589	16.5844
Chr10_core_Tb427v10:337501-347500	10_core_Tb427v10	337501	347500	590.074	553.407	553.778	541.658	614.527	605.504	571.031	519.007	523.126	492.887	580.504	589.076	574.337	588.365	631.132	621.383	10.8159
Chr10_core_Tb427v10:340001-350000	10_core_Tb427v10	340001	350000	433.795	383.655	399.619	400.634	427.506	426.468	404.887	357.323	378.714	343.387	411.642	422.818	414.943	413.841	450.898	434.343	12.258
Chr10_core_Tb427v10:342501-352500	10_core_Tb427v10	342501	352500	313.826	280.381	292.033	311.571	311.551	319.429	318.427	296.479	309.178	288.343	320.721	330.439	327.63	331.449	357.709	338.947	11.537
Chr10_core_Tb427v10:345001-355000	10_core_Tb427v10	345001	355000	278.592	251.066	266.032	312.037	310.902	318.121	321.085	313.668	333.744	307.421	328.833	322.807	316.057	335.337	353.7	342.877	10.0949
Chr10_core_Tb427v10:347501-357500	10_core_Tb427v10	347501	357500	213.268	193.046	207.39	250.266	242.63	248.802	250.697	257.931	264.848	256.504	257.512	248.867	242.216	271.16	275.193	270.527	10.8159
Chr10_core_Tb427v10:350001-360000	10_core_Tb427v10	350001	360000	226.826	209.864	218.341	260.481	246.719	250.876	252.314	269.718	271.194	271.188	252.19	249.295	236.846	267.844	270.924	264.214	7.93167
Chr10_core_Tb427v10:352501-362500	10_core_Tb427v10	352501	362500	279.648	258.475	259.316	309.284	289.258	302.847	297.059	294.047	316.223	298.868	284.444	274.45	278.234	304.845	310.178	303.159	7.93167
Chr10_core_Tb427v10:355001-365000	10_core_Tb427v10	355001	365000	209.466	208.337	193.805	227.474	206.507	222.102	221.278	214.866	221.894	213	205.399	204.907	205.828	225.85	231.202	218.839	7.21061
Chr10_core_Tb427v10:357501-367500	10_core_Tb427v10	357501	367500	502.539	658.308	523.844	507.416	538.139	597.128	633.794	653.853	536.079	613.501	590.953	607.393	512.672	599.089	586.984	576.544	7.93167
Chr10_core_Tb427v10:360001-370000	10_core_Tb427v10	360001	370000	535.787	727.896	574.314	542.431	584.827	635.758	696.986	724.971	591.357	682.585	653.773	669.915	558.273	646.69	637.431	623.051	6.48955
Chr10_core_Tb427v10:362501-372500	10_core_Tb427v10	362501	372500	495.857	714.602	555.416	523.211	581.546	624.359	696.905	752.391	587.081	704.108	663.248	682.676	570.957	646.485	641.856	627.576	10.8159
Chr10_core_Tb427v10:365001-375000	10_core_Tb427v10	365001	375000	531.522	739.792	591.709	572.608	617.325	667.771	734.871	794.479	634.573	752.365	704.328	724.011	627.808	695.928	695.01	675.572	77.8746
Chr10_core_Tb427v10:367501-377500	10_core_Tb427v10	367501	377500	317.275	402.851	342.532	385.665	379.244	394.38	429.729	453.722	420.614	443.406	412.551	402.792	415.221	419.489	438.455	416.717	589.828
Chr10_core_Tb427v10:370001-380000	10_core_Tb427v10	370001	380000	294.386	356.309	307.602	345.918	338.334	357.858	373.8	381.244	373.542	371.579	357.193	344.116	381.379	377.495	390.924	376.582	1153.7
Chr10_core_Tb427v10:372501-382500	10_core_Tb427v10	372501	382500	245.552	296.132	253.181	283.859	272.089	295.555	297.285	292.722	305.304	300.067	275.034	269.505	301.751	309.265	319.653	305.481	1727.66
Chr10_core_Tb427v10:375001-385000	10_core_Tb427v10	375001	385000	198.678	250.356	204.005	220.526	217.806	234.516	238.431	230.2	239.423	234.246	219.741	208.753	228.189	242.304	248.33	240.931	1858.9
Chr10_core_Tb427v10:377501-387500	10_core_Tb427v10	377501	387500	83.4127	113.842	92.9361	95.3142	97.3315	102.161	106.166	103.379	109.481	110.964	98.384	100.133	103.794	107.236	109.067	105.876	1941.82
Chr10_core_Tb427v10:380001-390000	10_core_Tb427v10	380001	390000	30.2598	44.6886	36.1684	41.2136	46.2825	46.4939	48.2117	53.7265	49.6048	60.6413	45.5577	46.22	44.8137	47.0692	47.0629	46.9238	1962.73
Chr10_core_Tb427v10:382501-392500	10_core_Tb427v10	382501	392500	14.7478	15.5491	13.8531	21.4654	25.3308	26.183	27.6197	34.152	26.2968	36.9644	30.0473	29.002	24.9068	26.0313	24.9891	24.236	1659.16
Chr10_core_Tb427v10:385001-395000	10_core_Tb427v10	385001	395000	20.3267	20.1966	17.9699	28.562	34.6624	34.091	37.0037	43.5136	36.1207	46.763	38.6138	38.0994	30.7862	34.7903	32.3297	32.2155	1478.9
Chr10_core_Tb427v10:387501-397500	10_core_Tb427v10	387501	397500	23.0724	24.5582	20.4298	33.8457	41.1384	39.7857	43.482	50.2169	43.9458	53.3499	43.2863	44.5104	36.5731	39.8246	38.1084	38.468	899.163
Chr10_core_Tb427v10:390001-400000	10_core_Tb427v10	390001	400000	38.3705	45.7531	35.6492	54.8176	55.838	56.1523	61.603	72.3807	65.6059	77.9463	61.133	65.2697	57.0819	62.8681	59.7136	61.3344	321.593
Chr10_core_Tb427v10:392501-402500	10_core_Tb427v10	392501	402500	46.6348	62.6711	47.7009	64.5945	60.4302	63.4144	66.4901	76.2108	73.4077	83.6396	66.7791	69.7879	65.6465	71.9136	71.6355	69.4925	136.281
Chr10_core_Tb427v10:395001-405000	10_core_Tb427v10	395001	405000	64.6512	88.5246	69.2766	87.7861	78.6579	82.2165	89.4321	92.5679	96.7139	101.849	92.6081	91.2188	92.9605	96.0212	96.5726	92.6567	643.908
Chr10_core_Tb427v10:397501-407500	10_core_Tb427v10	397501	407500	68.9945	96.3492	76.6844	92.2879	82.2925	87.0044	93.1889	97.7619	96.509	106.474	98.7733	96.5918	100.507	102.161	100.685	95.7532	1232.29
Chr10_core_Tb427v10:400001-410000	10_core_Tb427v10	400001	410000	52.5896	75.798	60.8939	70.1601	64.5612	68.0619	72.9416	73.5723	73.7272	81.705	79.6936	74.8556	77.7295	77.7256	79.0281	71.8149	1905.76
Chr10_core_Tb427v10:402501-412500	10_core_Tb427v10	402501	412500	44.7446	60.2415	50.1848	60.4746	58.2341	59.3116	64.5373	67.2959	65.3168	71.1649	71.6464	66.8572	66.6649	66.3062	64.347	61.1558	2494.87
Chr10_core_Tb427v10:405001-415000	10_core_Tb427v10	405001	415000	21.6467	28.6618	23.6049	28.8088	32.9586	33.1233	36.3141	42.8895	35.6765	46.0535	39.9117	39.4427	32.7306	34.9131	33.0585	31.8582	2419.16
Chr10_core_Tb427v10:407501-417500	10_core_Tb427v10	407501	417500	11.7224	13.8064	10.3641	17.1109	21.0725	20.8845	23.7728	27.2861	25.2508	32.2584	22.7789	25.8881	17.3607	20.6286	22.1779	20.8418	1862.5
Chr10_core_Tb427v10:410001-420000	10_core_Tb427v10	410001	420000	22.9997	24.0625	19.3507	27.7601	32.9041	33.3442	34.7602	40.9087	36.3866	43.4091	36.2126	39.1374	26.2493	30.9838	31.4447	31.62	1197.68
Chr10_core_Tb427v10:412501-422500	10_core_Tb427v10	412501	422500	26.6166	30.8318	24.2298	32.6044	39.8308	41.9194	44.2726	48.4538	41.2993	51.3285	43.8055	46.22	33.2399	39.4153	37.5358	38.7062	490.322
Chr10_core_Tb427v10:415001-425000	10_core_Tb427v10	415001	425000	24.8495	28.1604	22.6349	30.8408	35.6824	39.2882	38.9669	43.1499	37.1649	45.1959	39.6521	41.0912	29.8603	35.1587	34.2039	33.7637	53.3585
Chr10_core_Tb427v10:417501-427500	10_core_Tb427v10	417501	427500	25.1463	28.1981	23.2741	31.6261	36.3805	39.9974	37.9885	42.4331	37.4012	44.6162	40.2362	39.3206	30.3696	34.8721	34.7245	33.466	10.8159
Chr10_core_Tb427v10:420001-430000	10_core_Tb427v10	420001	430000	14.8649	17.466	14.3984	21.7779	25.3843	26.8855	25.3902	26.8819	24.5771	29.6734	26.478	23.8121	21.1569	24.3123	23.1149	23.2833	7.93167
Chr10_core_Tb427v10:422501-432500	10_core_Tb427v10	422501	432500	10.557	9.20248	9.52116	16.7974	16.6179	16.7862	14.6941	16.2487	17.636	17.5648	16.6785	15.1421	14.1663	14.6938	15.7223	16.078	10.0949
Chr10_core_Tb427v10:425001-435000	10_core_Tb427v10	425001	435000	12.2027	10.9596	11.3306	19.1726	19.321	19.35	16.1586	18.5506	18.3394	19.732	17.652	15.9969	15.694	17.2314	16.8677	19.0554	10.8159
Chr10_core_Tb427v10:427501-437500	10_core_Tb427v10	427501	437500	13.2742	12.2412	12.3057	21.7716	21.2898	20.833	18.0699	19.9258	18.0596	20.4701	18.301	17.8286	16.3885	19.7281	18.2733	20.425	11.537
Chr10_core_Tb427v10:430001-440000	10_core_Tb427v10	430001	440000	20.5887	20.2896	18.8246	30.8645	31.6393	32.8872	30.4656	33.8804	28.8459	33.4635	28.2951	29.4294	24.0735	30.288	30.7679	30.429	12.9791
Chr10_core_Tb427v10:432501-442500	10_core_Tb427v10	432501	442500	21.1507	21.7735	19.4118	29.1337	32.1703	33.4127	32.2363	36.2341	29.0689	36.6581	30.0473	30.8337	24.3512	32.7438	32.6421	31.2627	12.258
Chr10_core_Tb427v10:435001-445000	10_core_Tb427v10	435001	445000	19.5248	19.8809	17.6719	27.006	30.0299	31.4006	32.8878	36.204	28.6525	35.9744	30.242	31.7495	22.592	32.0071	31.4447	29.4167	13.7002
Chr10_core_Tb427v10:437501-447500	10_core_Tb427v10	437501	447500	17.8201	17.9003	15.9354	23.4432	26.9119	28.7113	31.4896	35.0872	28.0648	35.1702	29.0739	30.7116	21.4809	30.0015	29.6225	26.9752	13.7002
Chr10_core_Tb427v10:440001-450000	10_core_Tb427v10	440001	450000	16.9487	15.5699	15.4404	21.6323	25.439	25.3345	26.4688	28.2658	25.3722	28.7999	25.829	26.1323	20.9254	25.9904	25.77	21.3777	11.537
Chr10_core_Tb427v10:442501-452500	10_core_Tb427v10	442501	452500	18.3331	17.2081	17.3388	26.5981	30.126	29.218	27.561	29.3598	29.2582	27.9874	28.9441	28.5135	22.0828	25.1309	24.7288	23.2833	10.8159
Chr10_core_Tb427v10:445001-455000	10_core_Tb427v10	445001	455000	24.1411	22.6618	21.8938	33.6982	39.8803	37.8786	34.3931	37.2733	37.3287	34.1769	38.0946	36.0235	27.5456	32.0071	31.0282	30.8459	11.537
Chr10_core_Tb427v10:447501-457500	10_core_Tb427v10	447501	457500	22.8375	21.117	20.4742	31.0063	36.7062	34.5009	30.1418	32.678	34.2541	29.7084	34.1359	32.0548	24.2123	28.7736	26.9154	27.8089	10.0949
Chr10_core_Tb427v10:450001-460000	10_core_Tb427v10	450001	460000	24.2611	24.8975	23.1612	32.3492	38.8466	36.9137	35.6375	39.0487	37.708	34.2948	37.2509	38.9542	25.6475	33.808	29.1019	31.9177	10.8159
Chr10_core_Tb427v10:452501-462500	10_core_Tb427v10	452501	462500	18.7359	19.4737	18.3227	22.9101	29.323	28.0978	29.4889	30.7968	29.9992	29.3825	29.9175	30.7726	20.3235	27.7094	23.9479	26.3798	12.9791
Chr10_core_Tb427v10:455001-465000	10_core_Tb427v10	455001	465000	12.7641	14.1259	13.908	16.4122	20.4014	20.5037	22.7739	23.2836	21.4438	22.3325	21.5458	23.5069	15.0459	19.6463	18.1692	18.9958	11.537
Chr10_core_Tb427v10:457501-467500	10_core_Tb427v10	457501	467500	45.1269	35.2418	38.6438	57.7107	61.3301	61.9891	52.4445	46.8176	71.1381	46.0412	53.7997	49.7613	45.6007	48.8701	48.1561	51.6877	13.7002
Chr10_core_Tb427v10:460001-470000	10_core_Tb427v10	460001	470000	70.5096	49.2376	54.0924	85.8487	92.529	88.8849	68.7095	54.3308	110.338	56.624	73.7231	56.1112	65.3224	72.0364	67.3665	74.9114	15.8633
Chr10_core_Tb427v10:462501-472500	10_core_Tb427v10	462501	472500	74.6092	53.9125	57.8155	90.4382	99.1997	94.9379	73.5374	62.8225	113.609	61.3934	80.4724	63.9264	70.1371	76.1293	71.0108	78.0674	14.4212
Chr10_core_Tb427v10:465001-475000	10_core_Tb427v10	465001	475000	77.8202	56.8157	60.4928	95.3872	105.409	101.262	77.8618	68.2579	119.964	67.1813	85.0801	71.1311	75.5536	81.2455	75.9565	84.32	15.1423
Chr10_core_Tb427v10:467501-477500	10_core_Tb427v10	467501	477500	79.4187	60.0657	63.8056	98.8768	108.993	104.487	83.5132	75.5223	123.035	72.9584	90.4016	79.6791	77.6369	85.2567	79.2364	86.5828	13.7002
Chr10_core_Tb427v10:470001-480000	10_core_Tb427v10	470001	480000	24.5541	23.5203	23.3814	32.5014	41.0499	39.5506	37.2362	44.2359	36.4675	39.4326	39.0031	48.2959	29.8603	32.7438	31.757	34.3592	12.9791
Chr10_core_Tb427v10:472501-482500	10_core_Tb427v10	472501	482500	22.9878	21.4387	21.3248	32.4701	39.4592	37.4235	37.7662	43.8438	35.9237	39.3987	35.4338	47.5632	28.2863	32.8666	30.4555	33.8233	15.8633
Chr10_core_Tb427v10:475001-485000	10_core_Tb427v10	475001	485000	28.5739	25.6492	24.1084	38.2417	46.2957	44.8102	47.418	56.1502	42.8107	50.2709	47.894	54.7069	31.5733	38.3921	36.2863	38.2298	14.4212
Chr10_core_Tb427v10:477501-487500	10_core_Tb427v10	477501	487500	21.037	18.6078	16.9837	27.8908	34.3373	33.4169	35.8433	42.5752	31.1534	38.7549	35.4338	41.4575	23.2864	28.9373	26.3948	28.4044	13.7002
Chr10_core_Tb427v10:480001-490000	10_core_Tb427v10	480001	490000	14.928	12.9891	10.4765	19.5338	24.5068	23.8089	26.3333	31.7509	22.8103	28.5271	26.2184	28.6967	16.1107	20.3421	17.9089	19.2935	11.537
Chr10_core_Tb427v10:482501-492500	10_core_Tb427v10	482501	492500	10.5169	8.93143	6.82478	13.4954	16.3956	17.1813	18.4887	22.0394	15.7293	20.8028	20.3777	19.7213	11.1108	13.425	12.7028	13.1006	8.65273
Chr10_core_Tb427v10:485001-495000	10_core_Tb427v10	485001	495000	0	0	0	0.0179661	0	0.0179456	0.0333252	0.018139	0.020388	0.0350271	0	0.0610568	0	0.0409297	0	0	8.65273
Chr10_core_Tb427v10:487501-497500	10_core_Tb427v10	487501	497500	0	0	0	0	0.0243274	0	0.0166626	0.018139	0.020388	0.0350271	0	0.0610568	0	0.0409297	0	0	9.37379
Chr10_core_Tb427v10:490001-500000	10_core_Tb427v10	490001	500000	0.0183468	0.0528907	0.0709764	0	0.0979381	0	0.0880671	0.0898062	0.0363154	0.0350271	0	0	0	0.122789	0.104121	0	11.537
Chr10_core_Tb427v10:492501-502500	10_core_Tb427v10	492501	502500	0.0183468	0.0528907	0.0709764	0	0.0979381	0	0.0880671	0.106419	0.0363154	0.0175136	0	0	0	0.163719	0.104121	0	14.4212
Chr10_core_Tb427v10:495001-505000	10_core_Tb427v10	495001	505000	0.0183468	0.0528907	0.0709764	0.145391	0.196505	0	0.105765	0.0882805	0.111816	0.0525407	0.129794	0	0	0.163719	0.104121	0	15.1423
Chr10_core_Tb427v10:497501-507500	10_core_Tb427v10	497501	507500	4.56358	4.95661	4.83841	7.4899	10.0387	8.70801	7.04153	9.12243	7.95866	8.33205	9.02069	7.26576	6.48131	7.65386	7.02819	7.38395	17.3055
Chr10_core_Tb427v10:500001-510000	10_core_Tb427v10	500001	510000	11.8158	11.6568	11.9641	20.3092	24.2703	22.5999	19.7584	22.762	20.6341	21.7888	22.1299	20.454	16.0181	18.8277	17.5445	17.8644	15.1423
Chr10_core_Tb427v10:502501-512500	10_core_Tb427v10	502501	512500	19.9718	18.6945	18.6444	30.1082	36.0828	34.4085	30.6423	36.7109	31.0108	33.5336	33.6816	32.1159	23.7494	28.9783	26.9674	25.6652	10.0949
Chr10_core_Tb427v10:505001-515000	10_core_Tb427v10	505001	515000	24.6771	23.6051	23.2333	37.6724	45.1404	45.6615	40.011	47.0345	37.9834	43.0271	43.8055	41.946	30.8788	36.5093	33.6833	32.4537	8.65273
Chr10_core_Tb427v10:507501-517500	10_core_Tb427v10	507501	517500	56.0671	40.7861	45.8867	72.2462	80.4833	76.1138	63.724	67.6527	72.0995	64.5719	71.257	65.8803	56.943	59.43	55.6008	55.7369	6.48955
Chr10_core_Tb427v10:510001-520000	10_core_Tb427v10	510001	520000	71.2258	49.1699	54.8732	92.8115	101.861	93.7719	75.0085	74.9166	95.2449	74.8162	85.729	73.8787	69.4889	71.5861	68.8763	69.7903	7.21061
Chr10_core_Tb427v10:512501-522500	10_core_Tb427v10	512501	522500	71.75	50.5541	54.4852	92.526	103.668	94.4083	79.1325	76.7061	95.0966	77.6928	87.027	75.4051	71.1093	71.1359	68.616	74.6732	8.65273
Chr10_core_Tb427v10:515001-525000	10_core_Tb427v10	515001	525000	73.0985	53.8009	56.5085	93.4065	106.11	97.2245	82.82	80.383	97.9406	82.7133	87.027	79.3127	73.424	73.1415	73.6659	77.6506	7.93167
Chr10_core_Tb427v10:517501-527500	10_core_Tb427v10	517501	527500	67.5329	49.7832	53.3343	91.5776	101.603	93.7929	79.9646	80.6676	92.6557	84.13	85.0152	78.3358	74.1184	71.4224	73.3015	75.8046	6.48955
Chr10_core_Tb427v10:520001-530000	10_core_Tb427v10	520001	530000	28.1413	26.0718	22.9044	36.9562	44.5146	44.3948	45.008	52.5242	36.3572	52.1429	41.8586	48.1127	38.5638	33.235	38.1605	37.3366	9.37379
Chr10_core_Tb427v10:522501-532500	10_core_Tb427v10	522501	532500	23.6343	21.6217	20.9534	34.4869	39.4827	39.8634	37.573	45.3763	33.3037	45.7995	37.3158	43.5335	35.6935	28.4052	34.4642	32.1559	8.65273
Chr10_core_Tb427v10:525001-535000	10_core_Tb427v10	525001	535000	38.587	31.3709	31.772	60.6645	65.0775	68.6525	51.2663	56.9414	57.8919	58.823	57.9531	66.4908	50.1839	49.6478	55.4446	52.5213	10.0949
Chr10_core_Tb427v10:527501-537500	10_core_Tb427v10	527501	537500	35.8265	30.0747	28.9313	54.9961	59.1262	63.7463	46.3474	49.6511	53.9413	51.8822	54.1242	61.7284	45.1377	46.5781	48.7809	48.5912	9.37379
Chr10_core_Tb427v10:530001-540000	10_core_Tb427v10	530001	540000	36.3958	31.6447	30.9164	53.4168	59.7189	64.776	47.4101	49.1175	54.4201	50.4959	55.487	60.263	42.36	49.0338	48.1561	51.3899	7.21061
Chr10_core_Tb427v10:532501-542500	10_core_Tb427v10	532501	542500	44.1374	36.5591	36.0769	61.3812	66.5942	72.8085	56.0664	57.6572	61.4494	57.5199	61.9767	69.2384	48.0543	56.4421	55.1843	55.4392	10.0949
Chr10_core_Tb427v10:535001-545000	10_core_Tb427v10	535001	545000	25.2137	20.8492	21.4127	30.8333	33.174	34.7881	32.7956	35.2345	30.2824	34.2323	34.0061	38.4658	28.5178	28.6099	26.4468	29.4763	10.0949
Chr10_core_Tb427v10:537501-547500	10_core_Tb427v10	537501	547500	33.5117	27.5515	28.5763	41.0858	44.363	44.7621	42.096	45.2835	39.86	43.8271	44.7141	51.3487	37.3138	37.9828	35.7136	39.0635	12.258
Chr10_core_Tb427v10:540001-550000	10_core_Tb427v10	540001	550000	32.8705	27.8447	27.3205	42.0778	45.265	46.8507	43.1643	44.9931	40.2633	44.0804	44.5843	52.4478	39.3045	39.7428	37.3796	39.7781	12.9791
Chr10_core_Tb427v10:542501-552500	10_core_Tb427v10	542501	552500	29.3692	28.0658	25.5238	39.3995	42.4653	44.7492	40.6088	41.8176	39.5265	42.7621	45.2982	49.7613	37.4527	40.4386	37.1713	39.2421	11.537
Chr10_core_Tb427v10:545001-555000	10_core_Tb427v10	545001	555000	38.9675	39.6878	34.2272	51.0903	56.7407	61.0023	57.545	64.0112	53.4298	58.1739	65.7407	70.0321	50.832	53.4542	50.5509	52.5213	12.9791
Chr10_core_Tb427v10:547501-557500	10_core_Tb427v10	547501	557500	37.2296	38.5377	32.7399	49.9931	55.9446	61.3559	59.9599	68.8802	54.6245	60.5524	66.9738	68.0783	51.7116	51.9808	50.9154	51.2708	12.9791
Chr10_core_Tb427v10:550001-560000	10_core_Tb427v10	550001	560000	33.8621	36.8265	29.9391	45.4251	54.3226	58.1726	59.988	69.4251	52.8535	61.4794	63.5342	64.7812	47.6377	47.6832	47.7917	48.6507	12.9791
Chr10_core_Tb427v10:552501-562500	10_core_Tb427v10	552501	562500	32.4037	39.2289	30.1181	42.2823	57.2092	61.1233	64.2683	72.9311	52.1261	64.9339	62.7555	65.8803	49.4432	50.9575	50.1345	51.9259	11.537
Chr10_core_Tb427v10:555001-565000	10_core_Tb427v10	555001	565000	24.1472	27.6749	23.0332	33.3949	46.9618	49.1791	50.0562	53.9082	40.0211	51.5012	49.5165	48.0517	38.1935	41.9121	38.6811	39.8376	8.65273
Chr10_core_Tb427v10:557501-567500	10_core_Tb427v10	557501	567500	20.863	24.1315	18.69	31.6983	45.0549	45.0754	44.1681	46.0286	37.0828	45.4976	44.0002	42.3734	34.8139	39.62	35.9739	37.9916	9.37379
Chr10_core_Tb427v10:560001-570000	10_core_Tb427v10	560001	570000	21.2233	23.7644	19.5403	33.4506	43.9782	43.0365	40.8066	42.0511	37.0707	41.4593	44.4545	41.1523	38.1009	39.3744	35.7657	37.7534	9.37379
Chr10_core_Tb427v10:562501-572500	10_core_Tb427v10	562501	572500	16.9543	19.2791	15.0013	30.7778	34.7035	33.3877	28.8322	30.5893	33.037	30.6814	36.2126	30.2842	35.6935	29.9606	28.321	30.3695	13.7002
Chr10_core_Tb427v10:565001-575000	10_core_Tb427v10	565001	575000	142.933	118.572	132.287	148.34	138.678	127.712	110.434	95.5512	138.724	110.586	109.157	104.773	134.441	143.254	150.612	142.439	16.5844
Chr10_core_Tb427v10:567501-577500	10_core_Tb427v10	567501	577500	460.128	347.213	416.394	422.401	385.619	357.802	298.804	251.887	389.349	293.344	297.618	285.746	358.555	418.384	426.273	410.643	20.1897
Chr10_core_Tb427v10:570001-580000	10_core_Tb427v10	570001	580000	504.831	397.062	464.41	456.627	420.925	392.662	336.819	291.003	427.402	336.954	334.869	322.319	398.74	454.075	470.264	447.92	23.074
Chr10_core_Tb427v10:572501-582500	10_core_Tb427v10	572501	582500	538.254	431.356	499.027	488.011	449.223	421.028	365.797	320.184	458.8	373.083	362.32	346.497	433.831	489.438	506.811	481.029	33.8899
Chr10_core_Tb427v10:575001-585000	10_core_Tb427v10	575001	585000	538.273	454.31	503.661	485.516	468.527	446.713	397.271	353.952	478.802	411.482	433.318	415.308	441.794	522.632	542.524	524.439	249.487
Chr10_core_Tb427v10:577501-587500	10_core_Tb427v10	577501	587500	389.75	355.607	368.145	308.587	328.764	329.568	310.446	279.87	347.366	330.798	398.792	379.163	310.825	391.207	406.958	414.335	747.74
Chr10_core_Tb427v10:580001-590000	10_core_Tb427v10	580001	590000	368.742	331.587	344.766	288.514	315.86	313.334	284.354	247.268	324.623	300.614	377.441	351.809	279.9	375.694	380.303	395.994	1180.38
Chr10_core_Tb427v10:582501-592500	10_core_Tb427v10	582501	592500	339.387	298.882	314.264	259.183	289.3	286.962	258.968	221.449	295.474	268.035	354.273	330.073	244.855	343.687	343.861	366.339	1700.98
Chr10_core_Tb427v10:585001-595000	10_core_Tb427v10	585001	595000	264.987	214.418	237.98	186.349	212.292	206.079	181.56	149.448	212.541	184.097	250.568	227.62	169.209	246.151	240.833	264.155	2052.14
Chr10_core_Tb427v10:587501-597500	10_core_Tb427v10	587501	597500	54.9058	64.0043	55.7206	51.9215	66.6559	60.2944	55.8743	54.0299	62.5154	63.5029	66.9089	53.791	47.8228	60.003	54.4034	62.049	1939.65
Chr10_core_Tb427v10:590001-600000	10_core_Tb427v10	590001	600000	18.4647	19.5346	15.8847	23.6118	31.1414	31.2523	30.4278	33.1479	31.9677	36.4614	34.5252	27.5366	23.1475	27.0546	25.1453	27.5707	1586.33
Chr10_core_Tb427v10:592501-602500	10_core_Tb427v10	592501	602500	20.82	21.5984	17.7306	26.2811	33.8189	33.9354	34.0728	35.3827	36.0301	38.3727	36.5371	29.3073	26.3882	28.9373	28.3731	30.2504	1053.47
Chr10_core_Tb427v10:595001-605000	10_core_Tb427v10	595001	605000	23.0575	23.1219	19.5211	28.9415	36.437	38.191	34.6857	37.3611	39.2169	39.6656	35.304	31.2	27.7308	31.2703	31.3405	32.8705	485.995
Chr10_core_Tb427v10:597501-607500	10_core_Tb427v10	597501	607500	24.2918	25.2354	21.964	32.4633	37.7615	39.4647	38.9872	40.4321	41.8834	42.0948	34.2657	32.9707	30.9251	35.2405	36.2863	33.2873	96.6222
Chr10_core_Tb427v10:600001-610000	10_core_Tb427v10	600001	610000	25.9076	28.0676	22.8511	35.0144	39.1683	42.0207	42.6542	43.9503	44.6101	44.5251	36.4722	39.0763	33.5639	36.5093	37.3796	35.7288	18.7476
Chr10_core_Tb427v10:602501-612500	10_core_Tb427v10	602501	612500	26.8044	29.5102	23.2248	37.7737	42.5964	44.3448	44.8556	48.0945	46.9211	47.0009	40.5607	42.0071	34.2584	38.5558	39.1496	39.3017	16.5844
Chr10_core_Tb427v10:605001-615000	10_core_Tb427v10	605001	615000	37.6836	41.6119	33.1997	58.2893	70.5364	70.8732	71.4167	74.6615	71.3022	70.5621	66.7791	67.3456	47.8691	59.7165	58.2039	62.1681	17.3055
Chr10_core_Tb427v10:607501-617500	10_core_Tb427v10	607501	617500	35.8301	39.7987	32.5607	56.2891	68.6655	70.336	68.5195	71.4312	68.8925	67.74	66.3248	66.6129	46.8043	56.8923	54.8199	62.049	15.8633
Chr10_core_Tb427v10:610001-620000	10_core_Tb427v10	610001	620000	32.5074	36.4985	30.5062	52.0204	64.8514	65.4381	60.8216	65.689	63.778	62.2628	61.4575	60.3852	42.36	52.1854	48.885	58.0593	14.4212
Chr10_core_Tb427v10:612501-622500	10_core_Tb427v10	612501	622500	26.747	30.2154	25.1187	43.1627	55.0577	55.4724	50.3548	54.8462	52.878	52.092	51.8528	49.3339	33.5177	44.859	41.18	49.9608	10.8159
Chr10_core_Tb427v10:615001-625000	10_core_Tb427v10	615001	625000	12.3218	14.9621	11.7643	16.3145	21.563	22.987	18.432	24.5266	19.2238	25.6651	21.0267	21.553	16.2033	17.6407	16.5032	19.5317	7.93167
Chr10_core_Tb427v10:617501-627500	10_core_Tb427v10	617501	627500	6.61508	8.35151	6.07629	7.89069	12.2785	13.2233	9.94339	15.364	9.68083	15.6999	9.28028	12.3335	8.56459	9.16826	8.95444	9.82542	10.0949
Chr10_core_Tb427v10:620001-630000	10_core_Tb427v10	620001	630000	5.1509	5.86642	4.07164	4.75652	8.11371	9.26011	7.03862	10.4698	5.80284	10.5455	6.5546	9.0364	5.78689	5.44366	6.3514	5.8357	7.21061
Chr10_core_Tb427v10:622501-632500	10_core_Tb427v10	622501	632500	12.6214	13.2901	10.5038	13.629	19.1402	19.6154	17.2048	20.9461	16.3798	22.6519	17.4573	21.553	13.6108	14.7347	15.2538	15.4825	7.93167
Chr10_core_Tb427v10:625001-635000	10_core_Tb427v10	625001	635000	12.9918	12.8783	11.5872	16.877	19.2362	19.0953	17.9824	20.2214	17.6627	21.8235	18.4957	20.8204	15.1848	16.5356	16.1909	16.5543	10.8159
Chr10_core_Tb427v10:627501-637500	10_core_Tb427v10	627501	637500	17.0354	15.5508	15.3317	24.368	25.9264	24.8471	22.9471	24.1208	24.7137	25.8432	25.4397	26.4986	19.9532	21.6109	21.449	23.5215	12.9791
Chr10_core_Tb427v10:630001-640000	10_core_Tb427v10	630001	640000	26.1006	26.214	23.6804	40.0023	43.2429	44.5488	39.6476	44.0767	43.0862	45.1788	41.7288	44.4493	34.8602	35.4861	35.193	40.6713	12.258
Chr10_core_Tb427v10:632501-642500	10_core_Tb427v10	632501	642500	30.2415	32.2916	27.1019	46.6378	51.1987	53.4117	47.1265	52.6111	48.567	53.0128	48.0238	53.0583	39.3508	40.0702	41.5444	45.1969	14.4212
Chr10_core_Tb427v10:635001-645000	10_core_Tb427v10	635001	645000	37.1083	37.9502	31.656	60.562	66.5927	68.3515	57.805	61.7438	63.2436	63.0816	60.2245	64.5981	48.2858	49.7296	52.9978	55.3796	12.9791
Chr10_core_Tb427v10:637501-647500	10_core_Tb427v10	637501	647500	41.6446	41.7116	33.4223	62.4785	70.8697	71.8624	62.6731	66.6307	64.8563	67.3752	67.6227	74.4282	50.045	52.6766	55.4446	56.5706	10.8159
Chr10_core_Tb427v10:640001-650000	10_core_Tb427v10	640001	650000	45.9323	41.721	35.6237	59.9566	71.1798	69.0685	61.6018	63.1763	59.4351	64.3844	67.4281	78.1527	47.7765	53.3315	56.4858	51.6281	10.8159
Chr10_core_Tb427v10:642501-652500	10_core_Tb427v10	642501	652500	56.6486	46.3465	43.4506	66.3867	79.8793	75.1192	68.3194	74.2037	68.6721	71.4588	80.1479	88.227	55.2763	61.0672	61.6919	55.4392	12.258
Chr10_core_Tb427v10:645001-655000	10_core_Tb427v10	645001	655000	58.5342	47.2679	45.1712	63.777	79.7749	73.7867	71.3776	82.2944	67.1723	73.4032	84.9503	92.5621	54.6745	62.8272	59.7136	56.2133	13.7002
Chr10_core_Tb427v10:647501-657500	10_core_Tb427v10	647501	657500	55.2491	46.5506	45.4223	64.9036	80.8147	77.7299	73.9889	86.7764	71.1119	77.1442	84.6258	92.1957	57.8689	65.7741	60.5986	61.5131	12.258
Chr10_core_Tb427v10:650001-660000	10_core_Tb427v10	650001	660000	52.5064	47.5137	45.2971	68.2807	84.4484	84.9415	81.1475	94.7085	78.1719	83.3032	90.142	95.0654	65.0446	69.0485	65.2841	70.9217	15.1423
Chr10_core_Tb427v10:652501-662500	10_core_Tb427v10	652501	662500	45.5375	43.6347	40.6818	68.032	82.7065	86.9951	81.4508	89.8596	75.7679	81.0367	88.0004	91.6462	63.5632	69.4168	65.9609	75.8641	15.1423
Chr10_core_Tb427v10:655001-665000	10_core_Tb427v10	655001	665000	48.9077	50.674	46.4205	79.0755	95.0666	103.402	91.0463	94.6538	86.825	90.1013	100.006	98.6677	71.4796	81.4093	77.0498	84.975	12.258
Chr10_core_Tb427v10:657501-667500	10_core_Tb427v10	657501	667500	50.1782	49.7749	45.1137	74.6123	92.2394	98.1902	87.369	91.9647	80.8161	85.4858	98.384	97.1413	70.6926	78.4214	73.2494	78.6034	12.9791
Chr10_core_Tb427v10:660001-670000	10_core_Tb427v10	660001	670000	47.0886	46.245	41.8381	71.2003	84.2542	89.1423	78.6315	82.4877	73.1485	77.0943	88.909	87.5554	62.591	71.095	66.2212	69.2543	10.8159
Chr10_core_Tb427v10:662501-672500	10_core_Tb427v10	662501	672500	48.1141	45.4756	41.8031	78.096	86.2231	89.3548	75.2366	79.029	73.5923	76.8437	86.5727	86.1511	63.2391	72.6912	68.616	66.0983	12.258
Chr10_core_Tb427v10:665001-675000	10_core_Tb427v10	665001	675000	35.5064	31.4858	29.3117	53.9029	57.6664	57.5949	51.0925	56.6702	48.5871	55.5453	55.9413	62.0337	45.0914	46.8236	46.0217	44.9587	14.4212
Chr10_core_Tb427v10:667501-677500	10_core_Tb427v10	667501	677500	31.486	28.0777	27.6621	52.2926	53.38	54.4306	46.1996	50.2217	46.5214	52.0494	49.3867	56.2333	38.749	43.099	43.8351	43.6487	12.258
Chr10_core_Tb427v10:670001-680000	10_core_Tb427v10	670001	680000	33.1426	27.3742	27.9236	51.5823	52.9727	54.0693	44.6224	48.3078	45.9126	51.3635	48.1536	55.3174	38.3323	43.8767	45.3449	41.9218	14.4212
Chr10_core_Tb427v10:672501-682500	10_core_Tb427v10	672501	682500	24.0082	21.9354	22.5661	33.6621	37.5214	39.735	34.9383	37.9681	33.6363	39.2185	33.7465	42.984	28.1011	30.3289	30.6117	30.0717	12.258
Chr10_core_Tb427v10:675001-685000	10_core_Tb427v10	675001	685000	24.9802	21.6558	23.0108	35.584	39.5525	40.6193	36.2806	39.3681	35.2754	38.4659	37.7701	42.6176	29.3048	31.475	30.9761	31.8582	12.258
Chr10_core_Tb427v10:677501-687500	10_core_Tb427v10	677501	687500	101.659	121.344	103.666	185.826	196.307	201.31	211.092	232.959	196.96	220.487	204.945	193.672	153.005	183.365	165.449	178.287	12.9791
Chr10_core_Tb427v10:680001-690000	10_core_Tb427v10	680001	690000	97.8524	119.385	100.65	181.702	191.305	196.522	206.943	228.22	193.387	214.644	200.207	187.566	148.654	179.395	161.284	175.309	12.258
Chr10_core_Tb427v10:682501-692500	10_core_Tb427v10	682501	692500	100.022	120.17	102.09	184.635	197.889	198.756	210.089	233.013	197.108	217.709	206.048	192.39	150.968	182.997	163.314	176.858	10.0949
Chr10_core_Tb427v10:685001-695000	10_core_Tb427v10	685001	695000	96.6516	117.844	98.9863	179.879	193.245	193.994	206.644	230.725	192.395	214.787	202.025	188.177	148.191	180.05	160.815	173.702	12.258
Chr10_core_Tb427v10:687501-697500	10_core_Tb427v10	687501	697500	35.3285	42.0969	36.2418	64.6661	74.5808	74.8708	80.6282	86.2828	73.2132	79.5884	77.552	75.1609	58.7022	68.0662	62.1605	64.6691	10.8159
Chr10_core_Tb427v10:690001-700000	10_core_Tb427v10	690001	700000	20.1358	17.8753	17.8878	27.2747	34.9144	31.5702	31.6154	34.5576	29.6213	34.3121	31.2804	34.4971	25.6012	27.9141	25.1974	26.3798	10.8159
Chr10_core_Tb427v10:692501-702500	10_core_Tb427v10	692501	702500	18.3448	16.4132	16.4313	25.2672	29.4415	29.1534	27.7321	28.4471	27.0195	30.4957	26.9972	28.5746	21.805	23.6574	22.6464	24.772	12.9791
Chr10_core_Tb427v10:695001-705000	10_core_Tb427v10	695001	705000	14.9229	13.0452	14.1436	22.4734	24.9791	25.7406	23.5379	22.4095	24.8522	26.8852	22.0001	24.8501	19.5828	21.0788	19.6269	21.9732	7.93167
Chr10_core_Tb427v10:697501-707500	10_core_Tb427v10	697501	707500	18.0702	16.1397	16.4662	24.4276	28.1177	28.4003	25.2459	23.3731	28.158	28.1649	26.2833	29.9789	19.4902	23.8211	22.4902	23.581	8.65273
Chr10_core_Tb427v10:700001-710000	10_core_Tb427v10	700001	710000	14.2134	12.9787	12.9028	18.8344	20.7407	21.5194	19.1357	17.346	21.4912	20.2013	20.6373	23.1405	13.8885	17.3951	17.18	17.4476	6.48955
Chr10_core_Tb427v10:702501-712500	10_core_Tb427v10	702501	712500	9.74491	8.85214	9.14604	12.1177	14.9291	14.9366	13.4841	12.1403	14.6932	13.3142	14.2774	16.0579	9.30531	13.1794	11.8178	13.1006	5.76849
Chr10_core_Tb427v10:705001-715000	10_core_Tb427v10	705001	715000	10.5518	9.76752	9.32437	12.1436	15.5972	15.5288	13.9298	12.7219	15.2919	13.3612	16.3541	17.2791	9.67567	12.6882	10.6724	13.5769	10.0949
Chr10_core_Tb427v10:707501-717500	10_core_Tb427v10	707501	717500	5.35194	6.47131	4.83967	8.88507	10.1754	12.2174	9.75186	9.41579	10.7621	11.0321	12.6549	10.3797	8.28682	9.53663	7.5488	10.1232	12.258
Chr10_core_Tb427v10:710001-720000	10_core_Tb427v10	710001	720000	7.87579	9.34018	7.32099	13.3818	14.8767	17.1026	15.131	15.2066	15.2789	16.6203	17.0679	15.3863	11.8515	13.957	11.7137	14.887	13.7002
Chr10_core_Tb427v10:712501-722500	10_core_Tb427v10	712501	722500	13.7584	14.7476	12.8338	21.5505	23.0265	25.7176	23.1995	24.8433	23.715	25.6677	27.1919	22.4078	21.2957	21.6518	20.8243	21.735	15.1423
Chr10_core_Tb427v10:715001-725000	10_core_Tb427v10	715001	725000	16.1754	15.3953	15.4219	23.936	24.6042	25.924	24.3124	26.937	24.6867	28.0728	27.9706	22.8352	22.9161	22.2658	23.7917	23.9383	15.1423
Chr10_core_Tb427v10:717501-727500	10_core_Tb427v10	717501	727500	17.5681	15.2496	16.4856	26.5548	28.3853	27.5387	27.6709	30.0434	27.2551	30.6587	30.7612	25.5217	25.6475	24.6806	26.3948	25.6056	13.7002
Chr10_core_Tb427v10:720001-730000	10_core_Tb427v10	720001	730000	19.8098	16.6293	18.453	30.1512	33.7528	32.5978	31.3338	33.7929	31.1124	34.1237	34.655	30.4673	30.277	28.7327	30.6117	28.4044	14.4212
Chr10_core_Tb427v10:722501-732500	10_core_Tb427v10	722501	732500	22.9555	18.4594	19.8739	33.2065	39.5016	36.9937	34.5931	34.8055	34.8149	36.7316	37.6403	34.9855	31.064	30.6564	30.0911	31.62	14.4212
Chr10_core_Tb427v10:725001-735000	10_core_Tb427v10	725001	735000	21.3366	17.9327	18.6153	30.9559	37.8865	36.5483	33.4533	33.3795	33.1796	35.7023	34.5252	33.9476	31.064	29.0601	29.6746	27.7494	10.8159
Chr10_core_Tb427v10:727501-737500	10_core_Tb427v10	727501	737500	20.3216	18.0531	17.4258	29.1406	35.3886	35.3054	28.9775	29.713	29.579	31.8415	29.8527	32.299	29.2585	25.5402	26.0303	25.9034	13.7002
Chr10_core_Tb427v10:730001-740000	10_core_Tb427v10	730001	740000	21.0621	19.1404	18.6498	28.9274	34.4503	34.4839	28.1841	30.5481	28.0246	32.3239	31.4751	31.139	28.4715	25.2946	26.1345	26.2011	15.1423
Chr10_core_Tb427v10:732501-742500	10_core_Tb427v10	732501	742500	22.1673	21.4711	19.4778	29.7232	33.2113	33.6083	31.2758	37.967	29.0615	35.7747	31.2155	32.7875	27.6382	25.8267	28.0087	27.8685	12.9791
Chr10_core_Tb427v10:735001-745000	10_core_Tb427v10	735001	745000	19.6782	19.0546	16.7483	25.6197	29.1389	29.0949	27.5474	34.105	25.1724	31.0843	27.4515	29.3683	22.6846	22.3886	23.5835	25.3079	21.6318
Chr10_core_Tb427v10:737501-747500	10_core_Tb427v10	737501	747500	16.7048	15.9763	14.427	21.1843	24.1375	23.7114	24.2376	30.3104	21.5304	26.6444	24.596	24.9722	19.0273	19.3598	20.616	20.9013	23.074
Chr10_core_Tb427v10:740001-750000	10_core_Tb427v10	740001	750000	11.6935	10.9402	9.44578	13.6253	15.0713	14.7517	16.2988	20.8572	14.7856	17.8506	14.6018	17.0959	11.5738	12.4426	13.0152	13.1601	22.3529
Chr10_core_Tb427v10:742501-752500	10_core_Tb427v10	742501	752500	0.332053	0.34792	0.442289	0.398394	0.666268	0.443747	0.653894	0.655901	0.58777	0.552227	0.648971	0.732681	0.324066	0.409297	0.260303	0.238192	22.3529
Chr10_core_Tb427v10:745001-755000	10_core_Tb427v10	745001	755000	0.0932974	0.191634	0.159658	0.0777303	0.272001	0.177192	0.299365	0.284254	0.150052	0.227006	0.0648971	0.427397	0.18518	0.245578	0.208243	0.059548	17.3055
Chr10_core_Tb427v10:747501-757500	10_core_Tb427v10	747501	757500	0.457601	0.438282	0.336511	0.474462	1.2109	0.604548	1.13278	1.26246	0.625366	0.671919	1.10325	1.34325	0.740722	0.368368	0.260303	0.238192	18.0265
Chr10_core_Tb427v10:750001-760000	10_core_Tb427v10	750001	760000	1.41062	0.983135	1.11735	1.14586	3.17846	1.27983	2.42663	2.71039	1.17808	1.52209	2.79057	3.29707	1.8981	0.818595	0.937092	0.535932	24.5161
Chr10_core_Tb427v10:752501-762500	10_core_Tb427v10	752501	762500	1.31732	0.791501	0.957692	1.06813	2.90646	1.10263	2.12727	2.42614	1.02803	1.29508	2.72568	2.86967	1.71292	0.573016	0.72885	0.476384	27.4003
Chr10_core_Tb427v10:755001-765000	10_core_Tb427v10	755001	765000	1.31732	0.791501	0.957692	1.06813	2.90646	1.10263	2.12727	2.42614	1.02803	1.29508	2.72568	2.86967	1.71292	0.573016	0.72885	0.476384	25.9582
Chr10_core_Tb427v10:757501-767500	10_core_Tb427v10	757501	767500	0.971887	0.580202	0.780839	0.671394	1.96756	0.710484	1.34921	1.48421	0.610695	0.850167	1.68732	2.01487	1.15738	0.450227	0.676789	0.29774	23.795
Chr10_core_Tb427v10:760001-770000	10_core_Tb427v10	760001	770000	0.0734695	0.124119	0.0353854	0.0932477	0.122894	0.159773	0.212143	0.310156	0.189877	0.219843	0.129794	0.0610568	0.0925902	0.0409297	0.156182	0	17.3055
Chr10_core_Tb427v10:762501-772500	10_core_Tb427v10	762501	772500	0.0734695	0.124119	0.0710092	0.0932477	0.122894	0.159773	0.212143	0.310156	0.189877	0.219843	0.129794	0.0610568	0.0925902	0.0409297	0.156182	0	13.7002
Chr10_core_Tb427v10:765001-775000	10_core_Tb427v10	765001	775000	1.15204	0.937677	0.886715	1.4667	1.82097	1.93721	2.03943	2.31236	1.68241	1.76099	1.03835	2.32016	1.66662	1.43254	1.61388	1.07186	15.1423
Chr10_core_Tb427v10:767501-777500	10_core_Tb427v10	767501	777500	1.54928	1.6941	1.25906	1.97483	2.68374	2.41629	3.10886	3.18351	2.21251	2.77787	1.49263	2.99178	2.59253	2.12835	2.13449	1.3696	16.5844
Chr10_core_Tb427v10:770001-780000	10_core_Tb427v10	770001	780000	5.18194	6.04578	4.6805	6.79421	8.00697	9.18862	8.19418	11.3273	7.44731	11.4647	7.72275	9.09746	7.26833	6.79434	7.13232	6.60983	31.7267
Chr10_core_Tb427v10:772501-782500	10_core_Tb427v10	772501	782500	6.67467	8.27864	6.48889	8.5226	9.80927	12.013	11.3101	15.7145	8.5244	14.7939	10.1888	11.4176	9.90715	7.73572	8.69414	7.74124	155.749
Chr10_core_Tb427v10:775001-785000	10_core_Tb427v10	775001	785000	10.6575	14.2925	10.8505	14.5545	17.228	19.2067	17.9503	26.5042	16.5891	26.4964	18.885	18.256	17.0366	14.9394	15.0455	14.9465	636.697
Chr10_core_Tb427v10:777501-787500	10_core_Tb427v10	777501	787500	13.1643	17.335	13.4367	18.7064	21.7602	24.3429	22.3854	31.6289	21.7182	32.2377	24.1417	24.9112	20.5087	19.0323	17.6486	20.1272	1315.22
Chr10_core_Tb427v10:780001-790000	10_core_Tb427v10	780001	790000	17.0181	22.0768	16.7554	24.0388	29.341	31.2911	29.0982	35.9079	30.6583	37.6465	30.5665	30.6505	25.6475	23.5346	23.5314	26.082	1920.91
Chr10_core_Tb427v10:782501-792500	10_core_Tb427v10	782501	792500	21.2366	26.0327	19.6085	29.6906	37.4241	36.872	35.1569	43.1986	41.1143	46.5962	38.2244	37.611	32.7769	32.1708	31.4447	34.4187	1942.54
Chr10_core_Tb427v10:785001-795000	10_core_Tb427v10	785001	795000	19.1626	23.5319	17.9961	29.4108	35.6904	34.971	34.5852	39.0146	39.185	42.3265	37.186	34.8024	30.7862	29.4285	31.0802	32.5728	1470.96
Chr10_core_Tb427v10:787501-797500	10_core_Tb427v10	787501	797500	23.0485	25.7334	20.6588	33.1537	39.3875	38.314	40.3621	43.5113	43.709	45.7675	41.2096	38.9542	34.5824	33.7261	35.9739	37.5152	787.399
Chr10_core_Tb427v10:790001-800000	10_core_Tb427v10	790001	800000	20.0073	21.2007	18.0303	30.2419	33.4728	31.6687	36.3638	39.3245	36.6061	40.4393	35.953	33.8865	30.9714	31.0247	31.9653	33.1087	166.565
Chr10_core_Tb427v10:792501-802500	10_core_Tb427v10	792501	802500	16.6224	16.5471	14.7006	25.8104	26.7627	25.5909	30.3777	30.7816	28.3595	31.3271	28.8792	28.2082	23.1938	24.5169	25.4056	25.8438	24.5161
Chr10_core_Tb427v10:795001-805000	10_core_Tb427v10	795001	805000	20.8563	20.2006	18.0989	28.8255	29.63	29.6026	33.9893	35.5143	32.3509	34.9458	32.5134	33.5812	25.3697	27.4639	27.3839	29.4167	15.1423
Chr10_core_Tb427v10:797501-807500	10_core_Tb427v10	797501	807500	23.9285	23.8392	21.6615	32.3917	33.149	34.0809	34.7114	38.7491	36.7202	40.0697	35.8232	35.7793	29.0733	31.0247	31.0802	32.0368	11.537
Chr10_core_Tb427v10:800001-810000	10_core_Tb427v10	800001	810000	20.4327	18.7433	18.3317	26.4994	27.0566	28.0251	27.3813	31.0559	30.2996	33.3059	29.9175	31.2611	24.9531	26.195	24.885	27.0943	9.37379
Chr10_core_Tb427v10:802501-812500	10_core_Tb427v10	802501	812500	20.363	19.2587	19.8357	27.9299	27.0205	27.8274	28.2994	33.2792	31.2304	35.5362	32.8379	31.6274	26.5734	27.6276	25.718	29.5358	9.37379
Chr10_core_Tb427v10:805001-815000	10_core_Tb427v10	805001	815000	25.1894	25.7499	24.4126	37.4945	39.0632	38.7072	40.8294	40.8264	36.9099	43.5041	43.0268	45.2431	34.6287	36.3865	32.7462	35.5502	10.8159
Chr10_core_Tb427v10:807501-817500	10_core_Tb427v10	807501	817500	28.2601	28.4178	27.8024	46.3011	46.9486	44.3797	48.0897	43.0514	42.0546	45.915	50.2952	48.6012	36.5731	42.4441	40.5553	40.6713	10.8159
Chr10_core_Tb427v10:810001-820000	10_core_Tb427v10	810001	820000	28.2425	28.4484	27.3188	47.3262	49.5306	46.1007	48.8288	43.7537	44.6042	45.1272	52.4368	48.1738	35.6472	43.1809	39.9306	41.3859	13.7002
Chr10_core_Tb427v10:812501-822500	10_core_Tb427v10	812501	822500	31.3333	31.0964	28.9504	49.7844	54.6779	50.9371	52.7664	49.5595	48.7913	51.3429	54.7731	52.5088	38.9342	45.2683	43.8351	43.0532	12.9791
Chr10_core_Tb427v10:815001-825000	10_core_Tb427v10	815001	825000	23.5074	22.8249	21.8249	37.0242	40.0405	37.2289	36.5187	35.5679	38.2526	37.8888	39.4574	33.8255	28.5641	33.6443	34.2039	32.6919	12.258
Chr10_core_Tb427v10:817501-827500	10_core_Tb427v10	817501	827500	15.7717	16.9942	14.7291	21.1995	25.089	24.0586	21.858	24.5156	24.2264	26.2904	23.5576	21.1867	18.4254	19.9737	18.013	18.1621	11.537
Chr10_core_Tb427v10:820001-830000	10_core_Tb427v10	820001	830000	155.782	150.555	133.156	237.542	229.7	243.243	261.505	290.689	248.223	278.038	257.641	275.793	193.051	227.242	213.761	224.079	11.537
Chr10_core_Tb427v10:822501-832500	10_core_Tb427v10	822501	832500	154.647	149.631	132.307	235.785	227.968	242.518	261.737	289.725	246.079	275.605	256.084	274.572	191.291	227.16	214.126	224.079	11.537
Chr10_core_Tb427v10:825001-835000	10_core_Tb427v10	825001	835000	155.209	149.62	132.006	236.764	229.199	243.475	263.847	291.57	247.621	276.668	257.771	275.793	192.495	227.774	215.844	225.568	11.537
Chr10_core_Tb427v10:827501-837500	10_core_Tb427v10	827501	837500	155.495	149.391	132.235	240.573	232.742	247.689	267.946	295.716	251.351	280.078	261.86	281.533	197.078	230.353	219.852	229.855	12.9791
Chr10_core_Tb427v10:830001-840000	10_core_Tb427v10	830001	840000	30.1866	30.8762	26.2701	49.3964	49.411	54.8188	58.6569	61.9439	52.472	58.6223	53.605	58.6756	41.8045	44.4088	49.0412	45.316	13.7002
Chr10_core_Tb427v10:832501-842500	10_core_Tb427v10	832501	842500	17.606	17.5733	15.2979	24.7338	29.5339	28.6442	29.7229	29.719	27.4146	29.97	27.3866	32.238	22.9624	23.289	25.0933	25.7247	11.537
Chr10_core_Tb427v10:835001-845000	10_core_Tb427v10	835001	845000	19.9897	19.2778	17.5663	27.0183	33.6962	32.0029	31.8641	33.0951	29.5137	33.0921	29.2037	35.474	24.4438	25.0081	28.0607	28.8808	10.0949
Chr10_core_Tb427v10:837501-847500	10_core_Tb427v10	837501	847500	20.0472	18.7061	17.0704	23.8703	31.1028	28.8701	29.5467	30.86	26.7193	31.7731	29.2686	32.8485	21.1106	24.0667	25.4056	26.6775	11.537
Chr10_core_Tb427v10:840001-850000	10_core_Tb427v10	840001	850000	20.29	17.437	17.7833	27.4025	32.958	31.6483	30.1123	30.6087	30.4092	32.4217	32.9028	32.3601	23.7957	25.7448	25.0933	27.3325	11.537
Chr10_core_Tb427v10:842501-852500	10_core_Tb427v10	842501	852500	21.5754	17.3732	18.4727	28.534	32.4551	31.5246	29.5642	30.0805	30.854	31.6134	34.2008	31.3832	26.2956	28.1597	25.5097	27.6898	12.258
Chr10_core_Tb427v10:845001-855000	10_core_Tb427v10	845001	855000	18.639	13.8704	16.558	25.788	27.4007	26.8987	24.746	23.9691	28.4656	26.996	30.6314	26.6818	23.842	26.0722	22.1258	24.7124	15.8633
Chr10_core_Tb427v10:847501-857500	10_core_Tb427v10	847501	857500	34.6853	33.1486	32.9244	52.6521	57.25	57.4211	55.8889	55.564	59.06	58.6458	65.9354	72.7186	46.6655	50.3027	47.7917	54.7246	13.7002
Chr10_core_Tb427v10:850001-860000	10_core_Tb427v10	850001	860000	30.241	29.6397	28.4198	44.6945	49.4085	49.0408	49.055	49.9361	50.3422	52.4743	55.487	65.2086	40.4619	43.7539	42.898	47.9361	10.0949
Chr10_core_Tb427v10:852501-862500	10_core_Tb427v10	852501	862500	32.3958	30.7095	31.2429	50.2415	54.5994	54.994	51.1911	52.2371	54.8182	55.4754	57.369	66.5519	42.2211	44.1223	46.5943	50.7349	9.37379
Chr10_core_Tb427v10:855001-865000	10_core_Tb427v10	855001	865000	37.66	33.4348	34.8819	57.0998	61.7784	61.0434	55.951	54.9611	60.349	57.315	62.6257	69.6047	45.7859	46.619	48.8329	53.5337	8.65273
Chr10_core_Tb427v10:857501-867500	10_core_Tb427v10	857501	867500	18.9876	11.2641	16.3184	27.9457	28.0645	26.9303	21.0495	19.9189	26.4477	21.4676	22.3895	20.454	20.1384	18.623	20.3557	19.6508	7.21061
Chr10_core_Tb427v10:860001-870000	10_core_Tb427v10	860001	870000	19.9288	11.7986	17.3609	29.9102	29.3645	28.0556	21.2394	19.4884	28.0447	21.8577	23.947	20.9425	20.4161	19.5235	20.3557	20.7823	9.37379
Chr10_core_Tb427v10:862501-872500	10_core_Tb427v10	862501	872500	18.3468	12.7844	16.1175	27.1865	28.9801	25.9618	21.7635	20.795	26.9775	21.5348	24.3364	22.6521	19.9995	18.2137	19.5228	20.1868	11.537
Chr10_core_Tb427v10:865001-875000	10_core_Tb427v10	865001	875000	13.9591	13.131	13.8266	22.9858	25.2958	22.6033	22.0223	22.5214	23.9785	21.5134	23.7523	24.2395	17.6384	17.3951	18.1692	18.8767	7.93167
Chr10_core_Tb427v10:867501-877500	10_core_Tb427v10	867501	877500	17.1093	16.7523	16.9269	27.8357	31.8287	27.3078	27.7753	29.8055	28.2012	27.5029	29.5282	29.3683	22.1754	21.8974	21.2408	23.4619	9.37379
Chr10_core_Tb427v10:870001-880000	10_core_Tb427v10	870001	880000	24.8595	27.2429	23.4849	38.2873	46.3193	42.1	40.3987	44.7808	39.5698	42.6218	43.1566	46.4642	32.3603	32.4982	31.9132	34.3592	9.37379
Chr10_core_Tb427v10:872501-882500	10_core_Tb427v10	872501	882500	29.8205	32.7292	27.2756	44.54	54.5542	50.4338	46.2341	52.2667	45.5116	50.7661	50.425	54.5848	37.175	40.4386	38.0564	40.1949	8.65273
Chr10_core_Tb427v10:875001-885000	10_core_Tb427v10	875001	885000	33.1717	34.5163	29.8285	49.9282	59.4233	56.6894	49.9152	56.4769	49.1198	55.8933	55.5519	56.966	42.3137	43.7539	41.0759	43.6487	9.37379
Chr10_core_Tb427v10:877501-887500	10_core_Tb427v10	877501	887500	30.8037	32.1508	27.2758	44.0216	53.5381	52.4236	45.0711	50.9103	45.1041	52.1008	51.5283	52.8141	38.5638	40.1521	38.7332	41.0881	7.21061
Chr10_core_Tb427v10:880001-890000	10_core_Tb427v10	880001	890000	24.3777	24.6174	22.172	37.3391	44.576	43.1379	37.5594	42.441	37.3192	43.2505	40.95	42.0681	32.6843	33.6033	33.5791	33.6446	5.76849
Chr10_core_Tb427v10:882501-892500	10_core_Tb427v10	882501	892500	21.3202	18.8677	18.0272	32.1112	36.866	36.7139	32.5792	35.2693	31.4686	37.0188	33.8763	33.7644	29.5363	27.0546	27.3839	27.1539	6.48955
Chr10_core_Tb427v10:885001-895000	10_core_Tb427v10	885001	895000	21.2811	18.3332	17.0186	30.1727	36.6175	34.0364	31.8184	34.6702	32.1222	35.7771	31.9943	34.1307	29.49	29.5513	28.8416	28.1067	10.8159
Chr10_core_Tb427v10:887501-897500	10_core_Tb427v10	887501	897500	22.6823	19.7833	18.3133	31.2072	38.9244	36.4718	33.3446	36.4902	34.4246	37.6902	32.9677	34.436	31.6196	30.3289	29.8828	28.583	12.9791
Chr10_core_Tb427v10:890001-900000	10_core_Tb427v10	890001	900000	21.8331	19.5024	17.9267	29.5366	38.7141	35.2613	32.6038	35.6088	33.1123	36.1203	34.2008	34.0697	30.9251	29.8787	28.8416	27.7494	14.4212
Chr10_core_Tb427v10:892501-902500	10_core_Tb427v10	892501	902500	20.49	17.3373	16.9715	29.8774	37.1257	33.5324	31.2591	35.5379	32.6634	34.3361	33.5518	33.4591	30.3233	29.0192	28.321	27.3921	16.5844
Chr10_core_Tb427v10:895001-905000	10_core_Tb427v10	895001	905000	16.9186	14.7595	14.3962	23.6909	29.0845	27.3505	26.4678	28.3757	25.8586	29.2865	27.711	26.8039	22.6846	21.4472	21.5011	22.8664	13.7002
Chr10_core_Tb427v10:897501-907500	10_core_Tb427v10	897501	907500	19.2683	17.2456	16.9001	27.2022	34.0877	33.2248	32.4766	32.2477	29.8221	32.5946	32.9677	31.5053	25.8327	27.7504	26.8633	27.273	14.4212
Chr10_core_Tb427v10:900001-910000	10_core_Tb427v10	900001	910000	23.8483	19.7608	21.2816	32.0279	37.6774	39.0886	38.1029	38.7908	34.3932	39.1262	40.6905	36.0846	29.8603	31.6796	30.7679	32.4537	14.4212
Chr10_core_Tb427v10:902501-912500	10_core_Tb427v10	902501	912500	34.8123	31.6373	31.5337	45.9082	54.3333	57.1491	58.1832	61.0647	48.6947	59.5471	58.0829	58.4924	43.0544	48.952	44.4598	47.4002	11.537
Chr10_core_Tb427v10:905001-915000	10_core_Tb427v10	905001	915000	31.2939	29.2893	28.9294	43.1086	51.2129	54.8583	54.584	58.1297	46.5648	56.0588	55.7466	55.6227	40.6008	46.4143	44.8243	44.0655	11.537
Chr10_core_Tb427v10:907501-917500	10_core_Tb427v10	907501	917500	27.7039	27.2753	25.6788	39.6495	44.934	47.4024	48.6149	55.52	41.8472	51.9031	53.4752	50.7382	37.5453	41.6256	40.4512	40.0758	10.0949
Chr10_core_Tb427v10:910001-920000	10_core_Tb427v10	910001	920000	35.3237	39.29	32.3785	48.6145	58.4962	61.6969	60.2062	69.2425	52.3102	65.8736	63.664	66.0024	48.5636	53.4133	53.0498	51.0922	10.8159
Chr10_core_Tb427v10:912501-922500	10_core_Tb427v10	912501	922500	38.9834	47.5819	43.08	56.4308	63.4457	64.1161	67.6595	71.5358	58.7227	67.4337	66.1301	68.6889	62.9613	62.2951	63.5661	55.5583	8.65273
Chr10_core_Tb427v10:915001-925000	10_core_Tb427v10	915001	925000	69.3928	82.2675	76.2936	87.1342	96.8766	93.3889	105.475	103.83	93.0188	100.627	99.3574	102.026	103.007	98.3132	98.7591	90.6321	11.537
Chr10_core_Tb427v10:917501-927500	10_core_Tb427v10	917501	927500	107.209	120.178	115.697	122.306	131.549	121.73	133.366	122.235	128.544	126.295	125.446	125.777	131.663	126.514	126.716	122.312	12.258
Chr10_core_Tb427v10:920001-930000	10_core_Tb427v10	920001	930000	110.446	121.573	123.007	119.955	123.525	110.488	126.609	113.723	122.406	120.45	117.853	115.58	127.497	117.919	120.26	114.273	13.7002
Chr10_core_Tb427v10:922501-932500	10_core_Tb427v10	922501	932500	99.2277	110.717	110.559	103.271	103.513	93.7529	107.904	93.0021	106.3	103.724	99.2276	92.44	106.664	97.6993	100.946	100.636	20.9108
Chr10_core_Tb427v10:925001-935000	10_core_Tb427v10	925001	935000	264.866	268.538	292.186	306.597	266.641	241.667	294.129	237.527	250.605	239.85	282.043	272.863	272.215	283.602	307.314	293.691	23.074
Chr10_core_Tb427v10:927501-937500	10_core_Tb427v10	927501	937500	435.138	416.656	461.953	447.68	382.775	360.991	437.818	363.967	361.812	352.736	417.548	415.247	413.323	414.782	440.902	419.933	24.5161
Chr10_core_Tb427v10:930001-940000	10_core_Tb427v10	930001	940000	537.841	528.511	572.207	538.105	483.467	467.518	537.677	457.141	460.829	444.553	523.525	516.662	527.672	519.562	544.867	522.831	20.9108
Chr10_core_Tb427v10:932501-942500	10_core_Tb427v10	932501	942500	646.151	648.411	692.757	626.106	580.815	565.829	636.236	552.41	556.492	533.272	618.339	608.003	634.197	617.957	642.012	622.932	12.9791
Chr10_core_Tb427v10:935001-945000	10_core_Tb427v10	935001	945000	521.594	534.433	555.593	466.589	465.985	457.742	485.252	446.507	442.137	427.306	475.955	480.639	494.293	468.768	473.336	467.69	7.21061
Chr10_core_Tb427v10:937501-947500	10_core_Tb427v10	937501	947500	367.389	417.666	409.629	331.713	372.215	365.381	363.058	365.141	344.347	348.926	365.955	361.639	378.74	356.58	360.416	361.873	5.04743
Chr10_core_Tb427v10:940001-950000	10_core_Tb427v10	940001	950000	412.833	497.959	470.082	396.93	439.813	434.58	434.829	456.134	428.392	448.909	441.17	445.47	410.915	438.276	433.301	449.23	6.48955
Chr10_core_Tb427v10:942501-952500	10_core_Tb427v10	942501	952500	320.273	399.683	369.81	330.877	366.19	356.617	363.219	385.725	356.076	383.731	371.601	382.215	324.621	362.228	359.375	371.818	10.8159
Chr10_core_Tb427v10:945001-955000	10_core_Tb427v10	945001	955000	311.487	383.812	362.506	321.688	349.361	342.188	355.324	371.737	346.893	376.865	361.347	364.509	319.529	353.387	350.004	359.968	12.258
Chr10_core_Tb427v10:947501-957500	10_core_Tb427v10	947501	957500	307.31	369.747	355.95	316.741	337.454	326.639	341.465	354.626	337.046	358.278	350.314	354.251	315.131	341.108	332.616	347.76	12.258
Chr10_core_Tb427v10:950001-960000	10_core_Tb427v10	950001	960000	325.464	332.981	355.282	305.554	318.55	289.238	310.889	310.429	303.103	300.057	309.17	313.099	309.112	291.502	289.666	299.11	14.4212
Chr10_core_Tb427v10:952501-962500	10_core_Tb427v10	952501	962500	379.877	399.367	408.961	343.277	368.695	340.904	375.828	391.154	345.929	366.884	360.828	368.783	367.953	344.26	344.642	350.678	14.4212
Chr10_core_Tb427v10:955001-965000	10_core_Tb427v10	955001	965000	397.643	410.604	425.148	368.667	387.765	361.553	393.481	407.561	362.914	382.337	374.975	378.857	385.546	364.602	363.956	366.161	12.9791
Chr10_core_Tb427v10:957501-967500	10_core_Tb427v10	957501	967500	410.341	418.469	439.789	368.084	388.204	368.123	397.546	415.235	365.415	392.444	369.848	379.101	388.462	370.824	375.097	373.187	15.1423
Chr10_core_Tb427v10:960001-970000	10_core_Tb427v10	960001	970000	300.242	318.753	316.123	263.25	303.166	291.898	322.676	320.128	267.501	299.355	293.854	299.422	291.844	298.05	301.171	299.11	12.258
Chr10_core_Tb427v10:962501-972500	10_core_Tb427v10	962501	972500	260.644	266.405	272.414	234.574	268.813	258.949	269.677	253.272	229.732	242.124	253.748	254.851	243.975	256.916	263.063	261.058	10.8159
Chr10_core_Tb427v10:965001-975000	10_core_Tb427v10	965001	975000	213.679	221.257	222.874	179.179	214.949	208.55	209.765	194.748	180.312	192.556	200.921	206.067	195.504	203.789	208.399	214.909	10.8159
Chr10_core_Tb427v10:967501-977500	10_core_Tb427v10	967501	977500	166.67	179.578	170.002	138.601	168.112	163.758	168.503	153.427	139.741	155.912	161.334	169.86	158.792	159.38	162.846	164.412	10.8159
Chr10_core_Tb427v10:970001-980000	10_core_Tb427v10	970001	980000	104.379	117.334	113.559	93.982	101.788	104.558	105.131	104.617	91.8962	115.044	92.0889	102.636	118.238	94.0975	107.557	99.3261	12.9791
Chr10_core_Tb427v10:972501-982500	10_core_Tb427v10	972501	982500	201.555	220.427	221.15	174.064	184.113	173.029	187.242	191.948	169.073	189.844	168.927	168.761	207.263	162.696	175.392	165.305	11.537
Chr10_core_Tb427v10:975001-985000	10_core_Tb427v10	975001	985000	328.814	340.374	360.18	275.467	294.266	267.923	298.673	309.593	276.188	292.565	279.382	265.047	320.594	265.675	281.232	259.867	14.4212
Chr10_core_Tb427v10:977501-987500	10_core_Tb427v10	977501	987500	425.078	427.71	458.467	374.396	393.995	361.627	397.013	405.995	368.342	377.225	382.633	358.281	404.249	363.702	384.26	366.518	13.7002
Chr10_core_Tb427v10:980001-990000	10_core_Tb427v10	980001	990000	502.017	483.034	535.53	460.134	467.392	440.043	459.469	472.065	435.31	440.087	452.008	420.376	478.876	438.89	452.72	439.047	12.9791
Chr10_core_Tb427v10:982501-992500	10_core_Tb427v10	982501	992500	478.197	437.605	498.622	457.109	450.004	443.354	442.295	456.284	431.135	434.079	441.689	430.817	475.775	444.988	464.433	437.856	15.1423
Chr10_core_Tb427v10:985001-995000	10_core_Tb427v10	985001	995000	1081.67	1100.39	1121.59	1105.61	1080	1065.35	1177.68	1247	1078.85	1179.04	1144.72	1196.96	1038.54	1090.74	1118.16	1121.53	12.9791
Chr10_core_Tb427v10:987501-997500	10_core_Tb427v10	987501	997500	1061.24	1087.9	1114.31	1089.87	1057.21	1050.17	1177.18	1246.13	1060.69	1185.98	1139.46	1190.55	1038.35	1082.39	1101.08	1103.31	18.0265
Chr10_core_Tb427v10:990001-1000000	10_core_Tb427v10	990001	1000000	1070.86	1119.07	1126.14	1061.62	1048.07	1034.47	1176.23	1242.75	1052.84	1182.71	1132.97	1195.49	1023.91	1074.45	1094.16	1097.05	15.8633
Chr10_core_Tb427v10:992501-1002500	10_core_Tb427v10	992501	1002500	1038.71	1091.82	1095.83	1033.35	1019.12	994.003	1131.83	1193.2	1010.89	1141.26	1091.57	1143.11	974.558	1034.21	1050.74	1061.92	13.7002
Chr10_core_Tb427v10:995001-1005000	10_core_Tb427v10	995001	1005000	327.937	319.875	355.544	295.968	285.503	280.954	296.834	296.293	267.742	305.503	286.521	282.51	312.955	295.758	299.713	288.45	13.7002
Chr10_core_Tb427v10:997501-1007500	10_core_Tb427v10	997501	1007500	303.788	295.437	319.065	256.468	252.719	250.571	240.933	239.69	235.646	249.003	238.107	234.763	259.253	246.438	257.805	245.219	11.537
Chr10_core_Tb427v10:1000001-1010000	10_core_Tb427v10	1000001	1010000	249.873	239.076	261.436	230.705	224.752	222.585	208.013	204.15	209.059	214.933	204.75	206.494	218.42	213.162	225.319	215.564	9.37379
Chr10_core_Tb427v10:1002501-1012500	10_core_Tb427v10	1002501	1012500	243.783	250.73	260.563	224.126	236.525	230.534	229.159	228.385	216.947	230.775	216.626	218.522	229.624	219.179	232.607	225.032	9.37379
Chr10_core_Tb427v10:1005001-1015000	10_core_Tb427v10	1005001	1015000	285.548	299.378	306.93	264.189	280.28	275.411	290.094	291.574	273.625	290.058	272.503	263.521	273.789	273.615	290.082	284.639	13.7002
Chr10_core_Tb427v10:1007501-1017500	10_core_Tb427v10	1007501	1017500	262.817	272.575	277.931	237.035	255.159	249.679	269.649	270.891	255.792	270.65	249.075	238.427	253.558	252.987	266.29	267.549	10.8159
Chr10_core_Tb427v10:1010001-1020000	10_core_Tb427v10	1010001	1020000	273.264	288.193	293.215	249.107	272.326	266.615	274.097	262.92	276.634	260.004	268.739	238.488	278.789	272.224	282.585	285.771	11.537
Chr10_core_Tb427v10:1012501-1022500	10_core_Tb427v10	1012501	1022500	282.397	292.125	295.721	248.72	268.875	264.231	266.551	249.838	280.328	248.071	270.88	239.587	275.224	273.533	279.774	289.522	18.7476
Chr10_core_Tb427v10:1015001-1025000	10_core_Tb427v10	1015001	1025000	245.923	250.017	249.937	212.044	224.443	220.512	209.303	190.997	227.527	191.884	215.199	191.108	234.948	220.448	223.392	232.535	15.8633
Chr10_core_Tb427v10:1017501-1027500	10_core_Tb427v10	1017501	1027500	1056.89	1229.07	1159	1109.57	1108.99	1111.65	1229.89	1269.88	1134.01	1217.34	1199.23	1349.97	1060.39	1119.63	1109.73	1120.75	20.1897
Chr10_core_Tb427v10:1020001-1030000	10_core_Tb427v10	1020001	1030000	1041.38	1215.07	1148.49	1118.29	1110.45	1110.43	1239.97	1286.71	1134.96	1234.65	1202.09	1358.7	1053.54	1124.99	1114.36	1116.94	23.074
Chr10_core_Tb427v10:1022501-1032500	10_core_Tb427v10	1022501	1032500	1100.56	1246.01	1198.04	1172.3	1159.07	1155.93	1291.64	1329.5	1178.46	1277.86	1238.69	1398.51	1097.19	1171.37	1159.6	1161.54	18.0265
Chr10_core_Tb427v10:1025001-1035000	10_core_Tb427v10	1025001	1035000	1131.46	1276.28	1229.09	1189.51	1188.61	1176.75	1326.36	1363.08	1205.41	1302.83	1279.25	1438.38	1117.29	1207.8	1185.84	1192.92	18.0265
Chr10_core_Tb427v10:1027501-1037500	10_core_Tb427v10	1027501	1037500	426.374	417.364	437.832	603.915	620.24	584.216	595.112	454.794	518.759	467.018	539.814	499.567	491.7	525.784	533.622	519.616	12.9791
Chr10_core_Tb427v10:1030001-1040000	10_core_Tb427v10	1030001	1040000	608.98	627.486	635.404	850.371	875.948	829.572	844.18	607.578	728.42	656.035	748.912	699.65	685.491	716.393	739.783	726.426	12.258
Chr10_core_Tb427v10:1032501-1042500	10_core_Tb427v10	1032501	1042500	568.849	619.256	604.515	815.508	840.18	811.976	832.335	615.186	706.645	657.22	745.992	706.244	668.038	701.454	725.362	708.621	8.65273
Chr10_core_Tb427v10:1035001-1045000	10_core_Tb427v10	1035001	1045000	551.956	608.815	591.453	811.376	829.723	808.051	829.176	620.438	700.817	653.623	738.658	701.909	663.131	688.111	722.654	698.677	7.93167
Chr10_core_Tb427v10:1037501-1047500	10_core_Tb427v10	1037501	1047500	570.432	655.048	623.505	700.027	709.213	708.094	741.859	617.452	659.009	634.411	692.776	682.92	625.678	651.52	675.748	655.147	6.48955
Chr10_core_Tb427v10:1040001-1050000	10_core_Tb427v10	1040001	1050000	399.954	459.261	439.696	387.895	380.484	395.004	417.996	425.471	401.353	414.743	411.253	417.384	401.008	419.448	420.026	417.848	6.48955
Chr10_core_Tb427v10:1042501-1052500	10_core_Tb427v10	1042501	1052500	338.327	401.478	378.563	331.645	326.501	330.599	348.34	355.079	341.124	353.261	340.32	340.147	341.519	352.692	355.47	353.953	7.21061
Chr10_core_Tb427v10:1045001-1055000	10_core_Tb427v10	1045001	1055000	426.025	514.098	472.997	395.337	399.713	407.747	425.083	443.636	427.985	445.342	426.309	419.949	414.758	445.111	441.787	437.856	5.76849
Chr10_core_Tb427v10:1047501-1057500	10_core_Tb427v10	1047501	1057500	344.306	402.528	379.068	324.656	323.456	329.277	335.254	358.682	336.451	363.973	330.131	330.439	331.149	351.873	353.857	356.335	8.65273
Chr10_core_Tb427v10:1050001-1060000	10_core_Tb427v10	1050001	1060000	269.306	314.905	287.706	287.613	294.265	296.986	314.159	342.257	298.573	335.305	312.674	319.754	286.752	313.399	320.954	312.27	8.65273
Chr10_core_Tb427v10:1052501-1062500	10_core_Tb427v10	1052501	1062500	301.203	343.518	320.591	320.546	330.731	335.343	363.325	413.269	329.883	402.65	366.604	382.46	313.881	352.855	362.03	351.631	10.8159
Chr10_core_Tb427v10:1055001-1065000	10_core_Tb427v10	1055001	1065000	440.321	520.954	491.125	545.095	511.034	525.951	622.15	642.999	531.022	623.972	566.227	638.165	470.543	548.54	528.937	541.946	12.258
Chr10_core_Tb427v10:1057501-1067500	10_core_Tb427v10	1057501	1067500	954.667	1119.61	1050.31	1008.2	936.749	953.963	1141.17	1160.53	986.328	1127.5	1044.39	1161.12	885.903	1026.03	969.526	1000.29	10.0949
Chr10_core_Tb427v10:1060001-1070000	10_core_Tb427v10	1060001	1070000	983.566	1180.74	1075.62	1018.44	962.895	985.456	1178.69	1182.28	1037.33	1163.06	1072.75	1181.39	923.911	1064.17	990.819	1036.08	10.8159
Chr10_core_Tb427v10:1062501-1072500	10_core_Tb427v10	1062501	1072500	1059.49	1283.97	1160.03	1099.12	1048.47	1064.41	1255.46	1236.57	1139.03	1221.55	1144.46	1239.76	1018.77	1152.25	1071.72	1119.56	10.0949
Chr10_core_Tb427v10:1065001-1075000	10_core_Tb427v10	1065001	1075000	919.622	1128.89	1009.81	964.894	917.798	937.782	1106.53	1067.54	999.758	1056.65	1008.18	1129.12	911.319	1012.64	944.85	980.875	10.8159
Chr10_core_Tb427v10:1067501-1077500	10_core_Tb427v10	1067501	1077500	268.308	347.889	283.589	282.058	305.564	308.912	328.974	326.786	332.937	345.336	314.426	316.335	317.307	326.66	314.238	324.239	15.8633
Chr10_core_Tb427v10:1070001-1080000	10_core_Tb427v10	1070001	1080000	226.672	276.802	244.092	230.932	245.839	240.178	250.322	254.613	251.234	265.805	248.556	253.569	252.401	254.419	251.141	256.473	160.797
Chr10_core_Tb427v10:1072501-1082500	10_core_Tb427v10	1072501	1082500	173.931	212.618	179.612	171.079	189.448	186.092	191.443	196.769	196.739	216.897	198.066	211.256	201.476	205.058	205.692	204.309	690.056
Chr10_core_Tb427v10:1075001-1085000	10_core_Tb427v10	1075001	1085000	217.495	258.415	216.041	198.428	222.695	221.349	212.694	208.269	240.032	241.87	216.367	220.903	230.226	239.644	232.607	239.264	1432.75
Chr10_core_Tb427v10:1077501-1087500	10_core_Tb427v10	1077501	1087500	211.423	252.738	211.981	193.562	219.749	218.975	212.399	207.917	240.089	238.027	215.718	215.164	229.253	238.866	230.056	235.274	1924.51
Chr10_core_Tb427v10:1080001-1090000	10_core_Tb427v10	1080001	1090000	184.895	221.802	184.372	171.679	195.958	197.175	187.343	183.395	215.727	209.555	191.122	191.169	198.236	212.016	199.288	207.763	2478.29
Chr10_core_Tb427v10:1082501-1092500	10_core_Tb427v10	1082501	1092500	128.264	143.915	124.634	115.107	130.231	130.916	116.085	104.813	143.51	121.887	114.219	109.719	127.636	134.782	119.323	130.887	2533.09
Chr10_core_Tb427v10:1085001-1095000	10_core_Tb427v10	1085001	1095000	32.9502	35.2189	33.8478	44.44	51.0716	51.5431	50.0534	54.9699	55.0474	58.2377	51.0091	47.9906	45.1377	49.6069	44.4598	48.9485	1924.51
Chr10_core_Tb427v10:1087501-1097500	10_core_Tb427v10	1087501	1097500	31.1674	30.5837	26.7855	43.1512	46.1771	47.537	42.2532	47.7035	52.7136	50.2904	46.2716	45.7926	36.6194	44.6134	37.2234	43.7082	1429.86
Chr10_core_Tb427v10:1090001-1100000	10_core_Tb427v10	1090001	1100000	29.1525	29.8661	25.6866	42.3236	45.2713	48.6854	48.7112	57.8001	54.6988	59.818	53.0858	56.0501	36.7583	48.2152	44.1995	46.8643	741.251
Chr10_core_Tb427v10:1092501-1102500	10_core_Tb427v10	1092501	1102500	32.2202	34.3483	29.8342	46.8872	48.6307	53.3184	57.6153	67.0307	60.0904	68.4171	60.1596	61.9116	44.1192	53.004	50.8112	51.4495	156.47
Chr10_core_Tb427v10:1095001-1105000	10_core_Tb427v10	1095001	1105000	31.4698	34.2021	29.0518	47.2695	49.0481	53.5134	57.6887	66.8544	58.1605	66.3118	59.9649	61.9116	43.5174	52.9631	49.8221	49.7226	19.4687
Chr10_core_Tb427v10:1097501-1107500	10_core_Tb427v10	1097501	1107500	23.6165	25.6011	23.0454	37.7013	38.4729	41.5682	47.9356	54.9806	43.6972	54.8722	48.1536	49.517	36.3417	40.1521	39.9306	39.0635	18.0265
Chr10_core_Tb427v10:1100001-1110000	10_core_Tb427v10	1100001	1110000	20.2587	23.061	18.9836	32.3592	32.7873	34.7947	38.3611	40.537	36.8245	40.4468	38.6138	35.0466	32.4066	32.0889	30.5596	29.9526	23.795
Chr10_core_Tb427v10:1102501-1112500	10_core_Tb427v10	1102501	1112500	9.95844	13.6881	9.28443	18.2102	18.9699	21.2766	22.3166	22.9308	21.1834	22.8442	22.7789	21.0035	18.6569	18.8277	17.9089	17.8049	31.0056
Chr10_core_Tb427v10:1105001-1115000	10_core_Tb427v10	1105001	1115000	13.6144	21.3169	13.8451	21.9242	23.2387	23.5891	27.57	24.775	24.333	25.2775	26.2833	23.5069	28.1474	24.6397	21.8134	21.4968	27.4003
Chr10_core_Tb427v10:1107501-1117500	10_core_Tb427v10	1107501	1117500	29.0191	43.0884	33.3272	38.9367	44.3037	42.8507	47.5844	44.6103	42.3003	47.0733	43.1566	47.1969	51.1561	47.1511	43.0542	40.7308	28.1214
Chr10_core_Tb427v10:1110001-1120000	10_core_Tb427v10	1110001	1120000	102.554	124.222	119.133	101.241	117.59	104.526	116.185	113.594	102.311	118.541	109.092	105.14	124.071	121.848	118.803	116.297	20.1897
Chr10_core_Tb427v10:1112501-1122500	10_core_Tb427v10	1112501	1122500	170.453	213.901	201.107	189.077	212.376	195.29	198.508	188.195	179.153	194.264	188.007	182.621	201.337	197.895	202.1	198.95	15.8633
Chr10_core_Tb427v10:1115001-1125000	10_core_Tb427v10	1115001	1125000	216.881	268.891	252.015	254.169	276.419	264.565	254.813	237.472	231.616	245.216	241.352	233.725	250.966	249.058	261.241	253.317	18.0265
Chr10_core_Tb427v10:1117501-1127500	10_core_Tb427v10	1117501	1127500	502.39	555.178	531.081	493.689	537.125	506.31	481.859	457.569	480.367	463.791	482.51	498.529	481.145	493.695	502.698	491.211	18.0265
Chr10_core_Tb427v10:1120001-1130000	10_core_Tb427v10	1120001	1130000	543.584	598.399	568.378	538.698	574.592	553.018	530.395	515.394	519.571	502.877	530.339	555.861	521.236	530.409	539.349	520.807	15.8633
Chr10_core_Tb427v10:1122501-1132500	10_core_Tb427v10	1122501	1132500	633.389	664.817	641.072	602.853	628.63	621.568	613.118	603.896	583.96	570.824	597.832	637.555	587.438	598.434	607.08	586.905	12.9791
Chr10_core_Tb427v10:1125001-1135000	10_core_Tb427v10	1125001	1135000	719.795	720.181	722.24	637.348	679.392	648.059	660.924	672.538	623.814	621.125	661.496	692.445	632.113	646.117	650.29	632.876	10.8159
Chr10_core_Tb427v10:1127501-1137500	10_core_Tb427v10	1127501	1137500	613.985	596.995	619.971	561.667	586.038	567.71	576.797	603.782	529.318	548.526	578.817	589.137	538.366	549.523	559.965	543.852	12.258
Chr10_core_Tb427v10:1130001-1140000	10_core_Tb427v10	1130001	1140000	566.463	538.226	570.124	534.409	545.895	525.855	549.2	558.746	503.288	501.475	554.481	529.545	498.459	512.154	521.908	515.745	15.1423
Chr10_core_Tb427v10:1132501-1142500	10_core_Tb427v10	1132501	1142500	490.362	471.324	507.655	476.666	498.116	471	490.013	506.132	458.23	463.536	517.489	493.522	456.47	464.307	479.791	470.072	12.9791
Chr10_core_Tb427v10:1135001-1145000	10_core_Tb427v10	1135001	1145000	437.861	460.859	467.462	462.365	482.503	463.947	492.647	509.261	461.975	468.464	501.46	497.063	455.683	458.454	470.004	466.201	17.3055
Chr10_core_Tb427v10:1137501-1147500	10_core_Tb427v10	1137501	1147500	352.454	376.946	375.042	417.411	430.591	415.602	468.108	449.3	418.184	406.721	474.268	485.646	399.527	427.593	433.249	431.366	13.7002
Chr10_core_Tb427v10:1140001-1150000	10_core_Tb427v10	1140001	1150000	230.51	259.037	253.598	292.11	311.345	300.593	338.457	332	295.655	299.75	342.137	366.219	286.335	306.891	311.948	309.411	13.7002
Chr10_core_Tb427v10:1142501-1152500	10_core_Tb427v10	1142501	1152500	140.527	161.293	153.594	194.703	206.262	192.566	228.023	212.462	196.088	187.825	229.087	243.861	178.931	201.211	201.267	202.88	12.258
Chr10_core_Tb427v10:1145001-1155000	10_core_Tb427v10	1145001	1155000	112.066	119.731	115.735	155.156	154.885	147.73	170.101	148.29	149.26	133.84	177.039	189.948	125.228	153.978	153.215	152.205	8.65273
Chr10_core_Tb427v10:1147501-1157500	10_core_Tb427v10	1147501	1157500	122.149	129.132	120.424	118.695	120.081	116.39	140.939	146.146	134.204	129.157	140.437	137.622	120.784	128.683	129.267	124.991	10.8159
Chr10_core_Tb427v10:1150001-1160000	10_core_Tb427v10	1150001	1160000	215.575	224.533	226.072	207.071	206.87	195.975	235.741	240.055	226.135	215.366	234.668	237.633	200.736	221.675	216.781	206.334	8.65273
Chr10_core_Tb427v10:1152501-1162500	10_core_Tb427v10	1152501	1162500	464.5	531.155	485.933	439.059	440.789	445.62	484.544	507.013	458.835	471.143	492.569	496.392	432.581	477.773	467.661	456.019	10.0949
Chr10_core_Tb427v10:1155001-1165000	10_core_Tb427v10	1155001	1165000	698.237	772.031	699.07	620.576	643.345	668.268	698.649	724.783	646.067	659.375	716.983	706.61	602.068	687.62	678.299	664.377	7.93167
Chr10_core_Tb427v10:1157501-1167500	10_core_Tb427v10	1157501	1167500	708.53	803.783	718.542	624.296	655.502	680.714	711.342	741.298	646.396	679.903	733.921	726.576	613.271	696.133	691.574	678.549	7.93167
Chr10_core_Tb427v10:1160001-1170000	10_core_Tb427v10	1160001	1170000	701.428	811.301	709.188	625.813	655.672	692.415	721.131	755.8	647.73	699.576	733.272	728.041	626.234	701.331	700.425	686.053	8.65273
Chr10_core_Tb427v10:1162501-1172500	10_core_Tb427v10	1162501	1172500	640.062	728.089	646.848	616.493	639.549	666.648	699.216	721.265	630.576	664.405	691.413	689.392	588.364	659.378	659.869	648.954	7.93167
Chr10_core_Tb427v10:1165001-1175000	10_core_Tb427v10	1165001	1175000	402.455	482.673	436.157	430.933	427.769	431.278	466.33	490.046	428.858	464.134	453.111	455.117	417.767	435.574	437.466	432.973	9.37379
Chr10_core_Tb427v10:1167501-1177500	10_core_Tb427v10	1167501	1177500	437.035	566.067	473.277	490.216	479.485	505.362	528.354	575.23	514.147	560.55	516.516	505.611	462.581	525.456	513.058	522.891	9.37379
Chr10_core_Tb427v10:1170001-1180000	10_core_Tb427v10	1170001	1180000	570.598	702.172	608.655	633.959	622.336	651.917	664.764	701.714	657.616	685.314	647.543	612.827	576.652	664.167	653.258	669.022	14.4212
Chr10_core_Tb427v10:1172501-1182500	10_core_Tb427v10	1172501	1182500	735.919	866.153	754.792	707.865	732.421	759.822	766.511	796.373	755.337	762.724	768.381	752.891	656.927	777.338	759.513	774.303	16.5844
Chr10_core_Tb427v10:1175001-1185000	10_core_Tb427v10	1175001	1185000	1002.4	1094.76	999.206	916.38	930.957	949.244	937.307	955.345	961.015	911.556	956.129	917.012	864.654	981.372	948.39	971.109	15.8633
Chr10_core_Tb427v10:1177501-1187500	10_core_Tb427v10	1177501	1187500	1096.97	1188.21	1097.33	1002.43	1026.59	1040.54	992.157	980.245	1039.12	939.769	1012.07	978.191	950.809	1053.9	1021.53	1039.17	18.7476
Chr10_core_Tb427v10:1180001-1190000	10_core_Tb427v10	1180001	1190000	894.233	925.173	887.064	767.558	789.624	781.482	734.752	740.092	775.28	705.268	766.759	747.64	735.722	780.448	761.648	768.229	13.7002
Chr10_core_Tb427v10:1182501-1192500	10_core_Tb427v10	1182501	1192500	653.207	672.822	656.662	597.129	592.788	583.386	554.145	564.337	587.111	556.393	570.9	537.544	576.467	589.511	584.433	580.593	14.4212
Chr10_core_Tb427v10:1185001-1195000	10_core_Tb427v10	1185001	1195000	591.973	656.214	598.889	524.698	539.539	538.747	556.398	584.871	547.971	596.701	562.593	538.704	524.107	558.691	564.806	548.854	14.4212
Chr10_core_Tb427v10:1187501-1197500	10_core_Tb427v10	1187501	1197500	567.792	640.148	563.947	476.428	488.8	504.793	564.451	637.238	532.494	647.759	555.908	549.145	502.394	546.494	553.717	527	12.258
Chr10_core_Tb427v10:1190001-1200000	10_core_Tb427v10	1190001	1200000	590.472	638.225	586.906	492.656	504.246	509.713	572.79	610.715	546.551	605.477	561.684	552.503	515.218	554.762	557.362	535.932	11.537
Chr10_core_Tb427v10:1192501-1202500	10_core_Tb427v10	1192501	1202500	505.357	549.04	503.122	417.558	428.783	437.496	489.699	522.244	473.213	515.496	473.554	472.824	444.201	472.247	470.993	457.805	11.537
Chr10_core_Tb427v10:1195001-1205000	10_core_Tb427v10	1195001	1205000	400.332	440.505	405.605	352.828	348.835	363.919	381.356	409.868	395.269	405.882	360.049	367.745	363.231	388.628	385.301	377.356	13.7002
Chr10_core_Tb427v10:1197501-1207500	10_core_Tb427v10	1197501	1207500	278.188	324.805	296.689	251.246	250.617	253.279	263.867	282.007	276.691	289.322	250.892	237.267	257.354	275.375	271.653	268.621	14.4212
Chr10_core_Tb427v10:1200001-1210000	10_core_Tb427v10	1200001	1210000	321.476	399.411	334.987	289.208	302.372	310.033	312.311	331.453	332.122	347.609	306.379	302.964	290.826	336.483	331.575	331.385	93.0169
Chr10_core_Tb427v10:1202501-1212500	10_core_Tb427v10	1202501	1212500	434.466	557.136	462.12	381.569	416.262	420.838	421.638	462.045	448.306	472.227	424.751	403.036	401.471	454.075	439.028	445.895	672.029
Chr10_core_Tb427v10:1205001-1215000	10_core_Tb427v10	1205001	1215000	386.54	542.24	428.794	341.906	388.497	389.236	402.74	448.015	414.969	461.317	410.798	384.413	374.944	420.471	405.709	412.31	1328.19
Chr10_core_Tb427v10:1207501-1217500	10_core_Tb427v10	1207501	1217500	398.49	550.371	443.971	356.02	405.797	408.196	414.598	464.882	430.038	473.248	426.114	400.594	389.944	440.65	422.368	428.031	1747.85
Chr10_core_Tb427v10:1210001-1220000	10_core_Tb427v10	1210001	1220000	286.279	403.548	327.13	255.61	291.752	294.906	298.396	343.711	308.276	350.364	311.052	282.998	293.835	314.054	297.162	307.208	1788.23
Chr10_core_Tb427v10:1212501-1222500	10_core_Tb427v10	1212501	1222500	156.407	220.073	176.331	148.406	162.352	169.712	168.932	201.388	171.745	210.711	178.727	171.325	161.014	176.571	168.364	171.26	1898.55
Chr10_core_Tb427v10:1215001-1225000	10_core_Tb427v10	1215001	1225000	94.1153	127.305	108.391	104.978	113.317	117.726	115.504	144.265	118.943	144.043	121.358	119	108.238	117.919	110.265	113.022	1921.63
Chr10_core_Tb427v10:1217501-1227500	10_core_Tb427v10	1217501	1227500	31.3675	33.2113	26.3797	46.8218	53.0989	55.6825	49.4143	64.9379	54.1189	63.1524	56.0711	60.5073	41.7582	45.9641	44.3557	45.3756	2034.11
Chr10_core_Tb427v10:1220001-1230000	10_core_Tb427v10	1220001	1230000	34.7909	37.6486	29.9616	51.9572	60.1309	62.4324	55.8895	69.5593	59.7239	67.8296	60.6788	66.5519	44.9062	51.6533	49.0412	51.0326	1979.31
Chr10_core_Tb427v10:1222501-1232500	10_core_Tb427v10	1222501	1232500	163.221	149.273	128.645	196.824	214.85	211.113	220.068	232.669	217.131	229.879	226.361	247.524	163.098	192.288	167.271	187.457	1305.84
Chr10_core_Tb427v10:1225001-1235000	10_core_Tb427v10	1225001	1235000	166.08	154.162	128.973	196.974	216.206	214.755	225.956	240.354	220.939	239.024	230.774	256.438	167.218	198.305	172.998	191.864	619.391
Chr10_core_Tb427v10:1227501-1237500	10_core_Tb427v10	1227501	1237500	166.732	153.098	128.602	193.524	210.003	208.805	221.922	233.089	215.76	232.231	228.567	251.615	163.237	195.562	169.301	189.899	73.5482
Chr10_core_Tb427v10:1230001-1240000	10_core_Tb427v10	1230001	1240000	179.411	172.001	141.422	213.697	233.076	236.245	243.038	258.308	238.339	260.651	253.748	275.183	180.366	214.308	188.928	210.621	19.4687
Chr10_core_Tb427v10:1232501-1242500	10_core_Tb427v10	1232501	1242500	45.8844	54.6196	39.7608	65.0221	75.7217	85.2453	76.0506	87.6321	76.811	93.3597	84.0417	84.8689	57.73	67.2885	65.9088	69.8498	10.0949
Chr10_core_Tb427v10:1235001-1245000	10_core_Tb427v10	1235001	1245000	55.1892	63.138	50.7533	72.6882	86.3663	91.9324	83.5095	95.848	84.2295	95.9142	92.6081	95.1875	60.9706	72.1591	71.6876	77.8292	10.0949
Chr10_core_Tb427v10:1237501-1247500	10_core_Tb427v10	1237501	1247500	51.2426	60.494	47.8412	67.0755	80.7299	85.413	78.152	89.8589	78.6077	90.7708	85.8588	88.9597	57.0356	66.1834	66.1691	71.398	12.258
Chr10_core_Tb427v10:1240001-1250000	10_core_Tb427v10	1240001	1250000	33.4682	37.3921	31.3562	43.7159	54.0638	54.6919	53.1125	60.0041	51.8359	59.5075	57.9531	60.3852	38.9342	42.4851	41.5444	48.0552	8.65273
Chr10_core_Tb427v10:1242501-1252500	10_core_Tb427v10	1242501	1252500	36.6445	35.6694	31.3353	43.2502	48.4305	46.2235	47.7731	51.6645	50.678	50.4975	50.7495	54.0352	35.5083	42.0758	39.8264	43.1127	10.8159
Chr10_core_Tb427v10:1245001-1255000	10_core_Tb427v10	1245001	1255000	22.4202	20.2419	18.6045	29.7027	31.0353	29.0295	28.5692	29.7922	33.2679	30.9675	30.0473	28.9409	23.1013	27.2183	24.6768	27.8685	10.0949
Chr10_core_Tb427v10:1247501-1257500	10_core_Tb427v10	1247501	1257500	17.8351	14.2184	13.3797	22.8849	24.0145	22.3731	19.909	20.1802	25.5208	21.5653	21.2862	20.6982	17.7773	22.1021	19.7831	22.8069	7.93167
Chr10_core_Tb427v10:1250001-1260000	10_core_Tb427v10	1250001	1260000	19.6549	16.0547	15.0827	26.616	27.0899	25.1245	22.0164	22.4758	28.768	24.4486	24.0119	24.0564	21.4809	24.4351	21.7614	24.6529	7.93167
Chr10_core_Tb427v10:1252501-1262500	10_core_Tb427v10	1252501	1262500	14.0576	12.5083	12.319	22.6682	22.8998	21.5943	17.4501	18.6381	22.7982	19.4943	18.1712	18.0117	18.2403	19.3598	17.5965	19.1745	9.37379
Chr10_core_Tb427v10:1255001-1265000	10_core_Tb427v10	1255001	1265000	15.2909	13.6057	13.0141	25.0314	23.9872	24.8816	20.0988	20.6688	24.126	21.4754	19.2095	19.9045	19.8606	20.4649	17.9609	20.9609	8.65273
Chr10_core_Tb427v10:1257501-1267500	10_core_Tb427v10	1257501	1267500	16.1042	13.926	13.6164	25.883	24.1925	25.6814	21.7357	21.5511	24.8814	23.3599	19.8585	21.0646	21.1106	21.7337	18.3774	20.0081	7.93167
Chr10_core_Tb427v10:1260001-1270000	10_core_Tb427v10	1260001	1270000	20.9273	19.0864	18.5798	30.3369	31.1339	32.0289	29.9712	31.2944	29.6552	33.4618	27.5813	29.002	24.9068	26.5225	24.833	26.6775	11.537
Chr10_core_Tb427v10:1262501-1272500	10_core_Tb427v10	1262501	1272500	18.2324	17.2712	16.4339	23.8885	27.2648	27.6916	27.377	29.2165	24.8247	30.7856	26.3482	26.1934	20.6013	22.5932	20.9805	24.3551	11.537
Chr10_core_Tb427v10:1265001-1275000	10_core_Tb427v10	1265001	1275000	22.1639	21.4613	20.6561	26.1285	35.2617	33.7258	35.3007	41.2905	30.6386	42.1607	37.0562	38.71	25.9253	30.6973	29.3622	30.9054	12.258
Chr10_core_Tb427v10:1267501-1277500	10_core_Tb427v10	1267501	1277500	22.3401	22.2174	20.368	27.99	37.7028	35.99	37.5997	45.0784	31.3155	44.3594	41.5341	42.984	28.4252	32.4573	31.4967	34.0615	12.9791
Chr10_core_Tb427v10:1270001-1280000	10_core_Tb427v10	1270001	1280000	19.7058	20.0412	18.3663	27.5835	36.8059	36.1005	37.4556	44.2948	31.8762	42.5885	43.0917	44.3272	28.4715	32.4164	29.0499	32.2155	10.0949
Chr10_core_Tb427v10:1272501-1282500	10_core_Tb427v10	1272501	1282500	29.6996	31.568	26.4679	41.4317	53.0251	52.8346	51.4505	60.9196	47.5421	58.5419	60.1596	62.6442	41.8971	45.7595	43.0021	46.1497	7.21061
Chr10_core_Tb427v10:1275001-1285000	10_core_Tb427v10	1275001	1285000	28.9643	30.5657	25.0483	42.7414	51.8354	52.316	49.3091	55.9907	47.5402	54.0867	55.0327	57.3323	41.6193	43.14	41.3883	44.3037	5.76849
Chr10_core_Tb427v10:1277501-1287500	10_core_Tb427v10	1277501	1287500	31.8853	30.7664	27.5329	46.0177	54.2564	54.2815	50.8348	54.9111	50.5664	54.5009	55.5519	54.9511	43.4248	43.5083	42.6898	44.9587	4.32637
Chr10_core_Tb427v10:1280001-1290000	10_core_Tb427v10	1280001	1290000	37.4324	36.852	33.843	55.2397	65.2516	63.078	55.0646	56.5793	59.3043	59.8044	58.4723	60.8736	50.6931	51.4896	54.1431	52.7595	5.76849
Chr10_core_Tb427v10:1282501-1292500	10_core_Tb427v10	1282501	1292500	38.6537	34.6932	35.4669	58.7628	63.6047	62.388	53.8001	46.65	58.2476	53.2554	52.5666	58.0039	48.6099	51.6124	54.3514	52.9382	6.48955
Chr10_core_Tb427v10:1285001-1295000	10_core_Tb427v10	1285001	1295000	36.7144	33.4347	34.4888	59.7493	64.8399	61.031	51.9177	42.1504	57.9813	50.6536	50.7495	53.8521	50.045	51.858	54.872	53.2359	10.8159
Chr10_core_Tb427v10:1287501-1297500	10_core_Tb427v10	1287501	1297500	36.2507	34.3673	37.7671	66.2861	66.7439	64.5166	53.6236	42.4888	61.4127	53.1226	54.5784	57.7597	54.2116	56.8514	57.2668	56.2729	12.9791
Chr10_core_Tb427v10:1290001-1300000	10_core_Tb427v10	1290001	1300000	31.2934	28.0039	32.5911	59.33	57.0374	55.8627	47.9524	38.2574	55.051	45.663	49.5165	50.2497	47.4525	50.5892	48.5206	47.9957	11.537
Chr10_core_Tb427v10:1292501-1302500	10_core_Tb427v10	1292501	1302500	21.1433	17.2777	22.2779	43.833	42.0553	39.5865	35.8118	31.4472	41.8385	35.2776	37.3158	34.5581	35.2306	37.86	33.6312	33.6446	12.9791
Chr10_core_Tb427v10:1295001-1305000	10_core_Tb427v10	1295001	1305000	20.6071	16.7898	21.5352	38.9415	38.4209	35.3415	34.9979	33.0891	37.7813	35.1544	36.9913	36.6951	30.8788	34.7084	29.8308	30.6077	9.37379
Chr10_core_Tb427v10:1297501-1307500	10_core_Tb427v10	1297501	1307500	25.9458	20.6277	23.8044	38.6097	42.5699	36.8969	39.7445	42.712	38.7986	41.0673	40.3011	45.6094	31.851	35.527	34.2039	31.0245	9.37379
Chr10_core_Tb427v10:1300001-1310000	10_core_Tb427v10	1300001	1310000	27.2411	25.2123	24.4833	35.7504	44.7617	41.5779	42.8826	48.7937	39.0152	47.724	44.13	48.7844	33.1473	35.7726	36.0781	36.4434	9.37379
Chr10_core_Tb427v10:1302501-1312500	10_core_Tb427v10	1302501	1312500	27.016	26.2791	24.1093	34.44	44.4404	41.9904	42.8858	48.2373	37.5657	48.3239	45.1035	50.1276	32.7306	35.3224	36.859	35.8479	7.93167
Chr10_core_Tb427v10:1305001-1315000	10_core_Tb427v10	1305001	1315000	25.7908	26.2998	23.6128	33.6469	42.8264	42.59	42.2621	47.1283	37.6938	47.0297	43.3512	50.3718	32.6843	34.7903	38.0564	35.4906	7.93167
Chr10_core_Tb427v10:1307501-1317500	10_core_Tb427v10	1307501	1317500	25.817	26.017	24.6433	35.3359	45.6163	46.0632	46.419	49.8341	40.7744	50.6246	47.4398	50.1276	35.3232	35.2814	36.8069	39.1826	8.65273
Chr10_core_Tb427v10:1310001-1320000	10_core_Tb427v10	1310001	1320000	51.344	49.8939	45.2715	81.9668	96.7266	93.5801	105.883	109.249	95.2149	104.902	100.59	109.231	71.2944	82.8009	81.9956	86.5828	7.93167
Chr10_core_Tb427v10:1312501-1322500	10_core_Tb427v10	1312501	1322500	50.3853	48.7478	44.0472	80.0137	92.7502	88.9088	101.13	105.837	92.0945	100.762	95.9828	104.957	68.3316	78.7488	77.9869	83.0099	10.0949
Chr10_core_Tb427v10:1315001-1325000	10_core_Tb427v10	1315001	1325000	48.1693	46.9652	42.8591	77.5271	89.7028	85.3536	97.3443	101.286	88.7644	97.6747	92.024	101.354	65.5539	75.2289	74.0303	80.4493	10.0949
Chr10_core_Tb427v10:1317501-1327500	10_core_Tb427v10	1317501	1327500	41.158	41.0699	35.961	66.1538	75.4681	72.2703	82.5345	85.829	77.097	83.8187	78.4606	86.4564	54.5819	66.429	62.9414	69.433	7.93167
Chr10_core_Tb427v10:1320001-1330000	10_core_Tb427v10	1320001	1330000	17.8101	15.2299	17.9566	21.8238	24.1637	25.4066	22.1601	23.3565	25.299	27.0779	24.5311	25.4607	19.5365	21.57	19.3666	20.425	10.0949
Chr10_core_Tb427v10:1322501-1332500	10_core_Tb427v10	1322501	1332500	20.6933	17.3667	20.6877	25.2664	29.3341	30.2545	27.6171	27.6216	29.9186	30.326	29.7878	29.6125	23.842	26.3997	23.167	26.3202	9.37379
Chr10_core_Tb427v10:1325001-1335000	10_core_Tb427v10	1325001	1335000	92.1477	96.1845	81.0028	54.5752	96.0528	121.155	103.679	132.209	117.847	128.677	124.667	151.787	95.0901	115.463	108.234	105.4	10.8159
Chr10_core_Tb427v10:1327501-1337500	10_core_Tb427v10	1327501	1337500	94.3219	97.7705	82.5288	58.7543	99.7914	125.404	107.609	135.481	122.091	130.58	129.21	154.535	99.9974	118.614	111.514	108.377	12.9791
Chr10_core_Tb427v10:1330001-1340000	10_core_Tb427v10	1330001	1340000	87.0979	93.1855	75.489	54.1425	95.1051	118.779	102.053	129.694	113.856	122.888	121.942	149.223	94.3031	110.428	106.724	101.708	12.9791
Chr10_core_Tb427v10:1332501-1342500	10_core_Tb427v10	1332501	1342500	87.0792	93.1321	74.2484	55.9871	99.1824	121.763	102.932	131.202	115.634	124.238	124.083	150.261	97.5901	109.487	107.401	101.291	10.8159
Chr10_core_Tb427v10:1335001-1345000	10_core_Tb427v10	1335001	1345000	27.4026	24.9432	24.3529	41.8088	51.615	49.0068	40.6244	40.3708	44.146	40.4335	44.0651	45.121	39.3508	34.6266	37.3275	38.6467	9.37379
Chr10_core_Tb427v10:1337501-1347500	10_core_Tb427v10	1337501	1347500	32.4918	29.3462	28.6443	48.1694	59.6759	55.9054	46.3462	45.8397	50.7619	48.42	48.0238	52.3867	40.8786	39.5791	41.4924	46.507	12.258
Chr10_core_Tb427v10:1340001-1350000	10_core_Tb427v10	1340001	1350000	35.0996	30.4939	29.6709	47.8842	58.0726	57.056	47.661	48.6675	51.2193	51.3235	49.3218	54.4016	41.7119	40.6842	43.2624	48.2339	13.7002
Chr10_core_Tb427v10:1342501-1352500	10_core_Tb427v10	1342501	1352500	34.0322	30.7169	30.2865	45.7271	54.2524	53.8404	45.806	48.4572	47.4688	49.7228	47.3749	52.8752	38.3323	40.193	41.9609	46.5665	13.7002
Chr10_core_Tb427v10:1345001-1355000	10_core_Tb427v10	1345001	1355000	31.4257	27.7936	28.9271	44.5584	51.042	51.1088	46.0667	50.523	45.5507	49.697	48.4781	55.5006	37.5453	40.3158	40.1909	44.6014	14.4212
Chr10_core_Tb427v10:1347501-1357500	10_core_Tb427v10	1347501	1357500	21.2548	18.8443	20.4736	31.7063	36.6949	36.7239	35.2803	39.595	31.2117	36.3271	36.0179	41.0301	30.6011	28.7327	30.1431	30.5481	13.7002
Chr10_core_Tb427v10:1350001-1360000	10_core_Tb427v10	1350001	1360000	21.3546	20.9536	21.9634	35.7937	41.773	40.0783	41.292	44.1253	38.3924	41.0035	40.5607	52.9973	34.2121	35.1996	33.3188	35.5502	12.9791
Chr10_core_Tb427v10:1352501-1362500	10_core_Tb427v10	1352501	1362500	28.3356	28.7217	28.6807	47.4047	55.2804	52.7261	54.6701	60.0637	51.2575	54.4474	53.1507	68.9331	44.6748	45.9232	43.8872	47.0429	10.8159
Chr10_core_Tb427v10:1355001-1365000	10_core_Tb427v10	1355001	1365000	29.0597	28.9189	27.9513	45.8538	53.55	51.1038	53.7908	59.0064	51.3531	55.4292	53.8646	67.5288	44.5822	44.9818	43.9392	47.4598	11.537
Chr10_core_Tb427v10:1357501-1367500	10_core_Tb427v10	1357501	1367500	31.539	31.5055	29.5167	48.8202	56.7664	53.9121	57.0623	62.8159	54.4448	58.3404	57.6935	71.4364	46.5729	48.2152	45.6572	49.3057	11.537
Chr10_core_Tb427v10:1360001-1370000	10_core_Tb427v10	1360001	1370000	33.1626	31.0321	29.944	48.4093	55.8668	53.9532	54.1676	59.2595	52.3781	55.0097	57.369	60.3241	44.4433	46.4143	43.3666	46.0902	11.537
Chr10_core_Tb427v10:1362501-1372500	10_core_Tb427v10	1362501	1372500	40.905	37.466	36.8229	61.0374	68.6742	66.5673	63.0664	64.2163	62.4629	64.5175	66.3897	72.4744	56.2485	56.2784	51.3839	56.511	15.8633
Chr10_core_Tb427v10:1365001-1375000	10_core_Tb427v10	1365001	1375000	36.1028	32.9487	32.5163	52.6027	60.0259	57.4641	53.0547	54.724	52.8359	53.5386	56.0711	59.5914	48.6099	46.9464	42.3774	46.1497	14.4212
Chr10_core_Tb427v10:1367501-1377500	10_core_Tb427v10	1367501	1377500	43.0732	38.3484	37.8808	60.4794	69.6156	67.8452	63.0237	66.5047	62.8556	66.0835	68.5962	68.6278	54.906	55.2552	49.6659	55.7369	12.9791
Chr10_core_Tb427v10:1370001-1380000	10_core_Tb427v10	1370001	1380000	39.0091	36.6508	35.6453	55.3403	64.1751	63.1629	58.9608	65.2108	56.7891	63.6148	64.6375	66.4298	51.8505	49.6478	46.334	52.7	10.8159
Chr10_core_Tb427v10:1372501-1382500	10_core_Tb427v10	1372501	1382500	23.5067	21.8506	20.1156	30.7919	36.9164	37.0621	37.6098	44.3741	35.0935	42.1831	39.8468	41.3965	31.6658	30.0834	28.2169	32.0964	6.48955
Chr10_core_Tb427v10:1375001-1385000	10_core_Tb427v10	1375001	1385000	23.0262	21.1529	20.6682	30.666	35.8059	35.91	36.5118	43.8025	34.5595	41.1745	39.7819	41.6407	30.4622	30.2471	28.269	31.0245	7.93167
Chr10_core_Tb427v10:1377501-1387500	10_core_Tb427v10	1377501	1387500	14.6132	13.2995	14.3257	21.4275	25.1825	23.428	23.9911	28.8071	22.5069	25.6347	23.6874	27.0482	21.9902	20.7514	19.6269	20.1868	10.0949
Chr10_core_Tb427v10:1380001-1390000	10_core_Tb427v10	1380001	1390000	106.435	99.8817	83.8402	122.774	129.98	137.256	135.977	157.965	129.259	150.605	141.411	185.552	100.599	121.807	110.837	117.012	11.537
Chr10_core_Tb427v10:1382501-1392500	10_core_Tb427v10	1382501	1392500	102.286	97.1368	80.737	117.44	124.638	131.889	129.661	152.061	123.474	145.096	135.44	179.202	95.0901	117.059	106.36	112.665	13.7002
Chr10_core_Tb427v10:1385001-1395000	10_core_Tb427v10	1385001	1395000	98.98	93.9412	76.925	113.237	119.51	127.002	125.089	145.567	119.065	139.472	129.664	172.302	90.6921	112.639	102.195	108.735	13.7002
Chr10_core_Tb427v10:1387501-1397500	10_core_Tb427v10	1387501	1397500	98.2771	93.5258	75.9501	111.085	116.685	125.127	122.681	143.255	118.009	138.186	127.782	171.203	89.0255	110.101	100.633	107.544	8.65273
Chr10_core_Tb427v10:1390001-1400000	10_core_Tb427v10	1390001	1400000	4.94957	5.3247	4.66314	7.82488	9.24534	8.83863	8.46247	10.9434	10.0154	10.6658	9.34518	9.52486	9.62938	7.12178	8.38177	8.27717	9.37379
Chr10_core_Tb427v10:1392501-1402500	10_core_Tb427v10	1392501	1402500	11.8561	11.7692	9.37773	15.9906	19.4451	20.4086	20.4941	23.0494	19.3863	23.1374	21.5458	21.1256	18.5643	17.1905	17.4924	16.733	12.258
Chr10_core_Tb427v10:1395001-1405000	10_core_Tb427v10	1395001	1405000	15.69	16.3627	13.3841	23.8257	28.8171	31.7109	29.9961	33.1736	28.1752	32.4864	31.2155	30.2842	24.9068	26.0313	24.885	24.4742	10.8159
Chr10_core_Tb427v10:1397501-1407500	10_core_Tb427v10	1397501	1407500	15.8649	16.4167	13.0825	24.0773	28.9119	32.0833	29.7209	32.7454	28.7186	31.706	31.6698	31.6274	24.9994	27.8322	25.4056	25.8438	12.258
Chr10_core_Tb427v10:1400001-1410000	10_core_Tb427v10	1400001	1410000	20.2923	22.8023	16.5961	29.8877	34.9918	38.7608	35.0712	36.6999	37.2309	37.0655	38.8084	40.1143	28.7955	35.4042	31.6008	32.0368	11.537
Chr10_core_Tb427v10:1402501-1412500	10_core_Tb427v10	1402501	1412500	35.4313	41.6955	35.0053	45.6277	52.4543	54.87	58.2484	53.7727	58.066	53.5573	58.4723	60.3852	49.3969	56.2375	56.59	54.0696	8.65273
Chr10_core_Tb427v10:1405001-1415000	10_core_Tb427v10	1405001	1415000	122.258	134.116	132.564	131.6	139.365	134.649	152.291	139.757	140.998	141.251	144.461	139.209	147.635	141.576	149.362	146.667	7.93167
Chr10_core_Tb427v10:1407501-1417500	10_core_Tb427v10	1407501	1417500	292.554	364.034	340.718	292.023	324.565	323.903	360.741	329.893	296.325	327.612	335.907	325.188	328.51	328.83	331.418	335.851	9.37379
Chr10_core_Tb427v10:1410001-1420000	10_core_Tb427v10	1410001	1420000	851.27	725.277	850.026	874.313	783.041	756.571	759.376	706.203	753.856	660.42	803.945	744.77	773.822	784.378	778.62	783.294	8.65273
Chr10_core_Tb427v10:1412501-1422500	10_core_Tb427v10	1412501	1422500	987.45	852.197	998.399	1056.01	943.091	907.81	915.48	860.953	906.108	793.728	973.456	909.502	921.735	954.277	941.101	947.111	9.37379
Chr10_core_Tb427v10:1415001-1425000	10_core_Tb427v10	1415001	1425000	1019.32	896.94	1032.27	1070.23	968.794	939.803	937.375	896.351	929.734	818.756	999.999	947.601	938.494	976.993	963.643	973.431	13.7002
Chr10_core_Tb427v10:1417501-1427500	10_core_Tb427v10	1417501	1427500	991.166	824.5	980.906	1086.38	950.083	919.746	915.123	838.232	961.45	785.225	992.017	946.319	933.818	983.992	974.368	980.22	11.537
Chr10_core_Tb427v10:1420001-1430000	10_core_Tb427v10	1420001	1430000	1054.18	1011.96	1049.4	1016.31	972.941	989.575	1026.92	794.968	1027.82	839.222	1066.91	1082.11	992.058	1082.18	1074.53	1074.07	13.7002
Chr10_core_Tb427v10:1422501-1432500	10_core_Tb427v10	1422501	1432500	871.386	864.704	860.667	778.694	776.091	804.444	841.039	619.372	834.288	688.744	858.264	882.454	812.062	873.236	872.277	871.247	12.9791
Chr10_core_Tb427v10:1425001-1435000	10_core_Tb427v10	1425001	1435000	902.247	878.815	891.835	795.798	796.537	818.907	867.666	651.645	852.632	719.684	896.164	910.906	824.377	894.601	892.841	879.286	11.537
Chr10_core_Tb427v10:1427501-1437500	10_core_Tb427v10	1427501	1437500	1747.19	1478.85	1581.07	1456.61	1432.98	1477.63	1646.49	1253.99	1619.67	1327.26	1753.91	1708.86	1381.03	1729.32	1675.21	1724.15	12.258
Chr10_core_Tb427v10:1430001-1440000	10_core_Tb427v10	1430001	1440000	1229.74	992.918	1095.96	996.717	995.504	1007.65	1168.44	963.714	1132.81	975.117	1257.58	1193.35	916.041	1209.56	1161.99	1222.94	11.537
Chr10_core_Tb427v10:1432501-1442500	10_core_Tb427v10	1432501	1442500	1133.29	901.874	1005.72	923.12	922.894	933.533	1089.34	908.811	1054.83	910.521	1173.08	1107.08	843.543	1135.68	1085.21	1148.56	11.537
Chr10_core_Tb427v10:1435001-1445000	10_core_Tb427v10	1435001	1445000	1048.93	818.841	912.431	851.456	840.916	850.881	996.271	808.415	973.885	820.499	1074.5	1012.14	765.952	1051.16	997.275	1069.78	9.37379
Chr10_core_Tb427v10:1437501-1447500	10_core_Tb427v10	1437501	1447500	107.93	120.649	121.078	82.2408	92.4442	83.5002	106.136	107.826	89.2713	119.808	97.9297	99.8278	103.84	95.3663	98.603	107.484	8.65273
Chr10_core_Tb427v10:1440001-1450000	10_core_Tb427v10	1440001	1450000	79.1626	99.5886	93.2117	65.7913	73.0249	71.0232	82.3284	91.846	70.2487	108.469	79.4989	81.8161	94.9049	73.8782	81.9435	81.4021	10.0949
Chr10_core_Tb427v10:1442501-1452500	10_core_Tb427v10	1442501	1452500	125.896	150.141	142.712	105.477	116.759	112.889	127.619	141.361	111.514	159.919	133.753	125.105	149.117	124.058	129.215	124.158	10.0949
Chr10_core_Tb427v10:1445001-1455000	10_core_Tb427v10	1445001	1455000	212.391	237.292	231.726	212.821	219.831	220.358	235.738	266.124	215.61	276.909	244.467	239.892	251.521	239.48	237.345	233.428	9.37379
Chr10_core_Tb427v10:1447501-1457500	10_core_Tb427v10	1447501	1457500	247.418	264.985	268.661	259.823	261.53	261.213	279.498	317.635	255.173	317.695	284.963	286.051	286.011	284.953	285.397	272.611	10.8159
Chr10_core_Tb427v10:1450001-1460000	10_core_Tb427v10	1450001	1460000	391.449	389.209	414.058	420.587	405.942	415.851	435.151	477.174	406.619	458.893	449.996	448.828	439.572	453.461	454.698	439.583	10.8159
Chr10_core_Tb427v10:1452501-1462500	10_core_Tb427v10	1452501	1462500	485.837	478.634	511.199	516.414	489.423	510.583	523.161	570.204	498.57	537.752	531.183	543.1	529.107	556.849	555.071	532.121	11.537
Chr10_core_Tb427v10:1455001-1465000	10_core_Tb427v10	1455001	1465000	501.686	485.166	521.643	512.084	486.732	511.765	506.682	553.25	485.727	507.953	519.436	517.7	526.607	543.179	548.511	517.77	12.258
Chr10_core_Tb427v10:1457501-1467500	10_core_Tb427v10	1457501	1467500	545.498	541.019	560.819	564.539	546.185	583.598	568.894	621.832	548.525	573.303	594.457	581.199	589.661	613.21	614.733	589.168	12.258
Chr10_core_Tb427v10:1460001-1470000	10_core_Tb427v10	1460001	1470000	439.636	439.182	446.88	437.47	431.09	456.538	441.488	487.611	431.277	450.614	459.017	452.125	465.266	471.06	473.128	453.398	13.7002
Chr10_core_Tb427v10:1462501-1472500	10_core_Tb427v10	1462501	1472500	320.832	333.713	327.073	328.011	335.09	351.948	342.086	383.043	323.843	355.421	353.365	345.765	355.5	352.855	355.314	343.949	12.9791
Chr10_core_Tb427v10:1465001-1475000	10_core_Tb427v10	1465001	1475000	227.346	269.177	242.996	266.268	279.892	296.656	299.894	333.782	267.106	319.362	293.724	299.911	288.928	293.262	299.141	286.485	11.537
Chr10_core_Tb427v10:1467501-1477500	10_core_Tb427v10	1467501	1477500	114.776	145.491	130.511	136.381	145.155	145.491	159.978	169.403	136.631	167.496	143.942	150.017	149.07	145.792	150.82	143.153	13.7002
Chr10_core_Tb427v10:1470001-1480000	10_core_Tb427v10	1470001	1480000	64.826	99.7015	80.5179	81.6068	92.6068	97.0408	104.583	114.051	82.4362	113.544	88.1302	92.5621	90.4606	94.384	93.8134	85.5705	9.37379
Chr10_core_Tb427v10:1472501-1482500	10_core_Tb427v10	1472501	1482500	160.368	212.373	191.688	173.627	199.774	193.7	190.631	194.458	181.148	190.03	175.676	180.056	172.218	186.312	191.635	181.681	9.37379
Chr10_core_Tb427v10:1475001-1485000	10_core_Tb427v10	1475001	1485000	157.049	182.684	179.189	158.839	179.332	167.241	159.585	154.879	162.826	147.489	157.181	162.838	157.727	160.445	165.501	168.104	37.4952
Chr10_core_Tb427v10:1477501-1487500	10_core_Tb427v10	1477501	1487500	196.942	223.856	223.178	201.751	223.134	205.616	199.432	187.943	201.328	181.244	198.455	204.845	199.393	199.737	209.336	205.977	37.4952
Chr10_core_Tb427v10:1480001-1490000	10_core_Tb427v10	1480001	1490000	262.382	289.065	291.88	268.555	287.913	265.954	257.494	244.609	263.853	233.559	258.225	262.788	258.928	254.747	266.29	268.919	37.4952
Chr10_core_Tb427v10:1482501-1492500	10_core_Tb427v10	1482501	1492500	307.707	328.504	345.454	307.215	310.481	288.489	283.222	270.105	292.274	264.691	287.494	270.665	292.909	282.538	283.002	287.021	41.1005
Chr10_core_Tb427v10:1485001-1495000	10_core_Tb427v10	1485001	1495000	245.055	258.012	273.114	245.986	242.162	228.191	226.612	217.744	234.591	211.213	225.972	215.469	234.022	221.594	222.143	221.34	15.8633
Chr10_core_Tb427v10:1487501-1497500	10_core_Tb427v10	1487501	1497500	255.38	261.379	279.688	267.717	259.2	254.837	236.51	231.665	253.919	226.459	237.199	222.735	259.715	241.158	241.614	241.944	15.1423
Chr10_core_Tb427v10:1490001-1500000	10_core_Tb427v10	1490001	1500000	257.056	254.758	279.461	263.675	256.6	261.116	233.1	228.39	254.292	225.481	228.048	216.996	267.956	246.806	254.056	237.835	16.5844
Chr10_core_Tb427v10:1492501-1502500	10_core_Tb427v10	1492501	1502500	234.834	217.688	239.791	249.526	242.91	249.846	231.273	227.472	236.117	216.498	230.125	222.247	262.771	234.691	249.995	234.024	11.537
Chr10_core_Tb427v10:1495001-1505000	10_core_Tb427v10	1495001	1505000	273.753	235.483	271.197	295.855	280.718	287.354	276.463	271.312	273.713	257.128	277.824	267.795	313.973	270.709	296.225	269.693	11.537
Chr10_core_Tb427v10:1497501-1507500	10_core_Tb427v10	1497501	1507500	384.531	370.652	397.128	422.742	408.629	404.491	416.747	430.112	404.6	391.745	428.97	431.061	435.452	403.485	420.702	398.257	9.37379
Chr10_core_Tb427v10:1500001-1510000	10_core_Tb427v10	1500001	1510000	629.065	608.217	659.989	659.157	633.191	632.601	609.867	589.774	627.577	572.081	647.283	622.413	658.501	646.976	656.121	648.12	7.93167
Chr10_core_Tb427v10:1502501-1512500	10_core_Tb427v10	1502501	1512500	796.077	729.801	817.883	777.226	714.423	734.733	660.555	583.723	738.783	612.636	691.803	668.999	752.48	773.981	783.097	779.721	12.258
Chr10_core_Tb427v10:1505001-1515000	10_core_Tb427v10	1505001	1515000	998.605	874.018	1004.41	903.931	812.639	852.163	705.449	581.473	861.693	660.829	742.617	723.462	841.367	903.565	915.956	910.787	8.65273
Chr10_core_Tb427v10:1507501-1517500	10_core_Tb427v10	1507501	1517500	1055.95	864.947	1041.32	945.667	816.65	886.599	660.949	466.512	894.706	602.466	692.127	661.367	856.274	948.097	985.04	959.854	10.0949
Chr10_core_Tb427v10:1510001-1520000	10_core_Tb427v10	1510001	1520000	849.917	668.697	822.217	758.443	646.273	708.299	562.724	353.885	740.166	482.169	573.69	577.414	692.389	798.048	833.544	795.025	12.9791
Chr10_core_Tb427v10:1512501-1522500	10_core_Tb427v10	1512501	1522500	1149.35	907.163	1080.45	1214.21	1070.82	1169.77	1128.45	741.619	1261.67	885.265	1208.97	1251.24	1028.12	1349.33	1387.05	1330.9	10.8159
Chr10_core_Tb427v10:1515001-1525000	10_core_Tb427v10	1515001	1525000	920.746	756.358	875.422	1059.92	956.803	1030.07	1059.91	723.804	1117.9	820.435	1129.86	1171.01	906.134	1202.15	1232.8	1187.03	12.258
Chr10_core_Tb427v10:1517501-1527500	10_core_Tb427v10	1517501	1527500	776.072	673.148	744.836	915.533	864.376	909.84	1021.2	755.505	982.731	800.673	1066.78	1126.01	802.387	1060	1074.12	1047.03	14.4212
Chr10_core_Tb427v10:1520001-1530000	10_core_Tb427v10	1520001	1530000	785.334	680.46	751.958	909.31	860.466	899.155	979.819	755.991	955.278	795.35	1022.39	1075.52	791.878	1016.94	1033.72	1012.73	15.8633
Chr10_core_Tb427v10:1522501-1532500	10_core_Tb427v10	1522501	1532500	537.152	486.233	526.52	524.94	521.204	530.824	555.354	495.445	521.879	492.966	554.156	634.624	495.311	545.675	557.986	546.77	15.1423
Chr10_core_Tb427v10:1525001-1535000	10_core_Tb427v10	1525001	1535000	376.865	377.516	391.27	353.98	390.19	364.165	397.188	431.608	343.165	389.376	371.276	388.016	391.749	355.72	365.154	362.171	14.4212
Chr10_core_Tb427v10:1527501-1537500	10_core_Tb427v10	1527501	1537500	361.64	368.37	375.966	340.23	382.023	348.395	378.247	402.305	329.741	359.347	370.887	375.316	372.213	328.789	341.83	336.506	11.537
Chr10_core_Tb427v10:1530001-1540000	10_core_Tb427v10	1530001	1540000	318.455	327.479	332.815	290.155	340.007	308.836	329.178	344.957	288.625	308.568	324.226	328.669	320.871	289.946	299.349	299.705	8.65273
Chr10_core_Tb427v10:1532501-1542500	10_core_Tb427v10	1532501	1542500	252.586	269.132	270.355	230.772	279.628	253.31	268.02	285.437	233.108	258.642	266.013	268.344	265.965	235.796	245.414	242.003	9.37379
Chr10_core_Tb427v10:1535001-1545000	10_core_Tb427v10	1535001	1545000	180.282	194.387	200.111	170.108	204.766	184.957	187.3	185.092	171.002	183.671	184.697	189.581	193.56	172.724	181.379	182.217	11.537
Chr10_core_Tb427v10:1537501-1547500	10_core_Tb427v10	1537501	1547500	123.991	139.842	145.089	117.002	138.24	128.508	127.417	122.318	123.243	136.084	120.319	126.754	144.256	127.783	135.566	135.71	11.537
Chr10_core_Tb427v10:1540001-1550000	10_core_Tb427v10	1540001	1550000	106.379	119.591	121.021	99.0604	109.396	103.839	109.037	104.334	101.815	119.759	100.59	103.247	129.487	102.734	109.484	109.807	12.9791
Chr10_core_Tb427v10:1542501-1552500	10_core_Tb427v10	1542501	1552500	145.453	159.82	160.169	137.885	146.066	137.472	160.448	154.567	140.568	156.898	147.576	148.856	169.996	139.857	151.184	147.322	10.8159
Chr10_core_Tb427v10:1545001-1555000	10_core_Tb427v10	1545001	1555000	140.109	151.769	153.962	132.088	137.992	127.564	157.019	153.849	132.971	149.329	145.824	149.101	156.107	132.49	139.679	136.96	12.258
Chr10_core_Tb427v10:1547501-1557500	10_core_Tb427v10	1547501	1557500	161.69	178.462	173.7	155.812	164.495	152.045	185.802	186.718	157.566	176.779	181.387	183.353	165.875	158.889	164.928	167.509	16.5844
Chr10_core_Tb427v10:1550001-1560000	10_core_Tb427v10	1550001	1560000	264.217	320.462	292.654	256.742	283.662	273.368	315.781	331.48	253.862	298.836	309.235	319.938	264.993	272.633	287.011	277.434	13.7002
Chr10_core_Tb427v10:1552501-1562500	10_core_Tb427v10	1552501	1562500	278.619	364.55	316.981	273.699	306.835	310.755	366.131	409.777	275.825	363.487	342.657	362.433	286.983	313.604	323.661	318.999	13.7002
Chr10_core_Tb427v10:1555001-1565000	10_core_Tb427v10	1555001	1565000	346.186	422.312	373.927	330.667	374.67	379.029	425.294	461.728	344.166	415.21	402.946	424.65	354.389	378.314	398.577	383.608	10.0949
Chr10_core_Tb427v10:1557501-1567500	10_core_Tb427v10	1557501	1567500	367.983	443.337	393.731	341.934	388.858	390.66	439.346	475.891	356.899	426.445	412.031	433.808	373.463	385.722	407.948	388.908	5.76849
Chr10_core_Tb427v10:1560001-1570000	10_core_Tb427v10	1560001	1570000	301.685	343.343	311.404	274.86	308.532	312.002	353.985	377.742	294.902	343.495	322.344	339.842	314.159	307.055	324.442	313.342	7.93167
Chr10_core_Tb427v10:1562501-1572500	10_core_Tb427v10	1562501	1572500	211.989	213.508	204.451	194.696	214.733	210.291	229.131	223.84	214.518	211.796	211.5	216.141	233.003	207.555	219.852	210.026	10.0949
Chr10_core_Tb427v10:1565001-1575000	10_core_Tb427v10	1565001	1575000	130.618	141.064	128.576	128.351	138.173	136.074	154.421	149.509	138.144	142.151	139.918	141.041	155.922	134.127	135.983	136.008	11.537
Chr10_core_Tb427v10:1567501-1577500	10_core_Tb427v10	1567501	1577500	68.1948	72.5225	65.887	73.6982	77.4623	78.957	90.6511	85.4813	80.8356	81.4219	76.1243	78.458	96.5716	78.3395	78.8199	77.0551	15.8633
Chr10_core_Tb427v10:1570001-1580000	10_core_Tb427v10	1570001	1580000	79.9999	87.2196	79.2426	93.9154	95.8933	95.254	104.828	101.996	96.8276	91.4043	98.4488	93.9664	105.877	94.0566	101.31	93.3713	14.4212
Chr10_core_Tb427v10:1572501-1582500	10_core_Tb427v10	1572501	1582500	205.862	236.229	200.327	201.355	222.165	231.56	251.985	269.257	215.462	242.352	246.868	244.349	219.855	236.206	244.946	237.061	12.9791
Chr10_core_Tb427v10:1575001-1585000	10_core_Tb427v10	1575001	1585000	263.11	302.52	259.383	261.624	285.441	294.183	317.219	342.021	275.561	307.255	310.273	312.428	282.817	298.992	310.646	296.489	13.7002
Chr10_core_Tb427v10:1577501-1587500	10_core_Tb427v10	1577501	1587500	334.125	384.031	331.744	321.979	353.849	366.56	403.744	443.252	346.394	406.923	404.698	405.905	354.991	376.349	392.173	375.629	12.258
Chr10_core_Tb427v10:1580001-1590000	10_core_Tb427v10	1580001	1590000	454.382	491.088	453.171	454.293	473.225	494.163	513.586	572.861	452.929	531.082	527.743	537.788	453.785	495.25	507.019	485.733	14.4212
Chr10_core_Tb427v10:1582501-1592500	10_core_Tb427v10	1582501	1592500	450.853	476.34	463.194	468.256	483.636	492.18	504.986	568.53	464.82	526.408	542.085	537.116	459.664	504.336	515.193	487.4	16.5844
Chr10_core_Tb427v10:1585001-1595000	10_core_Tb427v10	1585001	1595000	431.958	438.678	434.622	436.949	450.985	450.57	445.505	503.538	429.743	474.242	485.041	484.119	411.471	456.449	458.082	453.339	15.8633
Chr10_core_Tb427v10:1587501-1597500	10_core_Tb427v10	1587501	1597500	394.279	385.435	396.642	410.292	412.462	407.105	387.688	432.894	390.497	408.366	423.194	417.506	365.5	410.812	410.915	402.425	13.7002
Chr10_core_Tb427v10:1590001-1600000	10_core_Tb427v10	1590001	1600000	297.596	296.808	308.941	309.939	310.517	301.07	290.761	319.463	311.861	307.726	311.376	308.276	291.891	314.913	316.269	315.366	12.9791
Chr10_core_Tb427v10:1592501-1602500	10_core_Tb427v10	1592501	1602500	227.786	230.6	242.561	232.489	222.37	218.397	202.928	220.127	232.512	227.077	204.231	209.486	218.189	221.348	229.327	232.356	11.537
Chr10_core_Tb427v10:1595001-1605000	10_core_Tb427v10	1595001	1605000	179.283	183.654	202.404	197.237	178.817	179.513	172.877	183.882	200.485	194.671	174.249	164.609	185.18	184.02	194.291	194.067	15.1423
Chr10_core_Tb427v10:1597501-1607500	10_core_Tb427v10	1597501	1607500	709.226	963.394	867.587	865.409	828.657	856.44	948.743	984.37	906.041	982.296	865.792	1070.39	832.34	899.922	879.826	847.308	20.1897
Chr10_core_Tb427v10:1600001-1610000	10_core_Tb427v10	1600001	1610000	690.202	946.589	844.108	842.55	813.374	839.164	930.079	957.976	886.164	953.399	848.335	1049.2	807.248	880.071	856.086	825.335	22.3529
Chr10_core_Tb427v10:1602501-1612500	10_core_Tb427v10	1602501	1612500	647.219	897.349	791.043	797.719	771.902	796.094	892.191	911.567	838.524	908.311	810.305	1017.69	763.499	838.323	814.75	780.615	27.4003
Chr10_core_Tb427v10:1605001-1615000	10_core_Tb427v10	1605001	1615000	703.255	938.067	842.491	846.599	809.092	838.463	930.905	954.865	883.544	958.344	858.458	1070.2	811.784	891.818	863.791	837.066	113.928
Chr10_core_Tb427v10:1607501-1617500	10_core_Tb427v10	1607501	1617500	255.549	271.405	271.242	252.67	242.357	241.546	252.627	272.117	275.935	283.191	276.332	267.062	257.493	277.299	275.922	288.034	656.166
Chr10_core_Tb427v10:1610001-1620000	10_core_Tb427v10	1610001	1620000	287.078	314.031	305.295	284.136	271.002	276.183	292.687	308.053	306.146	319.084	318.774	309.314	287.307	313.276	308.147	321.5	1367.85
Chr10_core_Tb427v10:1612501-1622500	10_core_Tb427v10	1612501	1622500	291.741	323.098	313.791	291.482	278.578	285.499	298.91	314.843	311.911	325.972	325.264	314.687	295.363	320.316	315.071	326.085	1821.4
Chr10_core_Tb427v10:1615001-1625000	10_core_Tb427v10	1615001	1625000	192.782	235.247	213.074	186.962	188.389	191.232	204.911	219.195	210.129	219.31	220.455	208.814	197.31	214.185	208.711	211.693	1773.81
Chr10_core_Tb427v10:1617501-1627500	10_core_Tb427v10	1617501	1627500	83.5469	103.269	93.697	81.1847	81.8805	84.0035	86.1559	82.0629	86.3146	83.021	89.558	84.1973	82.3127	87.8762	84.8589	82.5335	1419.77
Chr10_core_Tb427v10:1620001-1630000	10_core_Tb427v10	1620001	1630000	25.4828	33.3388	30.8162	33.4404	33.2181	35.5188	33.0151	37.2921	33.869	40.1325	33.8763	33.5202	32.0825	35.1177	32.4859	31.7391	1383.72
Chr10_core_Tb427v10:1622501-1632500	10_core_Tb427v10	1622501	1632500	11.9976	15.1319	11.7686	16.2578	18.2231	19.5279	21.0075	26.2882	20.71	28.5006	21.2213	22.4078	17.6847	19.6053	17.5965	18.8172	1619.5
Chr10_core_Tb427v10:1625001-1635000	10_core_Tb427v10	1625001	1635000	12.69	15.8735	12.4056	17.6032	19.6286	21.1533	22.749	26.2266	22.9595	29.638	23.1683	23.8121	19.1199	20.9151	18.5857	19.8295	2103.34
Chr10_core_Tb427v10:1627501-1637500	10_core_Tb427v10	1627501	1637500	21.8127	25.5717	20.5901	29.6409	33.8778	35.6343	36.8117	40.3357	39.2004	45.4693	39.0031	40.2975	30.6936	32.7029	30.9761	33.8828	1982.2
Chr10_core_Tb427v10:1630001-1640000	10_core_Tb427v10	1630001	1640000	23.0004	24.9516	20.2575	31.787	35.8504	36.4374	37.3311	39.5521	41.4626	42.7124	41.8586	40.4806	31.1566	33.5624	32.3297	36.8602	1307.28
Chr10_core_Tb427v10:1632501-1642500	10_core_Tb427v10	1632501	1642500	18.2553	18.1759	15.7016	25.6972	28.4235	29.2548	28.4813	30.3898	32.9907	32.0955	32.5783	31.3832	25.0919	26.1541	25.3015	29.1785	603.528
Chr10_core_Tb427v10:1635001-1645000	10_core_Tb427v10	1635001	1645000	18.53	18.0268	16.0591	25.7948	28.6699	29.0702	27.5563	29.1649	33.0292	30.7154	32.6432	30.3452	23.6105	26.1541	24.5206	28.8212	79.3167
Chr10_core_Tb427v10:1637501-1647500	10_core_Tb427v10	1637501	1647500	10.4587	9.42338	8.72413	15.469	16.7077	16.7922	15.4717	15.5683	18.9196	15.4414	18.1063	15.4474	13.0089	16.4128	13.2755	16.5543	18.7476
Chr10_core_Tb427v10:1640001-1650000	10_core_Tb427v10	1640001	1650000	2.82025	2.60495	2.71351	4.44463	4.51226	4.94175	4.20902	3.89975	5.25011	4.87317	4.28321	3.78552	3.33325	3.72461	3.95661	4.04926	15.1423
Chr10_core_Tb427v10:1642501-1652500	10_core_Tb427v10	1642501	1652500	7.13685	6.77165	6.36541	12.3154	13.0427	14.3587	11.0347	13.173	14.6408	13.1438	12.1358	12.944	7.91646	11.3375	9.73535	11.195	12.9791
Chr10_core_Tb427v10:1645001-1655000	10_core_Tb427v10	1645001	1655000	10.2263	10.0392	9.30746	17.2574	18.8613	19.8331	16.1188	20.1643	20.5398	21.2325	19.2744	19.4161	14.0274	16.6993	14.4729	16.4352	13.7002
Chr10_core_Tb427v10:1647501-1657500	10_core_Tb427v10	1647501	1657500	15.8794	16.4731	13.6678	25.7987	29.3848	29.1828	24.6326	29.7849	30.2691	30.7765	30.242	32.9096	21.7587	25.3764	23.4273	25.427	10.0949
Chr10_core_Tb427v10:1650001-1660000	10_core_Tb427v10	1650001	1660000	22.8176	24.5981	20.6184	37.4748	41.398	41.063	36.7218	43.0792	43.6167	43.2463	44.0002	47.0748	31.7121	37.2051	32.3297	36.8007	12.9791
Chr10_core_Tb427v10:1652501-1662500	10_core_Tb427v10	1652501	1662500	23.7334	26.4724	21.7542	39.9	46.0755	42.9122	39.0645	42.9933	45.0859	44.9295	45.3631	47.9296	35.9713	38.2284	34.3601	38.4085	10.8159
Chr10_core_Tb427v10:1655001-1665000	10_core_Tb427v10	1655001	1665000	25.778	28.6927	24.0049	41.7877	47.2089	45.6696	42.0959	43.6589	47.2534	45.7163	46.012	48.418	37.2213	37.6144	37.3796	41.6836	8.65273
Chr10_core_Tb427v10:1657501-1667500	10_core_Tb427v10	1657501	1667500	26.2498	28.7317	24.5744	41.9665	46.3673	45.5944	43.0861	43.7697	46.4404	45.4256	43.8055	44.6936	36.8046	37.0005	39.3058	42.16	10.8159
Chr10_core_Tb427v10:1660001-1670000	10_core_Tb427v10	1660001	1670000	28.5486	29.6412	26.5714	43.8515	50.9026	50.6611	46.701	44.985	47.3038	45.114	45.4279	46.6474	37.7768	36.8777	42.013	41.9218	11.537
Chr10_core_Tb427v10:1662501-1672500	10_core_Tb427v10	1662501	1672500	30.2051	30.1106	27.9677	42.6095	48.9101	50.1494	47.8141	45.9449	47.1404	45.6506	45.3631	47.6243	36.6194	39.006	43.2104	42.0409	13.7002
Chr10_core_Tb427v10:1665001-1675000	10_core_Tb427v10	1665001	1675000	31.9389	31.1463	28.8031	43.0812	50.4005	50.4678	48.7554	46.7539	47.5941	45.4308	46.9855	52.2646	38.6564	40.3158	43.5748	42.9341	14.4212
Chr10_core_Tb427v10:1667501-1677500	10_core_Tb427v10	1667501	1677500	30.0531	27.9684	26.05	37.9997	45.5234	44.7144	44.7062	43.3463	42.1955	41.6363	47.31	48.8454	35.2769	36.9186	36.7548	37.5748	12.258
Chr10_core_Tb427v10:1670001-1680000	10_core_Tb427v10	1670001	1680000	25.9789	26.568	22.2062	32.4563	39.6737	41.2903	41.3317	41.5134	36.3564	39.2168	44.3247	45.7315	33.0547	33.3577	35.2451	36.2052	8.65273
Chr10_core_Tb427v10:1672501-1682500	10_core_Tb427v10	1672501	1682500	25.301	29.8182	21.3931	37.5414	43.733	46.5686	51.611	52.9803	43.431	50.2876	53.5401	54.7679	36.7583	37.5326	39.3058	42.5173	11.537
Chr10_core_Tb427v10:1675001-1685000	10_core_Tb427v10	1675001	1685000	29.8801	34.6254	25.5333	46.6734	52.0724	57.9012	61.1163	63.36	55.9487	60.7833	62.3661	60.9347	44.7674	46.3734	45.6052	48.9485	10.8159
Chr10_core_Tb427v10:1677501-1687500	10_core_Tb427v10	1677501	1687500	31.5112	37.775	28.338	52.2739	57.2327	64.1092	68.2523	70.6432	61.4986	67.5116	63.5991	63.3769	48.2858	52.0626	51.5401	53.1764	13.7002
Chr10_core_Tb427v10:1680001-1690000	10_core_Tb427v10	1680001	1690000	34.7137	40.984	31.9938	58.2542	64.5923	69.3826	73.3216	77.7355	70.0815	75.4634	69.7643	67.1014	51.8505	59.5119	57.2147	60.1435	15.8633
Chr10_core_Tb427v10:1682501-1692500	10_core_Tb427v10	1682501	1692500	35.7035	36.6454	33.3262	53.4293	58.3438	61.184	62.1609	66.2013	62.8239	64.5247	60.4192	59.7746	48.9802	55.337	51.5401	54.9033	10.8159
Chr10_core_Tb427v10:1685001-1695000	10_core_Tb427v10	1685001	1695000	38.9967	38.4074	34.4113	50.9746	60.2746	59.0415	56.4848	59.3739	61.0581	57.4932	58.2776	57.1491	47.221	55.8691	50.8633	53.2955	15.8633
Chr10_core_Tb427v10:1687501-1697500	10_core_Tb427v10	1687501	1697500	38.9464	43.1404	34.4995	51.907	65.0597	67.8192	58.201	62.6149	59.9172	59.9372	57.6286	57.6376	47.5914	55.7463	51.6442	54.3673	14.4212
Chr10_core_Tb427v10:1690001-1700000	10_core_Tb427v10	1690001	1700000	32.7989	35.0333	28.2393	41.0915	51.7094	55.0435	45.1592	46.9853	47.8617	45.6738	44.8439	47.0748	38.2398	44.0404	40.295	41.7431	14.4212
Chr10_core_Tb427v10:1692501-1702500	10_core_Tb427v10	1692501	1702500	24.7116	27.5225	20.0659	30.83	40.7062	43.0328	32.3617	33.3368	35.8514	31.9255	32.6432	32.9707	27.453	30.9838	29.5184	29.4167	19.4687
Chr10_core_Tb427v10:1695001-1705000	10_core_Tb427v10	1695001	1705000	11.5191	15.95	10.2117	17.4868	25.1939	27.69	21.1737	23.8067	18.1817	21.2873	18.8202	20.9425	15.2311	15.5942	16.7635	16.733	15.1423
Chr10_core_Tb427v10:1697501-1707500	10_core_Tb427v10	1697501	1707500	10.5959	9.46322	8.47142	13.7069	18.5467	17.9597	16.5069	16.9705	15.9061	15.9619	16.4839	17.157	13.333	14.3663	13.6399	13.7556	11.537
Chr10_core_Tb427v10:1700001-1710000	10_core_Tb427v10	1700001	1710000	14.247	12.962	12.0503	20.206	25.7639	25.2438	24.7175	24.7347	23.6657	24.6012	21.6756	24.9112	18.3329	20.8742	20.4078	20.425	11.537
Chr10_core_Tb427v10:1702501-1712500	10_core_Tb427v10	1702501	1712500	16.8007	14.6009	14.1969	25.6264	30.3804	29.8837	29.0045	29.3217	27.7974	29.9115	26.8025	30.0399	22.4994	25.3355	25.718	25.1293	7.21061
Chr10_core_Tb427v10:1705001-1715000	10_core_Tb427v10	1705001	1715000	25.6627	20.715	22.3189	38.6777	45.7262	46.519	43.2226	43.6062	42.3779	44.5463	43.481	44.3272	32.638	39.7428	38.4208	36.9793	10.0949
Chr10_core_Tb427v10:1707501-1717500	10_core_Tb427v10	1707501	1717500	24.0288	19.0344	20.3197	37.544	43.3574	44.2223	40.6653	40.9158	40.9589	42.8611	42.897	43.1671	31.2492	37.287	36.911	34.121	12.258
Chr10_core_Tb427v10:1710001-1720000	10_core_Tb427v10	1710001	1720000	32.8486	27.6051	26.1652	47.2102	54.6022	55.4469	49.6913	54.6649	47.8161	52.6582	56.4605	57.1491	40.8786	43.9585	46.6464	41.9813	10.8159
Chr10_core_Tb427v10:1712501-1722500	10_core_Tb427v10	1712501	1722500	40.8146	38.6728	34.4604	59.1064	72.6447	75.5375	63.9497	70.2439	63.396	67.1942	69.0505	68.3836	52.9616	56.7696	56.1735	57.4638	12.9791
Chr10_core_Tb427v10:1715001-1725000	10_core_Tb427v10	1715001	1725000	37.5852	39.4853	31.9915	55.1384	69.3715	71.5644	66.1873	75.2929	61.3033	71.8513	69.6346	70.1542	53.9338	55.8691	55.2364	55.201	10.0949
Chr10_core_Tb427v10:1717501-1727500	10_core_Tb427v10	1717501	1727500	41.3029	42.1966	35.4432	58.4742	74.2656	74.63	70.0824	80.2657	63.6772	75.8335	72.1006	71.9859	56.3411	57.097	57.0065	60.1435	12.9791
Chr10_core_Tb427v10:1720001-1730000	10_core_Tb427v10	1720001	1730000	53.7894	45.6308	45.7171	78.0546	91.468	90.1734	82.2717	85.3977	88.5253	86.0704	94.1656	85.4184	67.6834	74.7786	66.6898	81.4021	14.4212
Chr10_core_Tb427v10:1722501-1732500	10_core_Tb427v10	1722501	1732500	45.3414	35.7766	37.7577	65.6505	75.514	71.8816	68.1339	69.1902	74.3557	72.4611	81.5756	72.8407	54.906	63.6867	56.1735	66.4556	15.1423
Chr10_core_Tb427v10:1725001-1735000	10_core_Tb427v10	1725001	1735000	39.9648	28.549	32.6525	55.4903	61.4222	58.1272	50.2477	48.9076	61.4535	51.9818	64.8322	55.6838	42.9618	48.7883	43.0021	54.6651	16.5844
Chr10_core_Tb427v10:1727501-1737500	10_core_Tb427v10	1727501	1737500	31.5244	22.5528	25.9369	45.7591	48.158	45.8238	38.5603	35.0615	51.3783	39.295	52.0474	43.7167	33.6102	40.9297	34.5162	44.1251	15.8633
Chr10_core_Tb427v10:1730001-1740000	10_core_Tb427v10	1730001	1740000	7.55282	6.75755	6.71914	12.616	14.2573	12.9724	10.4851	10.5036	14.0768	12.8587	13.5635	12.1503	9.35161	11.5422	8.69414	10.9568	16.5844
Chr10_core_Tb427v10:1732501-1742500	10_core_Tb427v10	1732501	1742500	4.78166	4.72722	4.21844	7.87093	9.38754	9.15377	7.37253	10.098	9.19694	8.70682	9.34518	7.87632	7.26833	7.2855	6.24728	6.60983	17.3055
Chr10_core_Tb427v10:1735001-1745000	10_core_Tb427v10	1735001	1745000	13.0138	12.2521	11.7346	17.7976	23.2886	21.763	19.1886	23.0082	19.4254	20.8444	21.3511	21.4309	17.9625	17.5589	15.8264	14.8275	13.7002
Chr10_core_Tb427v10:1737501-1747500	10_core_Tb427v10	1737501	1747500	15.0852	13.6257	13.1542	19.153	24.3366	23.3227	21.7044	25.4598	20.4594	22.6288	23.7523	24.1174	19.0273	19.1551	17.9609	16.1375	11.537
Chr10_core_Tb427v10:1740001-1750000	10_core_Tb427v10	1740001	1750000	15.0843	13.7615	13.3141	19.076	24.5593	23.589	21.7034	25.5703	20.5907	22.9795	23.7523	24.1785	19.1662	19.237	18.0651	16.1971	8.65273
Chr10_core_Tb427v10:1742501-1752500	10_core_Tb427v10	1742501	1752500	12.8933	12.1089	11.6116	15.1779	19.7838	18.5952	18.0459	19.5711	16.0449	18.5015	18.301	20.0877	15.4163	15.0621	14.3688	12.1478	6.48955
Chr10_core_Tb427v10:1745001-1755000	10_core_Tb427v10	1745001	1755000	6.94433	6.98589	5.60235	6.69363	8.69631	9.16784	8.63287	9.4203	8.16788	8.51011	8.11213	9.83014	5.37023	6.30318	6.61171	5.9548	9.37379
Chr10_core_Tb427v10:1747501-1757500	10_core_Tb427v10	1747501	1757500	2.48888	3.2314	2.16146	3.18665	4.84046	4.15594	3.85205	4.61496	4.27561	4.2055	2.79057	3.90763	2.91659	2.90601	2.6551	3.98972	10.0949
Chr10_core_Tb427v10:1750001-1760000	10_core_Tb427v10	1750001	1760000	2.72572	3.47911	2.16126	3.27569	4.66576	4.13815	4.1315	4.57919	4.3406	4.28765	2.92037	4.45714	2.77771	2.74229	2.6551	3.98972	10.0949
Chr10_core_Tb427v10:1752501-1762500	10_core_Tb427v10	1752501	1762500	10.237	10.2603	8.6126	12.7539	16.5898	16.848	16.7595	17.5682	14.2454	17.2225	16.419	17.8286	13.1015	11.4194	11.6616	15.4825	12.258
Chr10_core_Tb427v10:1755001-1765000	10_core_Tb427v10	1755001	1765000	16.183	14.9503	14.0739	21.6009	26.8812	26.9025	29.3313	31.1689	23.6309	27.6547	30.242	30.4063	20.7402	22.5114	19.5228	26.1416	12.258
Chr10_core_Tb427v10:1757501-1767500	10_core_Tb427v10	1757501	1767500	23.3877	21.4261	21.0436	32.5038	40.1865	41.6716	44.3481	50.9621	34.5812	47.3391	47.1802	48.418	31.7584	34.2582	31.5488	37.2175	11.537
Chr10_core_Tb427v10:1760001-1770000	10_core_Tb427v10	1760001	1770000	27.6738	25.6335	25.191	39.7186	51.0681	51.2141	55.5997	66.8243	43.2394	63.9012	60.2245	62.1558	38.3323	44.2041	39.5141	47.1025	13.7002
Chr10_core_Tb427v10:1762501-1772500	10_core_Tb427v10	1762501	1772500	26.672	24.649	24.325	40.2527	48.7874	47.6301	52.6083	64.4633	41.393	60.5463	57.2392	57.3323	36.1102	43.14	37.8481	41.6836	11.537
Chr10_core_Tb427v10:1765001-1775000	10_core_Tb427v10	1765001	1775000	26.8057	27.3213	25.402	42.8671	51.304	49.5939	53.623	63.228	42.9827	63.6772	55.7466	57.1491	39.5823	41.4618	40.347	41.8027	15.1423
Chr10_core_Tb427v10:1767501-1777500	10_core_Tb427v10	1767501	1777500	25.6412	25.3096	23.4869	37.948	45.1748	43.4835	46.948	52.5116	39.0643	54.4002	46.1418	51.7151	36.712	37.287	37.1193	36.3243	16.5844
Chr10_core_Tb427v10:1770001-1780000	10_core_Tb427v10	1770001	1780000	26.3104	24.5989	22.2296	35.6742	39.957	39.2544	40.1497	40.3055	34.984	42.6467	37.3807	43.045	35.6935	31.5568	33.1627	31.9177	13.7002
Chr10_core_Tb427v10:1772501-1782500	10_core_Tb427v10	1772501	1782500	25.5743	24.0192	22.1374	34.8424	38.4312	40.2088	38.3611	38.56	34.5975	41.0826	36.4073	44.2662	35.5546	31.8843	34.2559	31.9177	15.1423
Chr10_core_Tb427v10:1775001-1785000	10_core_Tb427v10	1775001	1785000	28.235	25.1022	23.0997	38.2426	38.5098	43.4363	38.0958	35.9942	38.501	39.1572	35.3689	44.9378	36.3879	35.1177	37.4316	34.2996	8.65273
Chr10_core_Tb427v10:1777501-1787500	10_core_Tb427v10	1777501	1787500	22.6033	19.9282	18.8453	34.4049	32.4584	37.6408	31.7689	29.0554	32.6453	32.2271	28.7494	34.7413	29.3974	29.3466	31.3405	28.4044	10.8159
Chr10_core_Tb427v10:1780001-1790000	10_core_Tb427v10	1780001	1790000	24.4181	22.8249	20.8304	37.6286	37.5009	42.2249	38.0302	36.1936	37.1277	37.7144	36.0179	39.3816	33.4251	32.5801	36.0781	34.7165	12.258
Chr10_core_Tb427v10:1782501-1792500	10_core_Tb427v10	1782501	1792500	31.073	29.4853	26.279	44.209	47.1753	49.9542	45.3233	45.2786	43.9614	46.0107	41.4692	45.7926	40.8786	37.6554	41.8047	39.659	12.258
Chr10_core_Tb427v10:1785001-1795000	10_core_Tb427v10	1785001	1795000	31.7876	29.2023	26.4894	42.2926	49.2901	48.8397	46.7919	50.6806	43.248	48.7825	46.012	46.8305	43.6563	39.3335	39.462	38.7657	12.9791
Chr10_core_Tb427v10:1787501-1797500	10_core_Tb427v10	1787501	1797500	35.5089	33.7939	29.4194	47.8869	56.6184	54.2997	53.0054	58.4399	50.9358	55.5604	51.3985	54.5237	48.0543	45.8822	43.3666	44.1846	9.37379
Chr10_core_Tb427v10:1790001-1800000	10_core_Tb427v10	1790001	1800000	40.1822	40.9818	33.6199	57.9563	69.9335	65.4851	57.9618	60.8186	62.6411	59.8579	56.72	58.1871	56.943	52.5947	46.7505	49.7821	12.258
Chr10_core_Tb427v10:1792501-1802500	10_core_Tb427v10	1792501	1802500	28.628	30.3862	24.2215	45.3602	52.4136	48.9915	43.1566	43.591	49.6335	43.2335	43.0917	42.4345	42.0822	40.7251	33.6833	38.5276	16.5844
Chr10_core_Tb427v10:1795001-1805000	10_core_Tb427v10	1795001	1805000	63.5694	84.547	74.3542	77.0382	86.3661	86.5771	97.4819	107.273	76.6968	108.507	77.6818	87.7386	68.0538	78.9535	76.6333	79.3179	29.5635
Chr10_core_Tb427v10:1797501-1807500	10_core_Tb427v10	1797501	1807500	83.4966	110.248	95.3961	92.7054	103.58	105.864	130.004	141.647	97.7381	144.945	104.614	111.795	95.3679	103.429	100.061	106.889	31.0056
Chr10_core_Tb427v10:1800001-1810000	10_core_Tb427v10	1800001	1810000	112.004	140.07	127.595	114.217	123.778	126.656	169.954	183.848	127.373	191.463	139.399	148.795	134.163	140.839	135.93	137.556	27.4003
Chr10_core_Tb427v10:1802501-1812500	10_core_Tb427v10	1802501	1812500	189.811	220.393	207.817	183.723	190.566	195.007	242.55	254.477	192.669	266.308	214.42	228.902	205.504	215.372	213.293	211.395	23.795
Chr10_core_Tb427v10:1805001-1815000	10_core_Tb427v10	1805001	1815000	203.506	222.788	213.964	189.337	197.552	194.658	236.768	239.577	200.003	251.937	225.063	228.719	213.328	219.22	216.104	214.968	10.0949
Chr10_core_Tb427v10:1807501-1817500	10_core_Tb427v10	1807501	1817500	293.705	302.704	308.613	264.214	275.211	272.005	307.589	304.553	286.72	320.57	306.379	303.88	290.409	295.349	296.225	296.251	11.537
Chr10_core_Tb427v10:1810001-1820000	10_core_Tb427v10	1810001	1820000	313.545	305.063	328.763	268.763	276.032	279.986	282.428	273.683	282.362	290.903	291.583	287.028	274.067	290.642	297.058	297.919	15.8633
Chr10_core_Tb427v10:1812501-1822500	10_core_Tb427v10	1812501	1822500	305.596	291.252	323.692	261.421	268.877	270.679	260.736	255.378	273.15	278.261	268.22	260.407	258.327	274.639	283.054	282.972	14.4212
Chr10_core_Tb427v10:1815001-1825000	10_core_Tb427v10	1815001	1825000	261.146	240.802	274.58	228.052	230.349	236.66	214.916	208.633	243.013	234.914	220.455	216.69	229.022	233.013	243.28	240.872	16.5844
Chr10_core_Tb427v10:1817501-1827500	10_core_Tb427v10	1817501	1827500	219.443	216.593	235.795	208.452	209.758	218.214	190.085	192.411	207.655	215.296	187.423	196.114	204.624	205.549	219.956	204.964	15.8633
Chr10_core_Tb427v10:1820001-1830000	10_core_Tb427v10	1820001	1830000	244.342	264.292	257.616	239.638	249.526	258.078	249.892	256.689	232.17	266.331	233.045	240.381	234.762	235.1	261.657	234.381	12.9791
Chr10_core_Tb427v10:1822501-1832500	10_core_Tb427v10	1822501	1832500	238.532	273.883	254.792	244.596	262.524	269.565	279.998	290.796	239.047	286.768	257.576	270.298	247.957	247.175	273.162	242.658	13.7002
Chr10_core_Tb427v10:1825001-1835000	10_core_Tb427v10	1825001	1835000	254.894	299.238	272.48	280.787	298.105	310.739	326.166	343.363	263.865	326.135	293.529	316.396	288.372	279.141	313.405	282.734	14.4212
Chr10_core_Tb427v10:1827501-1837500	10_core_Tb427v10	1827501	1837500	329.188	396.882	349.697	349.446	373.504	407.376	414.75	441.661	332.883	408.682	366.149	382.765	368.926	352.282	394.776	357.348	11.537
Chr10_core_Tb427v10:1830001-1840000	10_core_Tb427v10	1830001	1840000	335.409	416.222	364.934	360.533	376.646	420.078	408.155	451.062	345.034	420.989	362.839	388.932	388.74	373.034	407.323	373.842	15.1423
Chr10_core_Tb427v10:1832501-1842500	10_core_Tb427v10	1832501	1842500	569.545	660.876	586.322	683.744	737.958	759.276	654.275	594.184	683.094	589.525	632.227	625.527	665.214	679.679	700.112	683.194	15.8633
Chr10_core_Tb427v10:1835001-1845000	10_core_Tb427v10	1835001	1845000	601.018	703.63	618.658	691.417	756.997	769.463	671.645	608.793	710.11	613.969	649.1	634.258	675.955	703.337	715.991	699.808	12.9791
Chr10_core_Tb427v10:1837501-1847500	10_core_Tb427v10	1837501	1847500	553.403	628.965	569.684	637.767	711.5	692.143	620.398	544.957	667.06	556.597	617.625	598.479	627.669	658.478	658.047	660.387	15.1423
Chr10_core_Tb427v10:1840001-1850000	10_core_Tb427v10	1840001	1850000	771.051	877.711	814.382	952.21	991.082	954.576	987.035	888.486	1005.62	869.399	958.205	958.225	884.19	980.963	949.327	979.446	10.0949
Chr10_core_Tb427v10:1842501-1852500	10_core_Tb427v10	1842501	1852500	616.421	697.602	665.869	713.394	709.999	691.684	794.692	772.169	742.092	731.335	739.178	778.352	663.409	737.063	718.75	734.048	10.0949
Chr10_core_Tb427v10:1845001-1855000	10_core_Tb427v10	1845001	1855000	594.562	641.267	644.39	679.673	654.481	645.103	745.583	735.115	699.971	691.218	706.989	733.414	630.863	693.432	673.301	693.079	10.0949
Chr10_core_Tb427v10:1847501-1857500	10_core_Tb427v10	1847501	1857500	564.024	613.604	609.434	650.039	610.783	610.436	699.056	691.405	665.43	655.547	665.195	689.148	587.207	656.718	632.642	656.04	10.0949
Chr10_core_Tb427v10:1850001-1860000	10_core_Tb427v10	1850001	1860000	269.773	265.621	277.718	264.892	261.556	253.722	249.484	253.601	257.603	256.92	260.756	255.584	249.994	248.198	258.846	261.297	11.537
Chr10_core_Tb427v10:1852501-1862500	10_core_Tb427v10	1852501	1862500	260.905	297.755	276.319	257.401	264.526	255.094	271.747	292.697	268.468	295.61	286.78	288.249	253.975	267.394	271.861	281.186	6.48955
Chr10_core_Tb427v10:1855001-1865000	10_core_Tb427v10	1855001	1865000	345.57	416.163	365.175	329.454	354.106	333.407	384.037	440.823	359.526	421.179	404.049	408.592	329.575	361.041	361.874	377.237	9.37379
Chr10_core_Tb427v10:1857501-1867500	10_core_Tb427v10	1857501	1867500	443.193	617.635	514.466	535.656	625.488	636.484	778.883	727.148	574.559	715.841	735.543	817.306	551.652	703.664	732.702	716.243	10.0949
Chr10_core_Tb427v10:1860001-1870000	10_core_Tb427v10	1860001	1870000	972.837	1236.58	1067.17	1038.28	1250.15	1354.8	1636.99	1414.34	1094.11	1385.9	1477.77	1717.34	1104.97	1514.36	1572.49	1516.69	12.258
Chr10_core_Tb427v10:1862501-1872500	10_core_Tb427v10	1862501	1872500	1007.94	1247.28	1102.73	1060.07	1267.48	1368.02	1654.47	1428.5	1121.92	1398.67	1487.51	1720.89	1137.56	1523.69	1590.25	1528.95	15.1423
Chr10_core_Tb427v10:1865001-1875000	10_core_Tb427v10	1865001	1875000	943.928	1168.44	1033.53	992.082	1191.25	1306.27	1565.42	1315.83	1045.77	1305.5	1375.62	1604.45	1076.82	1449.98	1510.85	1447.08	18.7476
Chr10_core_Tb427v10:1867501-1877500	10_core_Tb427v10	1867501	1877500	930.699	1126.93	1006.78	938.977	1114.22	1210.56	1430.5	1239.8	997.825	1220.7	1278.6	1479.96	1033.35	1334.68	1393.72	1332.03	25.2371
Chr10_core_Tb427v10:1870001-1880000	10_core_Tb427v10	1870001	1880000	423.249	492.948	450.218	371.727	394.635	393.42	452.118	496.468	447.081	494.493	433.707	437.472	427.072	428.043	431.635	432.676	255.256
Chr10_core_Tb427v10:1872501-1882500	10_core_Tb427v10	1872501	1882500	436.491	538.245	470.986	382.54	410.203	413.175	471.387	516.104	462.365	523.621	462.976	461.162	451.377	458.168	456.989	460.306	963.338
Chr10_core_Tb427v10:1875001-1885000	10_core_Tb427v10	1875001	1885000	389.137	502.162	425.735	351.441	386.928	387.499	436.911	468.545	427.444	482.605	434.486	439.059	417.952	432.464	431.583	433.033	1650.51
Chr10_core_Tb427v10:1877501-1887500	10_core_Tb427v10	1877501	1887500	314.6	417.987	348.481	285.859	317.421	317.947	358.343	383.807	351.561	398.687	350.898	354.679	341.658	358.545	357.761	358.479	1971.38
Chr10_core_Tb427v10:1880001-1890000	10_core_Tb427v10	1880001	1890000	233.034	302.493	258.447	219.111	236.567	235.32	250.789	271.877	248.302	280.678	253.618	251.371	248.882	259.74	261.865	261.535	1748.57
Chr10_core_Tb427v10:1882501-1892500	10_core_Tb427v10	1882501	1892500	178.821	215.337	192.528	174.382	187.856	183.204	192.3	199.034	187.929	198.115	194.626	196.664	185.597	196.79	201.527	201.749	1046.26
Chr10_core_Tb427v10:1885001-1895000	10_core_Tb427v10	1885001	1895000	127.605	141.891	136.545	142.214	144.423	139.091	146.001	150.652	147.747	144.628	154.65	156.244	144.672	146.651	154.672	153.634	369.183
Chr10_core_Tb427v10:1887501-1897500	10_core_Tb427v10	1887501	1897500	152.944	169.764	162.266	161.51	159.406	153.731	161.459	161.009	164.668	159.639	167.24	166.929	160.922	159.258	167.427	165.722	31.7267
Chr10_core_Tb427v10:1890001-1900000	10_core_Tb427v10	1890001	1900000	194.07	209.641	200.845	205.257	202.717	197.444	211.889	212.146	209.416	209.036	211.564	213.332	210.735	203.421	211.054	202.165	48.3111
Chr10_core_Tb427v10:1892501-1902500	10_core_Tb427v10	1892501	1902500	199.268	237.866	217.929	231.02	230.697	231.777	248.461	269.728	230.416	266.432	237.264	250.76	245.086	233.668	242.134	221.34	43.2637
Chr10_core_Tb427v10:1895001-1905000	10_core_Tb427v10	1895001	1905000	225.38	270.012	249.075	275.453	270.748	275.498	293.967	318.833	270.257	314.113	273.282	288.188	284.159	280.983	290.238	262.19	38.2162
Chr10_core_Tb427v10:1897501-1907500	10_core_Tb427v10	1897501	1907500	253.853	296.62	275.864	308.571	301.246	308.993	335.097	359.375	310.631	347.594	309.754	325.616	321.936	322.526	332.303	301.194	35.332
Chr10_core_Tb427v10:1900001-1910000	10_core_Tb427v10	1900001	1910000	270.839	316.954	297.274	319.863	314.832	322.382	349.852	370.808	335.777	365.819	323.317	343.689	336.658	342.459	348.755	319.118	13.7002
Chr10_core_Tb427v10:1902501-1912500	10_core_Tb427v10	1902501	1912500	373.792	405.836	376.146	369.292	366.91	374.748	393.329	401.817	393.066	399.824	372.314	392.107	381.935	403.404	409.666	377.951	14.4212
Chr10_core_Tb427v10:1905001-1915000	10_core_Tb427v10	1905001	1915000	430.265	448.334	415.878	389.452	385.282	395.933	416.627	419.16	428.141	412.789	401.583	407.066	414.665	440.65	437.83	411.655	26.6793
Chr10_core_Tb427v10:1907501-1917500	10_core_Tb427v10	1907501	1917500	522.161	536.05	497.346	461.488	454.976	474.506	489.841	493.43	507.001	490.099	474.398	481.005	473.784	517.802	508.477	501.156	307.893
Chr10_core_Tb427v10:1910001-1920000	10_core_Tb427v10	1910001	1920000	613.639	634.223	590.301	543.477	520.82	554.297	564.233	585.312	586.985	575.131	553.312	549.755	545.541	606.62	576.885	589.585	907.095
Chr10_core_Tb427v10:1912501-1922500	10_core_Tb427v10	1912501	1922500	561.986	598.913	560.325	512.269	490.86	512.49	535.207	566.464	550.364	551.432	530.988	520.509	511.005	571.256	536.173	559.989	1642.58
Chr10_core_Tb427v10:1915001-1925000	10_core_Tb427v10	1915001	1925000	448.924	490.744	464.389	415.592	395.61	415.122	433.391	470.015	444.753	461.272	432.344	425.077	407.906	462.465	429.709	457.15	1887.74
Chr10_core_Tb427v10:1917501-1927500	10_core_Tb427v10	1917501	1927500	304.741	349.286	329.883	285.938	275.479	281.343	299.567	338.2	303.476	329.389	305.276	296.98	281.659	320.439	291.592	312.746	1619.5
Chr10_core_Tb427v10:1920001-1930000	10_core_Tb427v10	1920001	1930000	205.394	243.386	225.376	183.217	197.459	184.346	207.638	227.363	197.484	225.606	210.98	207.593	199.393	215.209	208.972	209.252	1044.1
Chr10_core_Tb427v10:1922501-1932500	10_core_Tb427v10	1922501	1932500	219.917	235.199	225.283	217.173	236.214	236.899	239.318	226.796	242.094	232.11	249.464	240.381	230.503	251.104	256.659	250.34	315.104
Chr10_core_Tb427v10:1925001-1935000	10_core_Tb427v10	1925001	1935000	357.744	339.6	350.678	346.83	371.984	367.295	369.77	339.339	377.234	340.591	379.518	368.05	357.63	373.279	376.243	377.653	51.1953
Chr10_core_Tb427v10:1927501-1937500	10_core_Tb427v10	1927501	1937500	441.24	431.344	441.597	434.176	463.815	467.461	470.322	439.487	464.461	440.618	472.191	467.084	445.313	472.002	478.646	477.396	38.9373
Chr10_core_Tb427v10:1930001-1940000	10_core_Tb427v10	1930001	1940000	497.124	506.332	506.553	475.546	520.94	539.667	539.178	515.608	511.606	513.176	536.634	531.255	492.487	530.327	545.804	540.755	18.0265
Chr10_core_Tb427v10:1932501-1942500	10_core_Tb427v10	1932501	1942500	485.571	517.786	491.617	460.964	525.553	555.636	536.219	547.143	489.475	526.407	532.74	535.346	492.302	525.251	540.806	529.144	11.537
Chr10_core_Tb427v10:1935001-1945000	10_core_Tb427v10	1935001	1945000	454.907	503.539	469.889	433.602	492.783	523.127	511.202	540.814	449.365	520.487	506.197	522.951	471.145	508.184	519.462	502.287	7.93167
Chr10_core_Tb427v10:1937501-1947500	10_core_Tb427v10	1937501	1947500	515.971	557.752	523.212	490.478	549.882	571.748	553.28	591.765	498.636	559.369	558.309	577.841	521.283	556.522	562.88	545.221	9.37379
Chr10_core_Tb427v10:1940001-1950000	10_core_Tb427v10	1940001	1950000	531.71	559.883	528.528	526.345	583.528	582.602	571.369	620.101	520.951	580.16	585.372	606.782	556.05	573.835	570.169	553.558	9.37379
Chr10_core_Tb427v10:1942501-1952500	10_core_Tb427v10	1942501	1952500	505.619	506.229	510.993	492.573	523.394	501.57	516.137	551.451	483.799	526.171	518.528	548.29	492.765	510.967	507.019	502.704	7.93167
Chr10_core_Tb427v10:1945001-1955000	10_core_Tb427v10	1945001	1955000	527.579	533.069	542.125	512.685	526.587	517.174	530.603	579.227	489.156	545.662	529.365	555.25	516.098	516.82	519.462	505.682	11.537
Chr10_core_Tb427v10:1947501-1957500	10_core_Tb427v10	1947501	1957500	411.71	451.569	443.663	415.839	431.487	423.91	455.793	497.639	404.064	467.752	441.04	464.825	435.035	426.447	436.477	411.06	12.258
Chr10_core_Tb427v10:1950001-1960000	10_core_Tb427v10	1950001	1960000	418.932	450.963	453.192	411.051	414.9	421.546	426.361	457.587	405.69	449.799	415.276	432.465	415.637	413.841	430.438	403.319	13.7002
Chr10_core_Tb427v10:1952501-1962500	10_core_Tb427v10	1952501	1962500	453.674	493.687	497.762	432.862	427.491	439.135	441.851	488.688	410.185	477.038	435.524	450.233	437.859	431.277	443.141	412.132	17.3055
Chr10_core_Tb427v10:1955001-1965000	10_core_Tb427v10	1955001	1965000	493.728	585.743	564.84	474.777	475.617	479.921	497.996	541.34	448.894	541.176	504.12	510.19	523.69	480.311	489.995	464.891	15.1423
Chr10_core_Tb427v10:1957501-1967500	10_core_Tb427v10	1957501	1967500	540.431	655.681	618.182	514.84	512.9	530.166	553.591	600.779	493.513	608.041	557.725	568.072	581.559	533.683	535.028	520.866	15.1423
Chr10_core_Tb427v10:1960001-1970000	10_core_Tb427v10	1960001	1970000	446.676	551.439	523.391	440.504	431.033	447.25	485.387	521.549	411.802	518.408	483.353	487.783	513.135	449.204	449.336	444.764	11.537
Chr10_core_Tb427v10:1962501-1972500	10_core_Tb427v10	1962501	1972500	340.013	448.141	406.522	345.243	332.524	351.087	388.476	403.361	321.79	407.932	381.076	385.268	420.035	356.989	357.969	352.822	7.93167
Chr10_core_Tb427v10:1965001-1975000	10_core_Tb427v10	1965001	1975000	211.318	270.938	249.879	227.28	217.458	231.343	258.281	251.992	217.691	255.031	242.326	259.797	264.345	229.493	233.232	234.202	12.9791
Chr10_core_Tb427v10:1967501-1977500	10_core_Tb427v10	1967501	1977500	216.369	245.327	246.605	228.222	229.5	232.633	253.131	247.842	230.392	240.698	241.677	251.798	251.475	223.599	233.44	240.991	15.1423
Chr10_core_Tb427v10:1970001-1980000	10_core_Tb427v10	1970001	1980000	367.912	403.248	397.592	391.758	388.29	395.03	399.112	416.715	401.674	415.756	400.415	409.935	374.99	405.614	407.583	402.366	15.8633
Chr10_core_Tb427v10:1972501-1982500	10_core_Tb427v10	1972501	1982500	637.002	537.334	612.962	675.495	620.704	623.616	573.583	559.718	674.216	579.933	589.136	585.107	546.606	644.234	636.963	639.426	20.9108
Chr10_core_Tb427v10:1975001-1985000	10_core_Tb427v10	1975001	1985000	689.492	601.986	673.255	730.328	685.402	684.531	644.617	630.15	740.856	647.064	659.873	652.025	615.077	708.74	702.559	702.905	16.5844
Chr10_core_Tb427v10:1977501-1987500	10_core_Tb427v10	1977501	1987500	625.611	529.555	602.599	665.479	618.255	613.116	566.733	555.363	670.769	576.2	585.566	574.605	536.514	638.34	633.891	622.277	16.5844
Chr10_core_Tb427v10:1980001-1990000	10_core_Tb427v10	1980001	1990000	604.564	512.863	584.481	623.518	574.997	568.175	547.671	518.777	624.02	536.812	555.389	552.564	519.292	597.492	588.963	588.692	18.0265
Chr10_core_Tb427v10:1982501-1992500	10_core_Tb427v10	1982501	1992500	350.703	410.702	388.741	327.377	351.088	338.646	392.034	402.491	345.837	387.496	379.453	390.397	369.62	354.452	361.77	350.976	15.1423
Chr10_core_Tb427v10:1985001-1995000	10_core_Tb427v10	1985001	1995000	302.987	354.751	334.643	276.756	291.724	282.887	321.702	334.751	283.81	331.409	308.91	325.494	308.372	295.267	299.089	293.453	17.3055
Chr10_core_Tb427v10:1987501-1997500	10_core_Tb427v10	1987501	1997500	493.192	512.87	510.24	438.405	456.167	446.115	481.012	509.087	423.134	488.86	488.156	502.986	427.813	462.874	472.19	463.76	13.7002
Chr10_core_Tb427v10:1990001-2000000	10_core_Tb427v10	1990001	2000000	563.991	566.606	572.085	540.91	563.1	542.495	609.581	615.079	507.475	573.311	613.537	617.101	512.626	576.168	583.757	573.685	17.3055
Chr10_core_Tb427v10:1992501-2002500	10_core_Tb427v10	1992501	2002500	535.098	532.03	538.217	530.486	548.598	529.857	598.397	595.881	496.723	554.136	605.36	607.82	494.432	566.181	570.117	567.195	15.8633
Chr10_core_Tb427v10:1995001-2005000	10_core_Tb427v10	1995001	2005000	571.316	580.9	584.105	550.885	569.691	562.165	625.619	637.056	514.705	590.483	627.879	625.527	514.801	587.506	602.811	591.252	11.537
Chr10_core_Tb427v10:1997501-2007500	10_core_Tb427v10	1997501	2007500	432.951	474.561	463.768	417.855	422.787	438.572	485.816	504.834	384.78	474.19	461.483	459.025	417.072	444.538	460.737	439.941	15.1423
Chr10_core_Tb427v10:2000001-2010000	10_core_Tb427v10	2000001	2010000	288.226	330.594	324.523	247.007	243.704	268.517	281.758	314.306	225.571	305.423	253.618	258.942	262.493	243.491	266.395	249.327	10.8159
Chr10_core_Tb427v10:2002501-2012500	10_core_Tb427v10	2002501	2012500	319.298	358.273	364.693	269.383	261.719	282.97	299.976	353.701	256.983	338.539	264.001	267.734	299.437	261.705	287.323	261.594	11.537
Chr10_core_Tb427v10:2005001-2015000	10_core_Tb427v10	2005001	2015000	426.96	461.407	479.455	376.659	371.805	388.412	436.885	487.129	377.357	464.465	393.925	419.094	425.313	383.757	398.004	378.904	13.7002
Chr10_core_Tb427v10:2007501-2017500	10_core_Tb427v10	2007501	2017500	424.521	455.333	472.96	383.39	385.118	381.584	459.033	487.239	395.166	460.136	422.74	445.47	434.433	395.3	404.303	387.598	11.537
Chr10_core_Tb427v10:2010001-2020000	10_core_Tb427v10	2010001	2020000	410.608	435.978	451.882	392.416	405.139	389.756	478.595	494.297	415.796	457.897	446.102	471.236	445.451	415.928	415.08	407.249	10.8159
Chr10_core_Tb427v10:2012501-2022500	10_core_Tb427v10	2012501	2022500	406.82	435.907	436.284	364.283	388.47	378.868	463.632	467.084	399.236	433.479	438.964	472.763	414.063	412.244	409.249	391.052	14.4212
Chr10_core_Tb427v10:2015001-2025000	10_core_Tb427v10	2015001	2025000	305.404	355.555	329.736	292.789	327.226	308.459	393.753	407.768	334.893	372.91	382.958	404.99	335.964	345.406	347.141	324.06	12.9791
Chr10_core_Tb427v10:2017501-2027500	10_core_Tb427v10	2017501	2027500	304.187	348.319	316.361	290.957	326.68	304.053	375.232	395.005	329.621	369.839	370.043	380.078	324.158	336.729	338.394	316.855	12.258
Chr10_core_Tb427v10:2020001-2030000	10_core_Tb427v10	2020001	2030000	296.593	331.742	304.047	278.526	309.956	289.009	348.935	372.284	308.73	351.181	350.898	359.991	306.798	316.837	325.275	300.539	15.8633
Chr10_core_Tb427v10:2022501-2032500	10_core_Tb427v10	2022501	2032500	238.032	271.301	250.61	245.371	258.146	244.797	282.072	307.597	262.158	299.08	286.261	289.287	251.938	262.032	274.152	259.212	13.7002
Chr10_core_Tb427v10:2025001-2035000	10_core_Tb427v10	2025001	2035000	243.985	248.69	249.074	245.33	246.978	239.028	250.43	262.977	255.727	271.756	256.538	254.912	248.142	253.928	264.781	250.578	15.8633
Chr10_core_Tb427v10:2027501-2037500	10_core_Tb427v10	2027501	2037500	671.326	569.552	587.621	596.214	595.249	586.284	579.424	582.6	570.306	539.04	622.168	603.607	490.913	580.998	568.242	589.466	17.3055
Chr10_core_Tb427v10:2030001-2040000	10_core_Tb427v10	2030001	2040000	800.006	716.574	714.72	723.021	709.447	722.089	718.737	743.28	711.33	692.263	748.588	729.751	622.299	725.439	711.305	719.042	12.9791
Chr10_core_Tb427v10:2032501-2042500	10_core_Tb427v10	2032501	2042500	1237.74	998.339	1072.85	1157.53	1038.38	1062.94	1069.3	1002.68	1249.47	963.781	1145.17	1087.24	872.524	1112.8	1081.04	1130.58	12.258
Chr10_core_Tb427v10:2035001-2045000	10_core_Tb427v10	2035001	2045000	2281.83	1559.05	1837.47	1859.48	1586.97	1636.03	1582.46	1373.22	2120.03	1387.87	1803.81	1659.77	1305.89	1744.55	1686.77	1784.18	12.9791
Chr10_core_Tb427v10:2037501-2047500	10_core_Tb427v10	2037501	2047500	1901.22	1305.04	1548.35	1552.62	1281.05	1342.85	1314.44	1111.79	1873.01	1178.71	1497.95	1368.89	1116.08	1479.98	1441.46	1517.94	14.4212
Chr10_core_Tb427v10:2040001-2050000	10_core_Tb427v10	2040001	2050000	1861.85	1257.36	1497.45	1472.47	1219.29	1262.07	1229.87	1013.17	1794.6	1094.49	1431.95	1306.43	1043.91	1391.12	1356.81	1443.86	235.787
Chr10_core_Tb427v10:2042501-2052500	10_core_Tb427v10	2042501	2052500	1694.8	1225.07	1376.76	1257.52	1088.59	1127.92	1105.87	962.324	1525.05	1036.9	1291.58	1183.52	977.428	1243.32	1199.89	1271.77	901.326
Chr10_core_Tb427v10:2045001-2055000	10_core_Tb427v10	2045001	2055000	584.141	671.974	581.002	463.853	481.677	486.708	537.638	573.146	544.433	588.916	571.613	553.785	492.626	547.149	522.325	563.384	1583.45
Chr10_core_Tb427v10:2047501-2057500	10_core_Tb427v10	2047501	2057500	459.231	524.174	453.784	350.133	361.391	365.017	398.967	436.909	403.452	447.305	431.436	420.193	366.194	414.905	394.62	426.245	1779.58
Chr10_core_Tb427v10:2050001-2060000	10_core_Tb427v10	2050001	2060000	362.453	414.999	362.711	291.911	295.619	301.45	336.583	369.267	337.213	376.846	368.745	363.654	304.483	350.686	329.7	359.134	1755.06
Chr10_core_Tb427v10:2052501-2062500	10_core_Tb427v10	2052501	2062500	154.844	165.13	161.038	130.069	118.008	120.378	128.034	134.56	145.366	145.096	145.564	133.531	113.053	146.856	131.193	153.098	1859.62
Chr10_core_Tb427v10:2055001-2065000	10_core_Tb427v10	2055001	2065000	13.1974	18.0174	13.6983	22.0592	24.3129	27.5823	26.4954	31.367	26.8451	34.3258	27.7759	24.728	20.9717	24.3123	21.7093	26.0225	1804.82
Chr10_core_Tb427v10:2057501-2067500	10_core_Tb427v10	2057501	2067500	11.1011	15.2483	11.7518	20.3496	23.6061	25.7332	25.201	31.2288	25.572	34.5009	27.3217	24.1174	19.8143	22.3476	19.9913	24.6529	1753.62
Chr10_core_Tb427v10:2060001-2070000	10_core_Tb427v10	2060001	2070000	12.9827	16.9772	14.1061	24.0894	27.9823	29.9483	28.4982	33.0197	29.4675	38.09	30.3069	27.6587	23.2401	24.8853	23.3753	28.6426	1571.19
Chr10_core_Tb427v10:2062501-2072500	10_core_Tb427v10	2062501	2072500	14.953	17.5499	15.1727	25.5216	29.0766	32.0668	28.2026	33.5526	30.5589	39.5323	32.5134	31.2611	24.9994	26.5225	25.5097	30.8459	806.146
Chr10_core_Tb427v10:2065001-2075000	10_core_Tb427v10	2065001	2075000	11.6699	11.5438	11.2388	18.5911	21.1444	22.5286	18.6535	21.1487	20.8911	24.3847	21.2213	21.7973	18.2403	18.4593	18.4295	21.735	174.497
Chr10_core_Tb427v10:2067501-2077500	10_core_Tb427v10	2067501	2077500	20.1282	20.8893	17.6003	28.12	30.943	33.4595	28.6014	33.2189	32.8465	34.2976	34.2008	32.9096	25.0919	28.6508	25.9262	29.3572	14.4212
Chr10_core_Tb427v10:2070001-2080000	10_core_Tb427v10	2070001	2080000	20.5701	22.063	17.9026	30.4018	32.4171	34.7885	31.1434	35.7047	34.3591	35.1894	38.4191	33.5812	26.3882	30.4108	26.1865	31.62	11.537
Chr10_core_Tb427v10:2072501-2082500	10_core_Tb427v10	2072501	2082500	21.7419	24.8091	19.139	35.3434	36.5999	38.9074	37.12	41.5663	38.7863	40.2889	43.0268	37.5499	29.9992	34.2991	31.8091	34.3592	7.93167
Chr10_core_Tb427v10:2075001-2085000	10_core_Tb427v10	2075001	2085000	29.8362	32.2811	26.4745	47.7246	49.8423	53.3251	48.383	53.6794	49.2878	53.7312	56.2009	53.2415	39.2582	42.8944	43.4707	45.6733	9.37379
Chr10_core_Tb427v10:2077501-2087500	10_core_Tb427v10	2077501	2087500	86.281	81.3535	74.819	150.303	154.156	156.775	149.283	162.737	152.127	160.998	171.069	172.424	115.784	131.057	126.612	135.531	12.9791
Chr10_core_Tb427v10:2080001-2090000	10_core_Tb427v10	2080001	2090000	115.233	106.375	94.2625	188.47	196.794	196.378	196.714	209.761	197.905	209.09	214.29	218.827	141.802	174.729	163.783	177.513	12.9791
Chr10_core_Tb427v10:2082501-2092500	10_core_Tb427v10	2082501	2092500	110.051	100.335	89.7625	177.902	186.221	185.43	185.792	198.49	187.744	197.387	202.544	207.532	131.941	164.619	152.59	167.747	14.4212
Chr10_core_Tb427v10:2085001-2095000	10_core_Tb427v10	2085001	2095000	101.522	92.3695	82.0699	164.39	171.461	169.291	172.95	184.066	175.091	181.485	188.461	191.352	121.525	154.264	140.408	154.289	13.7002
Chr10_core_Tb427v10:2087501-2097500	10_core_Tb427v10	2087501	2097500	77.4107	69.0106	63.0527	138.514	140.004	139.749	143.924	150.077	143.484	148.419	152.638	159.969	100.09	124.345	112.659	122.133	12.9791
Chr10_core_Tb427v10:2090001-2100000	10_core_Tb427v10	2090001	2100000	0.0734695	0.120932	0.0178119	0.0179661	0.0985667	0.0707306	0.0666505	0	0.17044	0.0394798	0	0.0610568	0.138885	0	0.156182	0.119096	9.37379
Chr10_core_Tb427v10:2092501-2102500	10_core_Tb427v10	2092501	2102500	0.416546	0.421529	0.23084	0.751665	0.710523	0.818934	0.428617	0.264841	1.00636	0.263775	0.324485	0.488454	0.601836	0.613946	0.78091	0.714576	12.9791
Chr10_core_Tb427v10:2095001-2105000	10_core_Tb427v10	2095001	2105000	2.80903	2.98475	2.07391	4.30224	4.28514	4.7272	2.89196	1.75664	6.89781	1.76979	2.98527	3.17495	2.77771	4.05204	3.74837	4.82339	14.4212
Chr10_core_Tb427v10:2097501-2107500	10_core_Tb427v10	2097501	2107500	2.80903	3.0916	2.10932	4.30224	4.30947	4.83435	2.92632	1.84187	6.89781	1.78953	2.98527	3.17495	2.77771	4.05204	3.80043	4.82339	13.7002
Chr10_core_Tb427v10:2100001-2110000	10_core_Tb427v10	2100001	2110000	2.82738	3.0916	2.10932	4.30224	4.33442	4.86971	2.97735	1.84187	6.9166	1.78953	2.98527	3.17495	2.77771	4.05204	3.80043	4.82339	15.1423
Chr10_core_Tb427v10:2102501-2112500	10_core_Tb427v10	2102501	2112500	2.80999	3.0217	2.0737	4.28339	4.26018	4.85177	2.94195	1.84187	6.85926	1.78953	2.98527	3.17495	2.77771	4.01112	3.80043	4.82339	9.37379
Chr10_core_Tb427v10:2105001-2115000	10_core_Tb427v10	2105001	2115000	0.943694	1.40813	1.08148	1.90375	2.36874	2.63128	2.46777	2.49261	2.33643	3.25607	1.75222	1.64853	1.24997	1.80091	2.23861	1.96508	7.93167
Chr10_core_Tb427v10:2107501-2117500	10_core_Tb427v10	2107501	2117500	7.36477	6.50213	6.31337	10.364	11.8754	12.8492	12.0998	12.06	12.9054	12.2241	11.4868	11.9671	8.74977	11.3375	9.94359	9.40858	7.93167
Chr10_core_Tb427v10:2110001-2120000	10_core_Tb427v10	2110001	2120000	19.969	17.3475	17.1635	27.3232	30.8883	28.7576	27.9509	29.371	31.3011	29.8037	29.8527	31.139	21.4346	26.5225	24.2082	22.1519	10.8159
Chr10_core_Tb427v10:2112501-2122500	10_core_Tb427v10	2112501	2122500	24.7682	22.66	22.6392	37.7341	42.4369	39.2897	36.5303	40.312	41.7675	41.6006	40.6256	41.7018	31.0177	36.8368	33.475	31.0841	11.537
Chr10_core_Tb427v10:2115001-2125000	10_core_Tb427v10	2115001	2125000	24.8087	21.9899	22.6389	37.5551	42.3377	38.7931	35.7919	39.5537	41.0033	40.3288	39.9766	42.2513	30.6011	37.0005	33.7353	30.9054	12.9791
Chr10_core_Tb427v10:2117501-2127500	10_core_Tb427v10	2117501	2127500	25.4833	22.1279	23.0078	40.548	44.9584	40.9045	37.439	41.8237	41.6459	43.3345	41.3394	42.984	33.0084	37.3689	35.0368	34.0615	13.7002
Chr10_core_Tb427v10:2120001-2130000	10_core_Tb427v10	2120001	2130000	14.1816	13.2182	13.0775	27.9325	30.8851	28.4589	24.7948	28.7277	27.1995	30.2196	26.5429	26.3765	23.1938	23.7802	24.052	23.9978	11.537
Chr10_core_Tb427v10:2122501-2132500	10_core_Tb427v10	2122501	2132500	12.2048	10.5264	10.0119	21.8679	24.2212	22.2451	22.0709	22.3859	21.4643	23.5319	22.3895	20.7593	19.5365	18.1728	19.2625	18.8172	12.9791
Chr10_core_Tb427v10:2125001-2135000	10_core_Tb427v10	2125001	2135000	18.3594	16.8629	14.6578	30.9403	37.116	35.7973	34.247	35.78	34.7807	37.3076	36.9913	33.2759	30.6936	26.4406	28.269	30.9054	13.7002
Chr10_core_Tb427v10:2127501-2137500	10_core_Tb427v10	2127501	2137500	35.179	37.4369	30.9376	52.307	63.371	62.7407	62.3285	67.1534	60.7586	66.1201	61.9767	60.0799	50.508	49.7296	51.3318	56.3324	11.537
Chr10_core_Tb427v10:2130001-2140000	10_core_Tb427v10	2130001	2140000	43.644	48.8707	39.7824	64.0773	79.1461	81.4759	79.7173	86.8958	76.5087	86.9086	78.4606	79.9233	63.702	65.0783	66.013	69.433	13.7002
Chr10_core_Tb427v10:2132501-2142500	10_core_Tb427v10	2132501	2142500	45.055	49.3637	41.1467	63.6303	80.2446	82.4553	80.0249	88.7691	77.0639	87.156	77.0977	79.618	62.4521	65.8969	65.2841	71.2789	15.1423
Chr10_core_Tb427v10:2135001-2145000	10_core_Tb427v10	2135001	2145000	39.811	44.6027	37.5493	56.4565	69.1209	71.4606	70.3294	78.7265	66.3464	75.8332	66.5844	69.3605	53.2394	57.8337	56.2255	60.2626	16.5844
Chr10_core_Tb427v10:2137501-2147500	10_core_Tb427v10	2137501	2147500	31.5507	36.5614	31.2154	50.2962	60.5263	62.3417	60.5557	65.5332	57.6983	62.5304	59.1212	61.7284	45.647	49.9343	47.7917	52.045	17.3055
Chr10_core_Tb427v10:2140001-2150000	10_core_Tb427v10	2140001	2150000	39.1651	36.4003	34.8083	61.1664	71.8424	75.4069	59.5781	59.4335	65.5588	59.6821	66.5195	64.1096	47.4525	61.3128	56.7982	60.3221	16.5844
Chr10_core_Tb427v10:2142501-2152500	10_core_Tb427v10	2142501	2152500	40.6348	38.7081	35.8167	66.5582	77.1182	82.5929	62.4536	62.6139	71.1399	64.9213	70.2186	68.2004	50.6005	64.3006	61.1713	64.7882	14.4212
Chr10_core_Tb427v10:2145001-2155000	10_core_Tb427v10	2145001	2155000	40.2168	38.3599	35.6412	66.6061	76.3091	81.4022	61.6972	61.8547	69.8714	64.1802	70.0888	68.0783	49.8135	64.9555	61.6399	65.3837	10.0949
Chr10_core_Tb427v10:2147501-2157500	10_core_Tb427v10	2147501	2157500	33.7843	30.118	28.5692	52.7647	61.0705	64.9991	48.3105	45.6047	56.0832	51.3049	55.2923	51.7761	39.536	51.6124	50.0824	49.6035	11.537
Chr10_core_Tb427v10:2150001-2160000	10_core_Tb427v10	2150001	2160000	15.1242	15.471	13.92	27.1645	29.8045	29.9184	27.982	27.098	28.8281	29.4304	30.242	27.5366	22.6383	24.2304	24.052	23.581	10.8159
Chr10_core_Tb427v10:2152501-2162500	10_core_Tb427v10	2152501	2162500	14.0896	12.9915	13.5134	25.0603	27.0385	25.0946	25.0551	25.1844	24.3888	26.589	26.478	27.4145	22.1754	22.5114	21.6052	22.1519	8.65273
Chr10_core_Tb427v10:2155001-2165000	10_core_Tb427v10	2155001	2165000	18.9962	14.3611	16.6137	31.7148	35.7973	35.1947	32.0325	30.9359	31.6704	31.4065	33.422	35.2298	29.5826	27.7913	27.1236	29.6549	9.37379
Chr10_core_Tb427v10:2157501-2167500	10_core_Tb427v10	2157501	2167500	20.5061	15.1212	17.8201	33.4706	39.0863	40.4768	35.5783	35.0686	32.6733	33.9142	36.8615	37.7331	32.3603	31.1066	29.7787	34.5378	7.93167
Chr10_core_Tb427v10:2160001-2170000	10_core_Tb427v10	2160001	2170000	32.855	25.3157	25.8118	45.254	52.1887	56.5525	45.3089	45.0713	46.7419	43.688	45.9471	47.5022	44.6285	43.2218	42.3774	47.2811	7.21061
Chr10_core_Tb427v10:2162501-2172500	10_core_Tb427v10	2162501	2172500	30.3377	22.875	23.3139	39.5405	46.8255	51.9941	41.78	40.4821	43.912	40.0998	44.5843	42.8619	40.8323	39.4972	38.577	42.6959	8.65273
Chr10_core_Tb427v10:2165001-2175000	10_core_Tb427v10	2165001	2175000	25.4724	21.1415	20.3705	32.2876	37.8041	42.1757	34.8664	34.314	36.8534	34.2399	37.835	36.2067	32.5917	33.0712	32.4859	33.8828	8.65273
Chr10_core_Tb427v10:2167501-2177500	10_core_Tb427v10	2167501	2177500	23.9859	21.6534	20.3322	33.0138	36.5882	39.6527	34.1027	34.5498	35.682	35.3314	36.0179	36.8783	32.8232	30.4927	32.2256	31.7391	10.0949
Chr10_core_Tb427v10:2170001-2180000	10_core_Tb427v10	2170001	2180000	12.685	13.5175	13.4559	21.6504	23.5344	25.3134	22.3656	21.6199	23.7067	24.1796	24.9854	24.9112	20.2773	18.9914	18.4295	19.9486	10.0949
Chr10_core_Tb427v10:2172501-2182500	10_core_Tb427v10	2172501	2182500	10.5359	12.179	11.6291	19.8839	20.5176	22.2165	18.8556	17.7249	19.5866	20.723	19.2095	20.0877	16.2959	15.1849	15.0976	18.2812	15.8633
Chr10_core_Tb427v10:2175001-2185000	10_core_Tb427v10	2175001	2185000	16.5919	17.803	16.0209	25.481	28.0043	30.9277	25.9252	25.7413	26.5774	30.1725	29.0739	30.101	22.7772	22.7569	23.3232	25.1293	17.3055
Chr10_core_Tb427v10:2177501-2187500	10_core_Tb427v10	2177501	2187500	19.5767	21.1013	18.4536	29.2879	32.4647	35.9327	28.5369	28.7639	30.2566	32.6222	31.3453	33.337	24.9994	27.3411	25.0933	30.0122	15.8633
Chr10_core_Tb427v10:2180001-2190000	10_core_Tb427v10	2180001	2190000	18.299	19.5385	16.9975	26.7934	30.0081	33.6762	26.8127	27.7462	27.7545	30.5686	29.3984	31.3832	22.7309	25.4992	23.3232	26.1416	15.8633
Chr10_core_Tb427v10:2182501-2192500	10_core_Tb427v10	2182501	2192500	24.4763	26.2397	23.1315	36.0653	44.4762	45.3251	36.2664	43.1185	37.7308	42.5189	43.0268	44.144	29.7677	34.7494	31.1323	35.6692	9.37379
Chr10_core_Tb427v10:2185001-2195000	10_core_Tb427v10	2185001	2195000	22.8872	23.9141	22.6748	37.5142	46.2672	45.1078	38.4883	43.8759	39.6913	41.3923	43.6108	43.045	31.064	35.9772	30.1952	36.8602	10.0949
Chr10_core_Tb427v10:2187501-2197500	10_core_Tb427v10	2187501	2197500	19.6948	19.6289	19.3206	33.2447	41.3632	39.1417	35.0554	38.4903	36.7521	36.3077	41.8586	38.7711	26.9437	33.1122	27.0195	31.3222	11.537
Chr10_core_Tb427v10:2190001-2200000	10_core_Tb427v10	2190001	2200000	29.827	29.0581	27.9721	44.0343	52.1661	50.7332	43.2428	44.7366	47.3346	44.0084	51.5932	47.1969	33.7491	41.2572	34.7765	38.1107	12.9791
Chr10_core_Tb427v10:2192501-2202500	10_core_Tb427v10	2192501	2202500	27.0828	24.185	23.8085	36.4255	39.8264	39.2948	35.4012	30.6254	39.4026	32.3572	38.5489	36.6951	28.7493	34.0945	27.436	30.965	20.1897
Chr10_core_Tb427v10:2195001-2205000	10_core_Tb427v10	2195001	2205000	24.7461	22.8594	21.0589	32.2003	33.9711	34.2286	29.8524	26.2294	33.6345	29.2521	31.7996	30.8337	26.203	29.1829	24.3123	27.3921	19.4687
Chr10_core_Tb427v10:2197501-2207500	10_core_Tb427v10	2197501	2207500	26.8539	24.0228	22.7945	32.8436	35.8988	35.9595	31.62	28.2873	33.8976	30.9771	32.4485	32.1769	28.1011	28.7736	25.1453	29.1785	18.0265
Chr10_core_Tb427v10:2200001-2210000	10_core_Tb427v10	2200001	2210000	22.4106	20.1198	20.1901	32.4862	36.653	37.2367	35.592	37.7861	33.4372	37.3941	36.4722	38.0994	30.8788	30.8201	26.9154	32.4537	15.8633
Chr10_core_Tb427v10:2202501-2212500	10_core_Tb427v10	2202501	2212500	27.9168	22.758	24.3856	45.5226	49.3557	47.7593	43.6639	46.3441	42.3214	46.0201	47.5695	45.182	39.999	39.1698	37.2755	38.6467	10.8159
Chr10_core_Tb427v10:2205001-2215000	10_core_Tb427v10	2205001	2215000	49.7728	35.3181	40.935	77.6411	81.5625	82.612	71.3719	65.0292	76.9991	67.8606	77.8765	81.3276	61.1558	70.3173	60.1301	66.396	10.8159
Chr10_core_Tb427v10:2207501-2217500	10_core_Tb427v10	2207501	2217500	70.2983	50.7641	56.4485	119.082	124.412	126.119	108.016	84.6042	122.639	94.3853	116.945	112.161	89.4421	110.674	98.2385	104.447	12.258
Chr10_core_Tb427v10:2210001-2220000	10_core_Tb427v10	2210001	2220000	67.8952	48.3313	53.7391	113.961	119.546	118.886	101.698	74.6643	119.058	88.053	113.894	107.521	84.5811	105.353	94.2819	98.4924	12.9791
Chr10_core_Tb427v10:2212501-2222500	10_core_Tb427v10	2212501	2222500	60.8984	44.3414	48.3888	101.72	109.374	108.616	95.4018	69.4693	111.856	82.5666	108.638	103.491	76.3406	99.05	88.1908	92.7758	12.9791
Chr10_core_Tb427v10:2215001-2225000	10_core_Tb427v10	2215001	2225000	41.9474	32.8521	34.5372	75.7509	83.0389	80.3943	72.4217	51.4682	84.7935	61.537	83.3927	76.321	59.3503	73.2642	67.783	68.8375	12.9791
Chr10_core_Tb427v10:2217501-2227500	10_core_Tb427v10	2217501	2227500	22.2291	19.8443	18.9858	32.2367	38.4012	34.1549	33.1784	33.0237	37.7675	34.7039	39.7819	42.0681	26.1104	29.4694	31.5488	28.7021	12.258
Chr10_core_Tb427v10:2220001-2230000	10_core_Tb427v10	2220001	2230000	28.2731	24.0679	24.714	40.539	48.4032	43.1816	41.6756	40.6191	45.8615	40.8487	44.0651	49.3339	34.4898	35.6498	38.5249	36.0265	11.537
Chr10_core_Tb427v10:2222501-2232500	10_core_Tb427v10	2222501	2232500	32.995	28.916	29.4061	45.6356	55.4083	51.0406	49.3631	49.3231	50.537	47.6413	46.661	56.1722	37.4064	40.3567	42.065	40.8499	10.8159
Chr10_core_Tb427v10:2225001-2235000	10_core_Tb427v10	2225001	2235000	53.9081	48.4267	45.3635	74.3312	92.0042	89.1309	87.5824	82.0571	87.7463	79.9176	86.1833	101.11	63.0539	73.387	71.4273	75.2091	11.537
Chr10_core_Tb427v10:2227501-2237500	10_core_Tb427v10	2227501	2237500	47.2197	43.0799	39.9618	67.9126	84.825	82.899	82.0662	78.1346	79.7351	74.3208	85.729	92.3178	59.767	70.3173	65.2841	70.088	12.258
Chr10_core_Tb427v10:2230001-2240000	10_core_Tb427v10	2230001	2240000	41.8265	39.9715	35.2391	59.7999	76.7276	75.3653	74.8226	73.8309	71.5188	68.2963	80.5373	85.5405	53.656	64.3825	58.9848	62.4659	15.1423
Chr10_core_Tb427v10:2232501-2242500	10_core_Tb427v10	2232501	2242500	33.0094	32.0267	26.5908	48.9737	61.466	62.7812	60.9801	60.6574	59.2281	55.9936	66.3248	70.0321	47.4525	53.5361	48.7809	53.1764	14.4212
Chr10_core_Tb427v10:2235001-2245000	10_core_Tb427v10	2235001	2245000	16.7784	16.4206	14.447	26.2579	31.6326	32.2296	30.2418	38.0764	27.8638	32.5252	36.7317	37.7941	29.1659	28.2825	26.6551	25.7843	15.1423
Chr10_core_Tb427v10:2237501-2247500	10_core_Tb427v10	2237501	2247500	18.8595	20.6774	17.5666	33.5579	41.561	45.1524	38.0866	49.7855	36.4421	45.0147	43.481	46.22	33.6102	34.6675	33.5791	32.0964	15.1423
Chr10_core_Tb427v10:2240001-2250000	10_core_Tb427v10	2240001	2250000	20.8555	22.7816	19.7313	37.3607	45.7794	50.8619	42.1334	55.0967	38.005	52.1346	45.3631	50.0055	34.8602	38.1465	38.4729	35.9074	12.9791
Chr10_core_Tb427v10:2242501-2252500	10_core_Tb427v10	2242501	2252500	23.2681	25.6855	21.681	40.3251	50.304	55.3255	45.9831	59.389	42.1899	55.2479	52.307	55.7448	37.1287	40.807	41.9609	40.5522	11.537
Chr10_core_Tb427v10:2245001-2255000	10_core_Tb427v10	2245001	2255000	27.892	30.2174	26.0444	44.1631	55.6921	60.6143	51.8028	63.6384	48.0927	61.5473	55.9413	56.5996	41.11	45.8004	45.9696	46.0902	9.37379
Chr10_core_Tb427v10:2247501-2257500	10_core_Tb427v10	2247501	2257500	28.7726	30.799	26.1968	41.3156	51.4382	54.8193	49.6465	60.823	44.7206	57.1766	53.0209	53.73	39.8601	43.5083	44.5119	44.5419	10.0949
Chr10_core_Tb427v10:2250001-2260000	10_core_Tb427v10	2250001	2260000	28.2997	29.4319	24.7631	37.0907	48.3338	47.1389	46.6198	52.584	44.026	49.2949	49.5814	50.7992	39.9064	42.4851	40.2429	43.9464	10.8159
Chr10_core_Tb427v10:2252501-2262500	10_core_Tb427v10	2252501	2262500	31.3244	31.4869	28.1493	41.6638	52.2852	49.1787	50.5604	56.3383	47.7329	53.9269	51.3336	54.0352	43.8877	47.5604	45.0846	46.0306	11.537
Chr10_core_Tb427v10:2255001-2265000	10_core_Tb427v10	2255001	2265000	33.9669	37.1787	31.6744	49.2539	60.094	56.6874	57.2404	62.9801	55.7606	61.5025	58.3425	62.9495	48.6561	51.244	54.0911	53.0573	10.8159
Chr10_core_Tb427v10:2257501-2267500	10_core_Tb427v10	2257501	2267500	42.6203	42.9007	38.7863	59.5842	72.1745	66.0778	68.123	73.0507	65.2918	71.3406	69.8293	74.5503	56.943	60.0439	61.9002	64.3714	11.537
Chr10_core_Tb427v10:2260001-2270000	10_core_Tb427v10	2260001	2270000	52.5195	53.3854	47.3143	74.5116	86.6435	84.4392	82.2454	85.6105	80.2517	84.2292	86.1184	88.8376	64.3965	72.5684	70.4902	74.0777	12.258
Chr10_core_Tb427v10:2262501-2272500	10_core_Tb427v10	2262501	2272500	49.6978	49.4361	43.4642	70.0006	79.3258	80.5006	76.6585	78.9778	75.0477	78.5834	79.434	80.1065	59.6744	65.242	64.1908	69.1948	15.8633
Chr10_core_Tb427v10:2265001-2275000	10_core_Tb427v10	2265001	2275000	43.4537	41.2401	36.9794	60.6737	67.653	70.2029	64.8281	66.6023	62.6421	66.0035	66.7791	67.2846	52.082	57.2198	53.5184	56.5706	17.3055
Chr10_core_Tb427v10:2267501-2277500	10_core_Tb427v10	2267501	2277500	30.4365	29.9307	25.4378	43.3401	48.6995	52.2448	45.4937	44.7717	44.2699	44.6881	47.2451	45.9147	37.0361	40.8479	35.6616	38.3489	15.1423
Chr10_core_Tb427v10:2270001-2280000	10_core_Tb427v10	2270001	2280000	18.0354	18.0315	15.7939	28.0967	30.5507	32.3746	28.9202	30.2703	27.3979	29.0258	29.0739	28.4525	26.8049	23.289	24.2082	25.7247	13.7002
Chr10_core_Tb427v10:2272501-2282500	10_core_Tb427v10	2272501	2282500	15.4129	16.5211	14.728	24.9068	29.7028	29.0093	26.1708	27.2019	24.2027	25.3481	27.3217	26.0712	24.8605	22.1021	20.0954	23.7001	9.37379
Chr10_core_Tb427v10:2275001-2285000	10_core_Tb427v10	2275001	2285000	17.0986	20.2636	16.4135	26.2811	31.9174	30.3648	29.2425	32.9284	26.3795	30.3959	31.3453	31.139	24.0272	24.2304	22.3861	26.8561	7.21061
Chr10_core_Tb427v10:2277501-2287500	10_core_Tb427v10	2277501	2287500	16.7269	19.8261	17.0342	27.3699	32.4146	31.1599	30.0726	33.9167	27.456	31.1943	32.8379	31.5664	24.5827	24.7216	22.4902	28.7617	7.93167
Chr10_core_Tb427v10:2280001-2290000	10_core_Tb427v10	2280001	2290000	29.8874	31.2862	27.3749	44.8054	52.3555	52.9453	50.6964	58.0621	48.6367	53.1755	55.2923	53.1194	40.2304	47.6422	43.4707	46.0902	11.537
Chr10_core_Tb427v10:2282501-2292500	10_core_Tb427v10	2282501	2292500	31.7828	33.3883	29.2358	47.8123	56.1703	55.4877	55.0004	63.3093	53.1754	58.5871	60.2894	60.0188	42.4526	52.9222	48.5206	48.5912	12.258
Chr10_core_Tb427v10:2285001-2295000	10_core_Tb427v10	2285001	2295000	35.0792	33.8739	32.0679	50.7915	62.2883	59.5859	60.0913	66.6019	58.0075	61.5508	65.0918	63.9264	48.1932	59.1435	51.9045	52.045	13.7002
Chr10_core_Tb427v10:2287501-2297500	10_core_Tb427v10	2287501	2297500	43.4792	40.8347	37.8664	58.9615	72.2536	68.8955	70.78	78.0624	68.2768	72.2518	80.0181	73.9398	57.3133	69.335	59.0889	61.4535	12.9791
Chr10_core_Tb427v10:2290001-2300000	10_core_Tb427v10	2290001	2300000	33.2456	36.2537	30.2528	43.6032	57.8974	54.1926	54.6692	55.7227	51.5749	54.1851	57.6286	57.2102	43.4248	50.1389	43.8351	44.5419	11.537
Chr10_core_Tb427v10:2292501-2302500	10_core_Tb427v10	2292501	2302500	36.9504	38.3861	32.7551	45.785	59.0865	56.9818	56.3091	59.2068	52.7903	58.6108	62.1065	58.3703	44.4433	50.3027	45.2407	47.6979	10.8159
Chr10_core_Tb427v10:2295001-2305000	10_core_Tb427v10	2295001	2305000	34.4395	38.2524	31.0389	43.7983	55.3072	54.796	53.388	57.1828	51.1739	57.4376	58.0829	53.4247	43.5174	49.4841	43.3666	46.3283	15.1423
Chr10_core_Tb427v10:2297501-2307500	10_core_Tb427v10	2297501	2307500	30.9036	34.1503	27.8148	47.4188	54.4537	57.4587	53.5787	54.7098	53.1475	58.2368	53.1507	54.6458	42.5452	50.6301	48.3123	46.0306	14.4212
Chr10_core_Tb427v10:2300001-2310000	10_core_Tb427v10	2300001	2310000	26.3252	24.2352	23.1406	40.7702	45.562	47.886	45.619	48.2134	46.4094	51.2574	46.9855	44.0219	35.7398	43.2627	39.8785	39.7781	12.258
Chr10_core_Tb427v10:2302501-2312500	10_core_Tb427v10	2302501	2312500	27.2235	25.5351	24.9324	45.656	50.4748	52.7395	50.2182	54.4539	52.0944	57.9306	49.8409	52.7531	40.3693	50.1389	44.6681	45.1374	16.5844
Chr10_core_Tb427v10:2305001-2315000	10_core_Tb427v10	2305001	2315000	26.8397	24.0148	23.9367	44.3377	48.395	51.3061	48.0439	51.3023	48.5996	53.5152	49.6463	49.7613	37.7305	46.1688	43.1063	43.1127	11.537
Chr10_core_Tb427v10:2307501-2317500	10_core_Tb427v10	2307501	2317500	27.8973	26.531	25.6732	40.5719	47.1419	47.9949	48.9058	52.1599	45.1615	52.7381	50.9442	51.7761	37.0361	43.2627	37.5878	41.3263	11.537
Chr10_core_Tb427v10:2310001-2320000	10_core_Tb427v10	2310001	2320000	29.9977	29.5121	26.5739	41.0195	48.4801	49.3299	50.1799	53.5756	45.8899	53.4263	52.7613	53.0583	37.5453	44.5316	38.7852	42.2791	13.7002
Chr10_core_Tb427v10:2312501-2322500	10_core_Tb427v10	2312501	2322500	28.5302	30.9463	25.257	41.0623	47.2516	47.8428	51.7508	53.107	47.4283	50.9658	51.2687	54.3405	38.6101	44.2451	38.8373	41.2668	7.93167
Chr10_core_Tb427v10:2315001-2325000	10_core_Tb427v10	2315001	2325000	24.3224	26.8474	22.2446	34.8762	40.5596	40.4808	44.6853	45.0711	41.5344	43.0321	42.6374	48.1127	33.5177	38.1056	32.0173	34.8356	7.93167
Chr10_core_Tb427v10:2317501-2327500	10_core_Tb427v10	2317501	2327500	21.701	27.4619	19.6216	34.4726	43.3782	45.5549	43.5687	43.5851	42.3608	42.5196	40.4958	45.9147	33.5639	37.2461	34.0477	35.8479	5.76849
Chr10_core_Tb427v10:2320001-2330000	10_core_Tb427v10	2320001	2330000	21.3169	27.5302	20.8135	37.0677	46.7999	47.8859	46.884	44.5303	44.487	45.2243	44.5843	49.1507	35.462	39.5791	38.2646	41.0881	10.8159
Chr10_core_Tb427v10:2322501-2332500	10_core_Tb427v10	2322501	2332500	18.1701	22.5114	17.0082	32.4256	45.8623	42.9303	40.0055	36.3582	36.2461	37.2911	40.1713	37.672	31.4807	33.9717	34.1518	36.0861	12.258
Chr10_core_Tb427v10:2325001-2335000	10_core_Tb427v10	2325001	2335000	24.2444	28.702	22.1875	42.5279	58.3664	55.7294	50.5575	42.5579	48.9563	46.719	54.3188	50.6161	41.8045	48.4608	46.334	48.7103	11.537
Chr10_core_Tb427v10:2327501-2337500	10_core_Tb427v10	2327501	2337500	21.1889	22.9783	19.6534	38.7573	49.6139	44.8917	45.9118	37.1888	43.4106	40.6504	51.4634	46.4031	38.5638	44.4088	43.2624	43.8869	16.5844
Chr10_core_Tb427v10:2330001-2340000	10_core_Tb427v10	2330001	2340000	19.096	20.9623	17.0796	33.8842	42.4166	39.5774	39.9174	32.4008	38.9703	34.9286	44.3896	41.2133	35.2306	40.0293	37.5358	38.2894	18.7476
Chr10_core_Tb427v10:2332501-2342500	10_core_Tb427v10	2332501	2342500	15.3959	16.3863	13.7091	25.0647	29.9947	29.3895	30.0497	24.3334	30.9648	28.1005	32.1889	32.7875	28.3326	32.1299	29.8828	30.7863	15.8633
Chr10_core_Tb427v10:2335001-2345000	10_core_Tb427v10	2335001	2345000	12.4671	14.735	10.778	21.072	23.2437	22.6958	25.3046	23.8323	26.2703	25.4823	28.1653	26.1934	24.2123	26.6043	23.8959	25.7843	15.1423
Chr10_core_Tb427v10:2337501-2347500	10_core_Tb427v10	2337501	2347500	9.71598	11.4558	8.22454	15.0818	16.3652	16.8305	17.3887	19.6731	18.9737	20.5868	20.3777	18.8665	18.7032	20.1784	17.18	18.8172	18.0265
Chr10_core_Tb427v10:2340001-2350000	10_core_Tb427v10	2340001	2350000	7.90576	9.05654	6.93046	12.8679	13.2111	13.934	14.4076	19.0724	15.0692	18.2599	17.1977	16.18	15.7403	16.7403	15.41	15.9589	41.1005
Chr10_core_Tb427v10:2342501-2352500	10_core_Tb427v10	2342501	2352500	6.74078	8.02028	6.00925	12.2926	11.9597	13.0429	13.778	20.4052	14.3868	18.3891	16.9381	15.1421	15.1385	15.6761	14.0043	14.1129	446.337
Chr10_core_Tb427v10:2345001-2355000	10_core_Tb427v10	2345001	2355000	24.0901	17.0947	18.898	40.797	37.4558	34.9365	27.2531	29.069	36.61	29.9391	31.0208	23.9343	26.7123	28.3643	26.0824	29.5358	1200.57
Chr10_core_Tb427v10:2347501-2357500	10_core_Tb427v10	2347501	2357500	58.4728	40.4682	44.0415	87.8181	81.5543	78.287	54.7913	50.8529	81.0929	56.5424	60.0947	44.3883	53.4245	57.5472	51.5401	58.1784	1907.21
Chr10_core_Tb427v10:2350001-2360000	10_core_Tb427v10	2350001	2360000	63.7501	48.7391	49.6274	96.6079	95.6693	89.9588	66.25	62.9795	93.6244	69.728	76.1243	58.7366	62.9613	68.5982	61.5878	67.8252	2223.03
Chr10_core_Tb427v10:2352501-2362500	10_core_Tb427v10	2352501	2362500	71.294	59.3483	57.8837	108.36	111.087	107.034	76.3242	72.5045	104.235	82.3843	84.7556	71.009	72.3592	78.3805	70.8546	78.7224	1833.66
Chr10_core_Tb427v10:2355001-2365000	10_core_Tb427v10	2355001	2365000	55.4056	49.2097	45.8638	81.7404	88.4104	88.7385	61.908	62.9139	80.4425	70.2804	66.4546	59.6525	59.1188	61.5583	57.2668	60.739	1079.43
Chr10_core_Tb427v10:2357501-2367500	10_core_Tb427v10	2357501	2367500	19.2008	26.5134	20.2945	34.0587	45.3493	46.7382	33.8214	40.8671	35.3345	42.8364	34.9146	39.0763	29.5826	31.7206	31.3405	31.5009	370.625
Chr10_core_Tb427v10:2360001-2370000	10_core_Tb427v10	2360001	2370000	25.5294	27.7316	22.4592	39.5109	47.2869	50.2516	34.8511	37.5705	38.1815	41.5767	32.9028	39.1985	32.0362	33.8489	33.8394	35.4311	20.9108
Chr10_core_Tb427v10:2362501-2372500	10_core_Tb427v10	2362501	2372500	26.4534	22.2328	20.9739	42.3345	44.746	49.2294	36.4681	38.3781	40.4847	40.3885	39.0031	37.672	31.9899	35.1996	33.423	36.2052	10.0949
Chr10_core_Tb427v10:2365001-2375000	10_core_Tb427v10	2365001	2375000	39.4285	29.8856	30.3176	61.4086	63.7295	65.5109	54.5365	55.2173	58.2713	57.3571	59.251	56.0501	47.6377	50.671	47.6876	49.6035	9.37379
Chr10_core_Tb427v10:2367501-2377500	10_core_Tb427v10	2367501	2377500	48.6129	37.7804	38.9318	71.2409	76.9643	76.9673	68.654	70.1431	71.4468	72.585	74.6965	75.222	58.3318	64.2597	62.3687	62.4659	9.37379
Chr10_core_Tb427v10:2370001-2380000	10_core_Tb427v10	2370001	2380000	43.7899	35.3806	37.3849	66.9879	72.3067	73.0659	68.4298	70.8683	68.5253	71.8907	74.1124	75.7104	54.9523	62.8272	60.4945	59.548	8.65273
Chr10_core_Tb427v10:2372501-2382500	10_core_Tb427v10	2372501	2382500	40.8557	34.6534	36.1049	60.4249	67.5818	66.9679	64.0208	68.5898	63.4905	67.9361	68.3366	73.085	51.1098	56.9333	57.0585	54.7842	8.65273
Chr10_core_Tb427v10:2375001-2385000	10_core_Tb427v10	2375001	2385000	26.1378	25.3263	24.3143	36.9589	44.2282	45.0658	44.7609	48.8124	43.8084	47.9855	45.4279	53.0583	33.0547	39.3335	39.1496	39.5399	6.48955
Chr10_core_Tb427v10:2377501-2387500	10_core_Tb427v10	2377501	2387500	17.6002	17.8971	16.6259	26.2513	30.3558	32.3049	31.1885	35.5696	31.4615	34.4128	31.6698	36.8172	24.4438	28.8555	25.718	27.8089	5.04743
Chr10_core_Tb427v10:2380001-2390000	10_core_Tb427v10	2380001	2390000	15.6484	15.5348	15.4732	22.7106	25.8985	28.3571	26.3427	32.2705	26.269	31.2714	24.596	31.0168	22.4994	24.5578	22.282	22.2114	5.76849
Chr10_core_Tb427v10:2382501-2392500	10_core_Tb427v10	2382501	2392500	11.0353	10.8801	10.567	16.946	19.5934	20.3723	19.0691	23.03	18.2668	22.5513	17.0679	21.2478	17.5921	18.7868	16.1909	15.8993	6.48955
Chr10_core_Tb427v10:2385001-2395000	10_core_Tb427v10	2385001	2395000	10.784	10.4487	10.4982	16.5191	18.0163	18.8928	17.0562	21.0589	16.7019	20.9256	15.0561	18.6834	17.0829	16.6993	15.5661	13.9938	10.0949
Chr10_core_Tb427v10:2387501-2397500	10_core_Tb427v10	2387501	2397500	13.857	12.2045	11.865	17.7718	19.1773	20.0066	19.7111	24.5786	17.1826	25.1045	16.9381	18.1949	17.8236	17.4361	16.8156	14.232	12.9791
Chr10_core_Tb427v10:2390001-2400000	10_core_Tb427v10	2390001	2400000	18.6956	15.7527	15.9797	26.2036	28.2706	27.2154	26.2578	25.8921	26.6313	27.4179	22.9736	21.0035	22.3605	22.3476	22.4902	22.926	13.7002
Chr10_core_Tb427v10:2392501-2402500	10_core_Tb427v10	2392501	2402500	23.2497	21.2069	21.0491	33.4151	34.5539	34.5068	31.8924	32.6749	34.0881	33.9938	29.5931	26.926	28.0085	28.4871	27.9566	27.0348	14.4212
Chr10_core_Tb427v10:2395001-2405000	10_core_Tb427v10	2395001	2405000	26.2752	23.4307	23.7044	36.3071	38.3013	37.8323	36.6788	36.9047	38.0621	39.3832	34.9146	30.4673	32.0362	32.621	30.8199	31.8582	14.4212
Chr10_core_Tb427v10:2397501-2407500	10_core_Tb427v10	2397501	2407500	24.3421	21.8721	22.7619	35.8597	37.3937	36.6646	35.0356	33.6104	37.328	36.3254	33.4869	30.7726	30.8788	30.1243	29.9349	31.2627	12.258
Chr10_core_Tb427v10:2400001-2410000	10_core_Tb427v10	2400001	2410000	15.5202	16.078	15.4021	24.61	26.3859	25.1323	24.6054	25.1396	24.4162	27.0478	23.5576	22.5299	22.9161	20.5467	19.5748	20.7823	12.258
Chr10_core_Tb427v10:2402501-2412500	10_core_Tb427v10	2402501	2412500	16.027	14.8275	14.5685	19.6778	23.82	21.6961	24.3709	25.2416	21.4448	27.2727	23.2331	23.5679	20.6013	19.6053	18.7418	21.1991	14.4212
Chr10_core_Tb427v10:2405001-2415000	10_core_Tb427v10	2405001	2415000	15.0328	14.1298	13.6652	20.2257	23.8318	22.3146	24.9501	26.5974	21.21	27.7009	22.1948	27.4145	19.5365	19.196	19.1583	20.3654	12.9791
Chr10_core_Tb427v10:2407501-2417500	10_core_Tb427v10	2407501	2417500	26.0088	24.0656	21.9459	37.6474	44.3475	42.6316	46.7874	49.5139	39.6626	48.4011	43.2863	52.692	33.3788	37.4916	37.2234	36.5625	13.7002
Chr10_core_Tb427v10:2410001-2420000	10_core_Tb427v10	2410001	2420000	45.0752	43.9059	41.153	74.493	86.9929	84.8835	92.9583	97.5025	82.4597	91.1325	85.1449	101.721	64.0724	74.8605	69.1887	67.0511	13.7002
Chr10_core_Tb427v10:2412501-2422500	10_core_Tb427v10	2412501	2422500	54.4755	54.9114	50.7955	90.0417	104.433	102.322	111.01	118.624	100.774	111.241	104.16	122.663	76.6184	88.4901	84.2342	81.7594	10.0949
Chr10_core_Tb427v10:2415001-2425000	10_core_Tb427v10	2415001	2425000	62.1928	63.2015	57.4771	100.34	116.491	112.77	122.598	131.372	111.823	122.703	116.101	133.287	87.1274	99.0091	92.0433	91.1084	10.8159
Chr10_core_Tb427v10:2417501-2427500	10_core_Tb427v10	2417501	2427500	68.9365	70.5362	64.4398	105.308	123.2	119.319	128.818	136.504	117.09	128.845	128.302	140.614	92.8217	107.973	96.7808	102.899	11.537
Chr10_core_Tb427v10:2420001-2430000	10_core_Tb427v10	2420001	2430000	62.9093	64.5313	58.1116	98.2635	113.162	110.29	117.401	125.667	108.257	119.432	117.918	127.12	85.3682	97.4537	88.0867	94.324	12.258
Chr10_core_Tb427v10:2422501-2432500	10_core_Tb427v10	2422501	2432500	38.7318	38.5047	34.295	53.0871	62.4814	60.2319	62.5397	69.3469	55.0353	65.8722	70.0239	70.0321	50.7394	55.6235	49.1453	55.856	13.7002
Chr10_core_Tb427v10:2425001-2435000	10_core_Tb427v10	2425001	2435000	110.464	100.993	96.7533	153.074	161.777	165.081	159.375	181.919	153.372	171.992	174.378	180.545	134.95	154.919	141.97	149.108	16.5844
Chr10_core_Tb427v10:2427501-2437500	10_core_Tb427v10	2427501	2437500	106.098	94.6106	91.1692	150.51	155.311	159.067	151.17	175.992	149.488	167.357	166.007	169.616	130.969	145.096	135.826	137.675	17.3055
Chr10_core_Tb427v10:2430001-2440000	10_core_Tb427v10	2430001	2440000	112.421	100.266	96.5977	161.167	166.025	168.605	159.623	187.833	159.38	177.841	178.142	178.591	136.617	153.282	143.635	143.272	16.5844
Chr10_core_Tb427v10:2432501-2442500	10_core_Tb427v10	2432501	2442500	114.48	103.019	98.1738	169.133	172.431	178.702	167.495	194.793	166.248	184.936	185.995	187.444	144.024	161.059	152.954	149.287	14.4212
Chr10_core_Tb427v10:2435001-2445000	10_core_Tb427v10	2435001	2445000	37.0688	34.18	30.9646	63.8787	67.7502	70.3958	64.147	75.7289	61.7668	71.5304	77.4871	69.5437	54.906	56.8923	56.9023	51.3304	11.537
Chr10_core_Tb427v10:2437501-2447500	10_core_Tb427v10	2437501	2447500	30.0772	30.0832	26.8754	54.1253	57.6945	61.2622	55.5043	67.5447	52.2881	61.2366	66.5844	58.6145	49.6283	50.8757	50.4989	45.1969	15.1423
Chr10_core_Tb427v10:2440001-2450000	10_core_Tb427v10	2440001	2450000	24.8879	26.3703	23.097	44.6191	47.3905	53.6924	49.5714	58.6708	44.8493	51.9443	55.4221	53.791	45.971	45.432	45.1366	40.6117	18.0265
Chr10_core_Tb427v10:2442501-2452500	10_core_Tb427v10	2442501	2452500	24.2511	26.2103	23.5397	37.9171	41.5981	45.1603	44.552	53.1536	40.7199	47.0682	45.1684	46.8305	41.573	41.1344	39.3579	35.0738	18.0265
Chr10_core_Tb427v10:2445001-2455000	10_core_Tb427v10	2445001	2455000	25.3389	27.4475	25.2755	39.0316	41.4385	43.2541	46.5934	53.8852	41.8896	48.9398	44.6492	48.7233	43.0544	40.1112	41.5444	36.2647	15.8633
Chr10_core_Tb427v10:2447501-2457500	10_core_Tb427v10	2447501	2457500	26.4047	26.9266	26.833	42.2607	42.6788	44.4216	47.3584	54.0768	43.5846	50.0393	46.7259	50.7382	43.147	40.5204	43.2624	39.3612	8.65273
Chr10_core_Tb427v10:2450001-2460000	10_core_Tb427v10	2450001	2460000	36.9358	41.5457	38.1613	59.1271	69.7752	72.1367	74.0021	88.559	56.3595	77.9826	72.2953	79.4959	58.1929	57.1379	58.1518	51.9854	7.21061
Chr10_core_Tb427v10:2452501-2462500	10_core_Tb427v10	2452501	2462500	44.4481	54.7828	44.9853	74.3037	97.251	103.447	101.622	120.594	71.4917	106.451	97.6052	107.033	66.6649	67.6978	74.603	71.1599	9.37379
Chr10_core_Tb427v10:2455001-2465000	10_core_Tb427v10	2455001	2465000	42.3273	51.8262	43.3925	71.285	92.3782	99.6274	95.2145	113.173	66.8944	101.555	91.1155	99.2173	61.8965	64.669	69.1366	66.5151	10.8159
Chr10_core_Tb427v10:2457501-2467500	10_core_Tb427v10	2457501	2467500	40.7081	51.0788	40.9138	67.2251	92.4275	99.3782	94.3554	111.711	64.7973	100.76	86.9621	97.7519	61.6188	64.6281	68.3557	64.1927	10.0949
Chr10_core_Tb427v10:2460001-2470000	10_core_Tb427v10	2460001	2470000	33.6136	40.7705	32.3497	54.6096	72.7485	79.5612	72.8863	85.1325	53.6673	80.6783	66.7791	74.5503	49.9061	51.7761	55.4446	54.3078	7.93167
Chr10_core_Tb427v10:2462501-2472500	10_core_Tb427v10	2462501	2472500	21.0228	21.7807	19.8536	34.004	39.1861	40.7346	39.3498	40.6141	35.0662	45.0583	36.2126	37.9773	32.9158	34.4219	35.193	34.121	7.93167
Chr10_core_Tb427v10:2465001-2475000	10_core_Tb427v10	2465001	2475000	17.942	17.4995	16.8595	28.1858	31.4772	34.3019	32.5851	34.6559	28.5341	38.4139	29.3984	30.9558	28.6567	29.142	28.1648	28.4044	7.93167
Chr10_core_Tb427v10:2467501-2477500	10_core_Tb427v10	2467501	2477500	19.8857	20.5336	19.8173	33.6007	37.9289	41.2072	38.7559	41.3692	33.9804	45.5905	36.8615	39.0763	34.8602	33.3168	33.9436	34.776	12.9791
Chr10_core_Tb427v10:2470001-2480000	10_core_Tb427v10	2470001	2480000	24.2163	24.1871	21.7173	37.8967	43.7735	44.4903	42.5478	46.5035	39.817	50.2934	43.6757	47.2579	36.3879	39.3744	39.9306	39.4803	12.9791
Chr10_core_Tb427v10:2472501-2482500	10_core_Tb427v10	2472501	2482500	21.6723	21.4001	20.048	36.0237	42.9743	43.0613	39.7598	46.5153	39.2563	47.6216	44.9088	48.5401	33.5639	38.3512	37.6919	38.7062	11.537
Chr10_core_Tb427v10:2475001-2485000	10_core_Tb427v10	2475001	2485000	24.7768	23.9572	22.1212	38.4693	46.2769	46.4184	43.9714	50.4576	42.7354	51.0363	49.192	52.3867	36.8046	40.8479	40.8156	40.9095	12.9791
Chr10_core_Tb427v10:2477501-2487500	10_core_Tb427v10	2477501	2487500	28.4905	28.5351	24.8349	40.6165	49.6844	50.1538	48.5373	57.2887	47.197	56.7071	54.9029	56.7828	38.4712	45.0227	42.3253	42.3982	12.9791
Chr10_core_Tb427v10:2480001-2490000	10_core_Tb427v10	2480001	2490000	27.4593	26.2193	23.7647	36.8659	48.0444	48.1992	48.9151	59.6723	43.3901	54.9264	49.8409	56.7217	39.3045	42.6079	38.6811	38.1703	14.4212
Chr10_core_Tb427v10:2482501-2492500	10_core_Tb427v10	2482501	2492500	40.7513	37.8498	34.2713	56.0648	64.4209	62.6404	60.0445	66.74	60.295	62.9046	63.9236	65.9413	52.6375	54.9686	49.9262	50.7944	13.7002
Chr10_core_Tb427v10:2485001-2495000	10_core_Tb427v10	2485001	2495000	46.7281	42.6108	38.5606	65.7972	76.8277	71.7638	68.5195	76.9682	69.0504	73.2087	76.4487	78.9464	61.5725	62.2541	58.308	58.2379	14.4212
Chr10_core_Tb427v10:2487501-2497500	10_core_Tb427v10	2487501	2497500	50.4066	47.2439	41.8588	71.768	85.587	79.4466	77.6194	85.7418	75.9947	82.2022	82.7438	90.2419	69.3963	70.3582	67.6268	65.6219	13.7002
Chr10_core_Tb427v10:2490001-2500000	10_core_Tb427v10	2490001	2500000	43.6485	40.3218	36.8639	63.9313	73.5151	67.6318	64.6458	68.547	67.3973	68.0828	71.1272	75.7715	61.7114	61.1081	62.0043	58.4166	15.1423
Chr10_core_Tb427v10:2492501-2502500	10_core_Tb427v10	2492501	2502500	30.4467	31.6437	26.6257	44.6428	57.1628	54.2855	58.8339	64.9793	56.7568	65.5111	57.9531	66.9182	59.2577	58.6933	64.7114	53.5337	15.1423
Chr10_core_Tb427v10:2495001-2505000	10_core_Tb427v10	2495001	2505000	25.9068	28.6876	23.8252	39.0694	48.1041	51.4806	61.6566	76.568	66.6786	84.6089	55.8115	66.1856	76.6184	80.5497	85.4837	72.1126	12.9791
Chr10_core_Tb427v10:2497501-2507500	10_core_Tb427v10	2497501	2507500	15.9973	17.7703	15.3694	25.6836	31.1825	36.6716	49.3318	65.0964	59.3422	79.2765	42.248	50.7992	76.6647	78.5851	87.6181	69.6712	13.7002
Chr10_core_Tb427v10:2500001-2510000	10_core_Tb427v10	2500001	2510000	14.3655	15.8431	13.1552	25.4458	30.8625	40.8455	61.6634	98.0517	69.8785	112.257	52.307	66.1245	95.229	100.483	115.887	91.3466	10.8159
Chr10_core_Tb427v10:2502501-2512500	10_core_Tb427v10	2502501	2512500	22.9163	18.8876	19.7516	42.5335	55.9268	90.8491	131.56	298.78	124.297	336.926	117.723	144.399	165.088	200.106	240	186.147	12.258
Chr10_core_Tb427v10:2505001-2515000	10_core_Tb427v10	2505001	2515000	26.9629	23.2958	28.19	45.0343	57.1539	100.519	134.284	329.543	119.072	383.102	119.605	154.901	160.922	203.134	247.236	190.315	14.4212
Chr10_core_Tb427v10:2507501-2517500	10_core_Tb427v10	2507501	2517500	27.4335	24.2561	29.1115	44.3492	55.2842	97.5311	126.804	318.108	108.055	366.643	113.829	145.376	142.126	186.148	227.141	175.607	12.9791
Chr10_core_Tb427v10:2510001-2520000	10_core_Tb427v10	2510001	2520000	40.371	38.7559	43.7129	53.0934	62.1858	106.125	132.384	316.231	114.301	365.38	120.06	149.711	142.311	189.873	223.34	175.548	12.258
Chr10_core_Tb427v10:2512501-2522500	10_core_Tb427v10	2512501	2522500	25.9019	28.4701	31.2315	27.2934	25.4344	39.897	38.1637	73.3147	38.0059	99.3051	35.1742	45.7315	44.6285	59.2663	61.4837	51.509	12.9791
Chr10_core_Tb427v10:2515001-2525000	10_core_Tb427v10	2515001	2525000	14.7827	17.3439	16.8185	12.8869	11.6969	14.406	13.9817	10.1347	15.671	13.9642	12.0709	13.0051	15.3237	18.1319	14.1084	14.4106	10.8159
Chr10_core_Tb427v10:2517501-2527500	10_core_Tb427v10	2517501	2527500	42.3614	42.0926	46.9561	29.1127	26.5488	31.286	31.6369	24.8444	35.4714	32.7109	30.1771	30.7726	34.1195	41.2981	33.3709	37.7534	14.4212
Chr10_core_Tb427v10:2520001-2530000	10_core_Tb427v10	2520001	2530000	65.1583	64.4823	70.7373	53.2662	56.182	55.5455	60.7386	58.2591	55.0999	58.3346	60.8085	63.8654	58.054	61.3946	56.4858	61.9895	16.5844
Chr10_core_Tb427v10:2522501-2532500	10_core_Tb427v10	2522501	2532500	107.626	113.677	116.009	95.2014	107.206	102.357	118.43	118.746	97.2957	113.914	117.334	125.655	101.988	107.85	105.267	111.355	15.1423
Chr10_core_Tb427v10:2525001-2535000	10_core_Tb427v10	2525001	2535000	251.49	266.026	266.375	232.27	254.421	247.716	260.678	263.098	243.151	256.171	257.641	267.734	241.059	242.468	245.466	248.017	15.8633
Chr10_core_Tb427v10:2527501-2537500	10_core_Tb427v10	2527501	2537500	309.29	323.251	327.716	312.644	322.675	319.747	330.476	331.165	303.836	315.379	318.709	334.286	324.482	300.138	309.761	305.719	12.258
Chr10_core_Tb427v10:2530001-2540000	10_core_Tb427v10	2530001	2540000	345.094	353.324	359.526	357.076	358.154	356.665	362.262	357.37	339.783	346.642	347.913	360.784	369.851	332.39	351.306	337.042	11.537
Chr10_core_Tb427v10:2532501-2542500	10_core_Tb427v10	2532501	2542500	340.81	344.313	358.802	347.003	333.728	340.102	335.094	327.818	322.331	321.447	314.556	324.028	357.491	312.949	331.627	313.044	10.8159
Chr10_core_Tb427v10:2535001-2545000	10_core_Tb427v10	2535001	2545000	221.513	218.496	236.163	237.687	212.996	223.535	220.882	208.127	201.769	204.833	197.741	208.692	246.151	201.129	215.635	201.094	11.537
Chr10_core_Tb427v10:2537501-2547500	10_core_Tb427v10	2537501	2547500	123.755	125.281	133.214	128.212	117.246	119.31	119.101	111.328	108.477	113.161	107.145	111.49	134.209	109.692	121.718	107.663	12.9791
Chr10_core_Tb427v10:2540001-2550000	10_core_Tb427v10	2540001	2550000	57.9791	63.1405	67.6163	51.7262	45.3707	48.8627	49.993	47.9209	41.3582	49.3396	39.8468	44.144	53.3319	44.3678	47.7917	43.1127	16.5844
Chr10_core_Tb427v10:2542501-2552500	10_core_Tb427v10	2542501	2552500	11.5217	13.7649	13.5848	10.4096	9.83674	9.54109	10.5049	8.78086	9.15679	9.93437	8.30682	10.0133	11.759	9.20919	8.95444	8.63446	18.0265
Chr10_core_Tb427v10:2545001-2555000	10_core_Tb427v10	2545001	2555000	31.1443	29.6875	33.218	18.0176	17.8368	16.3684	19.7162	17.2845	17.909	19.1826	16.6785	19.9045	20.6013	18.664	20.564	19.4126	19.4687
Chr10_core_Tb427v10:2547501-2557500	10_core_Tb427v10	2547501	2557500	65.9761	65.1655	71.8094	73.0454	67.9765	69.9865	77.2114	74.4024	77.7045	74.2265	71.3868	71.0701	77.5443	75.9656	79.6008	71.5171	18.0265
Chr10_core_Tb427v10:2550001-2560000	10_core_Tb427v10	2550001	2560000	220.89	220.88	238.024	255.628	239.246	238.418	238.029	235.731	231.987	231.519	235.252	218.4	261.66	224.868	236.564	228.486	14.4212
Chr10_core_Tb427v10:2552501-2562500	10_core_Tb427v10	2552501	2562500	314.665	319.145	338.344	343.111	330.876	330.49	342.142	350.877	323.22	333.236	337.4	317.495	358.37	322.813	328.607	322.393	14.4212
Chr10_core_Tb427v10:2555001-2565000	10_core_Tb427v10	2555001	2565000	391.748	415.732	421.791	424.84	422.85	416.354	457.967	468.176	418.599	435.151	440.067	430.633	450.544	424.319	422.473	422.612	15.8633
Chr10_core_Tb427v10:2557501-2567500	10_core_Tb427v10	2557501	2567500	407.382	441.815	441.001	415.567	423.132	409.805	467.766	473.556	406.568	432.646	449.477	445.776	451.794	424.114	417.839	422.136	16.5844
Chr10_core_Tb427v10:2560001-2570000	10_core_Tb427v10	2560001	2570000	267.126	302.557	291.8	253.192	268.588	258.517	322.198	327.616	265.095	289.994	301.317	312.916	284.391	286.222	276.546	281.067	17.3055
Chr10_core_Tb427v10:2562501-2572500	10_core_Tb427v10	2562501	2572500	160.098	189.175	175.108	144.368	160.179	148.929	201.018	196.248	159.015	171.668	183.01	198.007	168.375	175.343	166.75	169.593	14.4212
Chr10_core_Tb427v10:2565001-2575000	10_core_Tb427v10	2565001	2575000	59.2524	70.4362	66.8613	49.3584	55.4637	51.3903	72.6781	68.7751	50.2465	55.6444	68.726	72.6576	64.1187	61.0672	59.4013	56.7492	12.258
Chr10_core_Tb427v10:2567501-2577500	10_core_Tb427v10	2567501	2577500	5.40986	6.52656	5.79386	4.85794	6.23152	5.49804	6.25602	6.87947	4.20676	4.72057	6.81419	8.97535	6.75908	7.2855	4.84164	4.28746	9.37379
Chr10_core_Tb427v10:2570001-2580000	10_core_Tb427v10	2570001	2580000	1.78403	1.42804	1.98368	1.38389	1.67752	1.47234	1.22701	1.27336	2.34437	1.68116	1.03835	0.915852	0.833312	1.22789	1.50976	1.42915	7.21061
Chr10_core_Tb427v10:2572501-2582500	10_core_Tb427v10	2572501	2582500	7.3289	7.12988	7.88733	15.3641	11.1674	13.9001	11.2792	8.21086	16.1577	9.18105	8.30682	11.0513	8.00905	8.30874	10.5163	10.54	7.93167
Chr10_core_Tb427v10:2575001-2585000	10_core_Tb427v10	2575001	2585000	248.665	242.625	241.427	225.217	232.539	233.133	203.364	155.327	229.751	171.062	184.308	184.208	151.987	192.206	203.349	200.2	5.76849
Chr10_core_Tb427v10:2577501-2587500	10_core_Tb427v10	2577501	2587500	315.485	323.183	312.683	296.766	301.659	306.131	296.08	241.109	301.515	259.803	264.78	265.597	233.698	267.148	287.687	274.04	5.76849
Chr10_core_Tb427v10:2580001-2590000	10_core_Tb427v10	2580001	2590000	355.069	377.893	360.897	337.52	347.394	353.335	354.818	301.064	348.349	321.122	311.571	320.304	279.993	318.147	338.394	324.537	8.65273
Chr10_core_Tb427v10:2582501-2592500	10_core_Tb427v10	2582501	2592500	523.654	554.021	522.471	458.301	488.486	488.689	514.655	483.676	480.536	501.12	471.802	491.812	427.489	475.767	504	484.899	9.37379
Chr10_core_Tb427v10:2585001-2595000	10_core_Tb427v10	2585001	2595000	290.837	330.612	298.488	259.277	278.592	279.76	335.962	348.736	277.377	350.918	310.208	330.5	294.761	301.857	322.152	306.553	7.21061
Chr10_core_Tb427v10:2587501-2597500	10_core_Tb427v10	2587501	2597500	273.549	307.512	278.55	237.659	262.032	260.123	308.043	326.658	262.251	327.358	287.234	318.777	270.595	287.941	300.13	293.393	10.0949
Chr10_core_Tb427v10:2590001-2600000	10_core_Tb427v10	2590001	2600000	261.712	286.884	260.934	225.31	249.503	246.024	288.931	309.896	246.525	300.459	275.099	302.781	265.039	269.809	288.208	273.028	13.7002
Chr10_core_Tb427v10:2592501-2602500	10_core_Tb427v10	2592501	2602500	208.515	286.182	236.573	226.203	246.482	250.033	252.559	251.857	245.472	245.091	242.845	253.63	244.16	241.649	265.145	249.149	14.4212
Chr10_core_Tb427v10:2595001-2605000	10_core_Tb427v10	2595001	2605000	231.917	305.338	259.607	253.952	268.329	272.845	279.876	275.492	272.66	271.221	261.081	278.907	281.058	268.172	296.069	273.206	17.3055
Chr10_core_Tb427v10:2597501-2607500	10_core_Tb427v10	2597501	2607500	218.746	289.107	250.164	247.278	255.088	261.816	269.385	260.014	263.353	260.387	245.765	263.582	276.567	255.565	290.447	261.118	15.1423
Chr10_core_Tb427v10:2600001-2610000	10_core_Tb427v10	2600001	2610000	190.816	260.458	225.041	222.068	227.095	232.84	235.322	226.526	234.88	232.685	215.458	225.971	243.327	227.61	253.484	233.25	10.0949
Chr10_core_Tb427v10:2602501-2612500	10_core_Tb427v10	2602501	2612500	171.225	197.73	189.447	185.333	179.198	177.989	190.173	184.192	183.03	187.279	172.367	179.568	201.569	179.804	201.631	184.301	11.537
Chr10_core_Tb427v10:2605001-2615000	10_core_Tb427v10	2605001	2615000	141.413	139.91	144.928	142.208	134.908	129.422	142.302	142.167	139.362	144.927	133.753	143.239	151.431	138.834	149.362	140.95	9.37379
Chr10_core_Tb427v10:2607501-2617500	10_core_Tb427v10	2607501	2617500	247.156	257.182	256.267	242.728	233.848	232.301	254.154	288.765	235.577	290.735	256.214	271.947	281.428	242.222	269.726	246.231	10.8159
Chr10_core_Tb427v10:2610001-2620000	10_core_Tb427v10	2610001	2620000	454.536	497.292	491.085	428.902	415.029	417.12	469.888	537.741	431.89	543.969	491.401	507.626	550.634	462.874	498.221	462.926	11.537
Chr10_core_Tb427v10:2612501-2622500	10_core_Tb427v10	2612501	2622500	403.902	454.838	444.719	384.577	376.319	380.538	436.289	502.331	397.986	511.188	460.055	473.068	516.561	432.095	462.039	424.875	16.5844
Chr10_core_Tb427v10:2615001-2625000	10_core_Tb427v10	2615001	2625000	426.89	490.103	477.678	407.457	402.751	409.574	473.2	533.013	431.188	540.623	488.935	498.773	552.81	462.793	496.971	462.986	75.7114
Chr10_core_Tb427v10:2617501-2627500	10_core_Tb427v10	2617501	2627500	354.506	429.177	414.042	348.511	347.709	352.043	415.544	451.812	380.21	463.482	418.067	421.109	480.543	406.514	429.345	406.356	74.9904
Chr10_core_Tb427v10:2620001-2630000	10_core_Tb427v10	2620001	2630000	175.252	220.889	204.183	174.409	180.897	183.759	216.584	217.702	209.7	224.366	198.715	201.426	220.92	206.777	212.408	211.336	74.9904
Chr10_core_Tb427v10:2622501-2632500	10_core_Tb427v10	2622501	2632500	138.824	179.69	162.261	148.618	150.659	153.464	177.625	174.151	175.974	184.933	156.856	155.634	179.579	171.045	177.423	178.287	68.5008
Chr10_core_Tb427v10:2625001-2635000	10_core_Tb427v10	2625001	2635000	118.321	143.466	132.655	117.409	113.076	115.905	126.875	130.704	129.685	145.923	111.104	108.925	129.534	126.227	127.184	127.016	170.17
Chr10_core_Tb427v10:2627501-2637500	10_core_Tb427v10	2627501	2637500	123.785	145.532	135.049	114.779	115.153	113.943	124.356	140.184	127.594	151.442	123.175	108.864	123.423	134.659	125.414	133.149	873.205
Chr10_core_Tb427v10:2630001-2640000	10_core_Tb427v10	2630001	2640000	189.48	230.289	203.319	176.55	184.311	176.601	194.132	205.759	193.278	218.403	197.028	173.218	193.097	206.736	193.718	205.977	1555.33
Chr10_core_Tb427v10:2632501-2642500	10_core_Tb427v10	2632501	2642500	185.625	225.266	202.301	174.538	187.324	183.33	197.453	221.459	191.899	226.146	202.933	183.842	195.875	208.046	196.841	205.381	1900.72
Chr10_core_Tb427v10:2635001-2645000	10_core_Tb427v10	2635001	2645000	140.685	185.41	158.444	142.126	157.655	155.854	173.182	202.014	162.444	200.889	180.933	165.098	174.486	176.243	170.759	176.977	1798.33
Chr10_core_Tb427v10:2637501-2647500	10_core_Tb427v10	2637501	2647500	113.243	145.069	124.733	113.846	125.92	127.539	135.883	155.367	124.872	151.653	138.425	130.539	138.885	133.677	131.557	136.96	1102.5
Chr10_core_Tb427v10:2640001-2650000	10_core_Tb427v10	2640001	2650000	107.777	115.2	118.439	109.827	123.072	125.7	128.113	149.349	112.396	148.896	126.419	125.899	129.904	124.508	124.789	125.229	429.031
Chr10_core_Tb427v10:2642501-2652500	10_core_Tb427v10	2642501	2652500	111.77	114.323	116.053	114.665	120.872	122.765	126.111	133.431	111.863	139.136	119.865	119.854	121.664	120.374	121.353	125.051	78.5957
Chr10_core_Tb427v10:2645001-2655000	10_core_Tb427v10	2645001	2655000	109.422	111.899	113.981	111.603	118.896	117.492	122.717	121.386	109.89	129.226	114.349	113.81	114.025	117.55	116.72	122.609	26.6793
Chr10_core_Tb427v10:2647501-2657500	10_core_Tb427v10	2647501	2657500	98.6482	98.9622	102.506	101.888	107.518	106.013	111.756	109.45	99.9612	116.336	105.588	105.323	101.988	105.885	105.111	110.581	20.9108
Chr10_core_Tb427v10:2650001-2660000	10_core_Tb427v10	2650001	2660000	23.2808	22.5893	22.4133	30.1861	26.0478	29.6898	25.9704	25.254	25.6007	28.0752	23.3629	25.6438	24.1197	23.9848	26.1865	27.3325	18.0265
Chr10_core_Tb427v10:2652501-2662500	10_core_Tb427v10	2652501	2662500	0.0188679	0.0345528	0.0178119	0.0547754	0.024956	0.141484	0.0913632	0.0889175	0.0573434	0.113019	0.0648971	0.0610568	0.0462951	0	0.104121	0	14.4212
Chr10_core_Tb427v10:2655001-2665000	10_core_Tb427v10	2655001	2665000	0.0366936	0.0366758	0.0353854	0.0547754	0.0985667	0.17685	0.140126	0.192286	0.135075	0.190527	0.194691	0.18317	0.0462951	0.163719	0.208243	0.059548	16.5844
Chr10_core_Tb427v10:2657501-2667500	10_core_Tb427v10	2657501	2667500	0.0555615	0.0536862	0.0353854	0.0384723	0.0985667	0.17685	0.157824	0.210425	0.116277	0.153758	0.194691	0.18317	0.0925902	0.163719	0.208243	0.059548	15.8633
Chr10_core_Tb427v10:2660001-2670000	10_core_Tb427v10	2660001	2670000	0.711384	0.882395	0.655111	1.79305	1.99692	2.28885	2.59119	3.81152	2.11149	3.24436	2.72568	3.35812	1.43515	3.23345	3.27982	3.03695	15.8633
Chr10_core_Tb427v10:2662501-2672500	10_core_Tb427v10	2662501	2672500	0.730252	0.916948	0.67289	1.8118	2.02188	2.27143	2.57288	3.83029	2.09334	3.30039	2.72568	3.35812	1.43515	3.27438	3.27982	3.03695	17.3055
Chr10_core_Tb427v10:2665001-2675000	10_core_Tb427v10	2665001	2675000	2.12	2.97783	2.23394	3.84954	4.33379	5.39761	6.5507	9.43765	5.23796	8.09613	6.6844	7.6321	3.24066	5.93481	8.06941	7.20531	14.4212
Chr10_core_Tb427v10:2667501-2677500	10_core_Tb427v10	2667501	2677500	37.9637	32.1607	38.7029	41.4513	37.2039	40.4056	40.1109	44.789	39.3941	44.2906	38.1595	39.0763	38.1472	41.1344	46.6464	46.507	13.7002
Chr10_core_Tb427v10:2670001-2680000	10_core_Tb427v10	2670001	2680000	149.485	131.519	143.115	137.344	130.429	135.275	142.57	150.363	130.87	144.058	137.192	142.69	139.58	138.343	144.052	140.533	16.5844
Chr10_core_Tb427v10:2672501-2682500	10_core_Tb427v10	2672501	2682500	237.154	223.689	236.94	213.744	212.925	213.282	231.364	245.597	207.549	229.77	231.618	234.519	222.216	219.179	226.516	217.41	11.537
Chr10_core_Tb427v10:2675001-2685000	10_core_Tb427v10	2675001	2685000	291.675	274.58	291.405	278.956	280.717	270.864	297.019	315.366	265.129	293.5	302.875	305.833	279.53	277.012	284.668	273.683	10.0949
Chr10_core_Tb427v10:2677501-2687500	10_core_Tb427v10	2677501	2687500	408.113	440.966	417.097	414.22	434.384	429.271	457.466	475.008	408.995	453.109	458.822	469.16	408.415	430.786	431.583	431.783	16.5844
Chr10_core_Tb427v10:2680001-2690000	10_core_Tb427v10	2680001	2690000	473.19	550.623	493.704	470.681	509.323	520.341	538.002	571.377	471.929	540.177	539.36	546.458	462.303	499.179	504.052	500.858	11.537
Chr10_core_Tb427v10:2682501-2692500	10_core_Tb427v10	2682501	2692500	434.8	515.709	449.303	442.551	482.549	496.791	519.512	558.287	447.866	538.599	504.315	523.318	436.192	481.866	483.54	486.984	11.537
Chr10_core_Tb427v10:2685001-2695000	10_core_Tb427v10	2685001	2695000	504.671	594.971	526.067	494.137	534.181	545.232	580.286	614.882	506.776	597.507	555.584	573.567	481.978	535.566	537.683	548.913	12.258
Chr10_core_Tb427v10:2687501-2697500	10_core_Tb427v10	2687501	2697500	435.009	510.568	450.243	403.715	440.352	461.312	481.19	514.771	421.994	493.362	455.318	471.786	388.138	442.532	442.984	455.542	7.21061
Chr10_core_Tb427v10:2690001-2700000	10_core_Tb427v10	2690001	2700000	226.596	232.199	226.396	198.274	209.48	199.767	234.509	252.682	205.868	249.5	221.234	233.237	192.68	211.73	213.553	220.983	12.258
Chr10_core_Tb427v10:2692501-2702500	10_core_Tb427v10	2692501	2702500	171.162	174.172	171.9	146.754	153.48	142.54	165.291	171.617	153.659	170.274	155.039	162.594	131.987	150.867	152.694	160.899	13.7002
Chr10_core_Tb427v10:2695001-2705000	10_core_Tb427v10	2695001	2705000	142.233	116.121	131.38	126.285	126.175	128.386	107.431	106.336	130.143	118.811	106.496	111.062	107.219	118.737	109.692	127.73	16.5844
Chr10_core_Tb427v10:2697501-2707500	10_core_Tb427v10	2697501	2707500	216.068	184.577	203.16	194.643	193.809	194.517	195.216	206.287	206.195	208.479	176.65	186.162	183.375	196.094	183.878	208.478	18.7476
Chr10_core_Tb427v10:2700001-2710000	10_core_Tb427v10	2700001	2710000	309.261	285.193	302.421	291.535	291.967	297.007	325.826	347.428	322.633	340.007	293.4	300.338	292.122	312.048	299.349	321.5	18.0265
Chr10_core_Tb427v10:2702501-2712500	10_core_Tb427v10	2702501	2712500	405.326	369.604	396.267	389.077	390.304	398.647	450.572	482.331	418.891	462.523	410.474	416.774	394.342	420.84	412.373	424.339	20.9108
Chr10_core_Tb427v10:2705001-2715000	10_core_Tb427v10	2705001	2715000	409.359	400.406	410.43	406.139	407.828	416.587	494.119	542.63	435.899	509.184	455.383	467.573	416.563	456.367	452.928	446.193	18.7476
Chr10_core_Tb427v10:2707501-2717500	10_core_Tb427v10	2707501	2717500	334.296	336.584	337.217	355.627	350.994	359.38	429.298	477.387	372.357	450.146	409.241	430.145	361.796	399.311	407.167	387.419	20.9108
Chr10_core_Tb427v10:2710001-2720000	10_core_Tb427v10	2710001	2720000	353.926	337.817	347.978	363.53	353.389	358.913	392.295	439.7	348.798	420.923	390.161	409.691	357.583	379.501	394.568	374.081	18.0265
Chr10_core_Tb427v10:2712501-2722500	10_core_Tb427v10	2712501	2722500	331.656	320.922	327.182	352.271	334.138	341.316	347.643	393.875	332.032	380.815	358.556	376.415	348.787	356.948	370.672	353.953	16.5844
Chr10_core_Tb427v10:2715001-2725000	10_core_Tb427v10	2715001	2725000	420.324	426.759	431.614	479.644	444.578	449.102	448.436	499.979	455.806	493.359	478.681	483.081	455.868	480.147	490.828	488.83	16.5844
Chr10_core_Tb427v10:2717501-2727500	10_core_Tb427v10	2717501	2727500	565.254	583.515	574.395	584.218	566.481	564.276	590.35	638.023	573.859	607.306	622.493	600.86	570.541	592.417	607.392	610.367	9.37379
Chr10_core_Tb427v10:2720001-2730000	10_core_Tb427v10	2720001	2730000	517.967	545.233	530.52	546.332	527.393	525.955	558.24	605.954	532.217	570.62	580.504	566.79	524.894	554.393	561.683	566.361	11.537
Chr10_core_Tb427v10:2722501-2732500	10_core_Tb427v10	2722501	2732500	480.486	513.524	496.324	499.733	484.709	479.096	522.844	569.917	490.631	537.68	535.985	525.027	478.691	513.709	515.401	519.318	10.0949
Chr10_core_Tb427v10:2725001-2735000	10_core_Tb427v10	2725001	2735000	346.721	363.059	350.432	331.561	331.319	324.361	364.422	396.481	322.669	365.133	356.739	352.42	329.482	335.624	343.236	340.257	10.0949
Chr10_core_Tb427v10:2727501-2737500	10_core_Tb427v10	2727501	2737500	206.798	223.231	217.971	210.127	203.605	204.565	238.603	257.943	211.707	249.729	214.29	229.39	231.198	225.687	224.746	211.812	14.4212
Chr10_core_Tb427v10:2730001-2740000	10_core_Tb427v10	2730001	2740000	214.65	245.559	230.285	216.587	209.578	213.036	252.169	273.233	244.248	278.479	227.724	240.503	260.641	243.614	250.048	225.627	17.3055
Chr10_core_Tb427v10:2732501-2742500	10_core_Tb427v10	2732501	2742500	283.831	405.231	319.61	290.396	309.58	360.962	355.515	441.729	323.896	436.527	320.981	334.469	342.352	340.576	352.763	316.974	23.074
Chr10_core_Tb427v10:2735001-2745000	10_core_Tb427v10	2735001	2745000	340.027	492.769	379.485	342.763	374.612	441.932	423.652	533.813	384.235	523.42	384.904	408.165	402.49	406.514	418.88	387.836	245.161
Chr10_core_Tb427v10:2737501-2747500	10_core_Tb427v10	2737501	2747500	458.499	595.347	491.773	450.901	468.492	540.214	501.855	614.725	479.661	620.38	472.126	483.02	489.663	499.138	499.366	477.039	935.216
Chr10_core_Tb427v10:2740001-2750000	10_core_Tb427v10	2740001	2750000	580.724	744.151	622.632	564.655	572.474	656.265	618.765	750.488	584.27	759.565	594.911	582.176	586.003	614.969	599.479	602.328	1685.84
Chr10_core_Tb427v10:2742501-2752500	10_core_Tb427v10	2742501	2752500	503.366	604.871	531.289	481.012	476.904	534.814	520.14	607.584	508.213	629.723	510.221	491.934	498.459	529.672	508.633	521.164	2097.57
Chr10_core_Tb427v10:2745001-2755000	10_core_Tb427v10	2745001	2755000	411.37	458.026	424.086	390.169	364.617	402	404.46	458.158	408.279	484.158	401.583	378.979	400.545	416.583	395.661	408.499	2090.36
Chr10_core_Tb427v10:2747501-2757500	10_core_Tb427v10	2747501	2757500	282.209	325.446	287.912	289.072	276.389	310.483	305.752	346.616	325.098	368.336	310.143	279.091	286.752	310.411	295.184	311.138	2081.7
Chr10_core_Tb427v10:2750001-2760000	10_core_Tb427v10	2750001	2760000	66.566	70.3172	60.1004	87.58	88.6702	106.736	87.5272	103.946	115.244	114.712	98.4488	83.4646	84.4423	94.7933	92.0954	95.3959	1986.52
Chr10_core_Tb427v10:2752501-2762500	10_core_Tb427v10	2752501	2762500	53.9574	49.4323	41.7918	74.334	77.166	84.8891	67.2424	74.3759	95.5795	82.5205	80.1479	70.3985	67.6371	72.5275	65.8047	72.7081	1821.4
Chr10_core_Tb427v10:2755001-2765000	10_core_Tb427v10	2755001	2765000	52.8759	49.0831	41.3301	76.0521	80.7849	85.5614	67.9651	63.5301	97.4228	75.9743	81.3809	70.8259	62.2669	75.2698	67.5227	75.9832	1622.39
Chr10_core_Tb427v10:2757501-2767500	10_core_Tb427v10	2757501	2767500	37.1052	36.9129	31.0353	55.6174	58.5557	62.6496	50.6109	50.5752	67.0032	58.0022	63.5991	60.7515	44.9988	56.2784	51.5401	54.6055	937.379
Chr10_core_Tb427v10:2760001-2770000	10_core_Tb427v10	2760001	2770000	30.8917	34.6165	26.4611	42.6432	48.5493	52.3415	45.3025	51.0854	49.1898	55.1942	52.8262	54.9511	39.999	49.0748	45.3449	44.7205	282.656
Chr10_core_Tb427v10:2762501-2772500	10_core_Tb427v10	2762501	2772500	27.2857	28.2254	23.9628	42.1284	44.9791	46.965	45.241	49.3609	47.2062	52.8562	49.3867	49.3339	36.2491	43.672	43.8872	42.815	18.7476
Chr10_core_Tb427v10:2765001-2775000	10_core_Tb427v10	2765001	2775000	196.749	189.583	159.011	258.787	261.255	267.591	284.455	319.735	274.547	306.378	298.072	373.179	209.532	245.374	227.297	253.019	18.7476
Chr10_core_Tb427v10:2767501-2777500	10_core_Tb427v10	2767501	2777500	196.878	190.201	158.663	255.067	260.357	265.744	285.394	321.179	274.437	307.351	297.358	372.385	210.643	245.005	227.661	251.173	21.6318
Chr10_core_Tb427v10:2770001-2780000	10_core_Tb427v10	2770001	2780000	194.563	186.717	155.998	251.415	256.395	261.617	279.828	317.229	270.205	303.767	293.01	368.417	206.291	240.503	227.349	247.065	23.074
Chr10_core_Tb427v10:2772501-2782500	10_core_Tb427v10	2772501	2782500	184.895	177.775	148.45	240.117	243.808	250.708	265.561	306.671	255.207	294.12	278.733	356.327	198.05	229.002	216.208	235.393	18.7476
Chr10_core_Tb427v10:2775001-2785000	10_core_Tb427v10	2775001	2785000	15.6143	17.1279	13.3984	22.6067	27.6312	29.3084	27.6924	37.8172	27.7679	40.8237	30.1771	33.8255	25.1845	26.3997	31.4447	25.3079	16.5844
Chr10_core_Tb427v10:2777501-2787500	10_core_Tb427v10	2777501	2787500	18.2496	18.6942	15.5986	26.7507	31.4579	34.5295	30.9287	40.3883	29.9902	45.6498	34.9795	38.9542	27.5919	29.9606	35.2451	30.0122	10.0949
Chr10_core_Tb427v10:2780001-2790000	10_core_Tb427v10	2780001	2790000	14.3145	13.9919	12.8173	22.4835	24.6505	26.9613	24.8938	31.2539	23.1909	34.8852	28.1004	29.1241	20.3235	24.3123	26.4989	25.0102	10.0949
Chr10_core_Tb427v10:2782501-2792500	10_core_Tb427v10	2782501	2792500	19.1901	15.7995	16.0628	29.036	30.1153	32.1007	27.7845	30.081	27.1548	33.8799	32.1889	31.8716	25.6475	31.6387	30.2993	28.9999	10.8159
Chr10_core_Tb427v10:2785001-2795000	10_core_Tb427v10	2785001	2795000	20.0826	15.5547	16.8422	33.0789	31.5401	34.9953	28.8701	30.9789	30.9096	35.2056	33.6816	33.7033	28.0548	35.4452	32.9544	32.3941	9.37379
Chr10_core_Tb427v10:2787501-2797500	10_core_Tb427v10	2787501	2797500	16.2309	13.9188	15.5614	31.4968	27.9617	30.946	27.027	28.0692	27.8488	29.667	29.4633	29.002	26.8974	31.8843	30.4555	27.4516	12.9791
Chr10_core_Tb427v10:2790001-2800000	10_core_Tb427v10	2790001	2800000	17.2341	15.4234	15.8632	31.8118	29.0547	31.9391	29.2059	30.4089	29.896	30.5534	29.5282	30.8337	28.5641	31.8433	30.4555	27.928	12.9791
Chr10_core_Tb427v10:2792501-2802500	10_core_Tb427v10	2792501	2802500	15.7765	14.146	14.4637	27.0133	26.7479	28.5747	28.6455	29.809	28.2786	27.3881	27.711	30.3452	25.416	26.1132	26.3427	25.5461	13.7002
Chr10_core_Tb427v10:2795001-2805000	10_core_Tb427v10	2795001	2805000	18.5603	17.0195	16.9844	27.6389	30.592	31.9036	33.9032	34.3698	30.0381	31.7016	31.4102	35.5961	30.3696	26.6862	26.4989	27.3921	12.258
Chr10_core_Tb427v10:2797501-2807500	10_core_Tb427v10	2797501	2807500	26.0965	23.5933	22.6907	37.3255	42.2314	42.7605	45.6381	46.9654	40.4322	44.4384	42.1831	49.5781	37.6842	36.5093	35.8178	36.3838	9.37379
Chr10_core_Tb427v10:2800001-2810000	10_core_Tb427v10	2800001	2810000	79.6233	77.5187	69.9653	114.926	124.508	126.689	128.747	140.441	126.437	133.884	128.496	145.01	93.5161	107.359	101.31	104.149	10.0949
Chr10_core_Tb427v10:2802501-2812500	10_core_Tb427v10	2802501	2812500	81.7734	80.3156	70.7961	118.9	127.757	130.861	130.258	142.738	128.425	136.717	131.222	145.498	94.8586	110.469	103.601	107.008	9.37379
Chr10_core_Tb427v10:2805001-2815000	10_core_Tb427v10	2805001	2815000	81.2707	80.7416	70.806	119.256	128.752	132.107	128.937	144.24	128.438	137.148	131.936	145.315	91.8958	112.27	105.683	107.901	8.65273
Chr10_core_Tb427v10:2807501-2817500	10_core_Tb427v10	2807501	2817500	76.8049	77.8815	66.6647	111.576	122.525	124.412	119.085	136.797	119.952	128.027	126.29	134.63	84.6737	106.745	99.4359	101.529	11.537
Chr10_core_Tb427v10:2810001-2820000	10_core_Tb427v10	2810001	2820000	21.9329	21.9261	18.2727	33.7238	39.9038	41.6625	35.1094	41.2178	34.1804	38.8593	37.6403	38.7711	27.0363	35.8954	34.2559	35.5502	12.258
Chr10_core_Tb427v10:2812501-2822500	10_core_Tb427v10	2812501	2822500	22.9959	23.0857	20.2049	36.7996	43.9003	44.5324	37.627	43.2646	36.8944	41.3922	40.8852	41.7628	30.3233	38.0647	36.0781	37.5748	10.0949
Chr10_core_Tb427v10:2815001-2825000	10_core_Tb427v10	2815001	2825000	25.9929	24.3564	22.1786	39.099	47.117	46.4103	39.947	42.8303	40.8821	41.0302	43.5459	43.1061	32.1751	39.3335	38.4729	38.1107	12.258
Chr10_core_Tb427v10:2817501-2827500	10_core_Tb427v10	2817501	2827500	21.5365	18.8058	18.8996	34.0379	38.7694	38.5685	34.082	34.2804	35.2794	33.9883	34.9795	34.9245	27.9622	32.2936	32.5379	30.5481	12.258
Chr10_core_Tb427v10:2820001-2830000	10_core_Tb427v10	2820001	2830000	20.9849	19.1747	18.8818	30.1357	35.4144	33.5003	30.5275	30.2655	31.3157	29.9816	32.124	29.7957	25.6012	27.8732	26.7592	25.6056	12.258
Chr10_core_Tb427v10:2822501-2832500	10_core_Tb427v10	2822501	2832500	13.9854	13.9311	13.4762	19.9298	25.3866	22.6548	21.895	20.5694	22.5909	21.1515	21.416	20.8204	17.5921	19.9328	18.846	17.7453	15.1423
Chr10_core_Tb427v10:2825001-2835000	10_core_Tb427v10	2825001	2835000	11.5464	11.7867	11.0768	15.5845	19.737	19.2504	17.7339	18.307	17.5608	19.8054	16.7434	18.6834	15.37	14.9394	13.5878	13.8747	15.8633
Chr10_core_Tb427v10:2827501-2837500	10_core_Tb427v10	2827501	2837500	15.6447	14.8101	13.9112	19.6818	25.4632	25.5608	23.1536	26.0943	20.4432	28.6401	22.7789	23.8732	18.7495	19.9737	16.5032	19.7699	14.4212
Chr10_core_Tb427v10:2830001-2840000	10_core_Tb427v10	2830001	2840000	13.3928	12.1963	11.3759	18.4502	23.4669	24.1711	21.578	25.3278	18.9914	27.6636	21.2862	22.4689	17.3607	18.664	14.9935	17.9835	12.258
Chr10_core_Tb427v10:2832501-2842500	10_core_Tb427v10	2832501	2842500	19.5149	17.0429	16.0908	28.2463	32.4476	35.059	30.2992	35.9793	27.4483	38.7805	31.3453	31.4442	25.3234	26.7271	24.9891	23.9978	10.8159
Chr10_core_Tb427v10:2835001-2845000	10_core_Tb427v10	2835001	2845000	24.475	21.2625	20.3321	33.2959	38.7783	41.2695	36.7206	40.7354	33.6169	44.9262	38.2893	38.3437	28.5641	32.1708	30.5076	28.9403	16.5844
Chr10_core_Tb427v10:2837501-2847500	10_core_Tb427v10	2837501	2847500	24.3247	21.2245	22.5094	35.4041	39.93	41.4967	38.1832	39.9173	35.532	44.0495	41.8586	41.3965	31.2492	33.1531	33.423	30.2504	17.3055
Chr10_core_Tb427v10:2840001-2850000	10_core_Tb427v10	2840001	2850000	28.6993	25.1666	26.6599	42.46	46.7668	47.7517	46.2061	47.7785	43.2622	51.1062	49.3867	50.0055	36.5731	39.006	40.5032	36.7411	20.1897
Chr10_core_Tb427v10:2842501-2852500	10_core_Tb427v10	2842501	2852500	24.4316	21.2	23.0271	36.4801	39.6045	40.6856	39.7743	39.837	36.4135	42.2844	41.1447	42.9229	30.7862	33.1122	33.475	32.4537	20.1897
Chr10_core_Tb427v10:2845001-2855000	10_core_Tb427v10	2845001	2855000	21.8795	18.9552	21.0241	34.2856	38.9502	37.0381	37.704	37.5067	33.5148	37.7379	37.0562	39.4427	30.2307	31.2703	31.2885	30.1313	13.7002
Chr10_core_Tb427v10:2847501-2857500	10_core_Tb427v10	2847501	2857500	31.667	25.9397	27.0325	44.0968	52.5784	52.3355	46.0904	42.3324	46.6531	40.8067	46.7908	48.2349	37.499	40.766	40.1909	40.0758	14.4212
Chr10_core_Tb427v10:2850001-2860000	10_core_Tb427v10	2850001	2860000	39.1095	31.4903	33.0753	53.028	60.9228	60.03	52.7081	50.9296	53.8789	49.0442	56.6551	57.8818	48.2395	50.8347	50.9674	47.817	12.258
Chr10_core_Tb427v10:2852501-2862500	10_core_Tb427v10	2852501	2862500	48.9705	38.6054	41.6635	63.8031	74.2686	74.0615	65.8822	64.0314	68.4556	62.6956	67.2983	72.9018	59.0262	63.6458	62.4208	58.5357	10.0949
Chr10_core_Tb427v10:2855001-2865000	10_core_Tb427v10	2855001	2865000	54.3373	42.0069	44.8023	69.2121	78.9641	79.7254	70.3831	70.6877	73.9654	68.4939	73.9178	79.557	63.2391	67.9434	68.3036	62.3468	9.37379
Chr10_core_Tb427v10:2857501-2867500	10_core_Tb427v10	2857501	2867500	42.3933	34.2603	37.0592	56.0322	61.6604	61.0741	56.5076	60.8246	56.8678	61.4256	56.0711	62.8885	50.6005	55.4189	53.4663	46.8047	7.21061
Chr10_core_Tb427v10:2860001-2870000	10_core_Tb427v10	2860001	2870000	34.4173	27.6056	28.9734	43.1194	46.4094	48.1398	42.6223	45.5911	43.66	47.6915	40.4958	46.7695	36.5268	41.4618	39.462	36.2647	12.258
Chr10_core_Tb427v10:2862501-2872500	10_core_Tb427v10	2862501	2872500	21.3952	18.246	18.1712	27.3278	28.7985	29.8844	24.6673	27.6593	25.501	29.7214	25.3099	27.5977	21.3883	24.1895	23.2191	21.08	14.4212
Chr10_core_Tb427v10:2865001-2875000	10_core_Tb427v10	2865001	2875000	15.9512	17.1209	15.2602	23.4802	25.2213	26.6759	23.3005	26.2291	22.3582	28.6581	22.1299	25.0943	19.2588	20.3421	20.0434	20.1272	15.1423
Chr10_core_Tb427v10:2867501-2877500	10_core_Tb427v10	2867501	2877500	20.198	17.2722	17.9528	28.5409	28.9423	32.8926	25.733	26.3188	27.0065	29.6092	25.245	27.9029	25.3697	23.0844	24.7809	24.236	15.8633
Chr10_core_Tb427v10:2870001-2880000	10_core_Tb427v10	2870001	2880000	24.9187	20.047	21.5724	35.5258	38.4989	41.5666	31.7024	32.5441	34.4825	35.4277	31.2804	32.7264	30.277	28.1187	30.5076	29.8335	8.65273
Chr10_core_Tb427v10:2872501-2882500	10_core_Tb427v10	2872501	2882500	28.9138	22.9919	25.3484	41.423	45.4716	47.8417	38.4651	39.4213	41.6291	41.7749	37.8999	38.8321	35.2306	33.767	34.9848	35.967	8.65273
Chr10_core_Tb427v10:2875001-2885000	10_core_Tb427v10	2875001	2885000	27.088	19.8546	24.122	37.2185	42.131	42.3031	33.28	32.2163	37.536	35.1402	32.9028	33.5202	29.6752	30.5336	30.1431	31.0245	9.37379
Chr10_core_Tb427v10:2877501-2887500	10_core_Tb427v10	2877501	2887500	19.5904	15.1962	17.9039	28.7414	34.2001	31.6026	28.3839	27.3981	29.2916	28.2807	28.9441	26.865	21.3883	24.2713	22.334	24.2956	9.37379
Chr10_core_Tb427v10:2880001-2890000	10_core_Tb427v10	2880001	2890000	14.3638	12.1291	14.373	21.0215	27.2531	23.2978	25.0789	24.521	23.1492	23.7936	28.4249	26.7429	17.4995	19.5644	19.5748	20.0677	12.9791
Chr10_core_Tb427v10:2882501-2892500	10_core_Tb427v10	2882501	2892500	13.8757	12.2556	13.0244	20.1536	25.4359	21.8547	23.4438	24.2953	21.9667	23.4966	29.8527	29.1851	15.9718	19.4826	18.0651	18.6385	14.4212
Chr10_core_Tb427v10:2885001-2895000	10_core_Tb427v10	2885001	2895000	15.7981	15.5699	14.3555	23.5022	28.4034	26.4046	26.2435	28.4627	26.0116	27.7404	32.773	32.6654	21.5735	22.716	21.8134	22.0923	14.4212
Chr10_core_Tb427v10:2887501-2897500	10_core_Tb427v10	2887501	2897500	19.1188	18.6912	16.7668	29.2083	33.9342	31.6222	30.6418	32.6156	31.3642	32.6467	36.7966	37.3057	26.7586	28.7736	26.7071	27.3325	14.4212
Chr10_core_Tb427v10:2890001-2900000	10_core_Tb427v10	2890001	2900000	20.2903	20.3739	17.4561	33.3677	36.1352	35.9468	34.6134	39.0966	35.6592	39.585	37.6403	43.8388	31.527	31.9252	32.2256	31.7986	12.9791
Chr10_core_Tb427v10:2892501-2902500	10_core_Tb427v10	2892501	2902500	20.725	21.7754	18.504	34.4713	37.2519	38.1337	37.1336	40.029	36.8379	42.1481	36.5371	43.1061	33.6102	31.1885	34.2559	31.8582	8.65273
Chr10_core_Tb427v10:2895001-2905000	10_core_Tb427v10	2895001	2905000	22.0928	23.2922	19.6573	38.7569	41.0992	44.0342	42.9051	47.7847	39.9087	49.9449	41.4692	47.7464	36.4805	35.1587	39.0976	34.8356	7.21061
Chr10_core_Tb427v10:2897501-2907500	10_core_Tb427v10	2897501	2907500	18.9137	20.0225	17.7221	33.832	36.4317	39.44	38.4362	44.2769	34.5242	47.2317	36.2775	41.6407	31.3881	29.2238	34.4121	28.9999	5.76849
Chr10_core_Tb427v10:2900001-2910000	10_core_Tb427v10	2900001	2910000	20.4036	21.9931	18.9137	32.6927	35.9102	39.0476	37.5422	42.7793	33.609	44.2549	38.6138	38.7711	30.2307	29.715	30.6117	28.3448	5.04743
Chr10_core_Tb427v10:2902501-2912500	10_core_Tb427v10	2902501	2912500	21.7655	21.3879	19.3403	32.7889	34.884	38.8014	36.5569	45.1691	31.9571	44.1197	36.1477	36.8783	30.3233	31.3113	31.2364	28.2853	7.21061
Chr10_core_Tb427v10:2905001-2915000	10_core_Tb427v10	2905001	2915000	22.1755	21.2027	20.1549	31.5139	35.1434	37.6448	35.4913	43.8986	32.7885	41.3753	34.2657	35.4129	30.3696	30.3699	29.8828	27.8089	10.8159
Chr10_core_Tb427v10:2907501-2917500	10_core_Tb427v10	2907501	2917500	25.9583	24.9188	21.4898	37.0192	40.8777	42.4079	39.9119	48.3222	43.0812	44.8255	41.2745	41.885	33.9343	38.9242	35.8178	36.9793	12.258
Chr10_core_Tb427v10:2910001-2920000	10_core_Tb427v10	2910001	2920000	28.1934	25.5667	23.4034	42.5028	47.1766	48.2963	45.1556	54.1008	48.4683	51.2547	45.0386	43.8388	37.4064	41.339	39.9306	42.9341	15.1423
Chr10_core_Tb427v10:2912501-2922500	10_core_Tb427v10	2912501	2922500	25.1433	23.8298	21.3621	39.289	44.5962	45.6662	41.1776	46.6233	47.6602	46.4084	42.8321	40.9691	34.351	37.5326	35.8698	40.8499	15.1423
Chr10_core_Tb427v10:2915001-2925000	10_core_Tb427v10	2915001	2925000	27.9375	25.4078	23.2624	43.3163	49.0267	49.747	43.4667	45.2449	50.7383	45.5864	47.5047	42.6787	36.8972	41.4209	39.0976	47.5789	11.537
Chr10_core_Tb427v10:2917501-2927500	10_core_Tb427v10	2917501	2927500	27.655	23.4253	23.7039	40.2711	44.1346	46.5928	39.1244	38.0015	40.3832	38.9826	43.6108	37.8552	34.5824	36.5093	34.9848	41.1477	12.258
Chr10_core_Tb427v10:2920001-2930000	10_core_Tb427v10	2920001	2930000	30.3579	27.1905	27.4236	45.3826	51.9021	52.6968	45.1156	43.9461	44.6973	45.4196	52.5017	46.3421	39.1194	42.0758	41.2841	44.7801	8.65273
Chr10_core_Tb427v10:2922501-2932500	10_core_Tb427v10	2922501	2932500	29.4024	28.9425	27.9879	46.6317	53.3326	52.2881	47.6071	48.1424	44.7145	47.2854	55.7466	51.4098	41.2489	43.9585	42.6377	46.8047	10.0949
Chr10_core_Tb427v10:2925001-2935000	10_core_Tb427v10	2925001	2935000	29.2184	31.4465	28.3767	45.8363	53.5467	52.6485	48.8739	50.8157	43.2825	50.4267	54.9678	54.7679	41.9896	43.9585	43.5227	44.7801	10.8159
Chr10_core_Tb427v10:2927501-2937500	10_core_Tb427v10	2927501	2937500	22.6368	25.633	22.5428	36.841	44.4723	43.2985	41.6473	46.2076	37.6552	45.8157	45.1684	46.7084	35.0917	35.3633	33.7353	36.8007	10.0949
Chr10_core_Tb427v10:2930001-2940000	10_core_Tb427v10	2930001	2940000	18.3066	21.5524	18.4154	29.0266	33.5133	33.4928	32.8138	38.213	28.657	39.0211	31.7996	35.9624	27.0363	27.0136	30.1431	30.429	12.258
Chr10_core_Tb427v10:2932501-2942500	10_core_Tb427v10	2932501	2942500	21.1067	24.2047	21.3401	35.4554	40.9066	40.3953	37.7883	38.8526	34.7125	39.883	34.9146	39.9311	33.7028	32.4573	34.5162	34.9547	12.258
Chr10_core_Tb427v10:2935001-2945000	10_core_Tb427v10	2935001	2945000	26.4312	27.6862	25.7196	39.7729	45.4508	43.5143	41.8845	44.66	40.7613	43.321	41.7937	43.9609	37.2675	37.8191	37.8481	38.2894	14.4212
Chr10_core_Tb427v10:2937501-2947500	10_core_Tb427v10	2937501	2947500	30.1617	31.429	28.327	44.9703	51.6542	49.5675	46.6715	49.6186	45.7839	49.1007	49.6463	52.0204	42.7767	41.9939	44.7201	42.8746	13.7002
Chr10_core_Tb427v10:2940001-2950000	10_core_Tb427v10	2940001	2950000	33.9441	32.3135	29.6417	47.3406	56.3793	54.0861	49.8529	51.2019	49.4571	51.2254	53.0209	57.6987	46.6192	45.5139	46.6984	47.4598	12.9791
Chr10_core_Tb427v10:2942501-2952500	10_core_Tb427v10	2942501	2952500	33.5917	30.1083	27.3726	42.7609	51.7366	49.3848	45.7861	48.7202	44.9693	47.8414	50.1654	52.5699	42.2674	41.2572	42.1171	44.9587	10.8159
Chr10_core_Tb427v10:2945001-2955000	10_core_Tb427v10	2945001	2955000	30.9082	24.985	22.4931	36.9896	44.6566	42.4513	41.4908	44.5786	37.8661	42.5182	47.0504	51.1656	36.6194	35.6498	38.8893	38.5276	8.65273
Chr10_core_Tb427v10:2947501-2957500	10_core_Tb427v10	2947501	2957500	30.008	24.3644	21.729	37.1367	45.2941	41.3919	42.8896	44.8867	37.7741	42.0118	46.3365	50.555	36.5731	35.4452	37.1193	37.7534	8.65273
Chr10_core_Tb427v10:2950001-2960000	10_core_Tb427v10	2950001	2960000	28.0219	23.2965	20.6425	35.6451	42.1331	39.5551	41.2352	43.2453	37.352	38.1773	47.31	48.4791	34.0269	34.6266	34.1518	33.2873	14.4212
Chr10_core_Tb427v10:2952501-2962500	10_core_Tb427v10	2952501	2962500	29.6626	25.8536	23.9555	39.5777	45.0207	41.8199	45.0601	46.2204	41.311	44.1929	50.7495	53.1194	37.5453	37.86	38.629	35.5502	15.1423
Chr10_core_Tb427v10:2955001-2965000	10_core_Tb427v10	2955001	2965000	28.0242	24.7575	23.1765	37.8598	42.5253	39.879	41.0941	42.651	40.9566	42.172	46.7259	45.7926	37.5916	36.0591	35.7136	34.6569	20.9108
Chr10_core_Tb427v10:2957501-2967500	10_core_Tb427v10	2957501	2967500	26.3434	24.0215	22.4513	38.2474	40.9064	40.8339	40.7034	44.4484	41.4131	45.8468	45.3631	45.9147	37.5453	36.8368	36.4425	36.9198	19.4687
Chr10_core_Tb427v10:2960001-2970000	10_core_Tb427v10	2960001	2970000	31.2895	35.5911	30.1114	46.4841	52.2003	52.2435	55.7195	61.1942	51.1136	63.301	55.0327	57.5155	47.3136	49.7706	48.8329	47.5789	12.9791
Chr10_core_Tb427v10:2962501-2972500	10_core_Tb427v10	2962501	2972500	29.5805	36.0806	28.6281	44.5035	50.9995	53.346	54.7986	61.2037	50.2739	60.5801	56.4605	55.8669	44.6748	47.0692	44.616	44.7205	15.1423
Chr10_core_Tb427v10:2965001-2975000	10_core_Tb427v10	2965001	2975000	32.5818	40.7476	32.8082	49.725	58.8924	59.5645	62.0001	69.8728	54.0458	68.6343	61.0681	64.9034	49.4895	52.2673	49.5097	49.1271	10.0949
Chr10_core_Tb427v10:2967501-2977500	10_core_Tb427v10	2967501	2977500	39.6842	47.3218	39.1174	60.3701	70.6484	72.7637	71.5942	80.6223	60.4372	77.7055	73.788	76.1378	54.8134	61.3537	59.8698	58.7143	12.9791
Chr10_core_Tb427v10:2970001-2980000	10_core_Tb427v10	2970001	2980000	37.1479	41.7214	35.6069	56.7163	65.4657	66.3612	63.0757	70.1493	55.9998	68.7127	67.4929	69.7879	50.6468	55.5007	55.3926	53.8314	14.4212
Chr10_core_Tb427v10:2972501-2982500	10_core_Tb427v10	2972501	2982500	242.944	318.881	254.607	256.781	304.195	322.899	297.464	285.444	286.015	276.412	284.444	287.7	250.966	305.704	296.434	301.372	11.537
Chr10_core_Tb427v10:2975001-2985000	10_core_Tb427v10	2975001	2985000	330.577	409.818	347.487	328.551	380.642	393.081	389.176	370.169	362.042	353.323	378.739	377.087	325.686	387.4	378.273	373.128	14.4212
Chr10_core_Tb427v10:2977501-2987500	10_core_Tb427v10	2977501	2987500	429.739	495.487	448.262	405.261	458.06	464.697	473.556	453.177	440.44	421.075	453.436	454.385	402.212	459.273	456.416	441.31	13.7002
Chr10_core_Tb427v10:2980001-2990000	10_core_Tb427v10	2980001	2990000	557.908	623.493	579.735	527.694	577.644	581.098	598.165	559.422	561.736	516.518	578.817	573.812	519.153	586.441	577.145	571.363	13.7002
Chr10_core_Tb427v10:2982501-2992500	10_core_Tb427v10	2982501	2992500	409.682	419.467	431.529	388.132	404.228	385.073	440.492	416.084	395.358	369.833	426.828	427.214	388.416	406.105	406.282	393.97	15.8633
Chr10_core_Tb427v10:2985001-2995000	10_core_Tb427v10	2985001	2995000	583.622	648.851	622.294	560.01	577.095	587.435	606.28	594.522	567.22	541.731	567.395	575.643	563.411	586.646	585.11	581.903	14.4212
Chr10_core_Tb427v10:2987501-2997500	10_core_Tb427v10	2987501	2997500	568.107	675.245	612.273	548.773	579.481	606.442	621.341	624.684	560.044	572.027	583.165	588.893	577.855	608.216	605.518	605.663	12.9791
Chr10_core_Tb427v10:2990001-3000000	10_core_Tb427v10	2990001	3000000	523.235	646.977	568.962	500.497	544.72	577.567	601.582	636.4	516.948	582.741	560.516	573.812	552.717	580.179	573.605	565.646	15.1423
Chr10_core_Tb427v10:2992501-3002500	10_core_Tb427v10	2992501	3002500	610.098	742.442	658.891	586.526	622.745	658.294	682.096	724.272	602.477	674.817	644.038	660.94	631.928	661.916	655.236	640.736	12.258
Chr10_core_Tb427v10:2995001-3005000	10_core_Tb427v10	2995001	3005000	464.317	555.721	491.213	440.511	475.875	489.497	533.833	581.937	446.909	537.645	523.135	525.638	481.515	505.032	501.709	491.211	12.258
Chr10_core_Tb427v10:2997501-3007500	10_core_Tb427v10	2997501	3007500	445.86	539.611	470.029	447.463	478.169	479.3	517.814	556.355	454.611	516.671	514.179	532.476	455.173	491.239	483.592	483.827	12.258
Chr10_core_Tb427v10:3000001-3010000	10_core_Tb427v10	3000001	3010000	454.118	559.653	474.242	477.519	516.595	530.372	547.74	581.388	486.526	536.777	557.206	558.181	481.886	540.764	534.039	539.386	8.65273
Chr10_core_Tb427v10:3002501-3012500	10_core_Tb427v10	3002501	3012500	372.33	449.246	378.837	396.44	434.9	444.161	454.599	489.543	394.626	443.713	476.474	472.579	386.61	449.286	442.776	457.626	10.0949
Chr10_core_Tb427v10:3005001-3015000	10_core_Tb427v10	3005001	3015000	400.1	469.773	410.426	415.861	453.453	462.263	449.19	477.225	418.623	443.548	478.486	479.967	405.638	459.15	455.531	472.037	7.93167
Chr10_core_Tb427v10:3007501-3017500	10_core_Tb427v10	3007501	3017500	396.941	429.979	399.891	401.965	426.623	432.569	426.075	454.405	396.142	427.877	454.993	452.186	396.425	439.626	443.453	450.183	8.65273
Chr10_core_Tb427v10:3010001-3020000	10_core_Tb427v10	3010001	3020000	366.947	364.138	369.708	344.398	347.111	336.741	350.742	371.816	334.581	360.399	366.409	376.903	325.779	349.417	359.948	354.966	14.4212
Chr10_core_Tb427v10:3012501-3022500	10_core_Tb427v10	3012501	3022500	388.641	384.737	397.416	360.197	359.43	355.793	368.471	387.001	354.313	377.357	373.612	383.498	357.769	371.151	383.271	378.725	13.7002
Chr10_core_Tb427v10:3015001-3025000	10_core_Tb427v10	3015001	3025000	369.849	378.257	387.004	346.601	333.08	333.314	361.534	378.12	337.609	375.376	352.78	371.714	341.936	357.726	370.36	360.027	15.1423
Chr10_core_Tb427v10:3017501-3027500	10_core_Tb427v10	3017501	3027500	250.132	266.425	270.024	237.382	227.024	229.53	256.881	268.032	230.661	269.395	243.104	260.712	244.947	250.04	255.149	250.161	13.7002
Chr10_core_Tb427v10:3020001-3030000	10_core_Tb427v10	3020001	3030000	177.038	194.757	195.693	166.894	159.425	160.996	177.471	181.295	159.668	186.819	165.552	184.025	176.153	172.683	177.527	176.203	17.3055
Chr10_core_Tb427v10:3022501-3032500	10_core_Tb427v10	3022501	3032500	100.766	131.534	119.89	100.778	101.223	100.31	110.912	112.912	98.0799	122.049	101.564	116.924	110.229	108.014	111.722	105.579	22.3529
Chr10_core_Tb427v10:3025001-3035000	10_core_Tb427v10	3025001	3035000	73.9649	101.593	84.0515	67.6793	76.1028	77.6895	87.5468	88.1534	82.653	96.4881	80.5373	85.7848	88.3773	86.198	84.8069	81.1044	32.4477
Chr10_core_Tb427v10:3027501-3037500	10_core_Tb427v10	3027501	3037500	116.285	145.302	122.687	110.226	119.256	118.613	136.625	143.984	145.406	156.712	135.765	140.308	137.126	144.728	143.531	140.474	396.584
Chr10_core_Tb427v10:3030001-3040000	10_core_Tb427v10	3030001	3040000	259.603	342.277	282.722	249.411	257.731	260.131	296.345	314.723	317.25	338.522	293.01	298.812	303.372	335.378	314.811	319.475	961.895
Chr10_core_Tb427v10:3032501-3042500	10_core_Tb427v10	3032501	3042500	296.333	390.97	329.241	296.958	303.86	306.684	347.916	372.631	367.911	395.175	344.474	344.055	357.398	389.078	365.466	372.651	1524.32
Chr10_core_Tb427v10:3035001-3045000	10_core_Tb427v10	3035001	3045000	255.338	340.646	286.496	263.556	265.087	271.495	302.274	331.986	320.648	353.362	301.512	299.667	314.02	343.442	322.516	331.206	1666.37
Chr10_core_Tb427v10:3037501-3047500	10_core_Tb427v10	3037501	3047500	208.596	280.546	239.535	224.345	220.251	223.98	246.816	268.258	263.044	287.296	243.104	241.785	266.891	286.263	264.885	271.896	1339.73
Chr10_core_Tb427v10:3040001-3050000	10_core_Tb427v10	3040001	3050000	69.9494	88.7301	85.1706	86.7808	84.7523	83.3679	89.0563	99.6026	92.8942	108.683	88.7792	84.3194	102.544	98.9272	91.9392	93.7285	777.304
Chr10_core_Tb427v10:3042501-3052500	10_core_Tb427v10	3042501	3052500	155.151	171.888	179.343	161.915	164.552	159.354	170.97	166.036	166.325	161.633	160.945	162.228	164.533	163.596	167.011	156.909	203.339
Chr10_core_Tb427v10:3045001-3055000	10_core_Tb427v10	3045001	3055000	223.761	230.419	249.546	222.232	223.33	223.254	229.959	219.96	220.444	207.47	219.093	217.118	221.568	221.389	230.629	215.266	51.1953
Chr10_core_Tb427v10:3047501-3057500	10_core_Tb427v10	3047501	3057500	294.262	300.405	327.091	278.785	289.923	291.714	299.765	290.409	280.804	272.698	289.181	285.501	285.826	284.994	297.579	282.496	22.3529
Chr10_core_Tb427v10:3050001-3060000	10_core_Tb427v10	3050001	3060000	382.865	392.248	429.276	367.632	388.624	389.975	400.732	394.835	378.836	373.846	389.707	387.344	377.907	374.916	391.236	374.438	12.258
Chr10_core_Tb427v10:3052501-3062500	10_core_Tb427v10	3052501	3062500	291.632	292.057	321.082	277.507	295.641	304.201	300.962	300.763	284.719	294.221	295.606	286.906	292.492	284.994	297.683	283.687	7.93167
Chr10_core_Tb427v10:3055001-3065000	10_core_Tb427v10	3055001	3065000	253.562	268.303	285.927	253.496	270.629	275.334	269.506	263.795	258.475	267.471	264.715	255.95	265.132	251.227	264.468	254.985	5.76849
Chr10_core_Tb427v10:3057501-3067500	10_core_Tb427v10	3057501	3067500	207.407	230.281	235.655	218.57	232.645	234.075	225.43	218.405	219.971	225.657	216.432	209.242	218.235	202.889	216.625	206.512	5.04743
Chr10_core_Tb427v10:3060001-3070000	10_core_Tb427v10	3060001	3070000	147.068	169.431	160.833	149.435	149.793	155.981	137.753	122.837	137.268	141.87	124.408	117.412	144.996	126.105	142.959	131.125	8.65273
Chr10_core_Tb427v10:3062501-3072500	10_core_Tb427v10	3062501	3072500	244.351	244.719	262.389	267.857	255.87	249.81	205.291	150.883	250.066	179.195	193.328	170.532	230.226	212.712	228.338	234.262	7.93167
Chr10_core_Tb427v10:3065001-3075000	10_core_Tb427v10	3065001	3075000	632.896	621.945	671.596	639.055	596.552	597.951	587.02	497.216	632.335	516.009	530.988	527.53	550.264	568.309	572.043	595.004	11.537
Chr10_core_Tb427v10:3067501-3077500	10_core_Tb427v10	3067501	3077500	1353.1	1278.28	1366.06	1289.63	1265.12	1238.37	1258.1	1223.75	1249.25	1179.86	1256.99	1374.33	1146.78	1198.01	1216.29	1208.94	13.7002
Chr10_core_Tb427v10:3070001-3080000	10_core_Tb427v10	3070001	3080000	1416.46	1353.3	1432.07	1386.43	1351.2	1336.9	1357.54	1332.82	1326.33	1280.89	1344.21	1457.79	1244.32	1286.95	1317.92	1290.94	11.537
Chr10_core_Tb427v10:3072501-3082500	10_core_Tb427v10	3072501	3082500	1564.29	1419.97	1510.27	1522.08	1423.61	1443.1	1490.39	1523.06	1417.04	1471.77	1491.59	1605.18	1367.56	1424.89	1491.59	1402.59	12.9791
Chr10_core_Tb427v10:3075001-3085000	10_core_Tb427v10	3075001	3085000	1458.65	1338.77	1396.65	1416.2	1329.87	1346.99	1444.91	1523.85	1321.76	1464.85	1445.39	1556.7	1290.43	1353.96	1420.58	1318.81	10.8159
Chr10_core_Tb427v10:3077501-3087500	10_core_Tb427v10	3077501	3087500	534.76	455.151	476.385	552.807	471.476	511.364	514.103	551.905	466.994	571.553	498.799	470.748	507.302	514.241	578.498	492.7	10.8159
Chr10_core_Tb427v10:3080001-3090000	10_core_Tb427v10	3080001	3090000	588.476	470.981	512.826	576.767	497.022	527.372	519.862	566.236	488.399	593.697	508.793	480.395	496.145	537.735	594.898	517.174	11.537
Chr10_core_Tb427v10:3082501-3092500	10_core_Tb427v10	3082501	3092500	368.778	350.618	370.045	356.428	339.87	346.052	334.918	361.688	310.021	388.476	308.391	298.629	301.798	336.934	359.896	333.886	12.258
Chr10_core_Tb427v10:3085001-3095000	10_core_Tb427v10	3085001	3095000	278.471	289.733	297.156	279.781	274.048	278.995	263.62	289.948	241.621	311.444	235.771	231.222	231.151	267.476	287.115	271.36	10.0949
Chr10_core_Tb427v10:3087501-3097500	10_core_Tb427v10	3087501	3097500	274.214	323.203	309.868	277.271	282.946	297.727	298.044	359.121	250.115	367.91	256.733	256.988	235.596	295.717	309.501	298.812	14.4212
Chr10_core_Tb427v10:3090001-3100000	10_core_Tb427v10	3090001	3100000	232.288	354.167	291.339	233.866	269.016	297.998	319.688	417.381	243.988	407.942	255.175	261.445	222.263	303.167	305.596	303.516	15.1423
Chr10_core_Tb427v10:3092501-3102500	10_core_Tb427v10	3092501	3102500	406.523	474.063	445.968	522.615	493.76	524.98	402.461	442.783	477.555	443.326	371.99	313.282	445.683	463.816	445.483	448.039	13.7002
Chr10_core_Tb427v10:3095001-3105000	10_core_Tb427v10	3095001	3105000	614.783	647.334	626.342	766.305	701.805	740.78	515.611	503.134	689.122	517.683	497.371	409.141	638.965	620.495	591.878	589.168	16.5844
Chr10_core_Tb427v10:3097501-3107500	10_core_Tb427v10	3097501	3107500	827.931	813.688	831.893	967.857	914.395	909.496	678.087	621.166	872.149	635.94	714.517	602.386	811.738	790.394	765.24	774.6	10.8159
Chr10_core_Tb427v10:3100001-3110000	10_core_Tb427v10	3100001	3110000	895.56	755.492	872.636	1038.33	924.496	885.909	622.807	476.264	910.191	511.008	696.281	568.744	837.895	767.719	743.218	760.547	11.537
Chr10_core_Tb427v10:3102501-3112500	10_core_Tb427v10	3102501	3112500	805.376	674.046	793.82	821.63	750.538	699.102	562.288	450.867	729.473	474.441	613.342	538.521	667.76	638.259	633.579	652.527	11.537
Chr10_core_Tb427v10:3105001-3115000	10_core_Tb427v10	3105001	3115000	738.89	746.866	794.418	728.025	746.628	708.622	694.885	620.514	672.418	628.473	701.343	683.714	645.492	688.438	717.761	738.872	15.1423
Chr10_core_Tb427v10:3107501-3117500	10_core_Tb427v10	3107501	3117500	2371.77	3426.65	2852.71	1790.12	2421.74	2685.67	3024.71	3757.23	2297.8	3540.1	2799.21	3004.36	2565.67	2819.32	2997.97	2854.14	15.1423
Chr10_core_Tb427v10:3110001-3120000	10_core_Tb427v10	3110001	3120000	2976.17	4567.05	3720.98	2312.05	3223.98	3604.86	4193.31	5296.28	3077.03	4963.65	3893.82	4174.39	3437.32	3874.66	4124.93	3863	12.9791
Chr10_core_Tb427v10:3112501-3122500	10_core_Tb427v10	3112501	3122500	2936.63	4576.73	3696	2292.06	3224.04	3615.87	4231.63	5349.92	3073.2	5002.88	3919.65	4203.82	3451.67	3892.38	4145.65	3873.78	12.9791
Chr10_core_Tb427v10:3115001-3125000	10_core_Tb427v10	3115001	3125000	2827.41	4385.16	3552.62	2165.04	3064.67	3430.62	4044.53	5177.79	2949.98	4826.62	3755.79	4027.37	3319.5	3733.78	3953.07	3693.11	10.0949
Chr10_core_Tb427v10:3117501-3127500	10_core_Tb427v10	3117501	3127500	1376.2	2067.98	1759.93	1239.75	1619.33	1753.52	2082.85	2587.46	1573.03	2406.11	1981.11	2042.23	1730.28	1917.07	2022.04	1865.88	10.8159
Chr10_core_Tb427v10:3120001-3130000	10_core_Tb427v10	3120001	3130000	520.096	475.132	508.823	533.766	522.076	509.007	531.929	519.179	526.052	500.472	523.265	516.601	500.82	525.988	521.284	522.534	11.537
Chr10_core_Tb427v10:3122501-3132500	10_core_Tb427v10	3122501	3132500	534.518	484.83	517.281	544.96	533.271	521.145	546.865	553.252	541.264	531.467	543.383	542.306	513.922	553.984	547.314	543.435	11.537
Chr10_core_Tb427v10:3125001-3135000	10_core_Tb427v10	3125001	3135000	542.203	492.025	526.095	548.24	532.364	518.77	545.139	560.685	539.884	535.481	547.731	538.093	507.394	551.447	553.249	543.375	10.8159
Chr10_core_Tb427v10:3127501-3137500	10_core_Tb427v10	3127501	3137500	432.281	377.46	415.898	413.375	391.587	390.954	404.672	419.932	402.967	401.957	397.17	400.349	383.277	414.946	416.173	413.62	11.537
Chr10_core_Tb427v10:3130001-3140000	10_core_Tb427v10	3130001	3140000	382.273	433.203	408.204	357.19	351.331	352.043	362.856	379.946	362.222	378.505	356.804	359.685	359.805	382.611	381.293	380.095	13.7002
Chr10_core_Tb427v10:3132501-3142500	10_core_Tb427v10	3132501	3142500	318.595	381.005	347.316	310.683	298.082	307.173	298.294	288.804	312.315	303.18	291.063	294.416	310.686	316.428	321.631	322.036	12.258
Chr10_core_Tb427v10:3135001-3145000	10_core_Tb427v10	3135001	3145000	310.403	390.28	342.761	323.021	312.775	327.82	311.417	295.864	341.497	319.638	301.382	314.32	324.575	331.531	333.865	341.508	13.7002
Chr10_core_Tb427v10:3137501-3147500	10_core_Tb427v10	3137501	3147500	540.093	681.892	591.061	539.793	531.858	560.607	505.322	487.79	593.047	512.327	510.545	509.336	530.495	580.015	571.002	593.455	13.7002
Chr10_core_Tb427v10:3140001-3150000	10_core_Tb427v10	3140001	3150000	414.013	521.329	456.09	438.987	432.139	455.715	432.473	413.109	493.472	422.704	422.61	416.529	454.618	480.474	475.679	486.507	14.4212
Chr10_core_Tb427v10:3142501-3152500	10_core_Tb427v10	3142501	3152500	433.618	566.421	484.556	432.32	437.939	452.577	453.169	463.383	508.523	463.227	439.288	437.472	458.738	489.888	486.611	495.142	21.6318
Chr10_core_Tb427v10:3145001-3155000	10_core_Tb427v10	3145001	3155000	427.992	564.669	477.79	408.144	414.652	433.797	428.146	432.944	491.969	437.26	412.81	400.655	445.683	469.792	466.308	476.682	30.2846
Chr10_core_Tb427v10:3147501-3157500	10_core_Tb427v10	3147501	3157500	222.001	301.579	254.301	218.318	220.112	224.369	273.434	273.267	272.514	279.224	238.627	239.465	283.419	255.647	264.885	259.332	282.656
Chr10_core_Tb427v10:3150001-3160000	10_core_Tb427v10	3150001	3160000	236.957	313.748	269.535	236.397	237.138	241.367	285.013	283.76	286.353	294.375	260.951	258.514	291.798	274.311	271.497	277.196	938.822
Chr10_core_Tb427v10:3152501-3162500	10_core_Tb427v10	3152501	3162500	214.395	268.937	235.894	206.175	208.835	213.917	238.336	222.707	248.31	242.728	224.609	222.613	256.336	242.263	226.881	248.494	1649.07
Chr10_core_Tb427v10:3155001-3165000	10_core_Tb427v10	3155001	3165000	189.81	235.673	207.727	189.836	192.349	197.199	216.736	204.363	223.158	222.068	207.93	206.555	231.29	221.43	208.295	228.962	2197.79
Chr10_core_Tb427v10:3157501-3167500	10_core_Tb427v10	3157501	3167500	121.047	155.608	136.937	117.559	127.393	129.205	142.972	140.579	139.213	151.402	140.113	142.079	148.561	145.874	130.048	150.12	2444.4
Chr10_core_Tb427v10:3160001-3170000	10_core_Tb427v10	3160001	3170000	66.9775	85.3739	72.9432	57.9689	64.4236	68.2032	71.1453	76.8898	71.8382	85.6629	68.4015	73.085	75.7851	76.1293	67.3665	79.7943	1961.29
Chr10_core_Tb427v10:3162501-3172500	10_core_Tb427v10	3162501	3172500	11.6437	11.7752	10.2191	17.7682	17.7259	19.7217	16.7778	25.1025	17.8102	29.0422	18.1063	17.8896	21.018	17.2314	18.6377	17.1498	1246.71
Chr10_core_Tb427v10:3165001-3175000	10_core_Tb427v10	3165001	3175000	14.437	15.0295	13.4605	21.1006	20.8175	19.8322	19.642	25.2474	20.6761	27.7046	18.6904	21.553	27.5456	19.196	18.7418	19.5317	706.64
Chr10_core_Tb427v10:3167501-3177500	10_core_Tb427v10	3167501	3177500	99.5374	115.539	110.622	110.008	121.188	115.439	116.29	120.429	107.141	123.221	114.868	119.244	135.089	119.801	118.178	114.273	212.713
Chr10_core_Tb427v10:3170001-3180000	10_core_Tb427v10	3170001	3180000	166.168	191.905	186.641	178.622	194.269	191.857	195.961	197.126	178.196	200.322	192.744	208.875	221.105	205.385	204.286	196.151	33.8899
Chr10_core_Tb427v10:3172501-3182500	10_core_Tb427v10	3172501	3182500	251.838	260.277	280.791	269.92	284.65	274.415	295.628	287.673	272.533	289.317	289.7	307.604	313.233	304.517	312.364	296.192	29.5635
Chr10_core_Tb427v10:3175001-3185000	10_core_Tb427v10	3175001	3185000	380.26	383.981	416.386	400.998	418.659	397.119	430.266	456.16	404.819	458.601	432.279	448.035	440.729	439.545	452.355	434.581	25.9582
Chr10_core_Tb427v10:3177501-3187500	10_core_Tb427v10	3177501	3187500	465.608	462.475	498.921	487.917	486.295	478.156	497.151	523.124	511.108	528.015	511.194	508.237	491.052	509.371	517.379	516.698	21.6318
Chr10_core_Tb427v10:3180001-3190000	10_core_Tb427v10	3180001	3190000	448.749	444.07	481.362	457.662	460.368	448.029	470.34	500.464	480.032	501.175	483.224	463.787	452.812	469.219	480.208	481.446	15.1423
Chr10_core_Tb427v10:3182501-3192500	10_core_Tb427v10	3182501	3192500	435.131	449.573	465.591	437.34	444.426	445.182	447.091	488.208	455.368	491.439	461.743	444.066	436.146	445.602	449.388	456.435	12.258
Chr10_core_Tb427v10:3185001-3195000	10_core_Tb427v10	3185001	3195000	353.874	369.081	373.718	336.738	349.378	361.678	342.823	357.099	353.988	355.101	349.665	335.995	342.491	345.774	342.976	352.762	10.8159
Chr10_core_Tb427v10:3187501-3197500	10_core_Tb427v10	3187501	3197500	276.56	306.375	300.829	255.669	295.63	292.955	305.677	326.536	264.025	303.109	307.028	308.215	296.335	286.958	291.28	288.57	8.65273
Chr10_core_Tb427v10:3190001-3200000	10_core_Tb427v10	3190001	3200000	304.592	346.444	328.919	293.336	340.147	344.517	351.872	375.033	301.476	343.057	342.008	352.053	331.797	333.536	333.969	337.697	10.0949
Chr10_core_Tb427v10:3192501-3202500	10_core_Tb427v10	3192501	3202500	313.855	367.444	330.184	296.148	354.384	363.661	363.744	383.138	310.961	345.309	345.642	362.677	330.547	341.068	339.956	345.021	10.0949
Chr10_core_Tb427v10:3195001-3205000	10_core_Tb427v10	3195001	3205000	381.186	449.513	394.476	347.471	416.099	423.585	444.966	458.243	372.891	406.188	424.362	442.051	380.036	406.146	405.136	408.857	10.0949
Chr10_core_Tb427v10:3197501-3207500	10_core_Tb427v10	3197501	3207500	369.834	422.9	381.021	329.133	388.956	401.815	409.562	427.518	344.119	385.954	383.152	416.163	355.778	385.435	382.594	382.894	11.537
Chr10_core_Tb427v10:3200001-3210000	10_core_Tb427v10	3200001	3210000	400.92	434.103	404.049	351.158	402.191	411.169	425.738	435.537	369.452	396.009	404.568	433.137	367.305	397.469	397.588	390.933	11.537
Chr10_core_Tb427v10:3202501-3212500	10_core_Tb427v10	3202501	3212500	367.473	380.953	372.615	332.062	369.566	367.324	398.532	413.528	343.239	378.038	388.863	414.148	343.602	375.121	368.538	362.647	12.258
Chr10_core_Tb427v10:3205001-3215000	10_core_Tb427v10	3205001	3215000	290.232	303.218	305.086	280.952	303.135	300.42	322.83	337.919	277.836	316.122	310.468	336.789	291.52	305.213	298.048	291.368	11.537
Chr10_core_Tb427v10:3207501-3217500	10_core_Tb427v10	3207501	3217500	266.537	267.193	273.144	258.558	275.057	272.622	288.836	301.977	260.093	286.435	274.774	294.477	264.993	274.843	267.28	264.453	10.8159
Chr10_core_Tb427v10:3210001-3220000	10_core_Tb427v10	3210001	3220000	224.667	236.544	235.719	228.901	239.889	237.22	243.777	255.703	217.777	248.403	234.214	244.899	230.411	232.931	236.303	227.712	8.65273
Chr10_core_Tb427v10:3212501-3222500	10_core_Tb427v10	3212501	3222500	221.047	225.973	229.988	217.835	222.346	218.375	211.95	220.817	195.761	218.212	201.895	212.355	226.476	210.665	223.497	205.977	10.0949
Chr10_core_Tb427v10:3215001-3225000	10_core_Tb427v10	3215001	3225000	239.146	240.376	249.67	226.398	228.45	225.238	213.371	220.725	206.339	228.043	212.603	214.92	241.383	223.599	238.021	218.601	10.0949
Chr10_core_Tb427v10:3217501-3227500	10_core_Tb427v10	3217501	3227500	247.52	249.01	261.094	244.462	237.488	235.312	225.794	232.102	215.732	240.563	226.426	220.171	255.734	242.222	258.221	233.726	12.9791
Chr10_core_Tb427v10:3220001-3230000	10_core_Tb427v10	3220001	3230000	268.051	265.365	281.272	266.818	253.071	249.894	250.071	255.996	236.046	265.963	251.346	240.686	280.687	267.189	283.887	255.878	17.3055
Chr10_core_Tb427v10:3222501-3232500	10_core_Tb427v10	3222501	3232500	286.151	299.057	298.738	281.778	276.729	277.066	284.486	299.341	262.288	290.589	287.948	278.785	302.075	291.543	308.928	281.007	16.5844
Chr10_core_Tb427v10:3225001-3235000	10_core_Tb427v10	3225001	3235000	309.397	317.307	304.968	300.235	315.201	323.244	321.419	325.907	286.116	313.285	334.025	324.883	311.381	327.847	343.028	328.526	18.7476
Chr10_core_Tb427v10:3227501-3237500	10_core_Tb427v10	3227501	3237500	317.23	315.785	295.224	305.206	331.186	346.567	332.352	333.354	290.021	318.753	344.603	343.811	319.621	339.308	348.494	338.947	18.7476
Chr10_core_Tb427v10:3230001-3240000	10_core_Tb427v10	3230001	3240000	330.068	314.34	296.514	314.355	350.956	373.183	350.851	347.144	298.811	327.399	363.164	377.209	335.732	351.136	358.854	350.44	19.4687
Chr10_core_Tb427v10:3232501-3242500	10_core_Tb427v10	3232501	3242500	392.154	352.991	356.66	367.165	400.407	418.894	392.018	377.637	364.934	370.305	407.683	425.016	368.231	404.918	403.47	403.735	18.7476
Chr10_core_Tb427v10:3235001-3245000	10_core_Tb427v10	3235001	3245000	421.034	379.889	392.191	371.018	389.178	401.872	397.251	393.846	375.856	386.469	404.633	415.491	379.944	400.457	395.609	389.087	15.8633
Chr10_core_Tb427v10:3237501-3247500	10_core_Tb427v10	3237501	3247500	424.465	416.609	421.733	370.985	389.265	397.158	414.709	415.409	385.468	408.037	413.719	430.084	390.453	410.607	406.542	399.329	13.7002
Chr10_core_Tb427v10:3240001-3250000	10_core_Tb427v10	3240001	3250000	361.823	371.146	366.398	312.027	325.926	329.374	350.373	357.963	331.87	351.758	345.317	358.281	329.575	350.359	344.902	341.567	10.0949
Chr10_core_Tb427v10:3242501-3252500	10_core_Tb427v10	3242501	3252500	319.952	352.208	323.22	262.965	286.067	288.214	320.729	341.517	285.321	339.891	306.898	327.02	300.918	309.429	311.531	303.218	9.37379
Chr10_core_Tb427v10:3245001-3255000	10_core_Tb427v10	3245001	3255000	246.917	279.559	253.011	221.433	245.673	247.135	276.572	301.817	243.117	300.524	262.249	276.954	268.928	271.037	277.171	264.929	10.0949
Chr10_core_Tb427v10:3247501-3257500	10_core_Tb427v10	3247501	3257500	212.899	230.225	208.886	189.579	213.598	209.014	236.32	257.633	214.646	256.797	217.665	236.229	230.92	226.055	239.844	222.174	7.93167
Chr10_core_Tb427v10:3250001-3260000	10_core_Tb427v10	3250001	3260000	238.903	265.63	241.013	206.015	231.568	227.704	267.152	276.375	231.52	276.983	241.482	265.78	246.892	242.181	257.18	235.989	6.48955
Chr10_core_Tb427v10:3252501-3262500	10_core_Tb427v10	3252501	3262500	249.898	267.408	257.286	231.835	255.825	236.455	273.549	275.079	245.987	263.201	264.391	267.307	248.234	246.806	259.418	244.325	6.48955
Chr10_core_Tb427v10:3255001-3265000	10_core_Tb427v10	3255001	3265000	194.602	216.325	203.912	185.64	205.536	187.763	214.531	212.19	191.884	204.761	213.122	217.118	189.069	190.282	199.965	188.886	7.93167
Chr10_core_Tb427v10:3257501-3267500	10_core_Tb427v10	3257501	3267500	140.605	157.9	149.276	139.71	150.52	137.428	154.103	151.078	138.266	146.802	160.166	155.634	133.885	135.805	143.219	137.615	9.37379
Chr10_core_Tb427v10:3260001-3270000	10_core_Tb427v10	3260001	3270000	137.736	148.399	142.946	141.493	152.038	131.324	145.64	153.916	140.375	147.44	152.638	145.62	130.784	134.291	141.241	129.338	13.7002
Chr10_core_Tb427v10:3262501-3272500	10_core_Tb427v10	3262501	3272500	107.137	123.179	118.47	102.821	101.751	100.633	119.772	142.987	99.1393	145.706	110.52	112.711	114.071	99.3365	113.596	95.8723	12.258
Chr10_core_Tb427v10:3265001-3275000	10_core_Tb427v10	3265001	3275000	159.788	183.318	182.149	155.807	143.959	147.654	180.198	213.925	144.064	216.964	160.166	170.715	174.903	146.365	166.855	140.355	10.8159
Chr10_core_Tb427v10:3267501-3277500	10_core_Tb427v10	3267501	3277500	239.28	260.217	261.654	223.187	212.822	209.36	242.862	278.203	203.741	279.26	227.14	237.572	231.429	208.291	232.659	209.49	8.65273
Chr10_core_Tb427v10:3270001-3280000	10_core_Tb427v10	3270001	3280000	208.949	231.746	230.084	195.136	186.446	188.062	215.081	245.651	180.571	249.653	202.154	212.417	207.958	184.266	203.818	187.517	7.93167
Chr10_core_Tb427v10:3272501-3282500	10_core_Tb427v10	3272501	3282500	202.046	224.032	218.531	190.727	188.05	186.011	202.948	220.206	183.998	224.88	194.496	202.647	199.763	184.307	200.902	186.504	8.65273
Chr10_core_Tb427v10:3275001-3285000	10_core_Tb427v10	3275001	3285000	205.307	216.732	216.965	192.254	187.606	181.603	190.923	197.419	189.988	200.407	188.007	184.514	185.597	183.775	191.948	189.363	13.7002
Chr10_core_Tb427v10:3277501-3287500	10_core_Tb427v10	3277501	3287500	223.107	211.925	229.848	225.15	207.818	198.137	211.525	222.826	222.171	223.172	218.119	209.791	220.828	213.367	222.247	220.208	15.8633
Chr10_core_Tb427v10:3280001-3290000	10_core_Tb427v10	3280001	3290000	364.68	437.48	389.857	367.876	359.744	368.568	359.159	369.843	347.651	359.795	336.232	320.487	351.287	342.664	358.334	356.216	15.1423
Chr10_core_Tb427v10:3282501-3292500	10_core_Tb427v10	3282501	3292500	1417.8	1500.39	1455.86	1607.91	1450.23	1478.8	1589.83	1798.93	1474.6	1590.54	1514.24	1495.4	1426.26	1473.31	1470.35	1474.47	15.1423
Chr10_core_Tb427v10:3285001-3295000	10_core_Tb427v10	3285001	3295000	2229.02	2409.97	2277.02	2313.79	2120.11	2157.99	2394.12	2610.52	2218.44	2375.12	2275.42	2401.91	2061.84	2203.41	2176.35	2188.27	15.1423
Chr10_core_Tb427v10:3287501-3297500	10_core_Tb427v10	3287501	3297500	2209.85	2422.7	2266.27	2295.92	2115.86	2167.69	2399.12	2603.16	2232.85	2373.54	2271.79	2387.63	2052.54	2225.47	2186.97	2199.7	25.2371
Chr10_core_Tb427v10:3290001-3300000	10_core_Tb427v10	3290001	3300000	2181.26	2350.46	2243.89	2294.61	2104.53	2138.98	2400.14	2608.89	2249.92	2388.63	2304.36	2441.48	2068.79	2247.82	2201.49	2202.5	67.0587
Chr10_core_Tb427v10:3292501-3302500	10_core_Tb427v10	3292501	3302500	1199.21	1366.91	1255.88	1117.94	1073.03	1087.16	1233.62	1249.75	1190.66	1226.01	1204.23	1341.42	1054.65	1183.28	1161.06	1150.23	446.337
Chr10_core_Tb427v10:3295001-3305000	10_core_Tb427v10	3295001	3305000	918.289	1015.14	962.55	809.436	774.8	790.846	862.187	869.986	854.829	883.779	857.745	951.264	782.572	862.799	860.147	833.434	1126.3
Chr10_core_Tb427v10:3297501-3307500	10_core_Tb427v10	3297501	3307500	354.863	408.475	388.178	372.591	356.818	358.63	376.265	389.753	388.068	399.79	389.966	389.848	383.786	393.54	400.971	374.914	1667.81
Chr10_core_Tb427v10:3300001-3310000	10_core_Tb427v10	3300001	3310000	213.994	232.365	223.855	203.772	188.724	191.706	198.815	211.968	215.808	222.958	210.526	200.755	214.531	213.285	222.455	207.048	1794
Chr10_core_Tb427v10:3302501-3312500	10_core_Tb427v10	3302501	3312500	121.555	125.325	126.143	122.98	110.768	115.351	117.028	127.166	127.542	135.039	115.062	110.33	126.432	124.058	126.768	122.073	1428.42
Chr10_core_Tb427v10:3305001-3315000	10_core_Tb427v10	3305001	3315000	105.039	90.2227	106.624	119.1	105.341	104.877	102.669	89.3177	126.644	91.1544	111.363	107.094	97.0345	122.257	122.343	119.691	743.414
Chr10_core_Tb427v10:3307501-3317500	10_core_Tb427v10	3307501	3317500	169.648	116.957	152.323	166.193	145.919	141.08	133.59	119.378	167.308	115.192	149.263	140.431	133.284	154.592	158.993	155.361	188.197
Chr10_core_Tb427v10:3310001-3320000	10_core_Tb427v10	3310001	3320000	246.294	180.147	223.463	233.736	209.482	201.539	196.213	177.339	231.593	171.583	208.709	205.578	191.014	214.431	226.048	219.077	18.0265
Chr10_core_Tb427v10:3312501-3322500	10_core_Tb427v10	3312501	3322500	311.374	239.534	295.432	311.918	280.928	271.803	262.66	242.474	310.619	234.844	274.839	271.642	273.558	283.725	294.143	284.461	15.8633
Chr10_core_Tb427v10:3315001-3325000	10_core_Tb427v10	3315001	3325000	411.959	376.008	410.665	400.204	394.521	384.737	408.236	405.698	408.82	375.511	386.981	389.481	399.11	394.481	389.935	381.345	12.9791
Chr10_core_Tb427v10:3317501-3327500	10_core_Tb427v10	3317501	3327500	523.883	483.969	503.581	489.909	497.49	508.755	527.772	523.203	535.122	483.54	513.855	507.565	508.413	508.675	504.989	500.501	11.537
Chr10_core_Tb427v10:3320001-3330000	10_core_Tb427v10	3320001	3330000	608.05	582.329	599.558	551.671	571.526	582.846	625.749	632.667	613.104	580.308	603.218	598.784	589.938	591.885	577.978	576.484	13.7002
Chr10_core_Tb427v10:3322501-3332500	10_core_Tb427v10	3322501	3332500	642.939	622.733	632.055	560.139	589.714	600.1	656.56	681.772	626.433	624.242	638.587	633.952	601.883	624.629	611.036	614.774	12.258
Chr10_core_Tb427v10:3325001-3335000	10_core_Tb427v10	3325001	3335000	573.301	538.809	548.012	498.301	518.971	538.945	569.692	591.638	561.634	551.354	572.262	566.668	526.19	558.118	561.839	556.476	15.8633
Chr10_core_Tb427v10:3327501-3337500	10_core_Tb427v10	3327501	3337500	389.818	387.354	392.73	339.849	351.692	352.889	398.681	427.755	366.273	399.675	383.477	392.839	365.222	377.413	381.501	376.284	15.1423
Chr10_core_Tb427v10:3330001-3340000	10_core_Tb427v10	3330001	3340000	237.342	251.282	242.828	224.38	231.559	235.764	266.675	289.017	239.042	274.973	251.736	259.613	243.697	250.695	257.805	250.459	15.1423
Chr10_core_Tb427v10:3332501-3342500	10_core_Tb427v10	3332501	3342500	115.924	122.159	113.95	113.335	116.839	118.681	130.801	133.248	119.039	132.26	122.006	128.341	122.126	123.772	131.922	121.121	16.5844
Chr10_core_Tb427v10:3335001-3345000	10_core_Tb427v10	3335001	3345000	120.353	151.844	124.072	117.354	124.866	133.496	141.257	148.427	137.968	155.698	134.207	144.46	124.997	144.523	145.562	137.199	11.537
Chr10_core_Tb427v10:3337501-3347500	10_core_Tb427v10	3337501	3347500	449.226	517.903	442.455	439.609	485.233	524.394	505.015	500.127	517.304	507.666	524.239	504.512	445.405	558.568	541.692	542.84	12.9791
Chr10_core_Tb427v10:3340001-3350000	10_core_Tb427v10	3340001	3350000	612.854	709.68	597.159	598.481	673.942	728.07	702.255	682.02	695.58	679.57	717.956	683.958	614.845	743.734	737.96	741.789	10.0949
Chr10_core_Tb427v10:3342501-3352500	10_core_Tb427v10	3342501	3352500	689.258	823.41	685.194	653.452	735.021	795.63	775.46	757.477	749.03	755.956	777.986	744.71	678.362	801.691	801.37	802.707	7.93167
Chr10_core_Tb427v10:3345001-3355000	10_core_Tb427v10	3345001	3355000	683.281	818.312	684.781	659.621	738.357	797.983	779.092	759.937	751.144	757.721	783.178	747.335	688.223	803.124	806.264	804.553	9.37379
Chr10_core_Tb427v10:3347501-3357500	10_core_Tb427v10	3347501	3357500	468.472	573.062	476.078	457.389	502.295	539.574	542.484	523.42	502.117	530.25	516.256	501.581	478.599	518.744	537.995	529.084	8.65273
Chr10_core_Tb427v10:3350001-3360000	10_core_Tb427v10	3350001	3360000	441.711	508.044	455.093	436.296	454.515	471.543	446.021	409.605	445.311	440.332	427.996	412.133	428.276	444.661	447.149	446.908	10.0949
Chr10_core_Tb427v10:3352501-3362500	10_core_Tb427v10	3352501	3362500	479.897	505.959	477.06	499.53	511.758	520.967	476.866	414.148	504.018	448.519	468.492	440.891	472.534	489.233	489.475	501.335	7.21061
Chr10_core_Tb427v10:3355001-3365000	10_core_Tb427v10	3355001	3365000	475.4	494.473	473.84	487.433	496.398	503.379	451.522	384.511	487.317	422.258	443.571	418.239	451.053	471.797	469.744	483.887	5.76849
Chr10_core_Tb427v10:3357501-3367500	10_core_Tb427v10	3357501	3367500	406.775	403.138	397.295	446.878	446.761	474.299	416.087	330.281	436.38	353.239	395.807	379.773	427.119	428.985	432.312	437.678	5.04743
Chr10_core_Tb427v10:3360001-3370000	10_core_Tb427v10	3360001	3370000	351.047	368.578	353.464	370.415	371.293	407.434	399.472	350.28	377.2	364.344	378.22	373.118	399.573	386.5	407.479	395.458	6.48955
Chr10_core_Tb427v10:3362501-3372500	10_core_Tb427v10	3362501	3372500	400.036	453.24	415.464	379.861	391.144	439.19	470.328	475.311	415.755	471.673	455.707	462.566	454.803	452.519	467.141	453.875	7.93167
Chr10_core_Tb427v10:3365001-3375000	10_core_Tb427v10	3365001	3375000	501.598	574.205	529.11	484.827	498.779	553.457	611.545	646.397	518.417	622.86	596.274	611.85	566.328	582.389	588.494	578.271	8.65273
Chr10_core_Tb427v10:3367501-3377500	10_core_Tb427v10	3367501	3377500	626.712	715.181	676.833	573.425	593.132	628.135	717.997	778.852	611.127	732.419	712.31	722.729	642.159	672.025	667.783	672.714	11.537
Chr10_core_Tb427v10:3370001-3380000	10_core_Tb427v10	3370001	3380000	626.559	704.039	671.792	578.324	599.499	624.444	700.435	768.449	616.864	707.7	702.835	720.409	619.151	661.998	649.353	655.862	11.537
Chr10_core_Tb427v10:3372501-3382500	10_core_Tb427v10	3372501	3382500	542.685	594.311	582.072	522.532	535.631	548.471	613.268	658.185	541.392	603.447	609.124	627.664	528.32	572.28	565.483	567.076	12.9791
Chr10_core_Tb427v10:3375001-3385000	10_core_Tb427v10	3375001	3385000	427.456	460.283	463.684	430.999	440.424	441.369	491.173	504.887	443.737	467.587	492.05	501.459	421.841	456.244	459.175	447.98	13.7002
Chr10_core_Tb427v10:3377501-3387500	10_core_Tb427v10	3377501	3387500	294.983	309.691	313.013	314.07	327.238	317.655	335.031	334.915	324.87	311.941	348.043	346.986	294.946	315.241	326.16	316.795	18.7476
Chr10_core_Tb427v10:3380001-3390000	10_core_Tb427v10	3380001	3390000	200.874	218.139	220.735	227.861	230.521	215.277	253.286	252.315	229.455	243.066	251.346	250.577	218.328	230.762	245.518	237.061	18.0265
Chr10_core_Tb427v10:3382501-3392500	10_core_Tb427v10	3382501	3392500	298.969	328.456	309.505	316.622	325.261	313.126	351.823	393.868	335.141	375.93	365.76	370.37	295.779	335.419	344.954	331.742	18.0265
Chr10_core_Tb427v10:3385001-3395000	10_core_Tb427v10	3385001	3395000	298.62	329.229	304.778	309.498	312.935	305.304	334.785	383.398	336.992	371.939	350.639	350.161	288.65	325.719	336.104	326.799	17.3055
Chr10_core_Tb427v10:3387501-3397500	10_core_Tb427v10	3387501	3397500	409.504	458.035	426.948	410.823	402.704	402.899	437.443	484.454	446.889	476.011	443.571	433.564	386.147	424.114	435.748	429.52	17.3055
Chr10_core_Tb427v10:3390001-3400000	10_core_Tb427v10	3390001	3400000	467.61	523.664	485.058	443.581	434.418	432.546	479.191	536.391	494.794	521.671	487.831	468.183	416.934	463.693	470.993	462.033	15.1423
Chr10_core_Tb427v10:3392501-3402500	10_core_Tb427v10	3392501	3402500	364.353	410.641	386.156	338.923	324.499	323.841	361.827	376.241	382.004	373.832	358.426	335.019	329.945	346.716	355.47	358.658	14.4212
Chr10_core_Tb427v10:3395001-3405000	10_core_Tb427v10	3395001	3405000	430.632	465.413	454.982	393.166	375.235	380.874	472.113	556.433	444.431	568.448	460.315	449.012	417.628	450.186	468.755	450.421	15.8633
Chr10_core_Tb427v10:3397501-3407500	10_core_Tb427v10	3397501	3407500	398.497	408.024	423.16	357.696	344.515	355.819	468.988	616.027	414.138	638.65	458.952	473.129	417.443	456.858	479.219	448.754	13.7002
Chr10_core_Tb427v10:3400001-3410000	10_core_Tb427v10	3400001	3410000	354.373	367.5	377.788	325.856	320.965	335.686	432.456	579.814	370.497	605.179	426.179	449.378	400.638	428.453	448.659	416.36	44.7058
Chr10_core_Tb427v10:3402501-3412500	10_core_Tb427v10	3402501	3412500	417.881	448.427	447.416	400.029	399.221	414.128	507.759	653.058	453.751	688.652	512.687	526.92	471.562	525.62	526.073	502.585	569.638
Chr10_core_Tb427v10:3405001-3415000	10_core_Tb427v10	3405001	3415000	622.797	704.03	650.547	554.457	562.213	595.511	625.707	685.187	620.53	716.563	657.926	650.316	599.614	667.482	646.542	664.734	1283.49
Chr10_core_Tb427v10:3407501-3417500	10_core_Tb427v10	3407501	3417500	536.69	636.321	554.256	480.52	499.595	526.373	516.412	514.787	538.249	536.438	552.469	529.545	499.941	559.428	529.301	563.503	1587.06
Chr10_core_Tb427v10:3410001-3420000	10_core_Tb427v10	3410001	3420000	451.714	535.209	469.282	398.32	407.799	436.642	423.971	416.778	447.428	440.191	451.878	430.572	407.212	460.705	436.685	468.285	1589.94
Chr10_core_Tb427v10:3412501-3422500	10_core_Tb427v10	3412501	3422500	329.567	387.581	335.429	276.737	280.21	312.591	290.761	279.3	310.197	296.945	314.621	299.239	278.789	319.948	306.742	332.992	1083.03
Chr10_core_Tb427v10:3415001-3425000	10_core_Tb427v10	3415001	3425000	174.012	223.595	191.885	162.938	181.614	199.208	178.245	196.957	169.196	195.766	179.505	185.674	156.477	190.405	218.134	199.903	370.625
Chr10_core_Tb427v10:3417501-3427500	10_core_Tb427v10	3417501	3427500	208.535	267.364	237.613	211.921	227.767	238.811	248.275	277.254	224.759	264.132	246.998	250.699	212.957	253.805	278.369	256.89	54.0796
Chr10_core_Tb427v10:3420001-3430000	10_core_Tb427v10	3420001	3430000	328.199	355.667	347.951	330.725	322.492	330.87	325.837	349.756	339.594	339.021	331.3	328.241	309.205	351.218	376.295	350.44	22.3529
Chr10_core_Tb427v10:3422501-3432500	10_core_Tb427v10	3422501	3432500	570.258	460.959	541.558	558.677	460.298	467.458	410.301	386.707	538.998	384.719	433.707	412.377	442.118	485.877	506.394	482.458	18.0265
Chr10_core_Tb427v10:3425001-3435000	10_core_Tb427v10	3425001	3435000	557.02	391.453	503.398	584.385	447.053	441.916	373.676	304.517	554.23	310.086	408.916	380.689	438.831	454.77	455.635	449.826	15.8633
Chr10_core_Tb427v10:3427501-3437500	10_core_Tb427v10	3427501	3437500	513.873	328.267	445.842	553.643	415.193	401.697	311.129	209.631	512.543	233.583	346.291	319.144	396.795	398.819	394.464	396.828	15.1423
Chr10_core_Tb427v10:3430001-3440000	10_core_Tb427v10	3430001	3440000	431.628	290.785	372.152	479.11	370.18	360.008	288.174	170.754	457.726	192.774	320.527	288.738	348.278	353.346	347.193	353.834	10.0949
Chr10_core_Tb427v10:3432501-3442500	10_core_Tb427v10	3432501	3442500	224.847	227.767	216.045	304.175	287.64	278.653	261.068	185.179	312.562	198.518	273.995	262.972	274.9	266.657	275.349	270.527	10.0949
Chr10_core_Tb427v10:3435001-3445000	10_core_Tb427v10	3435001	3445000	223.93	252.895	228.207	281.676	296.471	288.241	290.392	241.838	298.462	246.764	291.777	286.723	288.465	281.106	296.329	288.272	9.37379
Chr10_core_Tb427v10:3437501-3447500	10_core_Tb427v10	3437501	3447500	318.607	372.817	321.559	313.052	363.189	350.645	390.83	395.313	347.109	380.121	380.621	373.118	345.13	343.073	365.154	354.072	8.65273
Chr10_core_Tb427v10:3440001-3450000	10_core_Tb427v10	3440001	3450000	344.016	374.438	353.213	340.5	381.298	364.648	396.974	410.637	352.467	397.571	380.621	379.04	365.778	353.797	378.013	363.6	10.8159
Chr10_core_Tb427v10:3442501-3452500	10_core_Tb427v10	3442501	3452500	428.199	430.714	450.857	404.724	433	408.38	429.572	442.73	402.952	432.747	408.073	407.493	416.286	406.514	428.147	420.409	8.65273
Chr10_core_Tb427v10:3445001-3455000	10_core_Tb427v10	3445001	3455000	461.811	455.17	486.027	433.234	453.425	428.182	443.14	454.169	422.683	441.428	422.155	418.361	445.081	427.184	441.787	435.117	7.21061
Chr10_core_Tb427v10:3447501-3457500	10_core_Tb427v10	3447501	3457500	376.411	351.827	410.11	394.115	389.98	377.873	373.824	356.084	365.44	350.108	350.834	359.197	394.897	372.624	383.427	372.949	7.93167
Chr10_core_Tb427v10:3450001-3460000	10_core_Tb427v10	3450001	3460000	463.732	453.693	505.022	454.727	463.201	459.857	460.642	456.588	442.083	448.936	435.07	451.271	481.7	464.061	476.824	459.711	5.76849
Chr10_core_Tb427v10:3452501-3462500	10_core_Tb427v10	3452501	3462500	374.18	379.785	405.36	365.699	371.048	375.063	387.333	389.487	359.613	380.427	364.592	378.125	392.073	385.108	392.329	381.584	4.32637
Chr10_core_Tb427v10:3455001-3465000	10_core_Tb427v10	3455001	3465000	297.86	309.876	326.676	291.003	295.459	300.441	311.543	318.305	293.206	318.629	294.698	307.604	314.76	309.634	317.206	307.446	5.76849
Chr10_core_Tb427v10:3457501-3467500	10_core_Tb427v10	3457501	3467500	253.815	261.293	278.802	241.031	240.46	245.707	253.48	254.79	249.802	263.894	240.379	240.869	258.743	258.594	270.716	259.51	8.65273
Chr10_core_Tb427v10:3460001-3470000	10_core_Tb427v10	3460001	3470000	211.638	215.309	235.93	221.692	213.298	210.749	217.948	208.93	217.469	213.283	207.022	203.197	222.587	232.317	242.447	226.104	9.37379
Chr10_core_Tb427v10:3462501-3472500	10_core_Tb427v10	3462501	3472500	247.82	240.64	264.551	249.041	249.772	254.06	250.829	240.964	247.103	247.798	240.833	236.595	268.234	277.504	290.186	258.855	10.0949
Chr10_core_Tb427v10:3465001-3475000	10_core_Tb427v10	3465001	3475000	344.902	348.149	370.321	336.411	345.14	358.857	352.955	343.014	348.287	346.892	341.943	351.931	372.861	383.839	404.46	367.768	12.258
Chr10_core_Tb427v10:3467501-3477500	10_core_Tb427v10	3467501	3477500	447.984	457.025	478.295	451.351	460.478	476.508	467.384	456.128	450.951	445.159	459.471	475.083	486.978	492.221	519.982	477.694	9.37379
Chr10_core_Tb427v10:3470001-3480000	10_core_Tb427v10	3470001	3480000	411.453	389.295	423.644	405.998	406.783	428.628	398.77	393.252	405.687	384.939	410.02	423.795	435.22	432.791	454.646	424.637	10.8159
Chr10_core_Tb427v10:3472501-3482500	10_core_Tb427v10	3472501	3482500	446.927	437.479	459.214	442.174	452.709	471.956	446.015	449.483	435.718	427.928	456.291	465.192	466.979	455.957	477.709	454.828	11.537
Chr10_core_Tb427v10:3475001-3485000	10_core_Tb427v10	3475001	3485000	399.626	378.485	397.274	403.325	417.866	431.88	412.73	416.87	389.476	390.005	416.704	430.695	426.146	408.602	421.796	410.703	12.9791
Chr10_core_Tb427v10:3477501-3487500	10_core_Tb427v10	3477501	3487500	309.266	275.81	311.066	327.993	330.929	342.073	317.904	323.473	306.773	304.051	318.58	317.495	348.463	321.953	333.084	320.606	13.7002
Chr10_core_Tb427v10:3480001-3490000	10_core_Tb427v10	3480001	3490000	333.448	323.286	339.658	355.435	366.036	374.32	361.346	372.956	335.378	347.802	350.963	349.428	382.12	347.698	357.709	353.477	13.7002
Chr10_core_Tb427v10:3482501-3492500	10_core_Tb427v10	3482501	3492500	314.236	306.277	321.656	331.859	340.322	344.285	338.434	349.302	315.438	326.186	337.659	336.362	353.139	323.877	327.93	323.822	17.3055
Chr10_core_Tb427v10:3485001-3495000	10_core_Tb427v10	3485001	3495000	266.368	262.037	277.762	272.934	273.398	271.506	268.847	280.382	257.417	265.127	271.01	265.292	279.761	257.53	260.095	253.436	13.7002
Chr10_core_Tb427v10:3487501-3497500	10_core_Tb427v10	3487501	3497500	276.707	280.037	282.647	268.638	279.493	278.357	292.034	298.702	266.831	280.301	290.22	289.531	270.317	267.476	264.781	262.13	14.4212
Chr10_core_Tb427v10:3490001-3500000	10_core_Tb427v10	3490001	3500000	277.551	270.561	283.686	275.925	289.001	283.017	304.436	316.728	268.982	289.836	305.925	302.475	263.697	279.878	272.017	266.596	16.5844
Chr10_core_Tb427v10:3492501-3502500	10_core_Tb427v10	3492501	3502500	279.822	261.73	297.041	271.003	289.668	277.748	310.156	325.488	263.378	298.386	305.925	300.949	261.012	285.117	278.369	278.506	15.8633
Chr10_core_Tb427v10:3495001-3505000	10_core_Tb427v10	3495001	3505000	344.099	310.832	364.611	334.31	349.735	330.763	373.166	392.402	315.357	351.584	369.524	364.936	317.908	344.956	343.08	345.081	16.5844
Chr10_core_Tb427v10:3497501-3507500	10_core_Tb427v10	3497501	3507500	341.052	293.662	363.603	333.555	339.618	320.398	359.892	383.831	310.388	342.138	359.789	354.312	319.853	347.043	341.414	344.068	15.8633
Chr10_core_Tb427v10:3500001-3510000	10_core_Tb427v10	3500001	3510000	297.453	254.832	321.252	282.873	283.636	266.738	292.501	309.048	256.172	283.438	291.453	288.86	271.613	285.976	286.906	296.132	12.9791
Chr10_core_Tb427v10:3502501-3512500	10_core_Tb427v10	3502501	3512500	209.459	185.802	226.066	199.002	190.395	181.769	193.45	200.012	178.579	194.69	188.266	192.939	193.93	194.048	200.486	202.523	12.9791
Chr10_core_Tb427v10:3505001-3515000	10_core_Tb427v10	3505001	3515000	145.717	139.233	158.85	133.332	128.091	128.056	132.922	132.602	125.382	144.747	119.54	127.548	143.376	134.536	142.126	137.913	11.537
Chr10_core_Tb427v10:3507501-3517500	10_core_Tb427v10	3507501	3517500	112.318	130.936	127.449	98.4166	98.9926	101.481	98.7975	95.9826	90.6953	115.749	83.4576	94.638	112.358	92.5422	103.757	98.0756	12.258
Chr10_core_Tb427v10:3510001-3520000	10_core_Tb427v10	3510001	3520000	134.342	179.094	161.795	113.196	124.799	127.746	127.548	125.177	118.076	151.809	108.573	114.787	142.543	119.269	133.952	120.406	15.8633
Chr10_core_Tb427v10:3512501-3522500	10_core_Tb427v10	3512501	3522500	249.386	309.764	295.877	225.762	248.82	247.643	265.079	270.276	242.61	280.538	244.273	235.13	263.604	241.608	253.692	240.693	15.1423
Chr10_core_Tb427v10:3515001-3525000	10_core_Tb427v10	3515001	3525000	300.07	362.262	355.184	276.691	299.79	292.946	314.958	319.359	287.896	320.857	292.037	279.945	307.816	283.889	299.141	288.272	14.4212
Chr10_core_Tb427v10:3517501-3527500	10_core_Tb427v10	3517501	3527500	349.251	404.271	406.812	332.063	352.985	344.737	368.517	370.183	339.446	365.674	347.524	328.363	356.611	330.876	346.047	343.116	13.7002
Chr10_core_Tb427v10:3520001-3530000	10_core_Tb427v10	3520001	3530000	426.622	440.35	465.089	422.202	420.11	407.843	422.86	417.15	392.648	399.704	397.235	381.971	424.156	384.003	404.876	394.565	10.0949
Chr10_core_Tb427v10:3522501-3532500	10_core_Tb427v10	3522501	3532500	402.146	374.051	412.012	411.831	390.353	379.927	368.075	343.809	352.392	335.729	335.583	342.284	394.805	337.67	366.768	349.666	10.8159
Chr10_core_Tb427v10:3525001-3535000	10_core_Tb427v10	3525001	3535000	407.642	384.486	415.053	435.368	412.579	405.172	385.782	369.12	380.081	367.707	360.763	362.372	414.619	369.841	392.433	373.961	15.1423
Chr10_core_Tb427v10:3527501-3537500	10_core_Tb427v10	3527501	3537500	391.173	372.207	400.299	420.24	399.648	395.58	372.849	360.275	367.42	356.38	342.721	351.26	399.388	356.252	383.167	355.323	12.9791
Chr10_core_Tb427v10:3530001-3540000	10_core_Tb427v10	3530001	3540000	377.546	363.928	398.199	442.993	426.356	419.27	382.773	355.684	414.604	361.713	353.624	360.723	411.286	388.628	401.856	394.446	13.7002
Chr10_core_Tb427v10:3532501-3542500	10_core_Tb427v10	3532501	3542500	427.652	410.168	464.371	518.358	493.238	478.264	414.92	370.9	494.375	379.929	392.692	386.367	463.229	452.315	449.544	457.448	10.8159
Chr10_core_Tb427v10:3535001-3545000	10_core_Tb427v10	3535001	3545000	529.352	469.613	552.653	580.053	542.992	530.666	448.428	379.966	541.404	388.791	421.117	428.802	502.58	488.865	480.833	495.856	9.37379
Chr10_core_Tb427v10:3537501-3547500	10_core_Tb427v10	3537501	3547500	651.4	573.289	674.437	666.696	631.657	615.325	536.177	452.329	621.093	462.895	527.224	535.834	598.549	580.548	560.381	582.558	12.9791
Chr10_core_Tb427v10:3540001-3550000	10_core_Tb427v10	3540001	3550000	614.966	537.108	633.171	600.76	568.947	560.728	502.236	432.045	564.988	438.057	493.023	506.649	547.254	533.683	513.631	525.273	12.9791
Chr10_core_Tb427v10:3542501-3552500	10_core_Tb427v10	3542501	3552500	526.821	486.731	550.101	505.327	483.337	488.178	470.181	420.257	475.282	427.846	461.094	480.639	478.413	473.271	455.271	458.817	12.9791
Chr10_core_Tb427v10:3545001-3555000	10_core_Tb427v10	3545001	3555000	371.969	368.314	408.802	388.198	360.614	371.621	381.796	344.467	362.554	353.671	371.73	385.329	371.287	381.097	367.548	369.019	12.258
Chr10_core_Tb427v10:3547501-3557500	10_core_Tb427v10	3547501	3557500	210.927	229.871	247.295	278.434	234.522	246.745	255.551	229.788	247.221	246.843	232.396	240.197	244.068	254.788	255.566	252.424	15.8633
Chr10_core_Tb427v10:3550001-3560000	10_core_Tb427v10	3550001	3560000	150.26	174.168	187.027	211.822	167.147	181.174	193.992	176.193	178.421	194.789	170.744	181.339	178.931	192.247	194.291	193.948	14.4212
Chr10_core_Tb427v10:3552501-3562500	10_core_Tb427v10	3552501	3562500	79.9006	98.8285	105.435	121.561	82.4966	94.0522	101.675	85.2996	93.692	102.364	82.1597	89.9366	95.5994	104.862	113.648	109.271	14.4212
Chr10_core_Tb427v10:3555001-3565000	10_core_Tb427v10	3555001	3565000	163.135	200.743	194.892	171.524	158.681	153.75	177.719	162.897	146.072	178.252	157.765	174.622	154.533	162.9	181.432	168.878	14.4212
Chr10_core_Tb427v10:3557501-3567500	10_core_Tb427v10	3557501	3567500	218.633	245.039	241.312	210.005	215.87	204.662	230.044	220.503	199.97	225.834	217.21	230.795	207.448	213.612	226.933	219.97	9.37379
Chr10_core_Tb427v10:3560001-3570000	10_core_Tb427v10	3560001	3570000	228.891	254.828	246.558	207.612	220.534	207.665	235.335	225.349	204.057	227.818	223.116	234.58	213.05	215.004	226.776	222.293	12.9791
Chr10_core_Tb427v10:3562501-3572500	10_core_Tb427v10	3562501	3572500	1970.56	2011.41	2010.54	1821.11	1701.58	1708.51	1955.18	2042.91	1808.37	1923.22	1908.43	1962.55	1658.29	1827.6	1750.18	1840.93	11.537
Chr10_core_Tb427v10:3565001-3575000	10_core_Tb427v10	3565001	3575000	2082.3	2141.65	2131.39	1814.88	1793.25	1823.46	2067.17	2175.77	1915.62	2036.62	2025.44	2123.86	1764.17	1946.33	1854.09	1946.86	10.0949
Chr10_core_Tb427v10:3567501-3577500	10_core_Tb427v10	3567501	3577500	1988.26	2051.36	2033.02	1730.38	1699.94	1741.77	1980.99	2095.64	1837.6	1965.91	1938.8	2023.79	1682.97	1861.16	1767.25	1864.81	8.65273
Chr10_core_Tb427v10:3570001-3580000	10_core_Tb427v10	3570001	3580000	1969.77	2035.93	2016.64	1721.56	1692.14	1732.52	1971.92	2086.36	1828.44	1955.36	1929.78	2021.35	1670.23	1853.95	1760.69	1856.41	5.76849
Chr10_core_Tb427v10:3572501-3582500	10_core_Tb427v10	3572501	3582500	319.477	418.048	369.914	272.154	362.443	386.188	442.776	470.118	390.191	446.875	426.374	507.26	368.972	410.607	390.299	403.616	7.21061
Chr10_core_Tb427v10:3575001-3585000	10_core_Tb427v10	3575001	3585000	200.283	232.268	212.721	191.789	207.14	193.281	232.999	261.453	199.178	251.202	243.429	255.462	216.707	203.134	217.978	202.642	8.65273
Chr10_core_Tb427v10:3577501-3587500	10_core_Tb427v10	3577501	3587500	278.319	312.239	293.807	270.642	274.255	265.574	304.291	339.145	273.587	322.394	313.907	338.987	288.65	272.756	297.943	275.29	10.0949
Chr10_core_Tb427v10:3580001-3590000	10_core_Tb427v10	3580001	3590000	988.248	986.456	980.708	877.752	933.853	934.684	943.756	966.329	948.104	924.736	973.78	1019.77	799.84	935.9	930.949	940.977	11.537
Chr10_core_Tb427v10:3582501-3592500	10_core_Tb427v10	3582501	3592500	1077.91	1087.62	1077.47	951.03	1006.75	1018.41	1027.01	1047.74	1024.97	1007.63	1055.16	1104.39	885.208	1022.79	1020.23	1026.49	12.258
Chr10_core_Tb427v10:3585001-3595000	10_core_Tb427v10	3585001	3595000	1008.26	1005.58	1005.4	905.444	944.24	981.308	950.518	965.497	971.089	945.427	966.252	1005.61	827.34	972.286	971.4	983.554	12.9791
Chr10_core_Tb427v10:3587501-3597500	10_core_Tb427v10	3587501	3597500	1291.42	1303.18	1267.26	1168.29	1178.89	1223.94	1149.14	1099.06	1259.49	1122.51	1193	1211.37	1102.38	1238.62	1212.55	1218.05	15.1423
Chr10_core_Tb427v10:3590001-3600000	10_core_Tb427v10	3590001	3600000	851.353	868.186	830.663	673.905	704.414	756.366	717.137	675.51	797.041	719.866	751.508	758.386	786.091	791.991	790.125	763.465	15.1423
Chr10_core_Tb427v10:3592501-3602500	10_core_Tb427v10	3592501	3602500	740.98	719.117	686.222	712.943	630.037	656.4	600.049	533.473	719.654	572.324	624.829	592.495	705.537	684.591	702.819	660.209	15.1423
Chr10_core_Tb427v10:3595001-3605000	10_core_Tb427v10	3595001	3605000	923.49	871.055	839.261	970.665	878.812	905.567	818.157	664.312	936.352	693.78	840.612	814.681	887.57	886.211	888.26	860.469	14.4212
Chr10_core_Tb427v10:3597501-3607500	10_core_Tb427v10	3597501	3607500	839.532	784.661	772.772	896.794	833.175	849.42	783.078	659.292	862.93	667.948	801.414	787.388	827.895	828.009	833.7	809.853	14.4212
Chr10_core_Tb427v10:3600001-3610000	10_core_Tb427v10	3600001	3610000	660.819	688.926	638.257	763.325	735.815	762.445	754.611	682.333	752.69	670.207	742.033	752.952	726.648	742.138	758.264	745.243	60.5691
Chr10_core_Tb427v10:3602501-3612500	10_core_Tb427v10	3602501	3612500	545.835	579.358	527.813	617.437	614.558	641.342	636.192	579.888	619.69	574.397	630.54	635.052	601.975	622.255	624.156	629.005	311.498
Chr10_core_Tb427v10:3605001-3615000	10_core_Tb427v10	3605001	3615000	422.251	495.106	418.651	356.459	380.13	387.571	424.107	445.102	418.857	448.672	432.409	425.016	403.832	419.366	412.425	435.653	876.089
Chr10_core_Tb427v10:3607501-3617500	10_core_Tb427v10	3607501	3617500	526.348	608.723	501.819	397.246	434.62	436.675	466.149	474.241	459.261	482.385	463.949	443.028	427.72	435.206	424.867	449.647	1462.31
Chr10_core_Tb427v10:3610001-3620000	10_core_Tb427v10	3610001	3620000	388.835	420.873	357.684	255.758	282.064	270.283	268.367	257.823	284.467	268.668	277.695	248.318	253.142	251.022	242.707	260.939	1591.38
Chr10_core_Tb427v10:3612501-3622500	10_core_Tb427v10	3612501	3622500	389.553	421.739	358.446	256.633	283.689	271.933	269.694	260.445	286.279	270.719	280.031	249.661	254.438	253.028	244.789	262.13	1941.1
Chr10_core_Tb427v10:3615001-3625000	10_core_Tb427v10	3615001	3625000	265.397	298.344	250.926	172.312	198.293	188.744	192.062	182.002	199.149	185.839	196.638	166.258	179.764	172.151	168.573	177.155	1989.41
Chr10_core_Tb427v10:3617501-3627500	10_core_Tb427v10	3617501	3627500	13.6531	18.0185	11.032	18.8046	23.9318	24.6144	25.38	33.9248	24.839	31.8643	31.6049	26.6818	23.4716	23.4937	22.4382	26.6775	1949.03
Chr10_core_Tb427v10:3620001-3630000	10_core_Tb427v10	3620001	3630000	20.4176	23.0474	16.228	27.7028	34.1691	34.3279	33.4682	42.7111	36.372	39.4179	40.8203	38.3437	30.7399	32.4982	30.3514	36.2647	1843.75
Chr10_core_Tb427v10:3622501-3632500	10_core_Tb427v10	3622501	3632500	181.979	106.32	115.539	202.022	197.91	191.217	111.887	85.5238	195.044	101.773	147.381	140.553	139.256	152.914	138.69	159.053	1258.25
Chr10_core_Tb427v10:3625001-3635000	10_core_Tb427v10	3625001	3635000	210.965	122.992	137.624	262.102	255.281	241.079	141.537	97.4431	248.259	119.811	188.786	173.645	170.459	194.171	178.256	198.652	648.955
Chr10_core_Tb427v10:3627501-3637500	10_core_Tb427v10	3627501	3637500	206.13	114.435	133.857	255.733	246.181	230.538	130.839	84.5178	239.193	107.525	175.222	162.838	161.616	186.23	171.071	187.398	94.459
Chr10_core_Tb427v10:3630001-3640000	10_core_Tb427v10	3630001	3640000	200.476	110.21	129.938	247.939	236.396	221.379	122.761	72.7944	227.973	97.7748	165.033	151.848	154.163	176.857	162.221	177.513	20.9108
Chr10_core_Tb427v10:3632501-3642500	10_core_Tb427v10	3632501	3642500	46.8141	30.9941	36.3558	86.056	83.002	75.0122	49.7282	32.0922	80.2845	40.6721	65.2865	56.4165	53.8875	64.2597	60.9631	63.1804	15.1423
Chr10_core_Tb427v10:3635001-3645000	10_core_Tb427v10	3635001	3645000	11.4709	8.72837	9.92463	16.421	15.9741	15.2893	14.1644	15.6637	16.3715	17.7962	15.8998	19.2329	16.6199	16.5765	16.2429	14.232	13.7002
Chr10_core_Tb427v10:3637501-3647500	10_core_Tb427v10	3637501	3647500	8.94759	7.06109	8.04824	14.5193	13.5829	13.3183	11.0895	12.6642	12.591	14.6529	12.9794	15.2642	15.0459	12.811	12.859	11.7905	11.537
Chr10_core_Tb427v10:3640001-3650000	10_core_Tb427v10	3640001	3650000	8.03609	7.23836	7.55163	15.9848	15.0264	14.9715	11.7825	13.06	13.9844	14.7985	12.3304	15.7526	15.6014	12.5245	12.9111	12.1478	11.537
Chr10_core_Tb427v10:3642501-3652500	10_core_Tb427v10	3642501	3652500	14.6272	16.0996	13.3272	23.3137	24.955	26.2061	23.2704	26.8862	24.3276	27.5301	23.6225	25.8881	21.1569	21.9793	21.9696	20.7227	12.9791
Chr10_core_Tb427v10:3645001-3655000	10_core_Tb427v10	3645001	3655000	19.6568	25.3741	17.3327	31.1718	39.2096	42.0552	36.5165	40.6047	33.9922	40.3812	36.5371	37.9163	26.99	32.3754	30.9241	32.1559	13.7002
Chr10_core_Tb427v10:3647501-3657500	10_core_Tb427v10	3647501	3657500	20.7713	25.9809	18.311	32.1512	41.1996	44.7351	39.7169	44.4408	37.8718	42.8364	39.6521	40.2364	28.0548	35.8135	33.1106	34.776	14.4212
Chr10_core_Tb427v10:3650001-3660000	10_core_Tb427v10	3650001	3660000	24.0794	27.8268	20.3142	35.4124	45.7238	47.8735	43.9299	48.9569	42.105	46.9954	44.0002	44.8157	32.7769	40.1112	36.9631	38.8848	12.258
Chr10_core_Tb427v10:3652501-3662500	10_core_Tb427v10	3652501	3662500	20.707	22.0819	17.0197	33.0203	41.5339	43.2736	36.9029	40.9345	36.7377	38.8301	38.0297	38.8321	29.6289	33.235	31.4967	33.0491	10.0949
Chr10_core_Tb427v10:3655001-3665000	10_core_Tb427v10	3655001	3665000	23.9816	19.9271	19.0641	36.3708	39.3611	40.6479	35.4813	36.9924	38.8607	36.2251	37.3158	38.71	31.0177	34.2173	31.2885	32.0964	13.7002
Chr10_core_Tb427v10:3657501-3667500	10_core_Tb427v10	3657501	3667500	25.2219	23.2008	21.0425	38.694	41.7984	44.024	38.7373	40.0827	41.533	40.7915	41.2745	42.5566	34.4436	35.8545	34.8286	34.4187	11.537
Chr10_core_Tb427v10:3660001-3670000	10_core_Tb427v10	3660001	3670000	29.7764	26.3588	24.4445	41.5585	46.7835	48.3914	43.6835	46.412	46.1052	47.4082	47.5047	47.7464	37.9157	40.8479	39.8785	36.9198	14.4212
Chr10_core_Tb427v10:3662501-3672500	10_core_Tb427v10	3662501	3672500	30.2251	27.1243	25.3836	40.2678	47.2902	49.3124	46.2003	47.2114	47.404	48.356	48.3483	48.7844	39.2582	43.4265	40.3991	38.1703	13.7002
Chr10_core_Tb427v10:3665001-3675000	10_core_Tb427v10	3665001	3675000	19.4708	19.3583	17.1204	27.1162	33.6326	34.8146	33.2522	35.0651	34.1841	35.8917	33.6816	33.7033	30.5085	31.3522	29.7267	26.3202	9.37379
Chr10_core_Tb427v10:3667501-3677500	10_core_Tb427v10	3667501	3677500	16.446	15.5268	14.2338	22.3606	28.486	28.254	27.2172	28.2477	27.8754	29.0627	27.7759	27.4145	24.3512	26.6043	25.1453	22.0923	9.37379
Chr10_core_Tb427v10:3670001-3680000	10_core_Tb427v10	3670001	3680000	9.95202	10.9686	9.05853	15.0141	20.2749	19.5845	18.3333	19.5368	17.9179	20.8436	18.5606	15.7526	15.9255	16.6993	14.9935	15.1252	5.76849
Chr10_core_Tb427v10:3672501-3682500	10_core_Tb427v10	3672501	3682500	12.1877	12.268	10.1043	16.1911	20.9804	20.5842	17.9282	18.9984	18.2117	21.345	18.2361	16.6074	16.2959	16.8631	18.1692	15.8993	7.93167
Chr10_core_Tb427v10:3675001-3685000	10_core_Tb427v10	3675001	3685000	18.667	16.5873	15.6208	24.744	28.0617	28.2057	24.4477	28.1679	24.5643	28.1187	26.6078	23.69	23.4253	22.1021	25.6139	24.1765	8.65273
Chr10_core_Tb427v10:3677501-3687500	10_core_Tb427v10	3677501	3687500	17.632	14.8911	14.4165	22.6318	25.9681	26.1105	22.4823	26.1293	22.922	25.8428	24.6609	22.0415	22.1754	19.5644	22.7505	21.735	6.48955
Chr10_core_Tb427v10:3680001-3690000	10_core_Tb427v10	3680001	3690000	15.5707	12.7319	12.7862	20.1011	21.9219	22.7536	18.9	20.8806	19.9392	20.4374	20.9618	19.7824	19.4902	17.1905	20.616	18.5194	6.48955
Chr10_core_Tb427v10:3682501-3692500	10_core_Tb427v10	3682501	3692500	9.02473	7.40899	7.78689	13.5471	13.1719	13.7041	12.0046	14.4211	12.3074	12.4549	13.1741	11.2344	12.083	10.1096	12.5987	11.9096	6.48955
Chr10_core_Tb427v10:3685001-3695000	10_core_Tb427v10	3685001	3695000	0.54906	0.559751	0.674197	1.10475	1.08989	0.976695	1.37476	1.47098	1.13732	1.29584	1.36284	0.854795	0.740722	0.818595	1.30152	1.19096	5.76849
Chr10_core_Tb427v10:3687501-3697500	10_core_Tb427v10	3687501	3697500	0.0372147	0.124651	0.017779	0.164235	0.172806	0.0176027	0.137442	0.177198	0.134764	0.321544	0.129794	0.0610568	0	0.0409297	0.312364	0.119096	5.76849
Chr10_core_Tb427v10:3690001-3700000	10_core_Tb427v10	3690001	3700000	0.0555615	0.124651	0.017779	0.238639	0.197762	0.0710966	0.207199	0.266753	0.17172	0.360056	0.129794	0.244227	0	0.0818595	0.364425	0.238192	5.76849
Chr10_core_Tb427v10:3692501-3702500	10_core_Tb427v10	3692501	3702500	67.6112	67.039	54.4369	63.2517	71.4953	75.5167	74.3002	79.949	73.7055	79.2525	74.0476	95.0654	52.9616	67.7387	62.4208	67.4083	5.04743
Chr10_core_Tb427v10:3695001-3705000	10_core_Tb427v10	3695001	3705000	85.3335	86.104	71.1521	87.2928	101.93	101.771	100.679	114.769	100.088	110.405	105.003	124.495	74.3962	91.7236	82.8806	91.8826	6.48955
Chr10_core_Tb427v10:3697501-3707500	10_core_Tb427v10	3697501	3707500	88.2779	88.4791	73.5117	92.1406	107.525	106.911	105.766	119.993	105.332	115.513	110.65	129.746	78.5628	96.5123	87.3058	95.9318	8.65273
Chr10_core_Tb427v10:3700001-3710000	10_core_Tb427v10	3700001	3710000	92.6066	92.636	77.4986	99.4438	115.401	115.608	114.487	128.663	112.886	124.771	117.788	137.683	85.8311	102.816	93.7613	101.232	7.93167
Chr10_core_Tb427v10:3702501-3712500	10_core_Tb427v10	3702501	3712500	34.538	37.9213	31.9615	55.1503	66.6592	68.7338	66.779	75.2416	60.4523	69.2942	69.0505	66.3687	54.3967	56.8105	52.4251	54.6055	7.21061
Chr10_core_Tb427v10:3705001-3715000	10_core_Tb427v10	3705001	3715000	33.2216	34.6766	29.1675	52.462	63.5269	71.2789	66.9081	69.5769	58.5088	65.1396	68.5313	68.5057	49.0728	55.951	56.1735	56.392	6.48955
Chr10_core_Tb427v10:3707501-3717500	10_core_Tb427v10	3707501	3717500	33.171	34.7876	29.0082	52.2968	64.0227	70.8992	65.3357	68.119	59.2912	62.3253	65.8056	67.4677	47.2673	55.0096	56.2776	56.7492	6.48955
Chr10_core_Tb427v10:3710001-3720000	10_core_Tb427v10	3710001	3720000	45.9984	51.6303	42.2685	68.8652	88.2913	92.5078	89.9068	95.4502	79.7036	88.1989	91.8942	91.9515	65.7853	78.7079	77.206	80.4493	9.37379
Chr10_core_Tb427v10:3712501-3722500	10_core_Tb427v10	3712501	3722500	44.39	46.7163	40.5497	60.9544	80.0503	78.3386	77.5177	83.9287	70.5793	79.4018	80.0181	85.4184	54.0264	68.6801	69.1366	71.8744	10.8159
Chr10_core_Tb427v10:3715001-3725000	10_core_Tb427v10	3715001	3725000	38.7183	40.2099	37.1016	52.1555	67.1512	64.7947	66.0142	74.1221	60.649	68.3463	68.4015	72.2302	49.3969	57.4654	57.8394	60.8581	10.8159
Chr10_core_Tb427v10:3717501-3727500	10_core_Tb427v10	3717501	3727500	74.047	63.1206	65.9296	91.9499	105.009	102.895	94.5437	100.966	102.261	98.9039	96.1774	98.3014	82.1275	90.3729	85.1192	90.3939	9.37379
Chr10_core_Tb427v10:3720001-3730000	10_core_Tb427v10	3720001	3730000	66.7519	51.7888	57.6738	82.2417	91.0425	90.5158	75.2641	79.506	90.0547	79.4237	77.2924	79.0075	69.6741	74.4921	69.8654	75.4473	8.65273
Chr10_core_Tb427v10:3722501-3732500	10_core_Tb427v10	3722501	3732500	66.9928	51.2112	57.6906	81.2093	88.4691	88.8633	72.3438	76.9915	89.5909	77.1074	76.319	75.1609	70.1834	72.5275	65.5965	73.9586	8.65273
Chr10_core_Tb427v10:3725001-3735000	10_core_Tb427v10	3725001	3735000	61.2596	46.8619	53.2591	76.9535	81.4589	81.7018	65.8221	67.4444	83.0105	69.8065	69.1154	68.6889	64.7668	67.3704	59.5574	64.4905	10.8159
Chr10_core_Tb427v10:3727501-3737500	10_core_Tb427v10	3727501	3737500	32.9661	27.2683	30.1598	46.974	50.4748	53.0818	42.2725	45.1408	49.7035	45.6546	46.9855	44.8157	41.5267	42.4851	39.9306	40.5522	12.9791
Chr10_core_Tb427v10:3730001-3740000	10_core_Tb427v10	3730001	3740000	20.1043	15.9124	17.3514	28.3882	30.7925	32.7264	29.7475	31.5773	29.2764	30.4748	30.6314	29.6125	25.416	26.1541	26.3427	23.2833	11.537
Chr10_core_Tb427v10:3732501-3742500	10_core_Tb427v10	3732501	3742500	18.5333	14.3956	15.5075	27.84	29.2605	31.1815	28.1833	29.4863	27.8209	29.4892	28.9441	29.1241	23.7031	24.3123	25.1974	21.0204	10.8159
Chr10_core_Tb427v10:3735001-3745000	10_core_Tb427v10	3735001	3745000	19.9755	14.7252	16.6247	30.5324	32.2013	32.8419	28.9246	30.7287	29.6775	31.3144	30.891	28.9409	25.7401	26.2769	26.8633	24.2956	9.37379
Chr10_core_Tb427v10:3737501-3747500	10_core_Tb427v10	3737501	3747500	19.3329	15.1576	16.5548	30.7289	32.6405	33.2652	27.544	29.2501	28.4073	31.5179	28.7494	28.8188	25.3234	25.9495	26.0824	24.8911	7.93167
Chr10_core_Tb427v10:3740001-3750000	10_core_Tb427v10	3740001	3750000	19.1926	15.8816	17.2097	30.2407	31.3922	32.6936	27.7933	29.4309	28.8996	33.349	29.7229	29.1241	27.0363	27.1364	25.9262	27.6898	9.37379
Chr10_core_Tb427v10:3742501-3752500	10_core_Tb427v10	3742501	3752500	22.1344	18.4252	19.8034	31.7259	33.6605	34.5032	30.3529	32.3038	31.2621	35.2375	31.3453	31.5053	29.5363	30.3699	28.4251	30.965	12.258
Chr10_core_Tb427v10:3745001-3755000	10_core_Tb427v10	3745001	3755000	17.8205	16.4868	16.5251	27.1624	29.8869	31.6206	27.6332	28.1129	27.0891	30.4119	26.5429	27.1092	25.6938	26.6862	25.6139	27.2134	10.0949
Chr10_core_Tb427v10:3747501-3757500	10_core_Tb427v10	3747501	3757500	16.4717	16.115	14.8757	25.3289	28.7976	29.9014	26.3065	26.6379	26.2643	27.6212	23.6874	26.3765	23.1475	25.1718	25.2494	24.8911	10.0949
Chr10_core_Tb427v10:3750001-3760000	10_core_Tb427v10	3750001	3760000	11.291	11.741	10.1957	18.6733	23.8051	23.3451	19.9383	19.8033	19.5602	19.945	17.7169	19.4771	16.7125	19.196	18.1692	16.4948	9.37379
Chr10_core_Tb427v10:3752501-3762500	10_core_Tb427v10	3752501	3762500	14.6486	16.9455	12.7658	28.5366	39.0523	37.0578	29.664	25.8135	34.5546	28.1349	30.242	30.7726	22.592	27.6276	23.4794	28.7021	7.21061
Chr10_core_Tb427v10:3755001-3765000	10_core_Tb427v10	3755001	3765000	16.6737	17.2336	13.8475	29.0869	38.9282	35.0575	29.511	26.583	35.3494	29.1313	28.9441	31.6885	23.2401	26.4815	21.1887	28.9403	10.0949
Chr10_core_Tb427v10:3757501-3767500	10_core_Tb427v10	3757501	3767500	15.494	16.672	12.2161	24.4429	35.8277	32.2135	26.8185	21.0362	34.0509	24.8941	26.0886	26.5597	19.1662	21.8565	16.5553	25.3674	11.537
Chr10_core_Tb427v10:3760001-3770000	10_core_Tb427v10	3760001	3770000	16.4457	18.1346	12.8007	24.5334	36.5926	32.9223	27.0625	21.9689	34.7281	25.9628	26.478	25.9491	19.7217	22.2658	17.8568	26.7371	10.0949
Chr10_core_Tb427v10:3762501-3772500	10_core_Tb427v10	3762501	3772500	9.37878	10.3469	6.61278	10.7542	17.1095	16.0295	12.6761	10.5792	15.5047	12.949	9.28028	10.0744	10.046	8.67711	9.05856	10.6591	12.258
Chr10_core_Tb427v10:3765001-3775000	10_core_Tb427v10	3765001	3775000	10.084	10.6965	7.02046	14.2804	19.1557	19.6418	14.5046	12.6459	17.1387	15.2577	12.9794	11.6008	11.6664	11.665	13.4837	13.3388	12.9791
Chr10_core_Tb427v10:3767501-3777500	10_core_Tb427v10	3767501	3777500	15.3105	13.4893	10.5321	22.4198	27.507	28.7226	21.4729	19.9162	23.7019	22.6377	19.4042	19.7824	17.9625	21.4881	20.9805	21.4373	11.537
Chr10_core_Tb427v10:3770001-3780000	10_core_Tb427v10	3770001	3780000	21.457	18.2165	16.5611	32.8457	38.4905	39.05	31.3054	32.1451	32.4169	34.4533	33.8114	34.6192	28.0085	32.7029	33.8394	34.6569	10.8159
Chr10_core_Tb427v10:3772501-3782500	10_core_Tb427v10	3772501	3782500	31.9724	28.762	24.9654	44.933	54.772	58.3597	49.1562	54.5289	48.8745	54.289	53.9944	57.7597	42.7304	46.5781	52.3731	50.9731	8.65273
Chr10_core_Tb427v10:3775001-3785000	10_core_Tb427v10	3775001	3785000	33.0131	30.5356	26.7004	45.8654	56.0964	58.9326	50.041	55.9709	49.7161	55.0113	55.487	57.9429	44.8137	48.5427	53.0498	49.2462	7.93167
Chr10_core_Tb427v10:3777501-3787500	10_core_Tb427v10	3777501	3787500	34.1683	32.2435	28.8446	48.6676	60.2362	61.8669	52.5281	59.4773	52.5259	58.2856	60.8085	62.7664	48.3321	47.6422	54.3514	51.4495	8.65273
Chr10_core_Tb427v10:3780001-3790000	10_core_Tb427v10	3780001	3790000	28.6391	27.4525	24.3388	41.3061	49.7687	52.1492	44.785	51.6471	44.3573	51.3908	50.2952	52.7531	40.6934	38.6377	45.0846	40.4331	11.537
Chr10_core_Tb427v10:3782501-3792500	10_core_Tb427v10	3782501	3792500	19.8141	16.4041	17.5494	31.0261	35.5788	34.6321	29.2075	32.2039	28.8529	33.7257	33.6167	30.8337	26.3419	25.7448	27.5922	27.1539	10.0949
Chr10_core_Tb427v10:3785001-3795000	10_core_Tb427v10	3785001	3795000	18.882	15.9631	16.5215	28.8236	33.9363	34.3695	27.7654	30.3286	27.0244	32.4904	30.3718	29.8568	25.7864	22.9616	26.1345	25.9629	7.93167
Chr10_core_Tb427v10:3787501-3797500	10_core_Tb427v10	3787501	3797500	17.1437	15.7872	15.2408	25.3142	30.4252	32.1066	27.0582	31.9997	23.9202	35.2215	26.0886	23.9953	23.8883	20.1784	24.5726	21.5564	8.65273
Chr10_core_Tb427v10:3790001-3800000	10_core_Tb427v10	3790001	3800000	20.2894	21.4904	19.9409	31.579	40.0791	40.2924	36.3326	41.0334	29.7613	43.7115	34.8497	37.611	31.3881	29.5103	31.9653	29.3572	7.93167
Chr10_core_Tb427v10:3792501-3802500	10_core_Tb427v10	3792501	3802500	22.9853	23.302	22.0681	37.2772	46.2402	45.0184	42.0502	44.2069	37.1885	46.4496	38.484	42.8008	36.4805	33.808	34.4121	32.2155	12.258
Chr10_core_Tb427v10:3795001-3805000	10_core_Tb427v10	3795001	3805000	24.8551	24.4835	23.9121	41.1952	51.8641	48.7258	45.6595	49.7093	40.7199	49.7416	44.1949	45.5484	39.0268	36.5503	35.7136	34.7165	12.9791
Chr10_core_Tb427v10:3797501-3807500	10_core_Tb427v10	3797501	3807500	21.533	20.4784	21.0091	35.673	45.4711	40.6428	40.0211	39.6837	36.3921	38.9412	40.8852	42.3734	33.3325	32.7438	32.0173	31.9177	10.8159
Chr10_core_Tb427v10:3800001-3810000	10_core_Tb427v10	3800001	3810000	16.9378	13.5757	14.6071	27.0249	33.0823	29.0349	27.885	27.3639	27.2289	27.8266	29.5931	26.6818	24.1197	21.7337	23.1149	21.9137	11.537
Chr10_core_Tb427v10:3802501-3812500	10_core_Tb427v10	3802501	3812500	24.2696	25.5389	22.7093	41.3219	49.6046	46.726	41.8776	43.6332	40.1608	43.3188	43.8704	40.847	33.3788	35.6498	36.2342	33.0491	7.21061
Chr10_core_Tb427v10:3805001-3815000	10_core_Tb427v10	3805001	3815000	22.14	23.6595	21.3284	38.3622	44.3231	43.5469	39.8923	41.0644	37.6561	42.4127	40.0415	39.5648	33.1473	33.194	36.911	32.9896	9.37379
Chr10_core_Tb427v10:3807501-3817500	10_core_Tb427v10	3807501	3817500	23.7003	25.3709	21.8749	40.8291	44.8003	45.5563	42.6434	43.9622	39.6647	44.4448	42.9619	43.2282	34.7213	37.287	38.4729	36.3838	10.0949
Chr10_core_Tb427v10:3810001-3820000	10_core_Tb427v10	3810001	3820000	39.4929	39.4827	34.7923	60.8068	66.2903	69.458	63.7779	66.0801	60.5577	63.9108	64.8322	66.5519	51.6653	56.1556	55.8611	57.3447	10.0949
Chr10_core_Tb427v10:3812501-3822500	10_core_Tb427v10	3812501	3822500	31.3856	28.55	26.8502	45.1903	48.6257	52.8037	49.3886	52.7054	46.0043	51.4271	51.8528	54.7069	42.6378	45.2274	42.846	45.0183	13.7002
Chr10_core_Tb427v10:3815001-3825000	10_core_Tb427v10	3815001	3825000	38.0105	34.8257	31.8691	53.7158	59.1275	60.8073	59.1921	61.7371	56.1222	59.1322	61.133	63.9264	49.8135	54.5594	48.3123	53.9505	13.7002
Chr10_core_Tb427v10:3817501-3827500	10_core_Tb427v10	3817501	3827500	42.4253	38.1451	36.4277	58.4933	66.245	67.4482	63.6937	65.6532	62.6463	64.7386	65.8705	68.6278	55.4615	59.5119	54.9761	57.9402	15.1423
Chr10_core_Tb427v10:3820001-3830000	10_core_Tb427v10	3820001	3830000	34.6114	30.2146	31.1158	50.3304	57.621	56.7017	53.8458	54.6469	53.6816	56.8738	53.4103	56.3554	49.3043	51.0803	47.0108	47.4598	15.1423
Chr10_core_Tb427v10:3822501-3832500	10_core_Tb427v10	3822501	3832500	35.8648	32.6978	31.8587	53.0024	60.3866	58.6485	53.9454	56.9187	54.1407	59.3086	55.4221	57.5155	48.795	49.4841	50.2906	49.0675	11.537
Chr10_core_Tb427v10:3825001-3835000	10_core_Tb427v10	3825001	3835000	32.8385	30.1452	29.2499	49.2149	56.2549	56.1773	49.8427	54.7519	51.7502	56.7607	51.3336	54.89	43.8877	46.9464	49.6138	43.8869	10.0949
Chr10_core_Tb427v10:3827501-3837500	10_core_Tb427v10	3827501	3837500	28.7997	27.0605	24.5519	42.5693	49.8137	48.8564	42.8801	48.9699	44.599	51.8862	43.2214	47.2579	35.9713	40.8479	42.5856	38.0512	8.65273
Chr10_core_Tb427v10:3830001-3840000	10_core_Tb427v10	3830001	3840000	21.6566	22.5092	18.6694	32.3751	38.2233	37.6109	33.0721	39.77	34.1354	41.9303	33.4869	34.8024	26.203	31.7615	32.7982	29.2976	9.37379
Chr10_core_Tb427v10:3832501-3842500	10_core_Tb427v10	3832501	3842500	16.0172	16.8935	14.0067	23.1914	28.703	28.1615	25.8413	31.313	27.3306	32.5404	26.7376	26.2544	19.9532	24.3123	23.4273	23.1642	10.0949
Chr10_core_Tb427v10:3835001-3845000	10_core_Tb427v10	3835001	3845000	16.3627	15.828	15.299	24.479	26.5801	25.8116	24.8222	28.1781	23.4287	30.4695	28.4249	26.865	20.4161	22.5523	23.2191	22.39	10.0949
Chr10_core_Tb427v10:3837501-3847500	10_core_Tb427v10	3837501	3847500	16.0336	15.7519	15.7629	25.9763	28.5252	27.2528	27.0451	28.5895	24.4146	29.5539	29.9175	27.1703	24.1197	22.6751	24.3123	25.7843	8.65273
Chr10_core_Tb427v10:3840001-3850000	10_core_Tb427v10	3840001	3850000	15.3249	14.7818	14.5756	25.9259	28.8159	27.2383	27.8539	28.7576	23.9836	29.4231	31.2804	30.8337	23.0087	21.8565	24.1562	25.6652	8.65273
Chr10_core_Tb427v10:3842501-3852500	10_core_Tb427v10	3842501	3852500	18.7701	17.6204	17.0061	32.191	35.3731	33.084	34.8374	35.4793	30.3585	35.9749	38.2244	39.3206	29.027	28.4871	30.6637	32.3346	8.65273
Chr10_core_Tb427v10:3845001-3855000	10_core_Tb427v10	3845001	3855000	17.5462	17.231	16.8284	35.2295	38.7472	35.743	39.1249	41.8733	33.8081	40.4078	37.1211	38.8321	33.2862	29.4285	33.5791	34.0615	8.65273
Chr10_core_Tb427v10:3847501-3857500	10_core_Tb427v10	3847501	3857500	17.3138	15.1465	14.7713	30.9794	34.3623	32.3807	34.7372	36.3333	30.8909	36.9829	32.9028	35.3519	31.4344	26.6453	28.6854	29.8931	15.1423
Chr10_core_Tb427v10:3850001-3860000	10_core_Tb427v10	3850001	3860000	17.3209	15.4938	15.0001	35.0859	37.1297	34.0574	36.5101	37.9155	33.0922	37.8712	34.9146	35.5961	36.8509	28.528	32.7982	30.2504	17.3055
Chr10_core_Tb427v10:3852501-3862500	10_core_Tb427v10	3852501	3862500	19.1001	18.4672	17.8858	39.532	43.6957	40.6012	40.4778	41.8083	37.4519	41.8175	38.484	39.6869	42.7767	33.1531	38.9414	33.6446	18.7476
Chr10_core_Tb427v10:3855001-3865000	10_core_Tb427v10	3855001	3865000	19.9772	19.7295	17.4781	33.4232	39.3875	37.6375	35.8023	35.6729	33.8673	37.1052	36.7966	36.4509	34.675	32.048	33.3709	30.8459	17.3055
Chr10_core_Tb427v10:3857501-3867500	10_core_Tb427v10	3857501	3867500	15.5722	16.5679	14.4461	28.1141	32.3144	31.0967	29.0981	29.1835	27.7277	29.9496	29.4633	30.2842	27.6845	26.7681	28.321	25.1293	11.537
Chr10_core_Tb427v10:3860001-3870000	10_core_Tb427v10	3860001	3870000	11.9177	13.2454	11.4502	19.8429	23.7135	23.6623	21.8946	22.1007	20.4197	22.3905	21.4809	22.9573	19.3976	20.8742	20.564	18.8767	10.0949
Chr10_core_Tb427v10:3862501-3872500	10_core_Tb427v10	3862501	3872500	6.5413	7.45714	6.36735	7.83333	10.3145	11.1456	10.8832	11.1302	10.0498	11.9996	11.2921	9.8912	8.19423	9.33198	7.91322	8.75356	7.93167
Chr10_core_Tb427v10:3865001-3875000	10_core_Tb427v10	3865001	3875000	1.39521	1.47351	1.58089	1.08863	1.74924	1.85162	1.73264	1.73837	1.53617	2.29338	1.94691	1.28219	1.71292	1.1051	1.1974	1.3696	6.48955
Chr10_core_Tb427v10:3867501-3877500	10_core_Tb427v10	3867501	3877500	11.8155	12.4679	11.2324	15.4157	17.5606	18.0385	17.2731	16.6743	16.5563	19.9231	18.3659	17.0959	15.7866	14.4073	17.3362	17.388	6.48955
Chr10_core_Tb427v10:3870001-3880000	10_core_Tb427v10	3870001	3880000	19.3408	19.6552	18.1643	25.5508	29.6025	30.3733	28.9533	29.5347	28.6654	32.9244	31.8645	30.7726	26.1567	25.0899	27.8004	28.7021	4.32637
Chr10_core_Tb427v10:3872501-3882500	10_core_Tb427v10	3872501	3882500	25.4631	24.1985	22.7934	36.4877	41.768	40.0445	38.3664	39.4223	37.747	42.0049	42.7672	45.4262	36.1102	34.2991	36.5987	37.6939	5.76849
Chr10_core_Tb427v10:3875001-3885000	10_core_Tb427v10	3875001	3885000	32.0798	31.208	28.8915	45.8891	52.3683	50.2984	47.4967	49.9502	46.8643	54.1563	52.2421	57.2102	45.7859	43.5083	46.1258	46.4474	7.93167
Chr10_core_Tb427v10:3877501-3887500	10_core_Tb427v10	3877501	3887500	25.9086	24.498	23.4822	38.944	43.7586	40.7384	38.0313	41.5435	37.7811	45.2899	42.248	48.1127	36.7583	36.0591	37.0152	36.8007	9.37379
Chr10_core_Tb427v10:3880001-3890000	10_core_Tb427v10	3880001	3890000	19.6923	18.6011	17.8902	30.8265	33.4716	30.9637	28.0764	31.2265	27.9008	36.6977	31.6698	35.9014	29.0733	27.3001	28.6334	26.3202	9.37379
Chr10_core_Tb427v10:3882501-3892500	10_core_Tb427v10	3882501	3892500	15.652	16.0459	14.9285	23.7066	24.157	24.9143	20.4269	23.8904	22.0583	31.3284	22.8438	24.4838	21.7587	21.4881	22.7505	19.7104	9.37379
Chr10_core_Tb427v10:3885001-3895000	10_core_Tb427v10	3885001	3895000	14.3358	13.5892	13.4521	19.7169	20.5606	21.1102	16.4241	18.3494	20.2148	27.0692	19.1446	18.1949	19.4902	18.9505	21.2928	19.0554	11.537
Chr10_core_Tb427v10:3887501-3897500	10_core_Tb427v10	3887501	3897500	13.6976	14.1373	12.3163	16.6546	17.9211	18.7346	14.2312	15.5994	18.5378	24.2849	16.5488	15.7526	17.3144	16.4947	18.5857	16.8521	12.258
Chr10_core_Tb427v10:3890001-3900000	10_core_Tb427v10	3890001	3900000	10.9309	11.1707	9.30494	11.9952	13.9753	14.0406	11.1062	11.7638	14.5295	18.0046	12.3953	11.784	13.333	12.5245	13.5878	13.7556	15.8633
Chr10_core_Tb427v10:3892501-3902500	10_core_Tb427v10	3892501	3902500	10.5578	11.3751	8.79154	11.5445	14.7345	14.695	12.8849	13.306	14.2441	18.004	13.6284	13.982	12.3608	13.3431	13.0672	13.8151	18.0265
Chr10_core_Tb427v10:3895001-3905000	10_core_Tb427v10	3895001	3905000	8.71234	10.6157	7.62036	14.6827	15.9789	16.8114	16.2273	17.7866	14.8319	18.8074	13.6933	18.0728	12.1293	13.998	12.859	13.8151	15.8633
Chr10_core_Tb427v10:3897501-3907500	10_core_Tb427v10	3897501	3907500	8.16759	8.91812	7.87073	16.6175	17.5816	18.2351	18.0849	18.8009	15.6825	19.4259	16.7434	20.0266	13.1015	15.1849	13.4837	14.5297	14.4212
Chr10_core_Tb427v10:3900001-3910000	10_core_Tb427v10	3900001	3910000	8.32607	9.16503	8.31357	16.9734	18.0482	18.6803	18.58	19.3023	15.9747	19.8624	17.4573	20.9425	13.4719	15.4714	14.1084	15.1252	12.9791
Chr10_core_Tb427v10:3902501-3912500	10_core_Tb427v10	3902501	3912500	6.6694	7.10813	6.98308	14.866	15.5916	15.8755	15.8664	16.3012	13.5522	16.7827	14.9263	18.1339	11.8515	12.9338	12.2863	13.1006	11.537
Chr10_core_Tb427v10:3905001-3915000	10_core_Tb427v10	3905001	3915000	1.56074	1.70102	2.18071	4.63164	4.87277	4.97967	4.58817	4.04097	3.68081	5.25607	5.45135	5.43405	3.37954	3.56089	3.38395	3.87062	15.1423
Chr10_core_Tb427v10:3907501-3917500	10_core_Tb427v10	3907501	3917500	0.307343	0.472034	0.637784	0.526971	0.565187	0.7306	0.600893	0.765623	0.499833	0.701532	1.10325	1.09902	0.555541	0.491157	0.78091	0.89322	15.8633
Chr10_core_Tb427v10:3910001-3920000	10_core_Tb427v10	3910001	3920000	0.0739083	0.189506	0.159592	0.168529	0.173435	0.356968	0.23356	0.207625	0.224273	0.132759	0.389382	0.427397	0.231475	0.245578	0.312364	0.416836	12.9791
Chr10_core_Tb427v10:3912501-3922500	10_core_Tb427v10	3912501	3922500	0.437773	0.64533	0.602917	0.862093	1.00874	0.926151	0.851065	0.737693	0.700867	0.745756	1.36284	1.16008	0.879607	0.941384	0.937092	0.535932	11.537
Chr10_core_Tb427v10:3915001-3925000	10_core_Tb427v10	3915001	3925000	4.28111	3.35895	3.8464	8.23967	8.40124	8.37207	7.21696	6.49086	6.45883	7.42723	8.63131	8.24266	5.92577	7.16271	6.71583	6.55028	7.21061
Chr10_core_Tb427v10:3917501-3927500	10_core_Tb427v10	3917501	3927500	34.6398	25.955	28.4114	47.0571	51.4562	48.425	42.1589	34.6062	46.1922	39.7495	51.7879	47.3801	34.7213	44.0813	40.7635	43.6487	6.48955
Chr10_core_Tb427v10:3920001-3930000	10_core_Tb427v10	3920001	3930000	130.177	92.2522	101.444	145.453	158.519	153.927	126.415	101.884	163.323	113.111	158.284	155.267	103.007	141.208	132.911	140.652	8.65273
Chr10_core_Tb427v10:3922501-3932500	10_core_Tb427v10	3922501	3932500	134.128	96.1148	104.848	151.596	164.819	160.627	133.439	109.183	168.524	121.103	165.488	162.899	108.238	146.651	140.408	147.679	11.537
Chr10_core_Tb427v10:3925001-3935000	10_core_Tb427v10	3925001	3935000	143.621	108.442	114.971	164.324	180.465	177.567	150.624	128.491	182.147	137.555	182.166	181.461	122.96	160.813	151.809	163.4	12.9791
Chr10_core_Tb427v10:3927501-3937500	10_core_Tb427v10	3927501	3937500	139.112	108.066	110.116	153.466	173.184	172.407	147.726	129.284	175.705	135.146	177.883	178.347	121.247	154.223	145.249	155.539	13.7002
Chr10_core_Tb427v10:3930001-3940000	10_core_Tb427v10	3930001	3940000	42.8057	47.6237	38.6123	57.671	71.8843	74.0128	79.9875	85.399	63.7757	81.196	79.7585	85.6016	62.5447	64.2597	66.8459	65.2051	13.7002
Chr10_core_Tb427v10:3932501-3942500	10_core_Tb427v10	3932501	3942500	45.5879	50.2715	41.0211	59.6533	75.4983	78.0618	84.0659	91.5754	67.4715	86.6073	85.4045	93.6	66.9427	69.1713	69.3969	69.0161	10.8159
Chr10_core_Tb427v10:3935001-3945000	10_core_Tb427v10	3935001	3945000	42.4976	44.9673	35.9653	54.3253	67.82	70.8742	75.1894	81.9143	62.4122	80.1647	77.0328	85.2353	58.7948	62.3769	66.7418	62.5254	9.37379
Chr10_core_Tb427v10:3937501-3947500	10_core_Tb427v10	3937501	3947500	41.2127	42.2284	34.4222	53.1067	65.4924	66.5744	71.9779	78.0797	61.0983	79.045	69.0505	82.3045	57.6374	58.5705	64.347	61.9299	10.0949
Chr10_core_Tb427v10:3940001-3950000	10_core_Tb427v10	3940001	3950000	28.0437	29.1892	24.2482	38.8993	45.2499	46.3039	46.6264	52.262	43.6449	54.3207	48.0887	55.8669	39.0731	39.5791	43.8872	43.1127	7.93167
Chr10_core_Tb427v10:3942501-3952500	10_core_Tb427v10	3942501	3952500	29.7782	28.9088	26.0191	38.6083	44.4669	44.1515	44.3401	45.1186	44.3104	47.3693	44.8439	55.9891	36.6194	38.6377	40.7635	40.4331	11.537
Chr10_core_Tb427v10:3945001-3955000	10_core_Tb427v10	3945001	3955000	34.6604	35.1885	31.1601	50.275	55.7672	56.6748	55.2151	53.3978	59.0575	55.818	58.2127	65.3918	43.934	51.0803	52.8416	56.5706	15.8633
Chr10_core_Tb427v10:3947501-3957500	10_core_Tb427v10	3947501	3957500	35.5102	36.8545	31.9566	54.4264	58.7011	61.9868	56.9312	52.2259	65.2344	54.3783	62.5608	62.2169	48.2858	57.3835	59.0368	61.4535	16.5844
Chr10_core_Tb427v10:3950001-3960000	10_core_Tb427v10	3950001	3960000	36.1965	36.7428	32.733	57.9212	61.5346	64.927	59.5657	54.5061	65.9381	57.1967	66.9738	63.9875	50.3228	59.0616	60.7548	65.0264	17.3055
Chr10_core_Tb427v10:3952501-3962500	10_core_Tb427v10	3952501	3962500	35.1003	37.9393	32.189	60.0814	62.1585	67.013	63.126	60.7223	68.3518	63.9177	69.8293	62.7664	51.1098	58.7342	62.9414	69.0757	19.4687
Chr10_core_Tb427v10:3955001-3965000	10_core_Tb427v10	3955001	3965000	31.1221	33.725	29.0525	52.895	54.9388	59.7153	56.962	56.0449	59.5864	58.7501	60.8734	56.5386	48.3321	51.4487	55.1323	59.9648	18.0265
Chr10_core_Tb427v10:3957501-3967500	10_core_Tb427v10	3957501	3967500	25.7679	27.7039	25.0299	44.7697	44.7873	49.621	49.9678	51.936	46.471	54.8006	52.1772	51.1045	42.1285	42.3214	44.1475	48.2339	17.3055
Chr10_core_Tb427v10:3960001-3970000	10_core_Tb427v10	3960001	3970000	21.2528	23.1385	20.8675	37.3478	35.267	39.1965	38.3498	41.5234	38.9227	45.2378	42.3129	40.9691	34.5824	35.0768	36.2342	39.5994	16.5844
Chr10_core_Tb427v10:3962501-3972500	10_core_Tb427v10	3962501	3972500	14.4292	15.963	14.1827	27.4964	25.6007	28.4453	24.4181	26.1554	25.6924	29.6686	28.1004	25.7049	25.1382	26.3178	26.9154	28.7617	15.8633
Chr10_core_Tb427v10:3965001-3975000	10_core_Tb427v10	3965001	3975000	10.8335	12.1091	10.7601	22.7837	20.6281	20.6999	17.3132	19.4688	19.0641	22.3439	21.6107	19.2939	20.4161	20.383	20.7722	21.1395	31.0056
Chr10_core_Tb427v10:3967501-3977500	10_core_Tb427v10	3967501	3977500	6.43539	7.01006	6.96693	15.239	12.8069	13.3202	10.4139	14.8238	11.2222	15.1188	13.1741	11.9061	13.2404	11.3785	13.5358	12.7433	129.07
Chr10_core_Tb427v10:3970001-3980000	10_core_Tb427v10	3970001	3980000	7.18259	7.82332	8.29622	14.3512	13.6865	14.5477	13.1186	17.4217	13.29	17.7946	14.2125	11.5397	14.3515	12.6473	14.1084	13.7556	692.219
Chr10_core_Tb427v10:3972501-3982500	10_core_Tb427v10	3972501	3982500	8.45908	8.87743	8.31255	13.3016	13.3914	15.1286	15.1773	18.9362	15.0797	21.6721	15.5104	13.7378	14.1663	13.4659	12.4425	13.5769	1362.81
Chr10_core_Tb427v10:3975001-3985000	10_core_Tb427v10	3975001	3985000	9.97341	11.1222	10.2781	15.7061	18.2948	19.5766	20.1177	24.2963	20.9182	27.1668	20.5075	19.355	17.6847	17.477	15.5661	17.4476	1605.08
Chr10_core_Tb427v10:3977501-3987500	10_core_Tb427v10	3977501	3987500	13.8805	15.703	13.5428	21.1823	27.7797	28.5017	28.1858	32.4028	30.9202	35.5887	28.4249	30.101	22.0828	25.7448	23.5835	25.2484	1513.51
Chr10_core_Tb427v10:3980001-3990000	10_core_Tb427v10	3980001	3990000	18.2255	21.373	17.1482	27.0395	35.1728	35.3267	34.3972	39.051	38.1884	43.0176	35.5636	41.1523	25.9253	31.7206	31.0802	32.2155	950.359
Chr10_core_Tb427v10:3982501-3992500	10_core_Tb427v10	3982501	3992500	23.7445	24.8266	20.3945	34.8487	41.6713	42.2037	42.3321	59.9779	49.174	65.334	49.6463	51.4709	34.3973	40.9707	44.1475	42.2195	276.166
Chr10_core_Tb427v10:3985001-3995000	10_core_Tb427v10	3985001	3995000	24.4325	24.9552	20.1277	34.6179	39.5016	41.7218	40.9374	59.0415	46.5173	63.4921	47.31	49.8834	32.7769	40.2749	42.7939	40.7904	13.7002
Chr10_core_Tb427v10:3987501-3997500	10_core_Tb427v10	3987501	3997500	33.1968	34.3684	28.1392	49.337	53.3321	57.2449	55.7379	71.4389	59.6837	73.3881	59.251	60.7515	44.2581	52.2264	53.4663	53.4146	10.0949
Chr10_core_Tb427v10:3990001-4000000	10_core_Tb427v10	3990001	4000000	43.7209	41.172	36.2815	71.6974	75.7223	76.9732	77.5483	87.577	78.9868	84.7408	76.5136	82.793	60.3225	68.9257	70.2819	70.1475	7.93167
Chr10_core_Tb427v10:3992501-4002500	10_core_Tb427v10	3992501	4002500	42.684	42.2176	37.9308	72.3868	75.9232	79.7012	78.0394	79.3311	76.3015	72.0244	73.0741	82.0603	58.7948	68.5573	67.1583	69.4925	8.65273
Chr10_core_Tb427v10:3995001-4005000	10_core_Tb427v10	3995001	4005000	49.2968	50.3097	43.6227	85.6583	90.1311	92.1868	90.588	92.0798	87.6829	84.9246	89.7527	98.4846	65.9705	78.5032	79.6008	77.7697	10.0949
Chr10_core_Tb427v10:3997501-4007500	10_core_Tb427v10	3997501	4007500	42.1326	41.7063	37.4682	75.4337	78.8196	79.2851	79.2478	82.3793	77.0559	76.2923	81.5107	89.3871	56.3874	66.4699	69.5531	67.7656	12.258
Chr10_core_Tb427v10:4000001-4010000	10_core_Tb427v10	4000001	4010000	24.6043	26.6355	23.1888	43.439	45.5733	46.8666	46.0803	54.1386	44.5797	52.5561	53.8646	53.5468	33.7028	39.9065	42.065	39.9567	15.1423
Chr10_core_Tb427v10:4002501-4012500	10_core_Tb427v10	4002501	4012500	17.2266	18.9312	16.0413	33.3265	35.8944	34.1491	33.1198	38.6112	32.2886	37.9576	40.4958	41.5797	24.3975	29.715	31.1844	27.273	15.1423
Chr10_core_Tb427v10:4005001-4015000	10_core_Tb427v10	4005001	4015000	8.85242	8.87264	8.32804	18.5441	18.6721	18.1987	17.3725	21.0907	17.5988	21.2792	21.4809	21.3699	15.1385	16.6175	16.7115	17.0307	12.9791
Chr10_core_Tb427v10:4007501-4017500	10_core_Tb427v10	4007501	4017500	4.92969	5.47858	5.01421	11.3063	10.4162	10.3141	9.5755	11.4353	9.08675	12.4689	10.9676	14.1652	8.14794	10.2324	10.5163	9.28949	15.1423
Chr10_core_Tb427v10:4010001-4020000	10_core_Tb427v10	4010001	4020000	3.37902	3.12028	2.67514	6.96071	5.46354	5.24884	4.98742	6.02391	4.79265	6.98801	5.45135	7.32681	4.62951	6.01667	6.81995	5.35932	16.5844
Chr10_core_Tb427v10:4012501-4021098	10_core_Tb427v10	4012501	4021098	1.83383	1.68825	1.27498	3.43969	2.55771	2.54452	2.31974	2.68696	2.58586	3.07947	2.79057	3.78552	2.22216	2.49671	3.27982	2.73921	17.3055
Chr10_core_Tb427v10:4015001-4021098	10_core_Tb427v10	4015001	4021098	0.409223	0.617673	0.566948	0.867776	0.734222	0.639936	0.671875	0.638902	0.641929	0.706946	0.454279	1.22114	0.370361	0.573016	0.937092	0.714576	14.4212
Chr10_core_Tb427v10:4017501-4021098	10_core_Tb427v10	4017501	4021098	0.0173869	0.0345528	0.0355581	0.0179661	0.049912	0	0	0	0.0181577	0	0	0	0	0	0	0	8.65273
Chr10_core_Tb427v10:4020001-4021098	10_core_Tb427v10	4020001	4021098	0.0173869	0.0170104	0	0.0179661	0.049912	0	0	0	0	0	0	0	0	0	0	0	2.88424
Chr11_core_Tb427v10:1-10000	11_core_Tb427v10	1	10000	152.506	198.81	185.974	171.397	147.96	175.381	146.713	152.851	126.871	145.826	134.532	135.119	137.867	150.949	172.061	149.168	17.3055
Chr11_core_Tb427v10:2501-12500	11_core_Tb427v10	2501	12500	202.309	270.619	245.676	211.35	187.537	207.567	189.781	195.91	173.337	187.741	175.547	178.347	183.005	191.838	209.7	194.603	19.4687
Chr11_core_Tb427v10:5001-15000	11_core_Tb427v10	5001	15000	420.877	569.223	499.955	450.163	445.195	467.188	452.929	503.613	452.24	511.416	446.557	430.511	451.423	475.604	476.355	462.926	14.4212
Chr11_core_Tb427v10:7501-17500	11_core_Tb427v10	7501	17500	642.915	830.538	736.646	641.8	658.827	678.854	620.831	708.512	695.457	761.841	621.649	595.12	672.992	692.081	679.548	693.794	10.0949
Chr11_core_Tb427v10:10001-20000	11_core_Tb427v10	10001	20000	721.565	942.485	832.281	709.886	739.926	766.855	720.787	830.485	770.465	890.5	708.092	686.644	760.119	780.326	769.093	776.029	10.0949
Chr11_core_Tb427v10:12501-22500	11_core_Tb427v10	12501	22500	717.543	939.11	822.626	712.064	753.071	781.132	742.797	861.15	782.228	925.469	730.092	712.227	777.896	797.352	785.336	786.212	10.0949
Chr11_core_Tb427v10:15001-25000	11_core_Tb427v10	15001	25000	645.253	797.637	729.869	607.716	647.286	667.555	619.085	712.022	668.475	765.695	610.746	595.792	666.649	664.208	655.809	662.471	12.258
Chr11_core_Tb427v10:17501-27500	11_core_Tb427v10	17501	27500	365.641	460.77	421.362	342.724	372.285	373.392	409.76	458.392	337.125	445.728	379.064	388.138	379.805	365.789	371.089	359.61	15.1423
Chr11_core_Tb427v10:20001-30000	11_core_Tb427v10	20001	30000	306.977	357.467	341.847	290.94	311.894	304.996	332.031	363.039	280.416	344.57	317.022	321.403	320.779	292.116	296.902	292.798	14.4212
Chr11_core_Tb427v10:22501-32500	11_core_Tb427v10	22501	32500	277.485	299.62	308.337	263.842	276.335	265.617	295.195	315.477	246.507	294.816	271.594	283.12	280.595	251.472	257.805	254.746	13.7002
Chr11_core_Tb427v10:25001-35000	11_core_Tb427v10	25001	35000	277.67	288.524	300.969	273.519	271.655	264.92	305.797	316.813	253.508	296.685	283.341	291.363	297.261	263.26	269.831	266.06	12.9791
Chr11_core_Tb427v10:27501-37500	11_core_Tb427v10	27501	37500	311.989	283.046	322.704	290.126	280.875	273.749	312.027	306.092	260.62	296.44	296.255	299.178	309.205	271.405	283.106	277.136	8.65273
Chr11_core_Tb427v10:30001-40000	11_core_Tb427v10	30001	40000	361.802	352.762	374.657	324.163	328.182	328.763	370.411	377.437	303.593	364.516	349.86	356.633	345.871	326.292	340.841	335.315	8.65273
Chr11_core_Tb427v10:32501-42500	11_core_Tb427v10	32501	42500	372.256	366.536	387.898	325.017	330.771	329.713	369.692	378.944	308.148	364.522	349.276	351.382	347.722	325.432	335.531	331.027	7.93167
Chr11_core_Tb427v10:35001-45000	11_core_Tb427v10	35001	45000	400.571	421.733	429.233	354.895	375.025	372.596	408.435	424.439	348.457	408.77	380.751	387.466	384.296	356.498	372.286	368.543	8.65273
Chr11_core_Tb427v10:37501-47500	11_core_Tb427v10	37501	47500	376.625	435.924	424.902	338.437	374.191	370.898	404.373	432.769	354.777	405.821	376.468	380.994	380.453	356.007	363.279	361.278	10.0949
Chr11_core_Tb427v10:40001-50000	11_core_Tb427v10	40001	50000	361.443	417.521	412.601	335.673	368.375	365.037	392.221	406.122	357.66	383.913	364.916	376.232	370.777	344.792	343.913	344.723	10.0949
Chr11_core_Tb427v10:42501-52500	11_core_Tb427v10	42501	52500	394.538	425.46	438.112	377.875	403.887	398.742	417.262	431.097	387.521	406.238	399.896	408.958	395.406	376.185	378.429	377.594	12.9791
Chr11_core_Tb427v10:45001-55000	11_core_Tb427v10	45001	55000	364.206	367.305	392.737	348.807	370.293	359.548	375.367	381.362	351.983	361.614	368.291	373.362	344.991	342.009	335.583	339.96	12.9791
Chr11_core_Tb427v10:47501-57500	11_core_Tb427v10	47501	57500	378.963	365.47	398.315	342.691	358.859	355.79	375.037	379.058	347.055	361.395	375.559	380.201	338.695	340.863	336.624	336.506	18.0265
Chr11_core_Tb427v10:50001-60000	11_core_Tb427v10	50001	60000	396.722	383.8	407.352	357	371.72	375.301	397.154	399.875	358.21	375.778	393.795	395.587	364.944	358.749	359.687	357.645	15.8633
Chr11_core_Tb427v10:52501-62500	11_core_Tb427v10	52501	62500	360.452	368.877	372.756	313.272	336.622	335.358	364.316	368.622	327.149	349.018	358.167	353.213	330.269	326.701	326.421	327.752	14.4212
Chr11_core_Tb427v10:55001-65000	11_core_Tb427v10	55001	65000	291.441	317.534	305.346	244.502	265.977	271.775	296.931	298.741	260.229	287.67	282.821	285.868	271.474	262.974	267.28	261.892	15.1423
Chr11_core_Tb427v10:57501-67500	11_core_Tb427v10	57501	67500	272.782	296.651	289.075	242.813	262.726	265.824	282.664	290.687	248.371	286.085	262.898	267.184	271.891	263.015	278.316	264.274	10.8159
Chr11_core_Tb427v10:60001-70000	11_core_Tb427v10	60001	70000	270.433	283.561	286.035	249.594	272.472	267.09	287.417	316.516	242.907	313.528	273.671	292.828	273.234	277.708	297.943	269.872	12.9791
Chr11_core_Tb427v10:62501-72500	11_core_Tb427v10	62501	72500	344.662	368.298	367.862	313.144	361.42	346.513	383.266	438.868	324.379	434.733	384.84	403.829	372.861	375.735	400.086	364.612	13.7002
Chr11_core_Tb427v10:65001-75000	11_core_Tb427v10	65001	75000	487.213	503.447	506.08	449.796	507.539	491.169	531.963	598.868	461.96	594.414	543.448	548.778	526.236	511.294	546.689	501.87	12.258
Chr11_core_Tb427v10:67501-77500	11_core_Tb427v10	67501	77500	470.909	497.122	487.224	443.735	505.813	493.906	537.914	605.037	463.868	601.498	546.174	556.533	521.607	507.079	540.911	498.059	13.7002
Chr11_core_Tb427v10:70001-80000	11_core_Tb427v10	70001	80000	452.72	480.407	468.604	425.116	482.21	475.417	524.221	579.327	448.414	571.683	524.563	532.293	503.505	484.363	516.494	487.103	12.9791
Chr11_core_Tb427v10:72501-82500	11_core_Tb427v10	72501	82500	383.353	384.628	386.989	359.254	389.683	398.726	432.51	465.175	364.772	450.793	424.362	423.734	408.091	389.61	419.297	396.649	10.0949
Chr11_core_Tb427v10:75001-85000	11_core_Tb427v10	75001	85000	318.022	336.024	337.851	307.222	335.19	343.342	382.363	414.009	302.446	394.818	351.353	367.257	350.546	345.529	365.05	349.011	9.37379
Chr11_core_Tb427v10:77501-87500	11_core_Tb427v10	77501	87500	416.301	448.317	452.694	362.435	414.312	403.611	477.464	547.893	370.457	516.396	437.276	458.414	463.414	441.796	456.624	440.179	4.32637
Chr11_core_Tb427v10:80001-90000	11_core_Tb427v10	80001	90000	464.002	519.447	503.758	404.756	464.815	453.164	522.469	577.563	416.853	556.702	474.852	496.453	504.246	492.016	505.041	477.218	5.04743
Chr11_core_Tb427v10:82501-92500	11_core_Tb427v10	82501	92500	500.072	563.462	553.76	441.793	505.476	488.568	540.979	552.035	449.361	554.906	488.999	492.362	542.347	513.914	536.277	504.907	5.04743
Chr11_core_Tb427v10:85001-95000	11_core_Tb427v10	85001	95000	558.937	632.198	617.652	507.534	566.507	554.876	604.277	564.2	507.419	588.025	526.964	526.737	611.003	577.396	602.655	570.172	3.60531
Chr11_core_Tb427v10:87501-97500	11_core_Tb427v10	87501	97500	512.253	540.177	532.006	488.87	515.628	521.925	533.535	416.855	481.046	450.294	481.99	451.576	491.978	514.855	527.947	517.174	5.04743
Chr11_core_Tb427v10:90001-100000	11_core_Tb427v10	90001	100000	504.857	486.571	508.121	498.945	513.426	513.663	520.146	398.958	477.188	423.769	485.819	442.295	464.803	506.342	510.091	518.842	2.88424
Chr11_core_Tb427v10:92501-102500	11_core_Tb427v10	92501	102500	478.394	408.814	460.294	477.595	478.128	462.4	484.791	390.376	450.289	391.107	475.501	418.849	399.573	482.316	464.121	497.94	5.04743
Chr11_core_Tb427v10:95001-105000	11_core_Tb427v10	95001	105000	455.018	350.822	421.671	451.938	458.502	431.222	465.655	404.888	434.276	386.85	481.731	419.582	362.259	474.99	449.961	497.047	5.04743
Chr11_core_Tb427v10:97501-107500	11_core_Tb427v10	97501	107500	468.904	393.325	459.6	443.453	450.402	413.913	464.783	421.775	415.268	405.342	479.33	428.68	365.731	457.144	445.483	484.483	7.21061
Chr11_core_Tb427v10:100001-110000	11_core_Tb427v10	100001	110000	590.545	586.701	632.782	616.725	674.34	605.938	638.597	552.875	578.775	565.949	657.862	602.875	557.3	628.926	647.167	669.379	7.93167
Chr11_core_Tb427v10:102501-112500	11_core_Tb427v10	102501	112500	678.692	742.033	759.348	716.986	802.543	726.252	745.239	656.576	670.185	675.463	762.216	730.3	682.575	737.308	766.333	770.491	7.21061
Chr11_core_Tb427v10:105001-115000	11_core_Tb427v10	105001	115000	636.454	743.036	736.279	690.184	777.061	708.815	726.304	653.418	649.753	679.604	739.178	718.089	687.528	705.506	744.52	726.962	8.65273
Chr11_core_Tb427v10:107501-117500	11_core_Tb427v10	107501	117500	541.774	635.137	627.116	640.36	720.025	655.176	651.731	568.467	594.649	596.577	666.233	643.66	629.15	639.732	669.605	644.964	7.93167
Chr11_core_Tb427v10:110001-120000	11_core_Tb427v10	110001	120000	429.775	499.478	484.429	466.539	508.953	482.948	508.128	499.237	449.78	496.442	509.766	506.344	474.571	493.163	504.208	469.774	10.8159
Chr11_core_Tb427v10:112501-122500	11_core_Tb427v10	112501	122500	332.584	382.558	366.705	356.349	387.394	372.733	420.093	439.514	361.831	427.731	419.3	422.574	377.074	392.844	395.245	365.863	10.8159
Chr11_core_Tb427v10:115001-125000	11_core_Tb427v10	115001	125000	418.807	514.595	449.242	428.319	463.207	462.073	532.036	562.256	464.86	556.5	535.141	577.475	447.535	502.208	495.097	477.515	10.0949
Chr11_core_Tb427v10:117501-127500	11_core_Tb427v10	117501	127500	492.053	585.881	518.416	483.662	522.544	511.931	585.231	638.51	524.743	618.493	595.171	641.34	489.987	556.235	548.616	543.137	9.37379
Chr11_core_Tb427v10:120001-130000	11_core_Tb427v10	120001	130000	485.852	568.633	505.311	483.599	517.799	504.387	573.139	621.562	516.397	601.83	582.451	633.22	481.423	548.254	540.182	549.033	7.21061
Chr11_core_Tb427v10:122501-132500	11_core_Tb427v10	122501	132500	533.299	601.916	534.195	497.084	536.402	533.531	566.866	606.612	519.991	580.974	569.731	609.652	486.932	550.137	555.592	573.804	6.48955
Chr11_core_Tb427v10:125001-135000	11_core_Tb427v10	125001	135000	505.454	519.62	497.334	459.573	485.708	482.587	488.941	517.785	459.171	478.831	479.07	487.844	444.618	483.585	494.837	505.086	6.48955
Chr11_core_Tb427v10:127501-137500	11_core_Tb427v10	127501	137500	413.8	428.725	401.204	365.803	394.426	401.583	411.714	435.339	376.251	406.815	396.91	407.676	378.277	406.269	419.87	427.912	8.65273
Chr11_core_Tb427v10:130001-140000	11_core_Tb427v10	130001	140000	490.799	539.921	489.61	412.34	450.585	463.688	495.817	536.726	450.195	505.679	472.386	476.792	445.868	476.872	488.954	499.786	12.9791
Chr11_core_Tb427v10:132501-142500	11_core_Tb427v10	132501	142500	907.623	998.541	930.928	937.772	892.83	918.151	1017.83	1055.07	969.074	990.103	948.276	1116.67	868.45	944.167	933.396	912.037	15.8633
Chr11_core_Tb427v10:135001-145000	11_core_Tb427v10	135001	145000	968.676	1088.54	997.689	988.046	939.749	955.147	1081.24	1121.64	1037.17	1062.91	1002.79	1162.52	911.504	1002.49	985.092	969.68	19.4687
Chr11_core_Tb427v10:137501-147500	11_core_Tb427v10	137501	147500	989.743	1121.96	1023.05	1013.44	970.54	982.18	1117.94	1157.75	1064.59	1098.46	1038.29	1194.33	950.901	1038.59	1018.62	1002.73	30.2846
Chr11_core_Tb427v10:140001-150000	11_core_Tb427v10	140001	150000	924.137	1010.47	940.278	972.961	910.659	926.562	1027.6	1027.37	1006.93	977.083	958.335	1121	880.857	969.094	945.63	935.975	345.388
Chr11_core_Tb427v10:142501-152500	11_core_Tb427v10	142501	152500	875.221	949.437	901.121	954.844	878.072	900.137	977.907	976.855	973.769	934.381	925.367	1097.25	844.515	932.666	905.856	895.125	682.845
Chr11_core_Tb427v10:145001-155000	11_core_Tb427v10	145001	155000	560.578	532.441	546.639	490.55	456.9	474.836	442.676	398.053	536.841	442.759	469.271	452.492	452.072	489.52	476.147	510.565	1349.11
Chr11_core_Tb427v10:147501-157500	11_core_Tb427v10	147501	157500	537.866	478.974	519.292	483.995	434.142	461.777	411.32	448.701	520.584	477.727	451.424	439.242	444.248	469.3	463.913	486.388	1725.5
Chr11_core_Tb427v10:150001-160000	11_core_Tb427v10	150001	160000	465.142	411.007	449.995	412.425	366.867	393.556	345.649	396.113	444.73	421.077	386.332	376.11	379.62	396.691	394.047	408.202	1415.44
Chr11_core_Tb427v10:152501-162500	11_core_Tb427v10	152501	162500	428.939	378.663	414.023	377.329	336.186	359.561	316.211	371.851	408.44	394.481	355.831	341.918	352.63	366.198	361.353	374.497	1346.22
Chr11_core_Tb427v10:155001-165000	11_core_Tb427v10	155001	165000	151.622	124.823	133.682	209.574	198.355	224.999	237.123	362.52	255.412	343.777	252.19	266.574	214.161	220.857	209.492	220.625	1347.66
Chr11_core_Tb427v10:157501-167500	11_core_Tb427v10	157501	167500	106.182	90.0442	86.9347	151.473	150.113	164.893	178.289	215.541	192.849	214.79	187.942	192.39	133.098	155.615	140.356	163.519	1328.92
Chr11_core_Tb427v10:160001-170000	11_core_Tb427v10	160001	170000	109.837	94.2922	90.3716	156.191	155.526	169.855	182.641	219.284	196.719	219.546	192.42	196.664	137.358	160.731	144.625	167.389	1333.96
Chr11_core_Tb427v10:162501-172500	11_core_Tb427v10	162501	172500	110.999	95.3367	91.278	158.158	156.935	171.529	183.957	219.745	197.951	220.692	193.199	196.847	138.515	161.018	145.51	168.759	1067.89
Chr11_core_Tb427v10:165001-175000	11_core_Tb427v10	165001	175000	37.502	40.9748	35.7569	83.3411	83.1421	93.862	101.191	116.233	100.646	115.558	105.782	108.132	78.9794	85.3385	79.3926	87.5356	406.678
Chr11_core_Tb427v10:167501-177500	11_core_Tb427v10	167501	177500	19.3719	18.1145	16.504	28.1936	30.5026	32.2574	30.0442	31.7178	25.8109	31.7211	34.0061	30.8947	25.2308	23.9439	23.6356	24.0574	25.2371
Chr11_core_Tb427v10:170001-180000	11_core_Tb427v10	170001	180000	20.9222	18.6604	18.2783	33.8521	35.6625	38.1507	35.1573	38.7608	31.0706	35.1847	39.6521	35.474	28.4715	25.9085	28.321	28.9403	17.3055
Chr11_core_Tb427v10:172501-182500	11_core_Tb427v10	172501	182500	25.174	22.1757	21.7333	40.5824	43.6126	46.0774	43.7007	51.2294	39.2516	46.4359	47.31	45.3652	35.9713	33.235	36.4425	37.9916	18.7476
Chr11_core_Tb427v10:175001-185000	11_core_Tb427v10	175001	185000	28.6965	24.5927	24.1262	45.7891	47.8516	50.5294	48.3359	55.8066	44.9315	52.4862	51.0091	51.593	39.999	37.0005	41.8047	43.4105	18.0265
Chr11_core_Tb427v10:177501-187500	11_core_Tb427v10	177501	187500	20.8498	18.6593	17.9225	35.5111	36.9363	37.3272	37.7769	43.2837	36.4084	41.2399	37.2509	38.8932	32.8232	28.4052	33.6312	34.9547	17.3055
Chr11_core_Tb427v10:180001-190000	11_core_Tb427v10	180001	190000	21.4702	19.6941	17.3755	31.2991	34.9058	35.5371	35.3559	40.8504	35.401	42.0537	35.4338	37.8552	30.9714	28.4462	31.8091	32.0368	13.7002
Chr11_core_Tb427v10:182501-192500	11_core_Tb427v10	182501	192500	27.5354	25.4438	21.9985	35.6566	40.6388	42.8765	40.4475	44.3587	41.9652	48.4366	42.9619	44.9988	32.8232	33.235	35.2972	36.5029	9.37379
Chr11_core_Tb427v10:185001-195000	11_core_Tb427v10	185001	195000	501.385	478.5	455.728	761.461	825.353	811.321	737.888	969.685	697.978	909.491	755.402	856.321	564.059	606.006	633.058	588.989	9.37379
Chr11_core_Tb427v10:187501-197500	11_core_Tb427v10	187501	197500	501.863	479.509	456.823	762.043	827.563	812.989	738.505	971.882	699.454	911.392	756.765	857.054	564.291	607.275	634.88	589.347	9.37379
Chr11_core_Tb427v10:190001-200000	11_core_Tb427v10	190001	200000	500.258	479.78	456.749	762.038	827.254	812.09	739.789	972.276	698.635	912.141	757.024	858.214	566.606	606.333	636.078	589.525	7.21061
Chr11_core_Tb427v10:192501-202500	11_core_Tb427v10	192501	202500	490.415	469.992	448.365	750.98	813.643	797.374	727.788	959.589	684.386	897.24	742.033	843.316	558.411	596.879	625.249	577.854	10.8159
Chr11_core_Tb427v10:195001-205000	11_core_Tb427v10	195001	205000	190.254	112.757	139.288	248.078	231.527	221.743	191.204	166.889	254.132	179.898	229.346	217.179	165.922	201.252	203.87	196.211	13.7002
Chr11_core_Tb427v10:197501-207500	11_core_Tb427v10	197501	207500	247.77	150.807	186.17	327.04	309.171	298.156	250.645	213.945	340.267	235.865	303.653	269.016	226.8	265.962	263.948	271.36	12.9791
Chr11_core_Tb427v10:200001-210000	11_core_Tb427v10	200001	210000	272.067	165.123	206.2	357.484	341.139	330.026	273.116	231.69	375.958	256.791	322.603	292.34	251.66	291.829	288.781	297.621	12.258
Chr11_core_Tb427v10:202501-212500	11_core_Tb427v10	202501	212500	273.823	168.195	208.365	361.418	347.661	335.805	281.498	239.092	385.536	265.339	329.418	299.606	257.123	298.173	295.288	304.826	10.8159
Chr11_core_Tb427v10:205001-215000	11_core_Tb427v10	205001	215000	196.293	127.327	154.86	252.766	244.387	235.817	202.072	169.338	271.364	189.964	225.842	198.496	186.94	211.116	212.043	220.864	10.0949
Chr11_core_Tb427v10:207501-217500	11_core_Tb427v10	207501	217500	48.306	38.3042	41.103	62.3551	68.3116	69.0631	62.9764	58.3752	77.2505	64.2443	57.8882	61.9116	57.7763	56.4421	59.8698	58.4166	11.537
Chr11_core_Tb427v10:210001-220000	11_core_Tb427v10	210001	220000	25.5515	23.1189	21.4859	30.9996	36.9476	36.8928	41.6698	43.9171	39.4376	44.3436	37.4456	40.908	33.6565	32.5801	33.1627	32.3941	13.7002
Chr11_core_Tb427v10:212501-222500	11_core_Tb427v10	212501	222500	22.6124	19.8724	19.5537	27.6944	31.3568	31.6123	34.4031	36.9995	31.067	36.4688	32.3836	34.1307	28.0548	26.5225	26.8633	26.2011	12.258
Chr11_core_Tb427v10:215001-225000	11_core_Tb427v10	215001	225000	29.4568	24.4736	23.8528	37.5963	42.2084	40.3862	40.5094	40.8081	41.7849	40.5827	47.1153	46.0979	30.3696	34.6675	34.0998	36.5029	11.537
Chr11_core_Tb427v10:217501-227500	11_core_Tb427v10	217501	227500	37.0144	29.4374	32.0441	58.7513	65.3074	58.2496	60.2899	54.5456	62.9792	52.3818	74.8912	69.3605	44.3044	55.4189	52.1648	58.2975	14.4212
Chr11_core_Tb427v10:220001-230000	11_core_Tb427v10	220001	230000	33.7739	29.9347	30.128	57.9486	63.4176	55.732	59.3684	54.4461	61.9792	52.6232	76.6434	68.6889	42.2674	55.7054	50.1865	57.9997	13.7002
Chr11_core_Tb427v10:222501-232500	11_core_Tb427v10	222501	232500	36.5509	31.8274	31.5961	63.5214	68.9076	61.4989	62.543	58.1747	66.6813	56.4876	79.8883	74.7946	45.6007	59.4709	54.2472	61.2153	14.4212
Chr11_core_Tb427v10:225001-235000	11_core_Tb427v10	225001	235000	32.4362	28.4702	28.7829	58.9308	65.6519	59.3501	60.5422	56.2892	59.9071	55.3446	71.3219	64.2928	45.6007	53.4133	49.4056	55.0224	14.4212
Chr11_core_Tb427v10:227501-237500	11_core_Tb427v10	227501	237500	17.117	17.7544	14.8562	31.4632	36.5223	35.037	34.3092	36.2154	30.116	35.6079	34.8497	35.1687	26.7123	26.809	25.5097	26.7966	11.537
Chr11_core_Tb427v10:230001-240000	11_core_Tb427v10	230001	240000	25.0559	23.958	21.5594	38.7762	44.1336	44.6259	41.3319	47.4679	40.0466	44.962	44.0651	40.2364	32.8695	32.1299	31.8091	32.3941	11.537
Chr11_core_Tb427v10:232501-242500	11_core_Tb427v10	232501	242500	47.01	45.9548	43.6174	71.2665	83.209	84.1402	74.1807	76.0601	72.981	78.0471	80.1479	65.0865	64.8131	64.3416	64.295	70.9217	10.8159
Chr11_core_Tb427v10:235001-245000	11_core_Tb427v10	235001	245000	49.6038	46.2328	45.1438	72.7259	82.4234	84.7375	72.1241	75.0885	78.046	76.6219	78.8499	64.6591	66.4335	65.8969	66.3774	70.3262	13.7002
Chr11_core_Tb427v10:237501-247500	11_core_Tb427v10	237501	247500	53.9798	49.666	49.2777	79.9002	89.9065	92.2191	77.6842	80.7518	85.631	81.6565	85.0152	69.7879	71.7574	70.2354	72.1041	74.6732	14.4212
Chr11_core_Tb427v10:240001-250000	11_core_Tb427v10	240001	250000	48.3416	43.3945	43.7942	75.7858	84.1418	85.6637	71.9833	70.759	79.0987	72.8624	75.9945	66.0634	67.0353	68.0662	68.0954	73.8395	12.9791
Chr11_core_Tb427v10:242501-252500	11_core_Tb427v10	242501	252500	29.4882	24.602	25.4765	48.3803	51.2979	52.8907	46.5847	49.7185	52.4033	46.9523	48.4132	43.5335	41.2026	41.2572	41.6486	40.6117	10.8159
Chr11_core_Tb427v10:245001-255000	11_core_Tb427v10	245001	255000	28.6578	24.0375	23.6302	45.6073	50.8231	51.9245	45.0422	48.0171	48.5273	46.4633	48.543	44.4493	38.3323	37.5735	38.6811	42.3982	10.0949
Chr11_core_Tb427v10:247501-257500	11_core_Tb427v10	247501	257500	33.3261	28.972	27.492	53.4866	60.0997	61.2279	53.4212	56.3045	57.6051	56.0324	57.8882	56.5386	44.7674	48.0515	45.7093	50.0203	9.37379
Chr11_core_Tb427v10:250001-260000	11_core_Tb427v10	250001	260000	34.6246	30.0051	29.5122	54.5452	60.84	62.3864	54.5558	54.6062	60.0481	56.2206	60.0947	54.9511	45.647	49.0748	47.5314	50.0799	10.0949
Chr11_core_Tb427v10:252501-262500	11_core_Tb427v10	252501	262500	30.5535	26.2812	25.9676	47.3934	52.2641	53.9403	46.2684	44.6356	52.1459	47.8069	50.8144	49.7002	40.6471	43.4674	42.5856	45.316	11.537
Chr11_core_Tb427v10:255001-265000	11_core_Tb427v10	255001	265000	191.819	124.381	129.401	191.883	189.947	190.526	190.088	168.927	214.393	216.237	195.016	227.986	158.653	192.042	182.473	206.155	47.59
Chr11_core_Tb427v10:257501-267500	11_core_Tb427v10	257501	267500	187.647	119.836	125.606	183.032	178.239	179.678	180.898	159.802	204.196	207.182	185.865	216.752	152.033	183.038	175.549	196.33	45.4269
Chr11_core_Tb427v10:260001-270000	11_core_Tb427v10	260001	270000	174.725	109.427	114.37	165.284	160.005	160.523	163.316	142.284	183.553	190.311	165.163	197.335	136.663	164.66	158.317	179.835	47.59
Chr11_core_Tb427v10:262501-272500	11_core_Tb427v10	262501	272500	173.093	108.439	113.378	163.204	157.985	158.137	161.379	140.234	181.986	187.727	162.892	194.344	134.117	162.982	155.87	176.798	49.0322
Chr11_core_Tb427v10:265001-275000	11_core_Tb427v10	265001	275000	12.5444	10.3092	10.0982	16.4629	14.8561	14.5485	14.4295	12.9387	16.651	17.3448	14.7965	14.8368	12.3608	14.6528	13.9002	14.7679	12.9791
Chr11_core_Tb427v10:267501-277500	11_core_Tb427v10	267501	277500	2.28076	2.35669	2.23557	4.06855	3.75918	4.14522	3.00602	3.55558	3.51228	4.08988	2.2065	2.50333	3.88879	3.64275	3.59219	3.39424	12.9791
Chr11_core_Tb427v10:270001-280000	11_core_Tb427v10	270001	280000	0.546537	0.750042	0.603533	0.907217	0.909542	1.26396	0.923745	1.3396	1.1851	1.33833	0.843662	0.854795	0.925902	1.26882	0.937092	1.19096	10.8159
Chr11_core_Tb427v10:272501-282500	11_core_Tb427v10	272501	282500	0.752	0.456878	0.852399	0.894148	1.42922	1.15782	1.0698	1.53252	1.26986	1.88891	1.75222	0.854795	1.06479	1.22789	1.24946	1.01232	10.8159
Chr11_core_Tb427v10:275001-285000	11_core_Tb427v10	275001	285000	3.8983	2.7777	3.54664	4.71293	5.42431	5.78336	5.58152	7.11242	5.16476	9.06457	6.5546	6.53308	4.90728	5.3618	5.51843	5.06158	12.9791
Chr11_core_Tb427v10:277501-287500	11_core_Tb427v10	277501	287500	5.89453	4.29718	5.2131	7.29394	8.01137	8.27706	8.69094	11.3382	7.14245	14.4804	9.08559	10.6239	7.40721	8.22688	8.17353	7.62214	12.9791
Chr11_core_Tb427v10:280001-290000	11_core_Tb427v10	280001	290000	7.27559	5.44509	6.34773	9.38026	10.3252	10.2502	11.3421	14.35	8.96471	18.1421	11.2272	13.1883	8.70348	9.57756	10.5683	8.9322	15.1423
Chr11_core_Tb427v10:282501-292500	11_core_Tb427v10	282501	292500	6.9644	5.32097	5.92156	8.96057	9.61151	9.91239	10.825	13.7444	8.60121	17.5331	10.708	13.0051	8.28682	9.0864	10.1518	8.8131	16.5844
Chr11_core_Tb427v10:285001-295000	11_core_Tb427v10	285001	295000	4.03243	3.47723	3.47515	6.08231	6.23529	6.14005	6.9965	8.71795	5.12492	11.0279	5.84074	8.85323	4.39803	5.73016	6.50759	4.88294	14.4212
Chr11_core_Tb427v10:287501-297500	11_core_Tb427v10	287501	297500	1.68788	1.51442	1.41795	2.5975	2.83222	2.73879	3.11997	3.56499	2.21953	4.7023	2.33629	2.99178	1.66662	1.80091	2.70716	1.72689	12.9791
Chr11_core_Tb427v10:290001-300000	11_core_Tb427v10	290001	300000	0.522869	0.487184	0.389067	0.601887	0.715552	1.22768	0.754385	0.69803	0.706918	1.15235	0.713868	0.366341	0.555541	0.491157	0.78091	0.535932	10.0949
Chr11_core_Tb427v10:292501-302500	11_core_Tb427v10	292501	302500	1.80383	1.38951	1.59392	2.05534	2.54344	3.84307	2.44409	3.25808	2.36513	4.24664	2.01181	1.95382	2.40734	2.16928	2.03037	2.14373	10.8159
Chr11_core_Tb427v10:295001-305000	11_core_Tb427v10	295001	305000	4.53193	4.41996	3.91918	5.74129	6.45046	9.39372	6.98091	8.69096	5.9918	10.0001	5.12687	6.16673	6.99056	5.3618	5.36225	4.94248	15.1423
Chr11_core_Tb427v10:297501-307500	11_core_Tb427v10	297501	307500	6.21265	6.332	6.13698	8.38382	9.86717	13.9288	10.7597	13.9503	8.67963	15.3644	9.08559	10.3186	10.1386	8.06316	8.01735	7.20531	15.8633
Chr11_core_Tb427v10:300001-310000	11_core_Tb427v10	300001	310000	16.4235	14.5553	14.5278	24.643	27.9323	28.7899	23.9767	27.165	26.1951	30.0218	24.3364	24.2395	21.5735	20.997	19.3666	21.5564	20.1897
Chr11_core_Tb427v10:302501-312500	11_core_Tb427v10	302501	312500	21.1955	18.3696	18.0067	29.3685	35.4515	34.8142	30.8026	33.6466	32.3165	36.3346	32.773	32.238	26.666	28.2825	25.8742	27.5707	19.4687
Chr11_core_Tb427v10:305001-315000	11_core_Tb427v10	305001	315000	26.4261	23.0413	22.5587	35.6195	43.7087	40.5656	37.1487	39.2252	39.3133	42.3893	40.366	38.8932	31.3881	35.3224	32.7462	35.6692	15.1423
Chr11_core_Tb427v10:307501-317500	11_core_Tb427v10	307501	317500	25.8471	22.1581	21.6684	34.3411	42.2914	38.1307	34.9691	35.574	38.493	38.9978	38.0297	36.8172	30.3696	34.4219	32.0694	34.4783	16.5844
Chr11_core_Tb427v10:310001-320000	11_core_Tb427v10	310001	320000	22.8215	20.1586	19.5358	27.3357	33.693	34.129	29.9627	28.3378	30.2903	32.0234	30.242	31.3221	27.9622	29.142	28.8937	28.2853	12.9791
Chr11_core_Tb427v10:312501-322500	11_core_Tb427v10	312501	322500	24.0218	21.7225	21.3218	27.518	34.6162	35.3223	30.1835	28.6316	30.2374	32.6674	29.5931	33.7644	29.0733	27.1364	29.4143	29.1785	9.37379
Chr11_core_Tb427v10:315001-325000	11_core_Tb427v10	315001	325000	21.9863	20.7439	19.6749	28.2221	36.2744	36.9516	31.8409	31.5081	32.2196	32.9826	32.5783	36.1456	31.2492	26.809	28.1648	27.8685	10.8159
Chr11_core_Tb427v10:317501-327500	11_core_Tb427v10	317501	327500	24.7402	23.5644	22.761	31.6746	42.1553	40.3426	37.2807	38.3802	37.528	39.1663	38.9382	41.5186	34.8602	31.2703	31.5488	33.2873	9.37379
Chr11_core_Tb427v10:320001-330000	11_core_Tb427v10	320001	330000	25.9238	24	23.3821	33.8901	46.3394	41.0939	42.1706	45.5348	39.4953	43.2363	45.4928	49.2728	37.8694	36.3047	34.7765	36.7411	13.7002
Chr11_core_Tb427v10:322501-332500	11_core_Tb427v10	322501	332500	35.5497	35.1827	32.426	53.87	60.4892	56.9523	54.1196	51.6144	55.9439	51.4835	58.7967	61.9116	55.6467	50.2617	47.9479	48.6507	13.7002
Chr11_core_Tb427v10:325001-335000	11_core_Tb427v10	325001	335000	34.3249	33.534	31.4133	51.1824	54.3992	50.5902	48.7808	43.7857	50.8986	44.1901	53.8646	54.0963	51.619	45.5548	43.6269	45.7329	11.537
Chr11_core_Tb427v10:327501-337500	11_core_Tb427v10	327501	337500	36.795	35.6573	34.0524	56.751	58.8765	56.4033	56.0353	50.2906	55.9939	49.901	58.8616	60.4462	55.9245	50.0571	48.6247	49.3653	10.0949
Chr11_core_Tb427v10:330001-340000	11_core_Tb427v10	330001	340000	34.8385	35.9861	33.0758	54.8626	55.9046	55.6589	55.2837	48.2247	54.904	48.8962	55.3572	55.1343	53.3319	47.1101	47.6355	46.8643	5.04743
Chr11_core_Tb427v10:332501-342500	11_core_Tb427v10	332501	342500	23.7618	22.9185	21.6925	35.4691	38.2762	38.5756	40.8795	39.4526	36.8195	38.2654	39.4574	36.573	32.9621	30.6154	33.475	32.8109	7.21061
Chr11_core_Tb427v10:335001-345000	11_core_Tb427v10	335001	345000	21.6139	20.4337	19.6374	31.8836	35.9131	37.3417	40.9038	40.2444	34.5009	40.7656	36.1477	38.9542	29.6289	30.2062	32.4859	31.3222	8.65273
Chr11_core_Tb427v10:337501-347500	11_core_Tb427v10	337501	347500	25.4004	24.2048	22.3338	31.2369	36.1927	38.8696	45.1828	44.8301	37.9877	49.6491	44.4545	42.4955	29.4437	34.0126	37.6919	38.2298	11.537
Chr11_core_Tb427v10:340001-350000	11_core_Tb427v10	340001	350000	18.7928	17.7707	16.5915	22.8903	27.0434	28.8206	34.6463	35.3812	29.3101	40.3459	35.1093	32.299	20.555	26.5634	28.9978	29.9526	11.537
Chr11_core_Tb427v10:342501-352500	11_core_Tb427v10	342501	352500	26.7219	25.5875	23.5295	32.574	39.4733	39.6941	46.3865	50.5885	39.9349	53.0167	54.254	52.3867	32.1751	40.1112	39.2017	38.5871	12.258
Chr11_core_Tb427v10:345001-355000	11_core_Tb427v10	345001	355000	30.2158	29.0113	26.6114	36.1219	45.9095	44.8197	50.2244	54.2126	44.2684	56.1685	63.9236	55.5006	37.2213	44.6134	41.5444	43.2914	10.0949
Chr11_core_Tb427v10:347501-357500	11_core_Tb427v10	347501	357500	29.3581	28.2278	25.337	38.1309	48.4416	47.0691	48.384	53.6882	42.7651	51.1442	60.0947	57.8818	41.4341	42.5669	38.7332	39.2421	7.93167
Chr11_core_Tb427v10:350001-360000	11_core_Tb427v10	350001	360000	33.8015	33.1528	29.3101	45.1769	56.6975	53.8422	55.1958	61.1773	50.7413	58.4193	68.0121	65.4529	47.4062	48.8701	44.7722	45.6733	7.93167
Chr11_core_Tb427v10:352501-362500	11_core_Tb427v10	352501	362500	25.1059	24.9754	21.7898	34.1989	43.4073	41.5381	43.881	47.0003	40.8609	46.6011	52.5017	48.9675	36.2491	37.6554	34.9848	36.5625	4.32637
Chr11_core_Tb427v10:355001-365000	11_core_Tb427v10	355001	365000	20.2502	20.717	18.4252	28.6925	36.3287	33.4087	36.4925	39.4641	33.7124	38.788	41.599	41.2133	30.3696	30.9838	30.4555	29.0594	5.76849
Chr11_core_Tb427v10:357501-367500	11_core_Tb427v10	357501	367500	17.1392	17.8152	16.1891	24.4333	30.9481	27.51	28.6493	30.011	28.8134	31.7524	34.9146	32.6043	26.7123	24.9671	26.9674	24.5338	4.32637
Chr11_core_Tb427v10:360001-370000	11_core_Tb427v10	360001	370000	18.5396	19.4152	17.4461	25.9182	34.8041	31.1363	30.9764	31.4516	30.3243	33.0569	37.1211	36.2067	28.8418	27.5457	29.987	27.3325	5.04743
Chr11_core_Tb427v10:362501-372500	11_core_Tb427v10	362501	372500	25.739	26.7027	23.7363	31.3215	45.5464	39.7265	37.1067	38.2461	36.9788	42.2052	41.7288	40.908	34.4436	32.6619	34.9327	34.2401	10.0949
Chr11_core_Tb427v10:365001-375000	11_core_Tb427v10	365001	375000	27.5585	27.9434	24.96	33.4115	46.3692	41.8661	38.4045	39.498	38.6651	44.1489	42.5076	42.7397	35.462	33.8898	37.5358	37.0984	11.537
Chr11_core_Tb427v10:367501-377500	11_core_Tb427v10	367501	377500	25.1181	24.9858	22.4447	31.654	41.522	39.9281	35.2259	36.4675	34.9855	41.1051	37.7052	36.8783	31.4807	32.8257	33.1106	36.2647	12.9791
Chr11_core_Tb427v10:370001-380000	11_core_Tb427v10	370001	380000	27.8296	27.0015	23.7415	33.1734	44.2632	42.6266	38.0858	37.3463	37.1722	41.6087	38.7435	39.6869	33.1936	34.3401	34.2559	39.5994	14.4212
Chr11_core_Tb427v10:372501-382500	11_core_Tb427v10	372501	382500	18.6671	16.4055	15.3546	24.2468	26.8531	28.3417	26.2046	23.7133	25.1473	26.2381	25.7641	27.1703	23.5642	23.2072	22.7505	25.7843	10.0949
Chr11_core_Tb427v10:375001-385000	11_core_Tb427v10	375001	385000	23.3326	19.9431	18.2091	28.5263	32.7908	34.6467	32.4031	30.7003	31.7195	31.8409	29.9175	33.7644	30.5085	28.2825	27.436	31.0841	10.0949
Chr11_core_Tb427v10:377501-387500	11_core_Tb427v10	377501	387500	21.6392	18.9366	17.0902	25.3932	31.3086	31.8914	30.9218	29.6228	31.2468	30.2528	28.8792	33.2149	25.9715	25.9085	26.2386	26.4393	11.537
Chr11_core_Tb427v10:380001-390000	11_core_Tb427v10	380001	390000	24.913	21.4641	20.8109	32.0673	37.0846	38.5008	36.7729	36.953	35.8993	37.3973	38.0297	39.8701	32.0362	32.1708	32.0694	30.1313	8.65273
Chr11_core_Tb427v10:382501-392500	11_core_Tb427v10	382501	392500	30.3272	23.6912	24.1289	40.0012	46.0829	48.4847	41.2887	41.3425	42.5096	42.711	44.6492	42.4345	38.6101	38.1056	35.7136	36.2052	10.0949
Chr11_core_Tb427v10:385001-395000	11_core_Tb427v10	385001	395000	31.8443	25.4525	25.0673	43.7136	48.1939	49.1143	39.4625	38.3497	42.7536	41.6408	45.0386	41.6407	36.2954	39.9474	36.1822	35.312	7.93167
Chr11_core_Tb427v10:387501-397500	11_core_Tb427v10	387501	397500	57.1422	38.4135	42.1071	69.4913	73.1156	75.2258	56.9597	54.3142	67.8119	59.4787	65.6758	58.6756	54.8134	57.0561	53.3622	58.1784	7.93167
Chr11_core_Tb427v10:390001-400000	11_core_Tb427v10	390001	400000	54.4652	37.7116	40.1011	66.4435	69.0838	72.0729	53.3636	50.9751	63.8683	57.1965	60.549	52.3257	52.0357	53.3315	50.9674	55.7965	11.537
Chr11_core_Tb427v10:392501-402500	11_core_Tb427v10	392501	402500	49.8183	42.0579	40.5047	58.651	66.0768	68.1776	53.2695	50.3289	56.4823	57.1107	55.9413	53.1194	47.1747	48.5427	48.9891	52.9977	10.8159
Chr11_core_Tb427v10:395001-405000	11_core_Tb427v10	395001	405000	46.2708	39.7092	39.1582	53.4847	62.1923	63.8279	50.6368	49.7785	51.6941	54.8886	51.8528	49.456	43.5637	43.9176	45.3969	47.9957	10.8159
Chr11_core_Tb427v10:397501-407500	11_core_Tb427v10	397501	407500	21.8568	26.551	23.3951	29.7507	39.8034	40.935	36.6281	36.8556	30.0081	40.2713	34.2657	34.1307	28.8418	28.4871	30.872	28.4639	10.8159
Chr11_core_Tb427v10:400001-410000	11_core_Tb427v10	400001	410000	36.1761	37.8125	35.2918	49.1625	57.5053	57.413	48.6126	49.1867	47.635	52.1383	50.7495	54.5848	43.0081	43.2627	42.4295	41.624	8.65273
Chr11_core_Tb427v10:402501-412500	11_core_Tb427v10	402501	412500	33.8319	30.4716	31.5552	48.4566	53.423	49.5607	45.3379	44.451	47.4805	47.0786	48.6079	49.7002	39.9064	40.3977	39.6182	36.9793	10.0949
Chr11_core_Tb427v10:405001-415000	11_core_Tb427v10	405001	415000	28.9651	25.2394	25.8812	41.2024	43.8995	40.8277	36.8045	35.7601	41.5397	38.4374	41.0798	42.6176	34.1195	34.0126	32.6941	31.4413	10.8159
Chr11_core_Tb427v10:407501-417500	11_core_Tb427v10	407501	417500	24.7974	21.9737	21.9616	36.1752	38.1384	34.8725	31.1415	30.0737	35.4053	31.6284	35.7583	36.6341	28.0548	29.3057	27.488	26.4393	10.0949
Chr11_core_Tb427v10:410001-420000	11_core_Tb427v10	410001	420000	12.4709	11.312	11.3273	19.468	21.7709	18.7355	18.2026	17.8257	18.9717	18.4675	21.0915	20.2708	14.6755	16.0445	15.5141	14.2915	10.0949
Chr11_core_Tb427v10:412501-422500	11_core_Tb427v10	412501	422500	1.78551	1.7757	1.59619	2.40589	3.23466	2.79196	2.84932	3.43261	2.57411	3.16231	2.85547	3.05284	1.52774	2.41486	1.87418	2.02463	10.8159
Chr11_core_Tb427v10:415001-425000	11_core_Tb427v10	415001	425000	2.55711	3.45279	2.66003	5.06938	6.16231	5.39958	5.01472	5.63637	5.05741	5.4671	5.71094	4.70137	3.93508	4.62506	4.16486	4.5852	111.043
Chr11_core_Tb427v10:417501-427500	11_core_Tb427v10	417501	427500	3.60741	4.96271	3.40559	9.67326	7.29645	7.514	6.08024	6.88963	7.22721	7.25305	7.72275	6.16673	8.65718	6.71248	6.55965	6.66938	256.698
Chr11_core_Tb427v10:420001-430000	11_core_Tb427v10	420001	430000	2.48252	4.15631	2.50128	8.49165	5.34379	6.32104	4.31432	5.26672	5.99176	5.76959	5.97053	4.21292	8.42571	5.27994	5.8308	5.18068	261.745
Chr11_core_Tb427v10:422501-432500	11_core_Tb427v10	422501	432500	2.52026	4.58421	2.76665	9.58624	5.51659	6.73272	4.6697	5.93178	6.53109	6.44121	6.6844	4.70137	10.046	5.77109	6.97613	5.53796	302.846
Chr11_core_Tb427v10:425001-435000	11_core_Tb427v10	425001	435000	2.76581	5.20561	2.89027	10.2983	3.52156	5.51128	3.47963	5.51411	5.95159	6.62351	5.25666	4.70137	12.6849	5.48459	8.69414	5.71661	209.108
Chr11_core_Tb427v10:427501-437500	11_core_Tb427v10	427501	437500	10.668	25.2772	16.654	28.4256	13.4319	15.4766	13.7207	16.7384	19.7022	20.6456	15.5104	14.7757	44.0266	19.5644	25.77	23.8192	60.5691
Chr11_core_Tb427v10:430001-440000	11_core_Tb427v10	430001	440000	28.917	56.251	39.1566	56.6381	37.4168	40.1887	35.7795	38.3892	45.8934	46.2453	39.6521	40.6028	87.9144	48.7883	54.7158	55.4392	59.127
Chr11_core_Tb427v10:432501-442500	11_core_Tb427v10	432501	442500	111.128	184.013	126.141	128.43	127.121	138.145	136.339	164.109	135.605	186.845	127.588	130.051	181.245	146.528	162.325	161.077	18.0265
Chr11_core_Tb427v10:435001-445000	11_core_Tb427v10	435001	445000	271.266	372.586	304.15	291.971	277.418	293.083	305.168	334.422	253.424	350.514	267.7	278.358	331.334	277.053	304.139	292.798	17.3055
Chr11_core_Tb427v10:437501-447500	11_core_Tb427v10	437501	447500	353.691	477.803	401.529	376.766	368.006	383.215	413.243	427.06	320.386	442.14	354.403	369.027	390.592	358.872	383.791	366.518	17.3055
Chr11_core_Tb427v10:440001-450000	11_core_Tb427v10	440001	450000	601.522	648.058	631.435	589.509	605.089	587.924	655.957	652.683	501.129	633.284	614.056	619.116	534.384	579.32	605.414	590.657	12.9791
Chr11_core_Tb427v10:442501-452500	11_core_Tb427v10	442501	452500	638.533	669.282	667.208	593.445	601.634	588.959	656.203	635.956	489.928	611.806	618.793	621.68	533.181	578.583	601.561	583.63	10.0949
Chr11_core_Tb427v10:445001-455000	11_core_Tb427v10	445001	455000	499.469	483.302	517.151	461.977	475.322	450.306	511.054	470.609	388.162	442.503	503.601	504.817	407.813	463.202	479.01	467.869	9.37379
Chr11_core_Tb427v10:447501-457500	11_core_Tb427v10	447501	457500	444.439	401.253	448.473	388.438	413.809	385.964	430.865	401.469	345.373	374.71	447.4	438.021	365.129	414.373	423.722	428.269	7.93167
Chr11_core_Tb427v10:450001-460000	11_core_Tb427v10	450001	460000	316.849	345.827	348.726	295.147	298.919	298.215	322.983	307.889	274.114	290.004	318.839	325.433	315.131	305.663	313.562	314.413	10.8159
Chr11_core_Tb427v10:452501-462500	11_core_Tb427v10	452501	462500	261.283	286.585	291.439	274.317	264.928	258.945	278.736	271.781	252.957	250.726	272.308	268.467	304.622	268.008	272.173	276.6	11.537
Chr11_core_Tb427v10:455001-465000	11_core_Tb427v10	455001	465000	268.289	308.329	305.227	289.966	279.583	275.405	301.034	301.147	273.404	274.822	289.765	285.318	317.538	282.497	285.293	288.272	12.9791
Chr11_core_Tb427v10:457501-467500	11_core_Tb427v10	457501	467500	249.413	293.422	281.567	281.539	266.334	265.862	293.49	303.488	267.34	268.022	283.146	282.998	304.066	269.359	272.486	268.145	15.1423
Chr11_core_Tb427v10:460001-470000	11_core_Tb427v10	460001	470000	247.837	315.851	284.402	286.06	270.972	275.155	312.275	333.062	277.077	301.257	297.683	295.087	319.019	287.286	296.486	283.568	13.7002
Chr11_core_Tb427v10:462501-472500	11_core_Tb427v10	462501	472500	232.797	306.801	267.022	249.103	249.604	255.394	290.348	320.41	260.37	291.943	284.574	282.693	279.808	272.715	285.865	273.683	13.7002
Chr11_core_Tb427v10:465001-475000	11_core_Tb427v10	465001	475000	315.854	428.081	367.439	307.992	333.926	329.605	382.716	422.666	320.684	377.045	363.099	364.753	349.019	356.007	359.687	354.906	10.8159
Chr11_core_Tb427v10:467501-477500	11_core_Tb427v10	467501	477500	323.672	430.671	373.319	320.077	342.948	336.516	383.383	417.811	325.364	379.992	360.568	361.212	362.259	358.463	367.757	359.67	8.65273
Chr11_core_Tb427v10:470001-480000	11_core_Tb427v10	470001	480000	343.737	406.915	386.495	328.275	338.49	333.617	376.091	401.453	322.281	375.343	354.662	352.847	351.241	354.001	364.321	360.504	6.48955
Chr11_core_Tb427v10:472501-482500	11_core_Tb427v10	472501	482500	519.053	659.659	588.976	507.105	555.805	549.013	639.208	640.056	511.322	597.467	623.531	631.816	559.8	586.196	574.75	591.669	5.04743
Chr11_core_Tb427v10:475001-485000	11_core_Tb427v10	475001	485000	478.58	578.844	519.236	488.696	509.728	522.592	588.325	578.109	486.648	547.109	586.215	588.404	541.56	550.096	551.062	558.798	5.04743
Chr11_core_Tb427v10:477501-487500	11_core_Tb427v10	477501	487500	554.183	661.362	605.781	563.671	586.89	592.052	664.16	654.759	562.356	616.068	671.685	669.426	605.54	627.248	627.852	634.305	7.21061
Chr11_core_Tb427v10:480001-490000	11_core_Tb427v10	480001	490000	549.32	651.681	587.741	559.302	579.608	579.43	633.689	610.04	552.791	572.896	646.245	653.308	607.068	598.475	602.707	602.447	11.537
Chr11_core_Tb427v10:482501-492500	11_core_Tb427v10	482501	492500	430.352	481.222	447.94	451.122	447.537	447.563	452.867	445.315	429.975	427.485	461.418	482.41	461.238	449.409	470.785	448.575	13.7002
Chr11_core_Tb427v10:485001-495000	11_core_Tb427v10	485001	495000	353.791	377.239	366.253	391.906	377.964	370.323	371.385	366.879	374.506	365.115	384.58	394.244	381.703	376.513	396.182	367.947	15.8633
Chr11_core_Tb427v10:487501-497500	11_core_Tb427v10	487501	497500	304.554	332.154	314.87	334.34	324.46	326.47	329.867	330.727	324.762	336.124	334.804	351.443	338.047	330.958	341.778	319.177	15.1423
Chr11_core_Tb427v10:490001-500000	11_core_Tb427v10	490001	500000	338.119	370.941	367.974	364.141	346.12	347.965	361.64	350.035	389.401	384.098	365.111	367.012	361.102	373.075	378.742	367.173	15.1423
Chr11_core_Tb427v10:492501-502500	11_core_Tb427v10	492501	502500	375.758	403.894	407.528	381.72	349.823	365.113	386.835	386.319	422.133	404.397	384.84	376.965	390.407	387.646	397.327	390.635	13.7002
Chr11_core_Tb427v10:495001-505000	11_core_Tb427v10	495001	505000	477.276	537.481	518.383	464.641	435.281	489.787	488.908	516.123	497.164	524.286	464.858	453.408	477.256	476.75	499.939	480.612	12.258
Chr11_core_Tb427v10:497501-507500	11_core_Tb427v10	497501	507500	532.141	624.626	578.407	507.254	490.334	567.921	535.969	582.421	528.065	587.664	492.374	474.289	504.57	518.089	554.446	530.156	12.9791
Chr11_core_Tb427v10:500001-510000	11_core_Tb427v10	500001	510000	622.808	699.255	639.576	651.516	636.016	729.662	666.972	717.003	660.473	727.699	645.077	610.751	631.095	684.141	704.902	674.977	12.258
Chr11_core_Tb427v10:502501-512500	11_core_Tb427v10	502501	512500	664.22	760.527	692.414	679.05	688.982	770.227	734.135	787.774	701.569	798.577	713.543	689.453	699.241	753.598	758.524	723.687	14.4212
Chr11_core_Tb427v10:505001-515000	11_core_Tb427v10	505001	515000	657.52	739.531	689.616	689.414	683.099	732.75	710.582	743.733	746.191	779.698	719.773	687.377	696.973	765.509	754.62	750.483	17.3055
Chr11_core_Tb427v10:507501-517500	11_core_Tb427v10	507501	517500	801.519	863.715	829.235	827.365	797.158	814.258	831.559	849.495	909.279	890.304	885.52	845.087	818.96	901.682	867.071	880.953	36.7741
Chr11_core_Tb427v10:510001-520000	11_core_Tb427v10	510001	520000	1228.2	1202.1	1134.12	1027.1	1037.16	1071.03	1025.61	1030.03	1099.75	1041.64	1125.19	1077.1	933.587	1105.1	1050.32	1116.47	467.969
Chr11_core_Tb427v10:512501-522500	11_core_Tb427v10	512501	522500	1119.99	1097.64	1021.38	929.25	923.417	954.142	890.665	892.692	985.523	918.497	993.899	946.441	794.239	973.882	918.611	1000.47	1143.6
Chr11_core_Tb427v10:515001-525000	11_core_Tb427v10	515001	525000	995.196	953.073	880.926	795.952	806.875	835.62	768.846	771.386	822.421	781.945	861.573	821.458	666.51	827.436	778.047	842.783	1488.27
Chr11_core_Tb427v10:517501-527500	11_core_Tb427v10	517501	527500	736.322	674.01	615.294	563.562	588.467	614.482	541.062	523.319	575.874	531.7	614.251	585.779	449.664	593.891	552.208	612.451	1584.17
Chr11_core_Tb427v10:520001-530000	11_core_Tb427v10	520001	530000	105.148	139.834	116.712	107.099	104.402	105.035	105.057	115.668	118.872	125.671	112.726	111.917	104.673	115.135	111.098	116.297	1624.55
Chr11_core_Tb427v10:522501-532500	11_core_Tb427v10	522501	532500	12.7766	15.4784	13.4565	13.7982	15.4863	16.4554	15.0291	20.1984	16.4028	21.8454	18.2361	17.7675	13.5182	15.8807	19.1583	15.6611	1636.09
Chr11_core_Tb427v10:525001-535000	11_core_Tb427v10	525001	535000	12.4958	15.3865	12.2655	20.4435	21.359	23.0753	22.1275	29.3109	27.2103	30.1704	25.9588	24.9722	15.6014	21.8974	22.8026	21.4968	1871.15
Chr11_core_Tb427v10:527501-537500	11_core_Tb427v10	527501	537500	24.9645	26.2756	21.075	38.3954	40.6162	44.4111	38.7686	45.9681	45.3955	50.6703	42.7023	43.1671	29.49	39.1288	39.7223	36.622	1979.31
Chr11_core_Tb427v10:530001-540000	11_core_Tb427v10	530001	540000	33.3245	31.9804	26.7668	58.6229	56.4718	62.756	53.086	60.9098	61.8572	66.072	62.5608	56.7828	41.7119	55.1324	52.8416	51.6281	1529.37
Chr11_core_Tb427v10:532501-542500	11_core_Tb427v10	532501	542500	43.7302	39.0117	32.4124	71.6574	72.6049	77.7486	68.682	73.9444	75.3647	78.2976	77.0977	75.0998	51.619	66.1834	62.7331	62.5849	865.273
Chr11_core_Tb427v10:535001-545000	11_core_Tb427v10	535001	545000	41.6962	34.811	29.0269	66.1498	68.1681	72.8886	64.9733	67.264	67.2293	69.2572	71.1272	69.1163	49.5358	61.9267	58.7245	57.3447	258.14
Chr11_core_Tb427v10:537501-547500	11_core_Tb427v10	537501	547500	36.5671	31.6394	27.5523	58.8801	59.7457	63.0499	60.5627	65.85	60.3272	64.1705	67.4929	62.4611	47.0821	54.5184	52.5813	54.9628	25.9582
Chr11_core_Tb427v10:540001-550000	11_core_Tb427v10	540001	550000	43.8025	40.5704	35.3175	58.0721	66.2555	65.0167	66.0159	76.7167	67.3616	72.8366	71.7113	71.009	52.3135	58.3658	57.6312	61.1558	14.4212
Chr11_core_Tb427v10:542501-552500	11_core_Tb427v10	542501	552500	40.563	37.7675	35.2224	50.5898	57.9348	57.5745	56.1288	65.8598	61.5652	65.5691	59.1861	59.4082	50.508	52.1445	53.5705	57.2852	9.37379
Chr11_core_Tb427v10:545001-555000	11_core_Tb427v10	545001	555000	39.1455	35.1699	34.1031	45.7762	51.8643	51.2498	48.7129	58.3252	54.9978	58.9801	54.5135	54.1574	44.6285	46.2097	46.6984	51.3304	7.21061
Chr11_core_Tb427v10:547501-557500	11_core_Tb427v10	547501	557500	35.8381	32.2431	31.0936	38.8732	49.5247	50.7121	44.8144	55.7298	55.5125	53.903	53.605	52.9973	42.9156	47.5604	45.7093	50.1394	10.0949
Chr11_core_Tb427v10:550001-560000	11_core_Tb427v10	550001	560000	23.3572	20.1772	20.6689	27.2369	33.5749	36.815	30.735	36.2424	39.8906	36.2185	37.3807	37.7941	30.0455	33.8898	30.9241	35.4906	10.0949
Chr11_core_Tb427v10:552501-562500	11_core_Tb427v10	552501	562500	14.1765	13.7602	12.16	17.6674	23.4561	26.8834	23.0305	29.8074	28.0935	27.6759	28.5547	28.8799	19.9069	24.7216	22.8026	24.7124	9.37379
Chr11_core_Tb427v10:555001-565000	11_core_Tb427v10	555001	565000	18.3748	19.1545	16.6834	26.0926	33.5229	37.5954	32.5321	40.2888	37.4943	39.7209	35.8232	38.5879	29.7677	33.6443	31.4967	33.5255	10.0949
Chr11_core_Tb427v10:557501-567500	11_core_Tb427v10	557501	567500	17.2428	17.8612	15.8177	29.2586	33.0578	35.7274	32.7262	36.5503	32.8058	38.809	31.6049	35.535	28.3789	28.7736	30.039	29.6549	10.8159
Chr11_core_Tb427v10:560001-570000	11_core_Tb427v10	560001	570000	32.7216	29.4909	26.4338	48.6059	53.0593	55.245	51.0276	55.7653	52.5982	57.0933	50.6197	60.263	42.1748	45.9232	45.501	42.9937	9.37379
Chr11_core_Tb427v10:562501-572500	11_core_Tb427v10	562501	572500	42.1306	37.6671	34.1841	57.3905	61.825	64.2739	59.4532	63.2709	63.3868	66.731	58.1478	70.8259	52.0357	57.2198	52.6854	53.8314	12.258
Chr11_core_Tb427v10:565001-575000	11_core_Tb427v10	565001	575000	40.5405	34.7948	32.7123	54.6357	56.9791	60.9428	56.1638	57.5919	60.9245	59.1633	54.838	66.1856	48.6561	53.7817	51.5401	48.5912	10.8159
Chr11_core_Tb427v10:567501-577500	11_core_Tb427v10	567501	577500	40.3953	33.934	33.2086	52.5003	55.7126	58.2213	54.1861	55.9557	59.0347	56.4749	53.4103	62.9495	46.1562	52.2264	49.1974	47.9957	7.93167
Chr11_core_Tb427v10:570001-580000	11_core_Tb427v10	570001	580000	25.9292	23.377	22.4692	32.3284	35.544	38.0095	36.3544	36.2036	39.4389	37.4979	34.5252	40.2975	33.0547	34.5038	32.59	32.2155	10.8159
Chr11_core_Tb427v10:572501-582500	11_core_Tb427v10	572501	582500	23.1414	20.003	21.0085	28.947	34.3142	35.144	36.0756	37.7412	31.7746	34.6944	36.7317	39.1374	27.9622	29.9606	28.9457	30.7268	9.37379
Chr11_core_Tb427v10:575001-585000	11_core_Tb427v10	575001	585000	26.062	25.5273	24.2808	32.2658	41.6013	38.9553	42.5956	48.4677	36.4898	46.6447	43.2863	45.182	31.7584	32.7029	31.0802	39.123	13.7002
Chr11_core_Tb427v10:577501-587500	11_core_Tb427v10	577501	587500	25.7523	25.0132	23.1992	33.6588	42.313	40.2348	43.0757	48.4948	37.7352	46.9065	43.6757	45.6705	32.9158	34.1763	31.1323	39.5994	17.3055
Chr11_core_Tb427v10:580001-590000	11_core_Tb427v10	580001	590000	27.2516	25.3731	24.5812	36.2634	43.3387	41.1413	43.8225	47.0564	39.1895	46.5464	42.897	46.5253	32.7306	34.4219	31.1844	41.1477	15.8633
Chr11_core_Tb427v10:582501-592500	11_core_Tb427v10	582501	592500	20.8699	20.3957	18.6814	28.9002	35.6168	34.458	34.9768	37.8504	32.6135	37.7653	33.422	34.5581	28.1474	28.569	25.8221	32.5132	12.9791
Chr11_core_Tb427v10:585001-595000	11_core_Tb427v10	585001	595000	27.789	26.5824	23.8027	38.7902	45.2551	46.2629	40.4365	40.3225	37.4612	37.4038	37.835	39.9311	36.7583	32.2936	31.0802	34.2401	10.8159
Chr11_core_Tb427v10:587501-597500	11_core_Tb427v10	587501	597500	38.0013	39.1056	34.5823	54.7001	64.7651	65.3532	54.7443	58.6533	50.9496	55.9867	54.9678	56.5996	49.4895	44.4088	44.4078	47.4002	7.93167
Chr11_core_Tb427v10:590001-600000	11_core_Tb427v10	590001	600000	47.524	50.8359	42.4886	65.8347	83.1614	82.8658	72.227	80.205	64.6002	75.7313	73.4635	74.9777	60.9706	57.8337	58.0477	62.2872	9.37379
Chr11_core_Tb427v10:592501-602500	11_core_Tb427v10	592501	602500	49.1464	51.5538	43.6747	67.2948	82.9999	84.3428	72.587	80.1889	67.5884	76.9684	74.6965	76.6873	62.9613	60.003	60.5466	64.6096	12.9791
Chr11_core_Tb427v10:595001-605000	11_core_Tb427v10	595001	605000	42.9958	45.1901	39.1795	62.2313	79.1682	79.093	72.1735	76.7812	64.853	76.8313	72.8794	71.1922	57.5911	58.857	59.6095	65.1455	10.8159
Chr11_core_Tb427v10:597501-607500	11_core_Tb427v10	597501	607500	33.6289	32.0295	28.2969	48.523	60.4032	62.55	58.7945	60.0637	53.7613	60.3073	58.3425	56.1722	46.758	48.7064	48.1041	54.4864	10.8159
Chr11_core_Tb427v10:600001-610000	11_core_Tb427v10	600001	610000	30.0996	24.5772	24.8743	46.5552	52.1305	55.3219	49.3566	49.7037	47.895	49.1214	50.7495	49.456	44.4433	42.3623	45.9175	48.0552	10.8159
Chr11_core_Tb427v10:602501-612500	11_core_Tb427v10	602501	612500	30.9884	25.642	26.2385	45.4221	52.3413	54.6086	48.6587	47.0667	47.5153	48.2293	51.5932	47.6243	41.0637	39.1698	43.9913	44.9587	8.65273
Chr11_core_Tb427v10:605001-615000	11_core_Tb427v10	605001	615000	25.3079	20.5621	21.1489	35.7335	38.4815	41.1151	36.1969	36.173	37.1606	37.6887	39.7819	38.9542	32.6843	31.3113	34.2039	32.275	12.9791
Chr11_core_Tb427v10:607501-617500	11_core_Tb427v10	607501	617500	21.5341	17.6634	18.578	28.4625	30.3709	31.9845	28.0651	28.5194	29.09	29.3015	31.7996	30.8947	25.8327	24.8034	27.8004	24.772	13.7002
Chr11_core_Tb427v10:610001-620000	11_core_Tb427v10	610001	620000	12.237	11.2349	10.9575	14.6892	16.4231	17.685	16.1567	15.7038	16.9768	17.2449	18.8202	17.5233	13.7496	14.6528	15.3058	13.3388	11.537
Chr11_core_Tb427v10:612501-622500	11_core_Tb427v10	612501	622500	18.6399	17.9936	14.8435	23.4086	29.3804	30.1894	26.0974	25.1133	25.5032	27.1163	25.3099	26.2544	19.8606	22.7569	24.4685	22.6282	13.7002
Chr11_core_Tb427v10:615001-625000	11_core_Tb427v10	615001	625000	18.8002	19.2444	14.8227	28.7178	37.2764	40.8033	34.2457	32.7975	32.0314	33.2751	34.655	30.6505	24.3975	28.7736	30.6637	29.774	10.8159
Chr11_core_Tb427v10:617501-627500	11_core_Tb427v10	617501	627500	19.5235	19.6327	15.4267	30.0435	38.8055	41.6203	35.6731	34.1659	33.3188	34.9324	35.8232	32.1769	25.416	30.3289	31.6529	30.9054	10.8159
Chr11_core_Tb427v10:620001-630000	11_core_Tb427v10	620001	630000	24.9004	24.4703	19.9299	35.7365	46.7932	47.9855	43.2161	42.0722	39.6129	42.6147	44.5194	42.3123	29.814	36.2638	38.3687	36.7411	10.0949
Chr11_core_Tb427v10:622501-632500	11_core_Tb427v10	622501	632500	21.7969	18.9969	17.9231	32.6417	40.3232	40.5913	38.1871	39.5798	34.977	39.3935	41.8586	38.5268	27.7771	32.1708	33.1627	31.8582	10.8159
Chr11_core_Tb427v10:625001-635000	11_core_Tb427v10	625001	635000	20.145	18.5536	17.2116	28.1254	35.3611	31.4463	30.9173	36.3367	30.2727	36.2404	36.0179	36.573	26.203	27.2592	27.9045	28.2853	10.8159
Chr11_core_Tb427v10:627501-637500	11_core_Tb427v10	627501	637500	26.077	23.1051	22.4598	38.8445	47.4804	43.4734	41.3438	45.2694	40.7	44.4285	44.9088	44.3883	35.6472	35.5679	36.8069	38.2894	11.537
Chr11_core_Tb427v10:630001-640000	11_core_Tb427v10	630001	640000	26.6396	23.7076	24.4394	41.9636	50.4217	45.6093	44.7153	46.4564	44.2712	46.0018	46.012	44.8767	39.7212	37.5326	37.6919	40.7904	12.258
Chr11_core_Tb427v10:632501-642500	11_core_Tb427v10	632501	642500	26.9609	25.0971	24.4078	44.0934	53.1417	49.2086	46.7128	46.1614	46.0162	45.6131	46.9855	48.1127	40.2767	39.9474	40.0347	40.3735	10.0949
Chr11_core_Tb427v10:635001-645000	11_core_Tb427v10	635001	645000	39.6838	31.7133	31.931	56.9084	62.7107	61.0324	55.2914	51.5076	53.8166	50.0434	53.2805	57.5155	47.4525	47.9287	43.5227	47.2216	12.258
Chr11_core_Tb427v10:637501-647500	11_core_Tb427v10	637501	647500	37.5437	30.0293	29.448	52.7311	57.9745	59.2511	51.9279	48.7014	49.9942	47.9988	51.4634	55.8059	45.8321	45.3092	42.1171	42.2195	10.8159
Chr11_core_Tb427v10:640001-650000	11_core_Tb427v10	640001	650000	36.7478	30.4102	28.8153	53.535	58.6982	62.551	51.6785	50.7008	51.4208	49.9476	51.4634	56.4165	45.9247	45.3502	41.9609	41.8622	12.258
Chr11_core_Tb427v10:642501-652500	11_core_Tb427v10	642501	652500	36.7381	29.7819	28.402	54.2073	55.8068	61.7791	51.1446	53.5414	50.6339	50.6763	53.4752	55.4396	47.9154	46.0869	43.3666	42.5768	13.7002
Chr11_core_Tb427v10:645001-655000	11_core_Tb427v10	645001	655000	19.0153	17.7342	15.9011	32.0742	33.8314	38.286	31.278	33.0946	33.564	31.9395	32.124	32.299	30.3233	28.4052	28.0607	27.5112	13.7002
Chr11_core_Tb427v10:647501-657500	11_core_Tb427v10	647501	657500	13.5868	13.5534	11.5037	22.7741	23.1925	25.4658	21.4832	23.7986	24.5773	22.6387	21.9352	23.1405	19.9069	20.4649	19.0022	19.7104	14.4212
Chr11_core_Tb427v10:650001-660000	11_core_Tb427v10	650001	660000	11.94	13.7463	9.37647	18.4875	17.5199	19.5272	16.7899	18.4509	20.2832	17.6323	17.652	18.6834	16.5736	16.3719	16.0347	16.4948	18.0265
Chr11_core_Tb427v10:652501-662500	11_core_Tb427v10	652501	662500	163.391	248.204	213.694	124.992	157.285	212.781	218.322	273.41	122.942	281.986	164.254	188.971	157.403	174.606	189.345	173.463	19.4687
Chr11_core_Tb427v10:655001-665000	11_core_Tb427v10	655001	665000	325.95	407.156	379.239	257.734	308.323	358.738	385.729	459.433	271.891	444.14	335.453	355.717	313.788	335.706	342.403	327.633	18.7476
Chr11_core_Tb427v10:657501-667500	11_core_Tb427v10	657501	667500	432.113	488.73	483.795	339.692	383.51	437.973	479.189	540.822	371.365	533.02	433.512	447.913	404.249	434.551	443.453	425.887	17.3055
Chr11_core_Tb427v10:660001-670000	11_core_Tb427v10	660001	670000	563.514	594.829	616.911	423.486	476.062	530.414	577.155	631.766	481.221	633.172	543.253	547.069	501.607	549.4	561.995	541.053	12.9791
Chr11_core_Tb427v10:662501-672500	11_core_Tb427v10	662501	672500	487.622	427.748	490.942	360.942	387.408	391.739	426.209	420.154	436.616	428.164	451.813	430.878	413.091	455.466	458.394	453.16	10.0949
Chr11_core_Tb427v10:665001-675000	11_core_Tb427v10	665001	675000	418.835	357.712	427.228	289.476	295.968	307.731	324.047	296.452	355.029	339.007	338.244	326.837	329.575	368.163	380.46	376.284	10.8159
Chr11_core_Tb427v10:667501-677500	11_core_Tb427v10	667501	677500	356.955	317.844	372.232	237.184	253.382	259.981	254.623	243.048	283.709	287.182	269.388	261.689	274.113	303.412	311.271	310.126	12.9791
Chr11_core_Tb427v10:670001-680000	11_core_Tb427v10	670001	680000	265.757	258.014	288.407	205.149	216.734	220.674	209.742	209.327	228.269	243.268	216.821	216.324	232.355	243.532	249.631	250.518	14.4212
Chr11_core_Tb427v10:672501-682500	11_core_Tb427v10	672501	682500	261.771	259.718	282.035	217.672	224.722	223.706	226.069	237.254	229.844	255.564	218.184	229.696	250.086	233.913	241.51	237.954	14.4212
Chr11_core_Tb427v10:675001-685000	11_core_Tb427v10	675001	685000	288.306	309.424	306.626	252.484	268.829	266.331	287.065	316.758	266.034	327.697	276.332	284.891	299.9	277.626	294.143	283.032	14.4212
Chr11_core_Tb427v10:677501-687500	11_core_Tb427v10	677501	687500	295.133	317.565	308.509	274.157	288.411	293.937	311.462	332.572	285.157	335.182	297.488	302.658	314.714	288.555	314.342	297.561	12.258
Chr11_core_Tb427v10:680001-690000	11_core_Tb427v10	680001	690000	324.099	337.489	331.527	297.366	304.97	313.597	327.662	340.728	297.009	344.431	309.754	314.259	331.658	306.236	332.772	322.214	10.8159
Chr11_core_Tb427v10:682501-692500	11_core_Tb427v10	682501	692500	300.402	317.088	308.901	295.712	296.576	304.529	312.482	311.77	281.872	323.833	288.013	297.713	325.177	296.495	326.108	307.089	10.8159
Chr11_core_Tb427v10:685001-695000	11_core_Tb427v10	685001	695000	288.532	281.965	296.052	308.238	292.873	307.169	287.825	267.715	281.734	278.852	268.804	275	329.019	290.929	307.21	295.179	9.37379
Chr11_core_Tb427v10:687501-697500	11_core_Tb427v10	687501	697500	392.142	364.418	409.364	439.104	411.736	418.423	380.387	357.639	364.417	367.245	367.447	385.207	442.026	390.92	443.297	402.485	9.37379
Chr11_core_Tb427v10:690001-700000	11_core_Tb427v10	690001	700000	514.022	472.765	533.443	537.702	516.056	528.82	470.925	459.724	433.28	454.833	461.094	490.042	536.977	487.269	553.978	491.092	7.93167
Chr11_core_Tb427v10:692501-702500	11_core_Tb427v10	692501	702500	527.24	495.934	543.827	530.66	522.429	542.664	489.873	492.538	436.58	479.155	480.822	512.999	540.912	502.986	565.483	502.466	10.0949
Chr11_core_Tb427v10:695001-705000	11_core_Tb427v10	695001	705000	601.323	563.751	616.895	577.634	578.927	586.57	545.994	560.247	478.098	535.996	546.823	577.414	572.254	549.113	617.596	547.782	10.8159
Chr11_core_Tb427v10:697501-707500	11_core_Tb427v10	697501	707500	527.246	488.366	533.217	487.279	503.157	497.985	497.771	517.16	422.945	483.608	481.926	510.74	497.533	481.948	511.132	472.573	12.9791
Chr11_core_Tb427v10:700001-710000	11_core_Tb427v10	700001	710000	503.541	464.304	509.4	488.569	494.842	475.822	510.761	519.047	453.253	480.74	494.061	497.063	511.7	476.177	485.362	457.388	15.8633
Chr11_core_Tb427v10:702501-712500	11_core_Tb427v10	702501	712500	467.931	427.611	481.339	463.622	465.805	442.865	477.9	478.411	431.45	445.467	466.026	463.848	488.645	439.954	448.555	427.674	12.258
Chr11_core_Tb427v10:705001-715000	11_core_Tb427v10	705001	715000	416.935	380.498	434.088	428.27	422.693	403.245	421.289	417.99	396.784	384.373	414.692	400.655	448.553	387.809	393.891	376.284	10.0949
Chr11_core_Tb427v10:707501-717500	11_core_Tb427v10	707501	717500	430.518	390.314	436.97	419.314	410.199	400.11	390.559	381.821	389.24	359.121	396.651	371.469	434.063	369.514	384.781	367.352	8.65273
Chr11_core_Tb427v10:710001-720000	11_core_Tb427v10	710001	720000	337.521	318.671	348.986	314.311	315.62	313.026	304.28	303.571	307.089	297.457	304.302	289.226	335.084	293.016	306.377	297.264	6.48955
Chr11_core_Tb427v10:712501-722500	11_core_Tb427v10	712501	722500	405.889	376.466	418.933	365.143	367.78	363.768	358.274	364.019	360.128	358.845	360.373	341.979	384.712	358.749	367.288	361.099	7.93167
Chr11_core_Tb427v10:715001-725000	11_core_Tb427v10	715001	725000	436.012	403.413	446.293	394.559	406.364	401.445	406.416	414.724	399.536	405.26	398.208	399.861	424.48	412.367	419.817	404.271	11.537
Chr11_core_Tb427v10:717501-727500	11_core_Tb427v10	717501	727500	520.069	475.502	539.352	565.646	563.866	569.979	579.607	530.13	565.556	548.164	581.802	586.023	605.632	601.053	591.149	578.271	10.8159
Chr11_core_Tb427v10:720001-730000	11_core_Tb427v10	720001	730000	601.346	525.385	606.654	663.706	646.915	661.107	653.838	565.458	655.936	602.424	674.475	686.156	705.861	683.158	673.665	664.496	12.9791
Chr11_core_Tb427v10:722501-732500	11_core_Tb427v10	722501	732500	503.562	445.843	506.959	589.532	568.943	583.246	572.387	483.416	577.46	522.543	590.304	605.5	625.447	596.837	589.171	577.258	14.4212
Chr11_core_Tb427v10:725001-735000	11_core_Tb427v10	725001	735000	442.01	392.136	443.001	532.011	505.749	527.154	518.838	434.275	516.853	471.224	537.932	544.81	562.208	531.391	523.106	519.794	12.258
Chr11_core_Tb427v10:727501-737500	11_core_Tb427v10	727501	737500	271.412	263.153	275.972	314.989	306.105	329.445	335.657	302.557	313.059	307.308	330.91	343.261	360.546	322.977	325.483	322.869	11.537
Chr11_core_Tb427v10:730001-740000	11_core_Tb427v10	730001	740000	209.692	252.288	218.155	192.03	202.59	221.219	247.157	260.147	211.289	248.502	225.128	218.339	235.318	221.839	233.128	215.683	10.0949
Chr11_core_Tb427v10:732501-742500	11_core_Tb427v10	732501	742500	299.46	349.065	313.662	270.971	293.882	313.83	348.489	366.395	306.035	349.227	319.488	309.985	322.908	314.095	326.629	309.769	8.65273
Chr11_core_Tb427v10:735001-745000	11_core_Tb427v10	735001	745000	402.685	442.483	417.36	370.986	391.641	407.749	446.79	473.047	399.344	453.255	417.223	396.686	421.285	411.098	424.191	407.844	7.93167
Chr11_core_Tb427v10:737501-747500	11_core_Tb427v10	737501	747500	417.766	445.037	429.544	376.188	395.058	403.496	445.466	476.811	402.268	459.18	415.99	400.838	418.091	410.853	423.358	402.247	8.65273
Chr11_core_Tb427v10:740001-750000	11_core_Tb427v10	740001	750000	418.08	435.799	449.813	394.809	420.92	413.578	487.454	553.996	414.707	545.903	467.583	450.904	444.757	448.999	456.208	450.778	8.65273
Chr11_core_Tb427v10:742501-752500	11_core_Tb427v10	742501	752500	407.946	425.595	461.644	413.453	441.624	417.55	524.325	626.225	411.339	654.542	528.132	524.05	453.553	494.186	498.585	507.706	9.37379
Chr11_core_Tb427v10:745001-755000	11_core_Tb427v10	745001	755000	356.33	367.617	408.208	360.641	384.641	353.253	456.507	550.722	356.223	602.274	470.049	476.487	386.749	435.574	439.601	449.171	12.9791
Chr11_core_Tb427v10:747501-757500	11_core_Tb427v10	747501	757500	357.177	352.408	404.14	373.518	387.97	350.786	439.484	519.227	359.233	582.283	456.746	458.17	377.074	427.675	429.188	440.774	12.9791
Chr11_core_Tb427v10:750001-760000	11_core_Tb427v10	750001	760000	313.639	291.042	342.42	338.219	342.851	305.538	364.742	418.01	314.139	466.061	378.155	386.428	317.26	355.188	356.199	366.577	14.4212
Chr11_core_Tb427v10:752501-762500	11_core_Tb427v10	752501	762500	255.98	230.371	256.604	267.058	266.246	246.915	256.522	262.876	250.764	276.503	256.343	259.552	247.679	245.21	251.037	248.613	13.7002
Chr11_core_Tb427v10:755001-765000	11_core_Tb427v10	755001	765000	349.854	324.868	358.921	351.25	328.862	316.354	308.299	295.302	319.821	299.413	286.261	281.96	319.39	301.243	303.149	304.648	10.8159
Chr11_core_Tb427v10:757501-767500	11_core_Tb427v10	757501	767500	362.28	349.909	375.623	351.17	329.434	329.413	323.219	320.723	323.435	318.656	303.459	300.155	331.982	314.259	316.789	319.892	12.9791
Chr11_core_Tb427v10:760001-770000	11_core_Tb427v10	760001	770000	380.688	387.735	398.785	350.744	338.548	345.159	342.346	344.836	333.655	339.657	315.659	320.304	352.491	332.513	334.646	336.208	11.537
Chr11_core_Tb427v10:762501-772500	11_core_Tb427v10	762501	772500	442.144	439.813	465.035	388.636	380.546	378.096	377.665	385.654	377.857	379.03	350.574	347.963	397.814	369.391	370.099	382.834	11.537
Chr11_core_Tb427v10:765001-775000	11_core_Tb427v10	765001	775000	313.138	329.417	338.519	269.664	285.181	281.161	293.663	322.309	272.316	320.922	275.942	284.402	300.594	279.755	283.106	286.724	11.537
Chr11_core_Tb427v10:767501-777500	11_core_Tb427v10	767501	777500	386.475	363.978	397.697	330.84	346.423	333.101	326.132	355.519	328.546	356.419	318.839	324.395	344.389	328.707	334.282	330.61	12.9791
Chr11_core_Tb427v10:770001-780000	11_core_Tb427v10	770001	780000	462.168	455.132	484.041	416.754	446.74	427.326	430.909	462.711	418.229	457.576	432.863	432.038	438.785	431.481	435.748	436.606	15.8633
Chr11_core_Tb427v10:772501-782500	11_core_Tb427v10	772501	782500	398.435	392.022	421.173	375.775	404.047	382.599	382.717	408.029	371.431	415.625	394.315	392.29	383.416	389.283	388.112	398.793	15.1423
Chr11_core_Tb427v10:775001-785000	11_core_Tb427v10	775001	785000	369.447	355.641	389.243	347.942	367.155	348.019	345.44	357.872	342.951	362.404	362.839	354.679	347.861	356.334	354.898	370.627	15.8633
Chr11_core_Tb427v10:777501-787500	11_core_Tb427v10	777501	787500	275.866	306.341	312.54	260.107	286.964	273.472	285.956	296.81	262.04	309.039	299.824	294.599	282.863	281.433	282.69	300.777	11.537
Chr11_core_Tb427v10:780001-790000	11_core_Tb427v10	780001	790000	284.487	309.836	318.899	251.201	270.117	252.988	263.317	270.088	258.271	294.973	282.627	264.071	271.752	267.23	269.779	292.976	7.21061
Chr11_core_Tb427v10:782501-792500	11_core_Tb427v10	782501	792500	268.919	273.081	297.717	238.34	239.833	229.213	232.568	231.235	233.675	254.922	240.638	226.582	252.447	243.532	254.785	247.362	9.37379
Chr11_core_Tb427v10:785001-795000	11_core_Tb427v10	785001	795000	379.573	369.07	410.463	349.419	339.258	335.118	344.049	343.851	347.996	357.555	354.922	330.378	371.101	358.995	371.193	366.399	10.0949
Chr11_core_Tb427v10:787501-797500	11_core_Tb427v10	787501	797500	398.992	379.97	432.264	391.17	369.172	362.649	373.226	362.782	386.568	374.205	381.205	350.1	399.156	401.152	409.718	410.762	9.37379
Chr11_core_Tb427v10:790001-800000	11_core_Tb427v10	790001	800000	328.208	295.416	350.296	345.373	317.62	311.21	318.853	302.475	330.154	311.984	314.621	289.959	346.102	346.061	361.457	345.795	10.8159
Chr11_core_Tb427v10:792501-802500	11_core_Tb427v10	792501	802500	323.401	297.525	345.93	351.052	324.176	316.009	317.381	298.362	338.475	321.042	316.308	289.653	353.509	352.651	367.757	359.968	8.65273
Chr11_core_Tb427v10:795001-805000	11_core_Tb427v10	795001	805000	257.164	242.835	270.143	294.552	277.923	261.263	257.285	231.767	276.607	265.29	244.727	225.422	286.706	289.987	304.815	291.845	6.48955
Chr11_core_Tb427v10:797501-807500	11_core_Tb427v10	797501	807500	267.105	251.029	273.427	288.051	283.104	267.317	265.326	241.328	273.937	273.357	250.762	233.237	293.372	282.006	298.724	275.171	10.0949
Chr11_core_Tb427v10:800001-810000	11_core_Tb427v10	800001	810000	257.659	253.602	266.586	268.938	268.475	256.526	253.648	240.076	256.118	268.181	241.287	230.611	275.502	262.81	272.225	253.019	10.0949
Chr11_core_Tb427v10:802501-812500	11_core_Tb427v10	802501	812500	238.081	252.692	255.641	236.556	242.136	236.182	249.288	246.204	235.106	257.704	234.538	229.573	248.281	241.772	245.987	229.855	10.0949
Chr11_core_Tb427v10:805001-815000	11_core_Tb427v10	805001	815000	226.169	245.604	247.434	205.956	219.68	212.198	240.913	246.621	220.732	244.375	226.815	223.651	235.642	220.898	226.464	210.562	10.0949
Chr11_core_Tb427v10:807501-817500	11_core_Tb427v10	807501	817500	386.097	495.275	426.755	353.843	379.307	382.891	475.236	553.479	368.571	528.572	436.627	471.114	417.674	420.185	415.496	412.191	7.93167
Chr11_core_Tb427v10:810001-820000	11_core_Tb427v10	810001	820000	436.7	559.603	474.541	394.948	435.309	436.541	551.998	635.087	427.414	586.631	498.28	544.932	465.96	488.087	474.741	474.717	10.8159
Chr11_core_Tb427v10:812501-822500	11_core_Tb427v10	812501	822500	463.854	570.445	490.549	417.335	462.292	460.665	577.724	654.63	455.846	603.871	522.681	577.902	489.941	510.844	498.898	494.129	12.9791
Chr11_core_Tb427v10:815001-825000	11_core_Tb427v10	815001	825000	487.788	591.691	510.888	432.628	481.103	481.509	591.612	675.304	472.697	621.686	542.604	599.394	489.571	525.906	517.275	508.957	12.9791
Chr11_core_Tb427v10:817501-827500	11_core_Tb427v10	817501	827500	311.317	348.969	318.679	275.238	312.445	308.008	372.498	390.011	315.442	353.583	343.37	368.233	304.251	329.443	333.24	315.188	14.4212
Chr11_core_Tb427v10:820001-830000	11_core_Tb427v10	820001	830000	861.136	950.706	915.203	777.183	776.411	763.425	936.271	923.598	821.893	886.884	874.488	984.479	752.11	818.759	818.967	788.713	11.537
Chr11_core_Tb427v10:822501-832500	11_core_Tb427v10	822501	832500	895.293	995.272	953.818	808.032	807.669	787.909	971.548	950.788	835.684	907.426	912.712	1024.47	777.572	848.924	853.379	816.224	12.9791
Chr11_core_Tb427v10:825001-835000	11_core_Tb427v10	825001	835000	961.347	1087.2	1024.71	870.004	878.564	858.269	1041.78	1018.98	901.192	979.356	989.486	1089.01	841.46	914.411	931.834	893.815	12.258
Chr11_core_Tb427v10:827501-837500	11_core_Tb427v10	827501	837500	1015.34	1140.81	1077.17	930.506	934.41	910.509	1095.34	1090.05	964.25	1054.54	1046.14	1154.1	882.431	969.544	983.166	946.158	11.537
Chr11_core_Tb427v10:830001-840000	11_core_Tb427v10	830001	840000	562.367	634.542	577.289	513.046	557.191	542.001	607.304	693.77	527.45	661.138	620.351	633.281	498.506	554.066	575.167	550.402	12.9791
Chr11_core_Tb427v10:832501-842500	11_core_Tb427v10	832501	842500	464.07	547.344	485.26	434.13	471.015	464.589	512.973	607.081	455.577	590.857	519.306	526.126	424.433	471.429	489.735	474.002	12.258
Chr11_core_Tb427v10:835001-845000	11_core_Tb427v10	835001	845000	678.615	782.029	701.175	629.214	665.488	688.177	699.446	828.708	625.683	810.033	672.463	682.92	557.856	638.545	660.702	646.036	11.537
Chr11_core_Tb427v10:837501-847500	11_core_Tb427v10	837501	847500	630.217	739.556	661.36	589.196	626.696	654.651	662.811	786.346	588.078	768.929	638.133	636.212	533.042	606.906	626.238	614.595	10.8159
Chr11_core_Tb427v10:840001-850000	11_core_Tb427v10	840001	850000	533.281	619.279	554.896	509.118	522.866	568.058	549.23	615.693	510.875	607.18	511.584	522.28	465.682	517.106	532.06	525.63	12.9791
Chr11_core_Tb427v10:842501-852500	11_core_Tb427v10	842501	852500	579.369	649.828	598.179	562.544	584.951	628.956	618.841	678.717	569.603	659.663	589.395	594.266	514.894	585.95	607.236	596.552	12.258
Chr11_core_Tb427v10:845001-855000	11_core_Tb427v10	845001	855000	389.232	412.606	396.204	389.693	390.564	408.205	450.284	470.821	420.303	456.043	444.934	446.203	392.721	451.169	444.755	440	15.8633
Chr11_core_Tb427v10:847501-857500	11_core_Tb427v10	847501	857500	543.555	583.892	559.697	521.04	500.033	527.537	553.277	565.694	546.412	560.7	535.531	530.767	506.746	579.688	567.774	555.285	15.1423
Chr11_core_Tb427v10:850001-860000	11_core_Tb427v10	850001	860000	566.289	593.413	581.113	521.271	504.192	517.271	558.901	559.616	556.009	555.535	545.006	526.432	518.69	579.238	569.752	550.64	12.9791
Chr11_core_Tb427v10:852501-862500	11_core_Tb427v10	852501	862500	581.684	634.597	606.03	515.583	499.787	508.024	557.541	561.398	558.087	564.461	549.483	525.821	531.097	579.32	565.744	552.129	16.5844
Chr11_core_Tb427v10:855001-865000	11_core_Tb427v10	855001	865000	485.711	551.755	514.38	438.359	415.045	428.99	456.784	458.822	468.871	478.021	448.179	424.222	458.646	477.814	474.898	456.674	85.8063
Chr11_core_Tb427v10:857501-867500	11_core_Tb427v10	857501	867500	317.348	361.532	328.295	285.262	282.091	290.902	323.424	332.056	313.918	349.643	324.356	314.259	333.834	324.778	333.293	320.606	631.65
Chr11_core_Tb427v10:860001-870000	11_core_Tb427v10	860001	870000	328.651	401.663	339.041	288.296	300.639	308.493	342.312	367.718	322.943	383.437	343.241	337.705	351.75	344.015	342.559	340.615	1358.48
Chr11_core_Tb427v10:862501-872500	11_core_Tb427v10	862501	872500	265.495	326.032	271.036	239.461	247.33	254.949	276.091	300.719	263.373	318.743	272.243	267.001	290.039	275.171	280.92	276.6	1713.96
Chr11_core_Tb427v10:865001-875000	11_core_Tb427v10	865001	875000	270.782	330.553	280.049	237.593	248.175	256.691	271.767	281.728	283.728	302.384	274.06	263.338	280.456	291.379	287.011	290.773	1707.47
Chr11_core_Tb427v10:867501-877500	11_core_Tb427v10	867501	877500	384.81	460.767	392.919	324.567	354.164	351.112	349.676	321.337	429.772	358.337	381.984	345.887	360.592	429.885	399.982	432.199	1452.94
Chr11_core_Tb427v10:870001-880000	11_core_Tb427v10	870001	880000	310.342	376.261	325.62	275.365	304.542	299.255	286.237	238.799	372.658	278.145	322.409	295.026	287.909	370.578	339.54	374.2	1328.92
Chr11_core_Tb427v10:872501-882500	11_core_Tb427v10	872501	882500	281.346	332.251	292.824	244.778	271.757	266.738	245.726	191.228	334.527	231.13	280.875	255.767	251.521	335.419	299.401	334.362	1453.66
Chr11_core_Tb427v10:875001-885000	11_core_Tb427v10	875001	885000	251.112	298.193	262.396	220.589	247.95	242.117	223.708	173.478	301.598	209.098	255.37	230.917	226.846	299.237	268.894	303.337	2027.62
Chr11_core_Tb427v10:877501-887500	11_core_Tb427v10	877501	887500	182.761	206.564	173.892	254.184	265.497	276.271	272.115	269.864	265.54	282.396	292.167	430.511	204.393	245.66	226.985	235.631	2175.44
Chr11_core_Tb427v10:880001-890000	11_core_Tb427v10	880001	890000	147.339	153.74	130.932	221.7	225.095	238.567	227.81	232.869	225.325	242.162	251.022	383.925	163.098	200.269	187.575	191.745	1601.48
Chr11_core_Tb427v10:882501-892500	11_core_Tb427v10	882501	892500	149.461	148.406	128.085	221.675	221.597	239.224	223.207	228.884	226.896	241.482	247.712	379.773	161.801	198.346	184.815	192.459	1111.88
[truncated: 7,167 more rows]

## Sheet: B. Lister427 ribo- DS TS Rev
Supplementary Table 11. rRNA-depleted stranded RNA-seq mapped to Lister 427 and analyzed with sliding window for DS and TS clones
[truncated: 9,132 more rows]
